# Supplementary material for: The implementation of the bioequivalence certification policy in Chile: An analysis of market authorization data
Source: PLoS One. 2019 May 29;14(5):e0217334. doi: 10.1371/journal.pone.0217334 (PMC6541293; doi:10.1371/journal.pone.0217334)
Supplement: S1 Fig — (XLSX) [file pone.0217334.s001.xlsx]

## Sheet: All products on market (2)
ACTIVE INGREDIENT	NAME OF PRODUCT	DOSE	Dosage FORM1	Dosage FORM2	MOLECULE	DATE OF BEQ REGISTRATION???	IMPORTED, MADE LOCALLY	COMPANY	"Renovation" date	State? Valid/Not Valid	Prescription Direct
ABACAVIR SULFATO	ZIAGEN COMPRIMIDOS RECUBIERTOS 300 MG	300 MG	COMPRIMIDOS RECUBIERTOS	COMPRIMIDOS	ABACAVIR (SULFATO)	1999-08-31	Importado Terminado	GLAXOSMITHKLINE CHILE FARMACÉUTICA LTDA.	2014-08-31	Vigente	Receta Médica
ABACAVIR SULFATO	ABACAVIR COMPRIMIDOS RECUBIERTOS 300 MG	300 MG	COMPRIMIDOS RECUBIERTOS	COMPRIMIDOS	ABACAVIR (SULFATO)	2004-12-09	Importado A Granel	LABORATORIO BIOTOSCANA FARMA LTDA.	2009-12-09	No Vigente	Receta Médica
ABACAVIR SULFATO	ABACAVIR COMPRIMIDOS RECUBIERTOS 300 MG	300 MG	COMPRIMIDOS RECUBIERTOS	COMPRIMIDOS	ABACAVIR SULFATO	2007-11-30	Importado Terminado con Reacondicionamiento Local	LABORATORIOS ANDRÓMACO S.A.		No Vigente	Receta Médica
ABACAVIR SULFATO	ABACAVIR COMPRIMIDOS RECUBIERTOS 300 MG	300 MG	COMPRIMIDOS	COMPRIMIDOS	ABACAVIR (SULFATO)	2009-04-27	Importado Terminado con Reacondicionamiento Local	LABORATORIO BIOSANO S.A.		No Vigente	Receta Médica
ABACAVIR SULFATO	MESABEX COMPRIMIDOS RECUBIERTOS 300 MG	300 MG	COMPRIMIDOS RECUBIERTOS	COMPRIMIDOS	ABACAVIR	2010-01-12	Importado Terminado	LABORATORIOS LAFI LTDA.	2015-01-12	Vigente	Receta Médica
ABACAVIR SULFATO	ABACAVIR COMPRIMIDOS RECUBIERTOS 300 MG	300 MG	COMPRIMIDOS RECUBIERTOS	COMPRIMIDOS	ABACAVIR	2014-04-07	Importado Terminado con Reacondicionamiento Local	GRÜNENTHAL CHILENA LTDA.		Vigente	Receta Médica
ABACAVIR SULFATO	ZIAGEN COMPRIMIDOS RECUBIERTOS 300 MG (ABACAVIR)	300 MG	COMPRIMIDOS RECUBIERTOS	COMPRIMIDOS	ABACAVIR (SULFATO)	2015-10-22	Importado Terminado con Reacondicionamiento Local	GLAXOSMITHKLINE CHILE FARMACÉUTICA LTDA.		Vigente	Receta Médica
ACENOCUMAROL	NEO - SINTROM COMPRIMIDOS 4 MG	4 MG	COMPRIMIDOS	COMPRIMIDOS	ACENOCUMAROL	1957-11-16	Importado Terminado con Reacondicionamiento Local	NOVARTIS CHILE S.A.	2013-11-16	Vigente	Receta Médica
ACENOCUMAROL	COAROL COMPRIMIDOS 4,0 MG	4,0 MG	COMPRIMIDOS	COMPRIMIDOS	ACENOCUMAROL	2001-06-06	Fabricación Nacional	LABORATORIOS ANDRÓMACO S.A.	2016-06-05	Vigente	Receta Médica
ACENOCUMAROL	ACENOCUMAROL COMPRIMIDOS 4 MG	4 MG	COMPRIMIDOS	COMPRIMIDOS	ACENOCUMAROL	2001-03-23	Importado Terminado	BESTPHARMA S.A.	2011-03-22	No Vigente	Receta Médica
ACENOCUMAROL	TROMBEKAN 4 MG COMPRIMIDOS	4 MG	COMPRIMIDOS	COMPRIMIDOS	ACENOCUMAROL	1990-05-11	Fabricación Nacional	INSTITUTO SANITAS S.A.	2011-05-11	No Vigente	Receta Médica
ACENOCUMAROL	ISQUELIUM COMPRIMIDOS 4 MG	4 MG	COMPRIMIDOS	COMPRIMIDOS	ACENOCUMAROL	2001-09-26	Fabricación Nacional	SYNTHON CHILE LTDA.	2016-09-25	Vigente	Receta Médica
ACENOCUMAROL	ACENOCUMAROL COMPRIMIDOS 4 MG		COMPRIMIDOS	COMPRIMIDOS		2001-11-06	Importado A Granel	CENCOMEX S.A.		No Vigente	Receta Médica
ACENOCUMAROL	ACENOCUMAROL COMPRIMIDOS 4 MG		COMPRIMIDOS	COMPRIMIDOS	ACENOCUMAROL	2006-10-30	Importado Terminado	ALPES CHEMIE S.A.	2011-10-30	Vigente	Receta Médica
ACENOCUMAROL	ACEBRON COMPRIMIDOS 4 MG	4 MG	COMPRIMIDOS	COMPRIMIDOS	ACENOCUMAROL	2007-05-16	Fabricación Nacional	LABORATORIOS RECALCINE S.A.	2012-05-16	Vigente	Receta Médica
ACENOCUMAROL	ACEBRON COMPRIMIDOS 1MG	1 MG	COMPRIMIDOS	COMPRIMIDOS	ACENOCUMAROL	2009-08-28	Fabricación Nacional	LABORATORIOS RECALCINE S.A.	2014-08-28	Suspendido	Receta Médica
ACETAZOLAMIDA	ACETAZOLAMIDA COMPRIMIDOS 250 MG	250 MG	COMPRIMIDOS	COMPRIMIDOS	-	1969-05-08	Fabricación Nacional	LABORATORIO CHILE S.A.	2013-05-08	Vigente	Receta Médica
ACETAZOLAMIDA	DIAMOX (ACETAZOLAMIDA) SOSTETS CAPS. 500 MG		CAPSULAS	CAPSULAS		1974-04-17	Fabricación Nacional	LABORATORIOS WYETH INC.	1998-04-07	No Vigente	Receta Médica
ACETAZOLAMIDA	ACETAZOLAMIDA COMPRIMIDOS 250 MG	250 MG	COMPRIMIDOS	COMPRIMIDOS	ACETAZOLAMIDA	1989-12-12	Fabricación Nacional	INSTITUTO SANITAS S.A.	2010-12-12	No Vigente	Receta Médica
ACETAZOLAMIDA	ACETAZOLAMIDA COMPRIMIDOS 250 MG	250 MG	COMPRIMIDOS	COMPRIMIDOS	ACETAZOLAMIDA	2000-06-28	Fabricación Nacional	MINTLAB CO. S.A.	2015-06-27	Vigente	Receta Médica
ACETAZOLAMIDA	ACETAZOLAMIDA COMPRIMIDOS 250 MG		COMPRIMIDOS	COMPRIMIDOS		2000-06-28	Fabricación Nacional	RECBEN XENERICS FARMACÉUTICA LTDA.	2005-06-28	No Vigente	Receta Médica
ACETAZOLAMIDA	ACETAZOLAMIDA COMPRIMIDOS 250 MG	250 MG	COMPRIMIDOS	COMPRIMIDOS	ACETAZOLAMIDA	2001-03-23	Importado Terminado	BESTPHARMA S.A.	2016-03-22	Suspendido	Receta Médica
ACETAZOLAMIDA	ACETAZOLAMIDA COMPRIMIDOS 250 MG	250 MG	COMPRIMIDOS	COMPRIMIDOS	ACETAZOLAMIDA	1992-10-13	Fabricación Nacional	LABORATORIOS ANDRÓMACO S.A.	2011-10-13	No Vigente	Receta Médica
ACICLOVIR	ACICLOVIR COMPRIMIDOS 400 MG		COMPRIMIDOS	COMPRIMIDOS		1997-06-06	Fabricación Nacional	LABORATORIO CHILE S.A.		No Vigente	Receta Médica
ACICLOVIR	ACICLOVIR COMPRIMIDOS 400 MG	400 MG	COMPRIMIDOS	COMPRIMIDOS	ACICLOVIR	1998-09-04	Fabricación Nacional	OPKO CHILE S.A.	2013-09-04	Suspendido	Receta Médica
ACICLOVIR	ACICLOVIR COMPRIMIDOS 800 MG	800 MG	COMPRIMIDOS	COMPRIMIDOS	ACICLOVIR	1998-11-23	Importado Terminado	BESTPHARMA S.A.	2008-11-23	No Vigente	Receta Médica
ACICLOVIR	LISOVYR COMPRIMIDOS 200 MG	200 MG	COMPRIMIDOS	COMPRIMIDOS	ACICLOVIR	1999-03-15	Fabricación Nacional	MINTLAB CO. S.A.	2014-03-15	Vigente	Receta Médica
ACICLOVIR	ACICLOVIR COMPRIMIDOS 200 MG		COMPRIMIDOS	COMPRIMIDOS		1999-03-15	Importado Terminado	PHARMAMERICA LTDA.		No Vigente	Receta Médica
ACICLOVIR	ACICLOVIR COMPRIMIDOS 200 MG	200 MG	COMPRIMIDOS	COMPRIMIDOS	-	1988-02-19	Fabricación Nacional	LABORATORIO CHILE S.A.	2010-02-19	No Vigente	Receta Médica
ACICLOVIR	ZOVIRAX COMPRIMIDOS 400 MG	400 MG	COMPRIMIDOS	COMPRIMIDOS	ACICLOVIR	1987-12-29	Importado Terminado	GLAXOSMITHKLINE CHILE FARMACÉUTICA LTDA.	2010-12-29	No Vigente	Receta Médica
ACICLOVIR	ZOVIRAX CAPSULAS 200 MG	200 MG	CAPSULAS	CAPSULAS	ACICLOVIR	1987-01-29	Importado A Granel	GLAXOSMITHKLINE CHILE FARMACÉUTICA LTDA.	2010-01-29	No Vigente	Receta Médica
ACICLOVIR	ZOVIRAX COMPRIMIDOS 200 MG	200 MG	COMPRIMIDOS	COMPRIMIDOS	ACICLOVIR	1983-09-26	Importado Terminado	GLAXOSMITHKLINE CHILE FARMACÉUTICA LTDA.	2010-09-26	No Vigente	Receta Médica
ACICLOVIR	ACICLOVIR COMPRIMIDOS 200 MG		COMPRIMIDOS	COMPRIMIDOS		1985-11-22	Fabricación Nacional	RECBEN XENERICS FARMACÉUTICA LTDA.	2010-11-22	No Vigente	Receta Médica
ACICLOVIR	ACICLOVIR COMPRIMIDOS 200 MG		COMPRIMIDOS	COMPRIMIDOS		2001-01-26	Importado Terminado	LABORATORIOS LAFI LTDA.	2006-01-26	No Vigente	Receta Médica
ACICLOVIR	ACICLOVIR COMPRIMIDOS 800 MG	800 MG	COMPRIMIDOS	COMPRIMIDOS	ACICLOVIR	2001-06-08	Fabricación Nacional	LABORATORIO CHILE S.A.	2016-06-08	Vigente	Receta Médica
ACICLOVIR	CLOVIRAN COMPRIMIDOS 400 MG	400 MG	COMPRIMIDOS	COMPRIMIDOS	ACICLOVIR	1996-12-19	Importado Terminado	BESTPHARMA S.A.	2011-12-19	Suspendido	Receta Médica
ACICLOVIR	ACICLOVIR COMPRIMIDOS 200 MG	200 MG	COMPRIMIDOS	COMPRIMIDOS	ACICLOVIR	1997-01-08	Fabricación Nacional	LABORATORIO CHILE S.A.	2016-01-08	Vigente	Receta Médica
ACICLOVIR	ACICLOVIR COMPRIMIDOS 400 MG	400 MG	COMPRIMIDOS	COMPRIMIDOS	ACICLOVIR	1991-11-08	Fabricación Nacional	LABORATORIO CHILE S.A.	2016-11-08	Vigente	Receta Médica
ACICLOVIR	ACICLOVIR COMPRIMIDOS 200 MG	200 MG	COMPRIMIDOS	COMPRIMIDOS	ACICLOVIR	1990-06-19	Fabricación Nacional	CHEMOPHARMA S.A.	2011-06-19	No Vigente	Receta Médica
ACICLOVIR	ACICLOVIR COMPRIMIDOS 200 MG		COMPRIMIDOS	COMPRIMIDOS		1993-11-17	Fabricación Nacional	CHEMOPHARMA S.A.	2011-11-17	Suspendido	Receta Médica
ACICLOVIR	ACICLOVIR COMPRIMIDOS 200 MG	200 MG	COMPRIMIDOS	COMPRIMIDOS		1997-04-15	Fabricación Nacional	OPKO CHILE S.A.	2011-04-15	No Vigente	Receta Médica
ACICLOVIR	ACICLOVIR COMPRIMIDOS 200 MG	200 MG	COMPRIMIDOS	COMPRIMIDOS	ACICLOVIR	1995-04-04	Fabricación Nacional	INTERPHARMA S.A.	2006-04-04	No Vigente	Receta Médica
ACICLOVIR	ACICLOVIR COMPRIMIDOS 200 MG		COMPRIMIDOS	COMPRIMIDOS		1992-08-27	Fabricación Nacional	LABORATORIO BAGÓ DE CHILE S.A.	2011-08-26	No Vigente	Receta Médica
ACICLOVIR	EUROVIR COMPRIMIDOS 400 MG	400 MG	COMPRIMIDOS	COMPRIMIDOS	ACICLOVIR	1996-05-08	Fabricación Nacional	EUROLAB LTDA.	2016-05-07	Vigente	Receta Médica
ACICLOVIR	EUROVIR COMPRIMIDOS 200 MG	200 MG	COMPRIMIDOS	COMPRIMIDOS	ACICLOVIR	1996-05-08	Fabricación Nacional	EUROLAB LTDA.	2011-05-08	No Vigente	Receta Médica
ACICLOVIR	EUROVIR COMPRIMIDOS 800 MG	800 MG	COMPRIMIDOS	COMPRIMIDOS	ACICLOVIR	1990-04-10	Fabricación Nacional	EUROLAB LTDA.	2016-04-09	Vigente	Receta Médica
ACICLOVIR	ACICLOVIR COMPRIMIDOS 200 MG	200 MG	COMPRIMIDOS	COMPRIMIDOS	ACICLOVIR	1995-02-17	Fabricación Nacional	MINTLAB CO. S.A.	2016-02-17	Vigente	Receta Médica
ACICLOVIR	ZOVIRAX COMPRIMIDOS 800 MG	800 MG	COMPRIMIDOS	COMPRIMIDOS	ACICLOVIR	1990-10-09	Importado Terminado	GLAXOSMITHKLINE CHILE FARMACÉUTICA LTDA.	2006-10-09	No Vigente	Receta Médica
ACICLOVIR	DEOVIR COMPRIMIDOS 200 MG	200 MG	COMPRIMIDOS	COMPRIMIDOS	ACICLOVIR	1990-01-16	Fabricación Nacional	ITF - LABOMED FARMACÉUTICA LTDA.	2006-01-16	No Vigente	Receta Médica
ACICLOVIR	VIRUSTAN COMPRIMIDOS 400 MG	400 MG	COMPRIMIDOS	COMPRIMIDOS	ACICLOVIR	1995-04-04	Fabricación Nacional	RECBEN XENERICS FARMACÉUTICA LTDA.	2011-04-04	No Vigente	Receta Médica
ACICLOVIR	ACICLOVIR COMPRIMIDOS 200 MG	200 MG	COMPRIMIDOS	COMPRIMIDOS	-	1992-11-12	Fabricación Nacional	LABORATORIOS ANDRÓMACO S.A.	2011-11-12	Vigente	Receta Médica
ACICLOVIR	ACICLOVIR COMPRIMIDOS 200 MG	200 MG	COMPRIMIDOS	COMPRIMIDOS	ACICLOVIR	1995-05-04	Fabricación Nacional	LABORATORIO PASTEUR S.A.	2011-05-04	No Vigente	Receta Médica
ACICLOVIR	ACICLOVIR COMPRIMIDOS 400 MG	400 MG	COMPRIMIDOS	COMPRIMIDOS	ACICLOVIR	1995-05-04	Fabricación Nacional	LABORATORIO PASTEUR S.A.	2011-05-04	No Vigente	Receta Médica
ACICLOVIR	ACICLOVIR COMPRIMIDOS 200 MG	200 MG	COMPRIMIDOS	COMPRIMIDOS	ACICLOVIR	2002-12-30	Importado Terminado	EXPORTADORA Y COMERCIALIZADORA DE PRODUCTOS FARMACÉUTICOS LTDA.	2012-12-30	Suspendido	Receta Médica
ACICLOVIR	ACICLOVIR COMPRIMIDOS 400 MG		COMPRIMIDOS	COMPRIMIDOS	ACICLOVIR	2003-09-15	Fabricación Nacional	MINTLAB CO. S.A.	2013-09-15	Vigente	Receta Médica
ACICLOVIR	ACICLOVIR COMPRIMIDOS 200 MG	200 MG	COMPRIMIDOS	COMPRIMIDOS	ACICLOVIR	2004-04-20	Importado A Granel	Medical International Laboratories Corporation S.A. (MINTLAB Co. S.A.)		No Vigente	Receta Médica
ACICLOVIR	ACICLOVIR COMPRIMIDOS 400 MG	400 MG	COMPRIMIDOS	COMPRIMIDOS	ACICLOVIR	2005-01-28	Fabricación Nacional	LABORATORIO CHILE S.A.	2010-01-28	No Vigente	Receta Médica
ACICLOVIR	ACICLOVIR COMPRIMIDOS 800 MG	800 MG	COMPRIMIDOS	COMPRIMIDOS	ACICLOVIR	2005-01-28	Fabricación Nacional	LABORATORIO CHILE S.A.	2010-01-28	Suspendido	Receta Médica
ACICLOVIR	CLOVIRAN COMPRIMIDOS 400 MG	400 MG	COMPRIMIDOS	COMPRIMIDOS	ACICLOVIR	2005-08-02	Importado Terminado	BESTPHARMA S.A.	2010-08-02	No Vigente	Receta Médica
ACICLOVIR	CLOVIRAN COMPRIMIDOS 200 MG	200 MG	COMPRIMIDOS	COMPRIMIDOS	ACICLOVIR	2006-03-31	Importado Terminado	BESTPHARMA S.A.	2011-03-30	No Vigente	Receta Médica
ACICLOVIR	ACICLOVIR COMPRIMIDOS 200 MG	200 MG	COMPRIMIDOS	COMPRIMIDOS	ACICLOVIR	2006-03-31	Importado Terminado	BESTPHARMA S.A.	2011-03-31	No Vigente	Receta Médica
ACICLOVIR	VIRUSTAN COMPRIMIDOS 800 MG	800 MG	COMPRIMIDOS	COMPRIMIDOS	ACICLOVIR	2006-05-19	Fabricación Nacional	RECBEN XENERICS FARMACÉUTICA LTDA.	2011-05-19	No Vigente	Receta Médica
ACICLOVIR	ACICLOVIR COMPRIMIDOS 800 MG	800 MG	COMPRIMIDOS	COMPRIMIDOS	ACICLOVIR	2006-06-05	Importado Terminado	EXPORTADORA Y COMERCIALIZADORA DE PRODUCTOS FARMACÉUTICOS LTDA.	2011-06-05	No Vigente	Receta Médica
ACICLOVIR	ACICLOVIR COMPRIMIDOS 400 MG	400 MG	COMPRIMIDOS	COMPRIMIDOS	ACICLOVIR	2006-06-05	Importado Terminado	BESTPHARMA S.A.	2011-06-05	Suspendido	Receta Médica
ACICLOVIR	LISOVYR COMPRIMIDOS 400 MG	ACICLOVIR	COMPRIMIDOS	COMPRIMIDOS	ACICLOVIR	2008-06-27	Fabricación Nacional	MINTLAB CO. S.A.	2013-06-27	Vigente	Receta Médica
ACICLOVIR	ACICLOVIR COMPRIMIDOS 400 MG	400 MG	COMPRIMIDOS	COMPRIMIDOS	ACICLOVIR	2008-09-02	Importado Terminado	OPKO CHILE S.A.	2013-09-02	Suspendido	Receta Médica
ACICLOVIR	ACICLOVIR COMPRIMIDOS 200 MG	200 MG	COMPRIMIDOS	COMPRIMIDOS	ACICLOVIR	2008-09-12	Importado Terminado	OPKO CHILE S.A.	2013-09-11	Suspendido	Receta Médica
ACICLOVIR	LISOVYR COMPRIMIDOS 800 MG	800 MG	COMPRIMIDOS	COMPRIMIDOS	ACICLOVIR	2010-08-30	Fabricación Nacional	MINTLAB CO. S.A.		No Vigente	Receta Médica
ACICLOVIR	ACICLOVIR COMPRIMIDOS 200 MG	200 MG	COMPRIMIDOS	COMPRIMIDOS	ACICLOVIR	2010-09-28	Fabricación Nacional	EUROFARMA CHILE S.A.	2015-09-27	Suspendido	Receta Médica
ACICLOVIR	ACICLOVIR COMPRIMIDOS 400 MG	400 MG	COMPRIMIDOS	COMPRIMIDOS	ACICLOVIR	2010-09-28	Fabricación Nacional	EUROFARMA CHILE S.A.	2015-09-27	Vigente	Receta Médica
ACICLOVIR	ACICLOVIR COMPRIMIDOS 400 MG	400 MG	COMPRIMIDOS	COMPRIMIDOS	ACICLOVIR	2016-05-20	Importado Terminado con Reacondicionamiento Local	SEVEN PHARMA CHILE S.p.A.		Vigente	Receta Médica
ACICLOVIR	ACICLOVIR COMPRIMIDOS 800 MG				ACICLOVIR	2016-05-25	Importado Terminado con Reacondicionamiento Local			Vigente
ACIDO ACETILSALICILICO	THROMBO A.S. COMPRIMIDOS CON RECUBRIMIENTO ENTERICO 100 MG	100 MG	COMPRIMIDOS CON RECUBRIMIENTO ENTERICO	COMPRIMIDOS	ACIDO ACETILSALICILICO	1998-02-23	Importado Terminado	BESTPHARMA S.A.	2013-02-23	Suspendido	Directa
ACIDO ACETILSALICILICO	ACIDO ACETILSALICILICO COMPRIMIDOS CON RECUBRIMIENTO ENTERICO 50 MG		COMPRIMIDOS CON RECUBRIMIENTO ENTERICO	COMPRIMIDOS	ACIDO ACETILSALICILICO	1998-11-23	Importado Terminado	MERCK S.A.	2008-11-23	No Vigente	Directa
ACIDO ACETILSALICILICO	ACIDO ACETILSALICILICO COMPRIMIDOS DE 100 MG INFANTIL FORMULARIO NACIONAL		COMPRIMIDOS	COMPRIMIDOS		1969-01-06	Fabricación Nacional	LABORATORIO CHILE S.A.	1998-04-07	No Vigente	Directa
ACIDO ACETILSALICILICO	ACIDO ACETILSALICILICO COMPRIMIDOS ADULTOS 500 MG		COMPRIMIDOS	COMPRIMIDOS		1967-05-31	Fabricación Nacional	LABORATORIO CHILE S.A.	1998-04-07	No Vigente	Directa
ACIDO ACETILSALICILICO	ACIDO ACETILSALICILICO COMPRIMIDOS 100 MG	100 MG	COMPRIMIDOS MASTICABLES	COMPRIMIDOS	ACIDO ACETILSALICILICO	1958-12-09	Fabricación Nacional	MINTLAB CO. S.A.	2013-12-09	Vigente	Directa
ACIDO ACETILSALICILICO	ACIDO ACETILSALICILICO COMPRIMIDOS 500 MG		COMPRIMIDOS	COMPRIMIDOS		1959-06-09	Fabricación Nacional	MINTLAB CO. S.A.	1998-04-07	No Vigente	Directa
ACIDO ACETILSALICILICO	ASPIRINA 100 COMPRIMIDOS 100 MG	100 MG	COMPRIMIDOS	COMPRIMIDOS	ACIDO ACETILSALICILICO	1956-09-13	Importado Terminado con Reacondicionamiento Local	BAYER S.A.	2013-09-12	Vigente	Directa
ACIDO ACETILSALICILICO	ASPIRINA COMPRIMIDOS 500 MG	500 MG	COMPRIMIDOS	COMPRIMIDOS	ACIDO ACETILSALICILICO	1954-03-04	Importado Terminado con Reacondicionamiento Local	BAYER S.A.	2013-03-04	Vigente	Directa
ACIDO ACETILSALICILICO	HASSAPIRIN INFANTIL COMPRIMIDOS 100 MG	100 MG	COMPRIMIDOS MASTICABLES	COMPRIMIDOS	ACIDO ACETILSALICILICO	1999-08-31	Fabricación Nacional	MINTLAB CO. S.A.	2014-08-31	Vigente	Directa
ACIDO ACETILSALICILICO	FLUICOR ASA 100 COMPRIMIDOS CON RECUBRIMIENTO ENTERICO 100 MG	100 MG	COMPRIMIDOS CON RECUBRIMIENTO ENTERICO	COMPRIMIDOS	ACIDO ACETILSALICILICO	1999-09-22	Fabricación Nacional	LABORATORIO MAVER S.A.	2014-09-22	Suspendido	Directa
ACIDO ACETILSALICILICO	ECOTRIN COMPRIMIDOS CON RECUBRIMIENTO ENTERICO 325 MG	325 MG	COMPRIMIDOS CON RECUBRIMIENTO ENTERICO	COMPRIMIDOS	ACIDO ACETILSALICILICO	1978-05-02	Importado Terminado con Reacondicionamiento Local	GLAXOSMITHKLINE CHILE FARMACÉUTICA LTDA.	2014-05-02	Suspendido	Directa
ACIDO ACETILSALICILICO	ACIDO ACETILSALICILICO COMPRIMIDOS 500 MG	500 MG	COMPRIMIDOS	COMPRIMIDOS	-	1978-03-22	Fabricación Nacional	LABORATORIOS RIDER LTDA.	2004-03-22	No Vigente	Directa
ACIDO ACETILSALICILICO	ASPIRINA FLEX COMPRIMIDOS	500 MG	COMPRIMIDOS	COMPRIMIDOS	ACIDO ACETILSALICILICO	1971-01-06	Importado Terminado	BAYER S.A.	2009-01-06	No Vigente	Directa
ACIDO ACETILSALICILICO	ACIDO ACETILSALICILICO COMPRIMIDOS 100 MG	100 MG	COMPRIMIDOS	COMPRIMIDOS	ACIDO ACETILSALICILICO	1980-04-25	Fabricación Nacional	LABORATORIO MAVER S.A.	2010-04-25	No Vigente	Directa
ACIDO ACETILSALICILICO	ACIDO ACETILSALICILICO COMPRIMIDOS 500 MG	500	COMPRIMIDOS	COMPRIMIDOS	ACIDO ACETILSALICILICO	1980-04-25	Fabricación Nacional	LABORATORIO MAVER S.A.	2010-04-25	No Vigente	Directa
ACIDO ACETILSALICILICO	DOMINAL COMPRIMIDOS CON RECUBRIMIENTO ENTERICO 324 MG	324 MG	COMPRIMIDOS CON RECUBRIMIENTO ENTERICO	COMPRIMIDOS	ACIDO ACETILSALICILICO	1989-12-06	Fabricación Nacional	LABORATORIO CHILE S.A.	2010-12-06	No Vigente	Directa
ACIDO ACETILSALICILICO	ECOTRIN FORTE GRAGEAS 650 MG	650 MG	GRAGEAS	GRAGEAS	ACIDO ACETILSALICILICO	1982-10-25	Importado A Granel	GLAXOSMITHKLINE CHILE FARMACÉUTICA LTDA.	2010-10-25	No Vigente	Directa
ACIDO ACETILSALICILICO	ACIDO ACETILSALICILICO COMPRIMIDOS 500 MG	500 MG	COMPRIMIDOS	COMPRIMIDOS		2000-07-20	Importado Terminado	BESTPHARMA S.A.	2005-07-20	No Vigente	Directa
ACIDO ACETILSALICILICO	ACIDO ACETILSALICILICO COMPRIMIDOS 100 MG	100 MG	COMPRIMIDOS	COMPRIMIDOS	ACIDO ACETILSALICILICO	2000-07-19	Importado Terminado	BESTPHARMA S.A.	2010-07-19	Vigente	Directa
ACIDO ACETILSALICILICO	ASPIRINA DIRECT COMPRIMIDOS MASTICABLES 500 MG	500 MG	COMPRIMIDOS MASTICABLES	COMPRIMIDOS	ACIDO ACETILSALICILICO	1987-12-02	Importado Terminado	BAYER S.A.	2010-12-02	No Vigente	Directa
ACIDO ACETILSALICILICO	CARDIOASPIRINA COMPRIMIDOS CON RECUBRIMIENTO ENTERICO 300 MG	300 MG	COMPRIMIDOS CON RECUBRIMIENTO ENTERICO	COMPRIMIDOS	ACIDO ACETILSALICILICO	1989-08-02	Fabricación Nacional	BAYER S.A.	2005-08-02	No Vigente	Directa
ACIDO ACETILSALICILICO	CARDIOASPIRINA COMPRIMIDOS DE LIBERACION PROLONGADA 100 MG	100 MG	COMPRIMIDOS LIBERACION PROLONGADA	COMPRIMIDOS	ACIDO ACETILSALICILICO	1989-05-04	Importado Terminado	BAYER S.A.	2010-05-03	No Vigente	Directa
ACIDO ACETILSALICILICO	ACIDO ACETIL SALICILICO COMPRIMIDOS 500 MG	500 MG	COMPRIMIDOS	COMPRIMIDOS	ACIDO ACETILSALICILICO	1985-06-28	Fabricación Nacional	LABORATORIO PASTEUR S.A.	2010-06-28	No Vigente	Directa
ACIDO ACETILSALICILICO	ACIDO ACETILSALICILICO COMPRIMIDOS MASTICABLES 100 MG	100 MG	COMPRIMIDOS MASTICABLES	COMPRIMIDOS	ACIDO ACETILSALICILICO	1985-06-28	Fabricación Nacional	LABORATORIO PASTEUR S.A.	2015-06-27	Vigente	Directa
ACIDO ACETILSALICILICO	ACIDO ACETIL SALICILICO COMPRIMIDOS 500 MG	500 MG	COMPRIMIDOS	COMPRIMIDOS	ACIDO ACETILSALICILICO	1989-01-17	Fabricación Nacional	MINTLAB CO. S.A.	2015-01-17	Vigente	Directa
ACIDO ACETILSALICILICO	HASSAPIRIN COMPRIMIDOS 500 MG.	500 MG.	COMPRIMIDOS	COMPRIMIDOS	ACIDO ACETILSALICILICO	1989-01-17	Fabricación Nacional	MINTLAB CO. S.A.	2015-01-17	Vigente	Directa
ACIDO ACETILSALICILICO	TROMALYT CAPSULAS CON GRANULOS RECUBIERTOS DE LIB. PROLONGADA 150 M	150MG	CAPSULAS CON GRANULOS RECUBIERTOS LIBERACION PROLONGADA	CAPSULAS	ACIDO ACETIL SALICILICO	2000-10-30	Importado Semielaborado	BIOTOSCANA FARMA S.A.		No Vigente	Directa
ACIDO ACETILSALICILICO	ACIDO ACETILSALICILICO COMPRIMIDOS MASTICABLES 100 MG		COMPRIMIDOS MASTICABLES	COMPRIMIDOS		2001-02-09	Fabricación Nacional	MUNNICH PHARMA MEDICAL LTDA.	2006-02-09	No Vigente	Directa
ACIDO ACETILSALICILICO	ACIDO ACETILSALICILICO COMPRIMIDOS 500 MG	500 MG	COMPRIMIDOS	COMPRIMIDOS	ACIDO ACETILSALICILICO	1991-05-28	Fabricación Nacional	FARMACÉUTICA MED - CELL LTDA.	2006-05-28	No Vigente	Directa
ACIDO ACETILSALICILICO	ACIDO ACETILSALICILICO CON CAFEINA COMPRIMIDOS		COMPRIMIDOS	COMPRIMIDOS		1996-06-13	Fabricación Nacional	LABORATORIOS MAVER LTDA.	2001-04-07	No Vigente	Directa
ACIDO ACETILSALICILICO	ECOTRIN COMPRIMIDOS CON RECUBRIMIENTO ENTERICO 100 MG	100 MG	COMPRIMIDOS CON RECUBRIMIENTO ENTERICO	COMPRIMIDOS	ACIDO ACETILSALICILICO	1994-09-13	Importado Terminado con Reacondicionamiento Local	GLAXOSMITHKLINE CHILE FARMACÉUTICA LTDA.	2016-09-12	Vigente	Directa
ACIDO ACETILSALICILICO	CARDIOASPIRINA COMPRIMIDOS TAMPONADOS 325 MG	325 MG	COMPRIMIDOS	COMPRIMIDOS	ACIDO ACETILSALICILICO	1990-01-05	Fabricación Nacional	BAYER S.A.	2011-01-05	No Vigente	Directa
ACIDO ACETILSALICILICO	ACIDO ACETILSALICILICO COMPRIMIDOS RECUBIERTOS 324 MG		COMPRIMIDOS RECUBIERTOS	COMPRIMIDOS	ACIDO ACETILSALICILICO	1991-02-18	Fabricación Nacional	LABORATORIOS ANDRÓMACO S.A.	2011-02-18	No Vigente	Directa
ACIDO ACETILSALICILICO	FLUJOCER COMPRIMIDOS RECUBIERTOS 324 MG	324 MG	COMPRIMIDOS RECUBIERTOS	COMPRIMIDOS	ACIDO ACETILSALICILICO	1991-02-22	Fabricación Nacional	LABORATORIOS ANDRÓMACO S.A.	2011-02-22	No Vigente	Directa
ACIDO ACETILSALICILICO	CARDIASA COMPRIMIDOS CON RECUBRIMIENTO ENTERICO 75 MG		COMPRIMIDOS CON RECUBRIMIENTO ENTERICO	COMPRIMIDOS	ACIDO ACETILSALICILICO	1996-10-01	Fabricación Nacional	LABORATORIOS SILESIA S.A.	2011-10-01	No Vigente	Directa
ACIDO ACETILSALICILICO	CARDIASA COMPRIMIDOS RECUBIERTOS DE LIBERACION RETARDADA 324 MG	324 MG	COMPRIMIDOS RECUBIERTOS LIBERACION RETARDADA	COMPRIMIDOS	ACIDO ACETILSALICILICO	1995-07-27	Fabricación Nacional	LABORATORIOS SILESIA S.A.	2011-07-27	No Vigente	Directa
ACIDO ACETILSALICILICO	ACIDO ACETILSALICILICO COMPRIMIDOS 500 MG	500 MG	COMPRIMIDOS	COMPRIMIDOS	ACIDO ACETILSALICILICO	2002-12-16	Fabricación Nacional	LABORATORIOS MDK S.A.	2012-12-16	Suspendido	Directa
ACIDO ACETILSALICILICO	DISGREN COMPRIMIDOS DE LIBERACION PROLONGADA 325 MG.		COMPRIMIDOS LIBERACION PROLONGADA	COMPRIMIDOS	ACIDO ACETILSALICILICO	2003-02-13	Fabricación Nacional	LABORATORIO PASTEUR S.A.	2013-02-13	Vigente	Directa
ACIDO ACETILSALICILICO	ACIDO ACETILSALICILICO COMPRIMIDOS MASTICABLES 100 MG	100 MG	COMPRIMIDOS MASTICABLES	COMPRIMIDOS	ACIDO ACETILSALICILICO	2003-10-09	Fabricación Nacional	LABORATORIOS MDK S.A.	2013-10-09	Vigente	Directa
ACIDO ACETILSALICILICO	PROASA-75 CAPSULAS CON GRANULOS CON RECUBRIMIENTO ENTERICO 75 MG	75 MG	CAPSULAS CON MICROGRANULOS ENTERICOS	CAPSULAS	ACIDO ACETILSALICILICO	2003-12-31	Importado A Granel	LABORATORIOS ANDRÓMACO S.A.	2013-12-31	Vigente	Directa
ACIDO ACETILSALICILICO	PROASA-100 CAPSULAS CON GRANULOS CON RECUBRIMIENTO ENTERICO 100 MG	100 MG	CAPSULAS CON MICROGRANULOS LIBERACION RETARDADA	CAPSULAS	ACIDO ACETILSALICILICO	2003-12-30	Importado A Granel	LABORATORIOS ANDRÓMACO S.A.	2013-12-30	Vigente	Directa
ACIDO ACETILSALICILICO	ASPIRINA FORTE COMPRIMIDOS 650 MG	650 MG	COMPRIMIDOS	COMPRIMIDOS	ACIDO ACETILSALICILICO	2004-03-09	Importado Terminado con Reacondicionamiento Local	BAYER S.A.	2014-03-09	Vigente	Directa
ACIDO ACETILSALICILICO	CORVASOL CAPSULAS CON MICROGRANULOS CON RECUBRIMIENTO ENTERICO 100 MG	100 MG	CAPSULAS CON MICROGRANULOS	CAPSULAS	ACIDO ACETILSALICILICO	2004-05-11	Importado A Granel	MEDIPHARM LTDA.	2009-05-11	No Vigente	Directa
ACIDO ACETILSALICILICO	ACIDO ACETILSALICILICO COMPRIMIDOS 500 MG	500 MG	COMPRIMIDOS	COMPRIMIDOS	ACIDO ACETILSALICILICO	2004-08-11	Fabricación Nacional	LABORATORIOS ANDROMACO S.A.		No Vigente	Directa
ACIDO ACETILSALICILICO	ACIDO ACETILSALICILICO COMPRIMIDOS 100 MG	100 MG	COMPRIMIDOS	COMPRIMIDOS	ACIDO ACETILSALICILICO	2004-09-16	Fabricación Nacional	LABORATORIOS ANDRÓMACO S.A.	2014-09-16	No Vigente	Receta Médica
ACIDO ACETILSALICILICO	FASAPRINA FORTE COMPRIMIDOS 650 MG	650 MG	COMPRIMIDOS	COMPRIMIDOS	ACIDO ACETILSALICILICO	2005-02-14	Fabricación Nacional	LABORATORIOS MDK S.A.	2015-02-14	Suspendido	Directa
ACIDO ACETILSALICILICO	OPTEIN CAPSULAS CON GRANULOS CON RECUBRIMIENTO ENTERICO 325 MG	325 MG	CAPSULAS CON GRANULOS CON RECUBRIMIENTO ENTERICO	CAPSULAS	ACIDO ACETILSALICILICO	2005-07-06	Importado A Granel	FARMACÉUTICA MED - CELL LTDA.		No Vigente	Directa
ACIDO ACETILSALICILICO	FLUICOR ASA 81 COMPRIMIDOS CON RECUBRIMIENTO ENTERICO 81 MG	81 MG	COMPRIMIDOS CON RECUBRIMIENTO ENTERICO	COMPRIMIDOS	ACIDO ACETILSALICILICO	2005-08-18	Importado A Granel	LABORATORIO MAVER S.A.	2010-08-18	No Vigente	Directa
ACIDO ACETILSALICILICO	ACIDO ACETILSALICILICO COMPRIMIDOS CON RECUBRIMIENTO ENTERICO 100 MG	100 MG	COMPRIMIDOS CON RECUBRIMIENTO ENTERICO	COMPRIMIDOS	ACIDO ACETILSALICILICO	2005-08-29	Importado Terminado	BESTPHARMA S.A.	2010-08-29	No Vigente	Receta Médica
ACIDO ACETILSALICILICO	FLUICOR ASA 325 COMPRIMIDOS CON RECUBRIMIENTO ENTERICO 325 MG	325 MG	COMPRIMIDOS CON RECUBRIMIENTO ENTERICO	COMPRIMIDOS	ACIDO ACETILSALICILICO	2005-11-21	Fabricación Nacional	LABORATORIO MAVER S.A.	2010-11-21	No Vigente	Directa
ACIDO ACETILSALICILICO	CARVAS CAPSULAS CON GRANULOS CON RECUBRIMIENTO ENTERICO 100 MG	100 MG	CAPSULAS CON GRANULOS CON RECUBRIMIENTO ENTERICO	CAPSULAS	ACIDO ACETILSALICILICO	2006-05-26	Importado A Granel	LABORATORIO CHILE S.A.	2011-05-26	No Vigente	Directa
ACIDO ACETILSALICILICO	FLUICOR ASA 81 CAPSULAS CON MICROGRANULOS CON RECUBRIMIENTO ENTERICO 81 MG	81 MG	CAPSULAS CON MICROGRANULOS ENTERICOS	CAPSULAS	ACIDO ACETILSALICILICO	2006-11-30	Importado A Granel	LABORATORIO MAVER S.A.	2011-11-30	Suspendido	Directa
ACIDO ACETILSALICILICO	FLUICOR ASA 325 CAPSULAS CON MICROGRANULOS CON RECUBRIMIENTO ENTERICO 325 MG	325 MG	CAPSULAS	CAPSULAS	ACIDO ACETILSALICILICO	2006-11-30	Importado A Granel	LABORATORIO MAVER S.A.	2011-11-30	Suspendido	Directa
ACIDO ACETILSALICILICO	DISGREN AAS 81 COMPRIMIDOS CON RECUBRIMIENTO ENTERICO 81 MG	81 MG	COMPRIMIDOS RECUBIERTOS	COMPRIMIDOS	ACIDO ACETILSALICILICO	2007-06-22	Fabricación Nacional	LABORATORIO PASTEUR S.A.	2012-06-22	Vigente	Directa
ACIDO ACETILSALICILICO	FLUICOR ASA 81 COMPRIMIDOS CON RECUBRIMIENTO ENTERICO 81 MG	81 MG	COMPRIMIDOS CON RECUBRIMIENTO ENTERICO	COMPRIMIDOS	ACIDO ACETILSALICILICO	2008-03-05	Fabricación Nacional	LABORATORIO MAVER S.A.	2013-03-05	Suspendido	Directa
ACIDO ACETILSALICILICO	HASSAPIRIN FORTE COMPRIMIDOS 650 MG	650 MG	COMPRIMIDOS	COMPRIMIDOS	ACIDO ACETILSALICILICO	2008-10-13	Fabricación Nacional	MINTLAB CO. S.A.		No Vigente	DIRECTA
ACIDO ACETILSALICILICO	CARDIOASPIRINA 100 EC COMPRIMIDOS CON RECUBRIMIENTO ENTERICO 100 MG	100 MG	COMPRIMIDOS CON RECUBRIMIENTO ENTERICO	COMPRIMIDOS	ACIDO ACETILSALICILICO	2008-12-11	Importado Terminado con Reacondicionamiento Local	BAYER S.A.	2013-12-11	Vigente	Directa
ACIDO ACETILSALICILICO	HASSAPIRIN CARDIO COMPRIMIDOS CON RECUBRIMIENTO ENTERICO 100 MG	100 MG	COMPRIMIDOS CON RECUBRIMIENTO ENTERICO	COMPRIMIDOS	ACIDO ACETILSALICILICO	2011-06-20	Fabricación Nacional	MINTLAB CO. S.A.	2016-06-20	Vigente	Directa
ACIDO ACETILSALICILICO	ACIDO ACETILSALICILICO COMPRIMIDOS 100 MG	100 MG	COMPRIMIDOS	COMPRIMIDOS	ACIDO ACETILSALICILICO	2011-06-20	Importado Terminado con Reacondicionamiento Local	MINTLAB CO. S.A.		No Vigente	Directa
ACIDO ACETILSALICILICO	CARDIOASPIRINA 325 EC COMPRIMIDOS CON RECUBRIMIENTO ENTERICO 325 MG	325 MG	COMPRIMIDOS CON RECUBRIMIENTO ENTERICO	COMPRIMIDOS	ACIDO ACETILSALICILICO	2011-10-07	Importado Terminado con Reacondicionamiento Local	BAYER S.A.	2016-10-07	Vigente	Directa
ACIDO ACETILSALICILICO	ACIDO ACETILSALICILICO COMPRIMIDOS 500 MG	500 MG	COMPRIMIDOS	COMPRIMIDOS	ACIDO ACETILSALICILICO	2013-07-02	Fabricación Nacional	LABORATORIOS MDK S.A.	2012-12-16	Suspendido	Directa
ACIDO ACETILSALICILICO	ACIDO ACETILSALICILICO COMPRIMIDOS 500 MG	500 MG	COMPRIMIDOS	COMPRIMIDOS	ACIDO ACETILSALICILICO	2013-07-02	Fabricación Nacional	LABORATORIOS MDK S.A.	2012-12-16	Suspendido	Directa
ACIDO ACETILSALICILICO	ACIDO ACETILSALICILICO COMPRIMIDOS MASTICABLES 100 MG	100 MG	COMPRIMIDOS MASTICABLES	COMPRIMIDOS	ACIDO ACETILSALICILICO	2013-07-11	Fabricación Nacional	LABORATORIOS MDK S.A.	2013-10-09	Vigente	Directa
ACIDO ACETILSALICILICO	ACIDO ACETILSALICILICO COMPRIMIDOS MASTICABLES 100 MG	100 MG	COMPRIMIDOS MASTICABLES	COMPRIMIDOS	ACIDO ACETILSALICILICO	2013-07-11	Fabricación Nacional	LABORATORIOS MDK S.A.	2013-10-09	Vigente	Directa
ACIDO ACETILSALICILICO	ACIDO ACETILSALICILICO COMPRIMIDOS CON RECUBRIMIENTO ENTERICO 100 MG	100 MG	COMPRIMIDOS CON RECUBRIMIENTO ENTERICO	COMPRIMIDOS	ACIDO ACETILSALICILICO	2014-03-17	Importado Terminado con Reacondicionamiento Local	GLAXOSMITHKLINE CHILE FARMACÉUTICA LTDA.		Suspendido	Directa
ACIDO ACETILSALICILICO	ASPIRINA ADVANCE COMPRIMIDOS RECUBIERTOS 500 MG	500 MG	COMPRIMIDOS RECUBIERTOS:	COMPRIMIDOS	ACIDO ACETILSALICILICO	2014-10-28	Importado Terminado con Reacondicionamiento Local	BAYER S.A.		Suspendido	Directa
ACIDO ACETILSALICILICO	FASAPRINA FORTE COMPRIMIDOS 650 MG	650 MG	COMPRIMIDOS	COMPRIMIDOS	ACIDO ACETILSALICILICO	2015-07-14	Fabricación Nacional	LABORATORIOS MDK S.A.		Suspendido	Directa
ACIDO ACETILSALICILICO	FASAPRINA FORTE COMPRIMIDOS 650 MG	650 MG	COMPRIMIDOS	COMPRIMIDOS	ACIDO ACETILSALICILICO	2015-07-14	Fabricación Nacional	LABORATORIOS MDK S.A.		Suspendido	Directa
ACIDO ACETILSALICILICO	ACIDO ACETILSALICILICO COMPRIMIDOS 100 MG	100 MG	COMPRIMIDOS	COMPRIMIDOS	ACIDO ACETILSALICILICO	2016-09-28	Importado Terminado	OPKO CHILE S.A.		Vigente	Directa
ACIDO VALPROICO	ACIDO VALPROICO CAPSULAS BLANDAS 250 MG	250 MG	CAPSULAS BLANDAS	CAPSULAS	ACIDO VALPROICO	1997-09-10	Importado A Granel	LABORATORIOS RECALCINE S.A.	2007-09-10	No Vigente	Receta Médica
ACIDO VALPROICO	ATEMPERATOR COMPRIMIDOS CON RECUBRIMIENTO ENTERICO 500 MG	500 MG	COMPRIMIDOS CON RECUBRIMIENTO ENTERICO	COMPRIMIDOS	ACIDO VALPROICO	1998-04-01	Fabricación Nacional	FERRER CHILE S.A.	2013-04-01	Vigente	Receta Médica
ACIDO VALPROICO	ATEMPERATOR COMPRIMIDOS CON RECUBRIMIENTO ENTERICO 250 MG	250 MG	COMPRIMIDOS CON RECUBRIMIENTO ENTERICO	COMPRIMIDOS	ACIDO VALPROICO	1998-04-01	Fabricación Nacional	FERRER CHILE S.A.	2013-04-01	Vigente	Receta Médica
ACIDO VALPROICO	EXIBRAL COMPRIMIDOS CON RECUBRIMIENTO ENTERICO 187,4 MG		COMPRIMIDOS CON RECUBRIMIENTO ENTERICO	COMPRIMIDOS	VALPROATO DE MAGNESIO	1998-11-04	Importado A Granel	LABORATORIO BAGÓ DE CHILE S.A.	2008-11-04	No Vigente	Receta Médica
ACIDO VALPROICO	ACIDO VALPROICO CAPSULAS BLANDAS 250 MG.		CAPSULAS BLANDAS	CAPSULAS	ACIDO VALPROICO	1998-09-04	Importado A Granel	ALPES CHEMIE S.A.	2003-09-04	No Vigente	Receta Médica
ACIDO VALPROICO	ACIDO VALPROICO CAPSULAS BLANDAS 500 MG		CAPSULAS BLANDAS	CAPSULAS		1999-04-05	Importado A Granel	ALPES CHEMIE S.A.	2004-04-05	No Vigente	Receta Médica
ACIDO VALPROICO	EXIBRAL 500 COMPRIMIDOS CON RECUBRIMIENTO ENTERICO 500 MG	500 MG	COMPRIMIDOS CON RECUBRIMIENTO ENTERICO	COMPRIMIDOS	VALPROATO DE MAGNESIO	1999-07-29	Importado A Granel	LABORATORIO BAGO DE CHILE S.A.	2004-07-29	No Vigente	Receta Médica
ACIDO VALPROICO	NEURACTIN COMPRIMIDOS CON RECUBRIMIENTO ENTERICO 500 MG	500 MG	COMPRIMIDOS CON RECUBRIMIENTO ENTERICO	COMPRIMIDOS	ACIDO VALPROICO	1999-12-30	Fabricación Nacional	FERRER CHILE S.A.	2014-12-30	Vigente	Receta Médica
ACIDO VALPROICO	NEURACTIN COMPRIMIDOS CON RECUBRIMIENTO ENTERICO 250 MG	250 MG	COMPRIMIDOS CON RECUBRIMIENTO ENTERICO	COMPRIMIDOS	DIVALPROATO ACIDO DE SODIO	1999-12-30	Fabricación Nacional	FERRER CHILE S.A.	2014-12-30	Vigente	Receta Médica
ACIDO VALPROICO	ATEMPERATOR COMPRIMIDOS CON RECUBRIMIENTO ENTERICO 200 MG	200 MG	COMPRIMIDOS CON RECUBRIMIENTO ENTERICO	COMPRIMIDOS	ACIDO VALPROICO	1978-04-07	Fabricación Nacional	FERRER CHILE S.A.	2014-04-07	Vigente	Receta Médica
ACIDO VALPROICO	ATEMPERATOR COMPRIMIDOS CON RECUBRIMIENTO ENTERICO 400 MG	400 MG	COMPRIMIDOS CON RECUBRIMIENTO ENTERICO	COMPRIMIDOS	ACIDO VALPROICO	1977-12-09	Fabricación Nacional	FERRER CHILE S.A.	2014-12-09	Vigente	Receta Médica
ACIDO VALPROICO	EXIBRAL COMPRIMIDOS CON RECUBRIMIENTO ENTERICO 371 MG	371 MG	COMPRIMIDOS CON RECUBRIMIENTO ENTERICO	COMPRIMIDOS	ACIDO VALPROICO (VALPROATO DE MAGNESIO)	2000-06-28	Importado A Granel	LABORATORIO BAGÓ DE CHILE S.A.	2010-06-28	No Vigente	Receta Médica
ACIDO VALPROICO	VALCOTE COMPRIMIDOS CON RECUBRIMIENTO ENTERICO 125 MG (ACIDO VALPROICO)	125 MG	COMPRIMIDOS CON RECUBRIMIENTO ENTERICO	COMPRIMIDOS	ACIDO VALPROICO	1984-09-07	Importado Terminado	ABBOTT LABORATORIES DE CHILE LTDA.	2015-09-07	Vigente	Receta Médica
ACIDO VALPROICO	VALCOTE COMPRIMIDOS CON RECUBRIMIENTO ENTERICO 250 MG (ACIDO VALPROICO)	250 MG	COMPRIMIDOS CON RECUBRIMIENTO ENTERICO	COMPRIMIDOS	ACIDO VALPROICO	1984-09-07	Importado Terminado	ABBOTT LABORATORIES DE CHILE LTDA.	2015-09-07	Vigente	Receta Médica
ACIDO VALPROICO	VALCOTE COMPRIMIDOS CON RECUBRIMIENTO ENTERICO 500 MG (ACIDO VALPROICO)	500 MG	COMPRIMIDOS CON RECUBRIMIENTO ENTERICO	COMPRIMIDOS	ACIDO VALPROICO	1984-09-07	Importado Terminado	ABBOTT LABORATORIES DE CHILE LTDA.	2015-09-07	Vigente	Receta Médica
ACIDO VALPROICO	ACIDO VALPROICO CAPSULAS BLANDAS 250 MG	250 MG	CAPSULAS BLANDAS	CAPSULAS	ACIDO VALPROICO	2000-08-01	Importado A Granel	INTERPHARMA S.A.	2010-08-01	No Vigente	Receta Médica
ACIDO VALPROICO	ACIDO VALPROICO CAPSULAS BLANDAS 500 MG	500 MG	CAPSULAS BLANDAS	CAPSULAS	ACIDO VALPROICO	2000-08-01	Importado A Granel	INTERPHARMA S.A.	2010-08-01	No Vigente	Receta Médica
ACIDO VALPROICO	VALPROSIN COMPRIMIDOS CON RECUBRIMIENTO ENTERICO 125 MG	125 MG	COMPRIMIDOS CON RECUBRIMIENTO ENTERICO	COMPRIMIDOS	ACIDO VALPROICO (VALPROATO SODICO)	2000-09-01	Fabricación Nacional	LABORATORIO CHILE S.A.	2015-08-31	Vigente	Receta Médica
ACIDO VALPROICO	CONVULEX CAPSULAS BLANDAS CON RECUBRIMIENTO ENTERICO 200 MG	200 MG	CAPSULAS BLANDAS ENTERICAS	CAPSULAS	ACIDO VALPROICO	1993-07-16	Importado Terminado	BESTPHARMA S.A.	2011-07-16	Vigente	Receta Médica
ACIDO VALPROICO	ACIDO VALPROICO CAPSULAS BLANDAS CON RECUBRIMIENTO ENTERICO 150 MG	150 MG	CAPSULAS BLANDAS CON RECUBRIMIENTO ENTERICO	CAPSULAS	ACIDO VALPROICO	1994-04-21	Importado Terminado	BESTPHARMA S.A.	2016-04-20	Vigente	Receta Médica
ACIDO VALPROICO	CONVULEX CAPSULAS BLANDAS CON RECUBRIMIENTO ENTERICO 300 MG	300 MG	CAPSULAS BLANDAS CON RECUBRIMIENTO ENTERICO	CAPSULAS	ACIDO VALPROICO	1994-04-27	Importado Terminado	BESTPHARMA S.A.	2016-04-26	Vigente	Receta Médica
ACIDO VALPROICO	CONVULEX CAPSULAS BLANDAS CON RECUBRIMIENTO ENTERICO 500 MG	500 MG	CAPSULAS BLANDAS CON RECUBRIMIENTO ENTERICO	CAPSULAS	ACIDO VALPROICO	1994-04-27	Importado Terminado con Reacondicionamiento Local	BESTPHARMA S.A.	2016-04-26	Vigente	Receta Médica
ACIDO VALPROICO	ACIDO VALPROICO COMPRIMIDOS RECUBIERTOS 250 MG	250 MG	COMPRIMIDOS RECUBIERTOS	COMPRIMIDOS	-	1994-01-12	Fabricación Nacional	LABORATORIO CHILE S.A.	2011-01-12	No Vigente	Receta Médica
ACIDO VALPROICO	ACIDO VALPROICO CAPSULAS BLANDAS 250 MG	250 MG	CAPSULAS BLANDAS	CAPSULAS	ACIDO VALPROICO	1996-07-04	Importado A Granel	CHEMOPHARMA S.A.	2011-07-04	No Vigente	Receta Médica
ACIDO VALPROICO	ACIDO VALPROICO CAPSULAS BLANDAS 500 MG	500 MG	CAPSULAS BLANDAS	CAPSULAS	ACIDO VALPROICO	1996-07-04	Importado A Granel	CHEMOPHARMA S.A.	2011-07-04	No Vigente	Receta Médica
ACIDO VALPROICO	ACIDO VALPROICO CAPSULAS BLANDAS 250 MG	250 MG	CAPSULAS BLANDAS	CAPSULAS	ACIDO VALPROICO	1996-07-04	Importado A Granel	INSTITUTO SANITAS S.A.	2011-07-04	No Vigente	Receta Médica
ACIDO VALPROICO	ACIDO VALPROICO CAPSULAS BLANDAS 500 MG	500 MG	CAPSULAS BLANDAS	CAPSULAS	ACIDO VALPROICO	1996-07-04	Importado A Granel	INSTITUTO SANITAS S.A.	2011-07-04	No Vigente	Receta Médica
ACIDO VALPROICO	DEPAKENE CAPSULAS BLANDAS 250 MG	250 MG	CAPSULAS BLANDAS	CAPSULAS	ACIDO VALPROICO	1996-08-29	Importado Terminado con Reacondicionamiento Local	ABBOTT LABORATORIES DE CHILE LTDA.	2016-08-28	Vigente	Receta Médica
ACIDO VALPROICO	VALCOTE SPRINKLE CAPSULAS 125 MG	125 MG	CAPSULAS	CAPSULAS	ACIDO VALPROICO	1991-07-18	Importado Terminado con Reacondicionamiento Local	ABBOTT LABORATORIES DE CHILE LTDA.	2016-07-18	Vigente	Receta Médica
ACIDO VALPROICO	VALCOTE E.R. RECUBIERTOS COMPRIMIDOS DE LIBERACION PROLONGADA 500 MG		COMPRIMIDOS DE LIBERACION PROLONGADA	COMPRIMIDOS	DIVALPROATO ACIDO DE SODIO	2001-11-13	Importado Terminado	ABBOTT LABORATORIES DE CHILE LTDA.	2016-11-13	Vigente	Receta Médica
ACIDO VALPROICO	ACIDO VALPROICO COMPRIMIDOS CON RECUBRIMIENTO ENTERICO 200 MG	200 MG	COMPRIMIDOS CON RECUBRIMIENTO ENTERICO	COMPRIMIDOS	ACIDO VALPROICO (VALPROATO SODICO)	1997-03-26	Importado Terminado	BESTPHARMA S.A.	2016-03-25	Vigente	Receta Médica
ACIDO VALPROICO	ACIDO VALPROICO COMPRIMIDOS CON RECUBRIMIENTO ENTERICO 500 MG	500 MG	COMPRIMIDOS CON RECUBRIMIENTO ENTERICO	COMPRIMIDOS	ACIDO VALPROICO	1995-05-23	Fabricación Nacional	LABORATORIOS ANDRÓMACO S.A.	2016-05-23	Vigente	Receta Médica
ACIDO VALPROICO	ACIDO VALPROICO COMPRIMIDOS CON RECUBRIMIENTO ENTERICO 125 MG	125 MG	COMPRIMIDOS CON RECUBRIMIENTO ENTERICO	COMPRIMIDOS		1995-05-23	Fabricación Nacional	LABORATORIOS ANDRÓMACO S.A.	2016-05-23	Vigente	Receta Médica
ACIDO VALPROICO	ACIDO VALPROICO COMPRIMIDOS CON RECUBRIMIENTO ENTERICO 250 MG	250 MG	COMPRIMIDOS CON RECUBRIMIENTO ENTERICO	COMPRIMIDOS	ACIDO VALPROICO (DIVALPROATO DE HIDROGENO SODICO)	1995-05-23	Fabricación Nacional	LABORATORIOS ANDRÓMACO S.A.	2016-05-23	Vigente	Receta Médica
ACIDO VALPROICO	BOLPINI COMPRIMIDOS CON RECUBRIMIENTO ENTERICO 250 MG		COMPRIMIDOS CON RECUBRIMIENTO ENTERICO	COMPRIMIDOS	ACIDO VALPROICO	2002-02-15	Importado A Granel	ALPES CHEMIE S.A.	2012-02-15	Vigente	Receta Médica
ACIDO VALPROICO	NEURACTIN S.R. COMPRIMIDOS RECUBIERTOS DE LIBERACION PROLONGADA 500 MG	500 MG	COMPRIMIDOS RECUBIERTOS LIBERACION PROLONGADA	COMPRIMIDOS	ACIDO VALPROICO	2003-11-26	Fabricación Nacional	FERRER CHILE S.A.	2013-11-26	Vigente	Receta Médica
ACIDO VALPROICO	ACIDO VALPROICO COMPRIMIDOS CON RECUBRIMIENTO ENTERICO 200 MG	200 MG	COMPRIMIDOS CON RECUBRIMIENTO ENTERICO	COMPRIMIDOS	ACIDO VALPROICO (VALPROATO DE MAGNESIO)	2004-12-28	Fabricación Nacional	LABORATORIOS ANDRÓMACO S.A.	2015-12-28	Vigente	Receta Médica
ACIDO VALPROICO	VALCOTE E.R. COMPRIMIDOS RECUBIERTOS DE LIBERACION PROLONGADA 250 MG	250 MG	COMPRIMIDOS RECUBIERTOS DE LIBERACION PROLONGADA	COMPRIMIDOS	DIVALPROATO ACIDO DE SODIO	2005-04-15	Importado Terminado	ABBOTT LABORATORIES DE CHILE LTDA.	2010-04-15	No Vigente	Receta Médica
ACIDO VALPROICO	DI_VP COMPRIMIDOS CON RECUBRIMIENTO ENTERICO 250 MG	250 MG	COMPRIMIDOS RECUBIERTOS	COMPRIMIDOS	DIVALPROATO DE SODIO	2005-08-03	Fabricación Nacional	PHARMAVITA S.A.	2010-08-03	No Vigente	Receta Médica
ACIDO VALPROICO	DI - VP COMPRIMIDOS CON RECUBRIMIENTO ENTERICO 500 MG	500 MG	COMPRIMIDOS CON RECUBRIMIENTO ENTERICO	COMPRIMIDOS	DIVALPROATO DE SODIO	2005-08-03	Fabricación Nacional	PHARMAVITA S.A.	2010-08-03	No Vigente	Receta Médica
ACIDO VALPROICO	ACIDO VALPROICO COMPRIMIDOS CON RECUBRIMIENTO ENTERICO 250 MG		COMPRIMIDOS CON RECUBRIMIENTO ENTERICO	COMPRIMIDOS	ACIDO VALPROICO (VALPROATO DE MAGNESIO)	2006-11-30	Fabricación Nacional	LABORATORIOS ANDRÓMACO S.A.	2016-11-30	Vigente	Receta Médica
ACIDO VALPROICO	ACIDO VALPROICO COMPRIMIDOS CON RECUBRIMIENTO ENTERICO 500 MG	500 MG	COMPRIMIDOS CON RECUBRIMIENTO ENTERICO	COMPRIMIDOS	ACIDO VALPROICO (VALPROATO DE MAGNESIO)	2006-11-30	Fabricación Nacional	LABORATORIOS ANDRÓMACO S.A.	2016-11-30	Vigente	Receta Médica
ACIDO VALPROICO	SINEPIL COMPRIMIDOS CON RECUBRIMIENTO ENTERICO 250 MG	250 MG	COMPRIMIDOS CON RECUBRIMIENTO ENTERICO	COMPRIMIDOS	ACIDO VALPROICO (VALPROATO DE MAGNESIO)	2006-11-30	Fabricación Nacional	MASTER CARE S.A.	2011-11-30	Vigente	Receta Médica
ACIDO VALPROICO	VALPRESOR COMPRIMIDOS CON RECUBRIMIENTO ENTERICO 500 MG	500 MG	COMPRIMIDOS CON RECUBRIMIENTO ENTERICO	COMPRIMIDOS	ACIDO VALPROICO (VALPROATO DE MAGNESIO)	2006-11-30	Fabricación Nacional	LABORATORIOS ANDRÓMACO S.A.	2011-11-30	Vigente	Receta Médica
ACIDO VALPROICO	BOLPINI ER COMPRIMIDOS RECUBIERTOS DE LIBERACION PROLONGADA 250 MG		COMPRIMIDOS RECUBIERTOS DE LIBERACION PROLONGADA	COMPRIMIDOS	DIVALPROATO DE SODIO	2007-05-31	Importado A Granel	ALPES CHEMIE S.A.	2012-05-31	Vigente	Receta Médica
ACIDO VALPROICO	BOLPINI ER COMPRIMIDOS RECUBIERTOS DE LIBERACION PROLONGADA 500 MG		COMPRIMIDOS RECUBIERTOS DE LIBERACION PROLONGADA	COMPRIMIDOS	DIVALPROATO DE SODIO	2007-05-31	Importado A Granel	ALPES CHEMIE S.A.		No Vigente	Receta Médica
ACIDO VALPROICO	VALPRESOR NF COMPRIMIDOS CON RECUBRIMIENTO ENTERICO 200 MG	200 MG	COMPRIMIDOS CON RECUBRIMIENTO ENTERICO	COMPRIMIDOS	ACIDO VALPROICO (VALPROATO DE MAGNESIO)	2007-06-13	Fabricación Nacional	LABORATORIOS ANDRÓMACO S.A.	2012-06-13	Vigente	Receta Médica
ACIDO VALPROICO	ACIDO VALPROICO COMPRIMIDOS CON RECUBRIMIENTO ENTERICO 200 MG	200 MG	COMPRIMIDOS CON RECUBRIMIENTO ENTERICO	COMPRIMIDOS	ACIDO VALPROICO	2007-06-07	Fabricación Nacional	FERRER CHILE S.A.	2012-06-07	Vigente	Receta Médica
ACIDO VALPROICO	NEURACTIN SR COMPRIMIDOS RECUBIERTOS DE LIBERACION PROLONGADA 250 MG	250 MG	COMPRIMIDOS RECUBIERTOS DE LIBERACION PROLONGADA	COMPRIMIDOS	ACIDO VALPROICO (DIVALPROATO ACIDO DE SODIO)	2011-01-12	Fabricación Nacional	FERRER CHILE S.A.		No Vigente	Receta Médica
ACIDO VALPROICO	CIRBIA 500 COMPRIMIDOS CON RECUBRIMIENTO ENTERICO 500 MG	500 MG	COMPRIMIDOS CON RECUBRIMIENTO ENTERICO	COMPRIMIDOS	DIVALPROATO ACIDO DE SODIO	2013-09-30	Importado Terminado	PHARMA INVESTI DE CHILE S.A.		Suspendido	Receta Médica
ACIDO VALPROICO	VALPROATO SEMISODICO COMPRIMIDOS RECUBIERTOS DE LIBERACION PROLONGADA 500 MG	500 MG	COMPRIMIDOS RECUBIERTOS DE LIBERACION PROLONGADA	COMPRIMIDOS	DIVALPROATO DE SODIO	2015-03-22	Importado Terminado con Reacondicionamiento Local	NOVARTIS CHILE S.A.		Vigente	Receta Médica
ACIDO VALPROICO	VALCOTE ER COMPRIMIDOS RECUBIERTOS DE LIBERACION PROLONGADA 250 MG (ACIDO VALPROICO)	250 MG	COMPRIMIDOS RECUBIERTOS DE LIBERACION PROLONGADA	COMPRIMIDOS	DIVALPROATO DE SODIO	2015-09-08	Importado Terminado con Reacondicionamiento Local	ABBOTT LABORATORIES DE CHILE LTDA.		Vigente	Receta Médica
ACIDO VALPROICO	DIVALPREX COMPRIMIDOS CON RECUBRIMIENTO ENTERICO 500 MG (ACIDO VALPROICO)	500MG	COMPRIMIDOS CON RECUBRIMIENTO ENTERICO	COMPRIMIDOS	ACIDO VALPROICO	2015-09-30	Importado Terminado con Reacondicionamiento Local	GADOR LTDA.		Vigente	Receta Médica
ACIDO VALPROICO	DIVALPREX COMPRIMIDOS CON RECUBRIMIENTO ENTERICO 250 MG (ACIDO VALPROICO)	250 MG	COMPRIMIDOS CON RECUBRIMIENTO ENTERICO	COMPRIMIDOS	ACIDO VALPROICO	2015-10-08	Importado Terminado con Reacondicionamiento Local	GADOR LTDA.		Vigente	Receta Médica
ACIDO VALPROICO	ACIDO VALPROICO COMPRIMIDOS CON RECUBRIMIENTO ENTERICO 250 MG	250 MG	COMPRIMIDOS CON RECUBRIMIENTO ENTERICO	COMPRIMIDOS	ACIDO VALPROICO	2016-06-23	Importado Terminado	OPKO CHILE S.A.		Vigente	Receta Médica
ACIDO VALPROICO	ACIDO VALPROICO COMPRIMIDOS CON RECUBRIMIENTO ENTERICO 500 MG	500	COMPRIMIDOS CON RECUBRIMIENTO ENTERICO	COMPRIMIDOS	ACIDO VALPROICO	2016-06-23	Importado Terminado	OPKO CHILE S.A.		Vigente	Receta Médica
ACIDO VALPROICO	VALCOTE ER COMPRIMIDOS RECUBIERTOS DE LIBERACION PROLONGADA 250 MG (ACIDO VALPROICO)	250 MG	COMPRIMIDOS RECUBIERTOS DE LIBERACION PROLONGADA	COMPRIMIDOS	ACIDO VALPROICO	2016-09-30	Importado Terminado con Reacondicionamiento Local	ABBOTT LABORATORIES DE CHILE LTDA.		Vigente	Receta Médica
ACIDO VALPROICO	VALCOTE ER COMPRIMIDOS RECUBIERTOS DE LIBERACION PROLONGADA 500 MG (ACIDO VALPROICO)	500 MG	COMPRIMIDOS RECUBIERTOS DE LIBERACION PROLONGADA	COMPRIMIDOS	ACIDO VALPROICO	2016-09-30	Importado Terminado con Reacondicionamiento Local	ABBOTT LABORATORIES DE CHILE LTDA.		Vigente	Receta Médica
ALENDRONATO	OSTEOFOS COMPRIMIDOS 10 MG.	10 MG	COMPRIMIDOS	COMPRIMIDOS	ACIDO ALENDRONICO (SODICO TRIHIDRATO)	1998-01-26	Importado Terminado	TECNOFARMA S.A.	2008-01-26	No Vigente	Receta Médica
ALENDRONATO	FOSVAL COMPRIMIDOS 5 MG	5 MG	COMPRIMIDOS	COMPRIMIDOS	ACIDO ALENDRONICO	1998-03-16	Fabricación Nacional	LABORATORIOS SAVAL S.A.	2003-03-16	No Vigente	Receta Médica
ALENDRONATO	OSTEOSAN COMPRIMIDOS 5 MG		COMPRIMIDOS	COMPRIMIDOS	ACIDO ALENDRONICO (SODICO TRIHIDRATO)	1998-02-24	Importado A Granel	LABORATORIOS SILESIA S.A.	2008-02-24	No Vigente	Receta Médica
ALENDRONATO	LEODRIN COMPRIMIDOS 5 MG	5 MG	COMPRIMIDOS	COMPRIMIDOS	ACIDO ALENDRONICO (SODICO TRIHIDRATO)	1999-03-15	Fabricación Nacional	LABORATORIOS LAFI LTDA.	2004-03-15	No Vigente	Receta Médica
ALENDRONATO	OSTEOFEM COMPRIMIDOS 5 MG	5 MG	COMPRIMIDOS	COMPRIMIDOS	ACIDO ALENDRONICO	1999-08-27	Fabricación Nacional	GRUNENTHAL CHILENA LTDA.	2004-08-27	No Vigente	Receta Médica
ALENDRONATO	OSTEOFEM COMPRIMIDOS 10 MG	10 MG	COMPRIMIDOS	COMPRIMIDOS	ACIDO ALENDRONICO	1999-08-27	Fabricación Nacional	GRUNENTHAL CHILENA LTDA.	2004-08-27	No Vigente	Receta Médica
ALENDRONATO	OSSAGEN COMPRIMIDOS 10 MG	10 MG	COMPRIMIDOS	COMPRIMIDOS	ACIDO ALENDRONICO	2000-10-30	Importado Terminado	INTERPHARMA S.A.	2010-10-30	No Vigente	Receta Médica
ALENDRONATO	FOSAMAX COMPRIMIDOS 70 MG	70 MG	COMPRIMIDOS	COMPRIMIDOS	ACIDO ALENDRONICO	2000-12-28	Importado Terminado con Reacondicionamiento Local	MERCK SHARP & DOHME (I.A.) LLC	2010-12-28	No Vigente	Receta Médica
ALENDRONATO	FOSVAL COMPRIMIDOS 70 MG	70 MG	COMPRIMIDOS	COMPRIMIDOS	ALENDRONATO (SODIO TRIHIDRATO)	2001-04-19	Fabricación Nacional	LABORATORIOS SAVAL S.A.	2016-04-18	Vigente	Receta Médica
ALENDRONATO	OSEOTAL COMPRIMIDOS 10 MG	10 MG	COMPRIMIDOS	COMPRIMIDOS	ACIDO ALENDRONICO (ALENDRONATO DE SODIO)	1997-03-15	Fabricación Nacional	CHEMOPHARMA S.A.	2011-03-15	No Vigente	Receta Médica
ALENDRONATO	LEODRIN COMPRIMIDOS RECUBIERTOS 70 MG	70 MG	COMPRIMIDOS RECUBIERTOS	COMPRIMIDOS	ACIDO ALENDRONICO	2001-09-27	Fabricación Nacional	LABORATORIOS LAFI LTDA.	2016-09-26	Vigente	Receta Médica
ALENDRONATO	LEODRIN COMPRIMIDOS 10 MG	10 MG	COMPRIMIDOS	COMPRIMIDOS	ACIDO ALENDRONICO (SODICO TRIHIDRATO)	1997-02-05	Fabricación Nacional	LABORATORIOS LAFI LTDA.	2011-02-05	No Vigente	Receta Médica
ALENDRONATO	OSTEOSAN COMPRIMIDOS 10 MG		COMPRIMIDOS	COMPRIMIDOS	ALENDRONATO (SODIO TRIHIDRATO)	1996-09-12	Importado A Granel	LABORATORIOS SILESIA S.A.	2011-09-12	No Vigente	Receta Médica
ALENDRONATO	OSTEOFEM COMPRIMIDOS 70 MG		COMPRIMIDOS	COMPRIMIDOS	ACIDO ALENDRONICO	2002-02-15	Fabricación Nacional	GRUNENTHAL CHILENA LTDA.		No Vigente	Receta Médica
ALENDRONATO	OSTEOPLUS COMPRIMIDOS RECUBIERTOS 60 MG.		COMPRIMIDOS RECUBIERTOS	COMPRIMIDOS	ACIDO ALENDRONICO	2002-06-11	Fabricación Nacional	LABORATORIOS ANDRÓMACO S.A.	2012-06-11	Vigente	Receta Médica
ALENDRONATO	FOSVAL COMPRIMIDOS 35 MG		COMPRIMIDOS	COMPRIMIDOS	ALENDRONATO (SODIO TRIHIDRATO)	2002-03-25	Fabricación Nacional	LABORATORIOS SAVAL S.A.	2012-03-26	Suspendido	Receta Médica
ALENDRONATO	HOLADREN 7D COMPRIMIDOS 70 MG	70 MG	COMPRIMIDOS	COMPRIMIDOS	ACIDO ALENDRONICO	2002-03-28	Importado A Granel	LABORATORIO CHILE S.A.	2012-03-28	Vigente	Receta Médica
ALENDRONATO	OSEOTAL COMPRIMIDOS 70 MG	70 MG	COMPRIMIDOS	COMPRIMIDOS	ACIDO ALENDRONICO (ALENDRONATO DE SODIO)	2002-06-03	Fabricación Nacional	CHEMOPHARMA S.A.	2012-06-03	Suspendido	Receta Médica
ALENDRONATO	LEODRIN COMPRIMIDOS RECUBIERTOS 35 MG	35 MG	COMPRIMIDOS RECUBIERTOS	COMPRIMIDOS	ACIDO ALENDRONICO	2002-08-20	Fabricación Nacional	LABORATORIOS LAFI LTDA.	2007-08-20	No Vigente	Receta Médica
ALENDRONATO	OSTEOSAN 70 COMPRIMIDOS RECUBIERTOS 70 MG		COMPRIMIDOS RECUBIERTOS	COMPRIMIDOS	ACIDO ALENDRONICO	2002-11-20	Importado A Granel	LABORATORIOS ANDRÓMACO S.A.	2007-11-20	No Vigente	Receta Médica
ALENDRONATO	LEODRIN LIQUICAPS CAPSULAS BLANDAS 70 MG	70 MG	CAPSULAS BLANDAS	CAPSULAS	ALENDRONATO (SODIO TRIHIDRATO)	2003-02-07	Importado A Granel	LABORATORIOS LAFI LTDA.	2013-02-07	Vigente	Receta Médica
ALENDRONATO	OSTEOFOS COMPRIMIDOS 70 MG	70 MG	COMPRIMIDOS	COMPRIMIDOS	ACIDO ALENDRONICO	2003-09-15	Importado Terminado	TECNOFARMA S.A.	2008-09-15	No Vigente	Receta Médica
ALENDRONATO	LEODRIN LIQUICAPS CAPSULAS BLANDAS 10 MG	10 MG	CAPSULAS BLANDAS	CAPSULAS	ACIDO ALENDRONICO	2003-12-23	Importado A Granel	LABORATORIOS LAFI LTDA.	2013-12-23	Vigente	Receta Médica
ALENDRONATO	ACIDO ALENDRONICO COMPRIMIDOS 10 MG	10 MG	COMPRIMIDOS	COMPRIMIDOS	ALENDRONATO	2003-12-31	Importado Terminado	EXPORTADORA Y COMERCIALIZADORA DE PRODUCTOS FARMACÉUTICOS LTDA.	2008-12-31	No Vigente	Receta Médica
ALENDRONATO	ALDROX COMPRIMIDOS 10 MG	10 MG	COMPRIMIDOS	COMPRIMIDOS	ACIDO ALENDRONICO	2004-03-26	Fabricación Nacional	LABORATORIO PASTEUR S.A.	2014-03-26	Suspendido	Receta Médica
ALENDRONATO	ALDROX COMPRIMIDOS RECUBIERTOS 70 MG	70 MG	COMPRIMIDOS RECUBIERTOS	COMPRIMIDOS	ACIDO ALENDRONICO	2004-03-26	Fabricación Nacional	LABORATORIO PASTEUR S.A.	2014-03-26	Vigente	Receta Médica
ALENDRONATO	ALDROX COMPRIMIDOS RECUBIERTOS 35 MG	35 MG	COMPRIMIDOS RECUBIERTOS	COMPRIMIDOS	ACIDO ALENDRONICO	2004-03-26	Fabricación Nacional	LABORATORIO PASTEUR S.A.	2014-03-26	Suspendido	Receta Médica
ALENDRONATO	OSEUM ICN COMPRIMIDOS 10 MG	10 MG	COMPRIMIDOS	COMPRIMIDOS	ALENDRONATO	2004-04-13	Importado Terminado	LABORATORIOS RAFFO S.A.		No Vigente	Receta Médica
ALENDRONATO	OSEUM ICN COMPRIMIDOS 70 MG	70 MG	COMPRIMIDOS	COMPRIMIDOS	ALENDRONATO (SODIO TRIHIDRATO)	1999-04-13	Importado Terminado	LABORATORIOS RAFFO S.A.	2004-04-13	No Vigente	Receta Médica
ALENDRONATO	OSEOTAL COMPRIMIDOS 35 MG	35 MG	COMPRIMIDOS	COMPRIMIDOS	ACIDO ALENDRONICO	2004-05-12	Fabricación Nacional	CHEMOPHARMA S.A.	2014-05-12	Suspendido	Receta Médica
ALENDRONATO	ACIDO ALENDRONICO COMPRIMIDOS 70 MG	70 MG	COMPRIMIDOS	COMPRIMIDOS	ALENDRONATO (SODIO TRIHIDRATO)	2004-09-21	Fabricación Nacional	MINTLAB CO. S.A.	2014-09-21	Vigente	Receta Médica
ALENDRONATO	ACIDO ALENDRONICO COMPRIMIDOS 10 MG		COMPRIMIDOS	COMPRIMIDOS	ACIDO ALENDRONICO	2004-09-21	Fabricación Nacional	MINTLAB CO. S.A.	2014-09-21	Vigente	Receta Médica
ALENDRONATO	OSDREN COMPRIMIDOS 10 MG	10 MG	COMPRIMIDOS	COMPRIMIDOS	ACIDO ALENDRONICO	2004-09-21	Fabricación Nacional	Medical International Laboratories Corporation S.A. (MINTLAB Co. S.A.)		No Vigente	Receta Médica
ALENDRONATO	OSDREN COMPRIMIDOS 70 MG	70 MG	COMPRIMIDOS	COMPRIMIDOS	ACIDO ALENDRONICO	2004-09-16	Fabricación Nacional	MINTLAB CO. S.A.	2014-09-16	No Vigente	Receta Médica
ALENDRONATO	ACIDO ALENDRONICO COMPRIMIDOS 10 MG	10 MG	COMPRIMIDOS	COMPRIMIDOS	ALENDRONATO (SODIO TRIHIDRATO)	2005-01-24	Importado A Granel	Medical International Laboratories Corporation S.A. (MINTLAB Co. S.A.)		No Vigente	Receta Médica
ALENDRONATO	PASODRON COMPRIMIDOS 10 MG	10MG	COMPRIMIDOS	COMPRIMIDOS	ACIDO ALENDRONICO	2005-03-21	Importado A Granel	LABORATORIOS RIDER LTDA.		No Vigente	Receta Médica
ALENDRONATO	PASODRON COMPRIMIDOS 70 MG	70 MG	COMPRIMIDOS	COMPRIMIDOS	ACIDO ALENDRONICO	2005-03-21	Importado a Granel	SYNTHON CHILE LIMITADA	2010-03-21	No Vigente	Receta Médica
ALENDRONATO	ARENDAL COMPRIMIDOS 70 MG	70 MG	COMPRIMIDOS	COMPRIMIDOS	ALENDRONATO (SODIO TRIHIDRATO)	2005-05-11	Importado A Granel	PHARMA INVESTI DE CHILE S.A.	2015-05-10	Vigente	Receta Médica
ALENDRONATO	HOLADREN 35 COMPRIMIDOS 35 MG	35 MG	COMPRIMIDOS	COMPRIMIDOS	ALENDRONATO (SODIO TRIHIDRATO)	2006-08-07	Importado A Granel	LABORATORIO CHILE S.A.	2011-08-07	No Vigente	Receta Médica
ALENDRONATO	ACIDO ALENDRONICO COMPRIMIDOS 70 MG	70 MG	COMPRIMIDOS	COMPRIMIDOS	ALENDRONATO (SODIO TRIHIDRATO)	2007-01-19	Importado Terminado	SANOFI-AVENTIS DE CHILE S.A.	2012-01-19	Suspendido	Receta Médica
ALENDRONATO	FOSAMAX COMPRIMIDOS 70 MG	70 MG	COMPRIMIDOS	COMPRIMIDOS	ACIDO ALENDRONICO (ALENDRONATO DE SODIO)	2013-08-26	Importado Terminado con Reacondicionamiento Local	MERCK SHARP & DOHME (I.A.) LLC		Suspendido	Receta Médica
ALENDRONATO	FOSAMAX COMPRIMIDOS 70 MG	70 MG	COMPRIMIDOS	COMPRIMIDOS	ACIDO ALENDRONICO	2015-09-23	Importado Terminado con Reacondicionamiento Local	MERCK SHARP & DOHME (I.A.) LLC		Suspendido	Receta Médica
ALOPURINOL	ALOPURINOL COMPRIMIDOS 100 MG	100 MG	COMPRIMIDOS	COMPRIMIDOS		1968-11-15	Fabricación Nacional	LABORATORIO PASTEUR S.A.	2013-11-15	Vigente	Receta Médica
ALOPURINOL	UROGOTAN A COMPRIMIDOS 100 MG	100 MG	COMPRIMIDOS	COMPRIMIDOS	ALOPURINOL	1967-12-30	Fabricación Nacional	LABORATORIOS SILESIA S.A.	2013-12-30	Vigente	Receta Médica
ALOPURINOL	ALOPURINOL COMPRIMIDOS 100 MG	100 MG	COMPRIMIDOS	COMPRIMIDOS	ALOPURINOL	1968-06-18	Fabricación Nacional	LABORATORIOS RECALCINE S.A.	2013-06-18	Suspendido	Receta Médica
ALOPURINOL	ZYLORIC COMPRIMIDOS 100 MG	100 MG	COMPRIMIDOS	COMPRIMIDOS	ALOPURINOL	1999-09-16	Importado Terminado con Reacondicionamiento Local	ASPEN CHILE S.A.	2014-09-15	Vigente	Receta Médica
ALOPURINOL	ALOPURINOL COMPRIMIDOS 100 MG	100 MG	COMPRIMIDOS	COMPRIMIDOS	ALOPURINOL	1999-09-22	Importado Terminado	BESTPHARMA S.A.	2014-09-21	Vigente	Receta Médica
ALOPURINOL	ZYLORIC COMPRIMIDOS 300 MG	300 MG	COMPRIMIDOS	COMPRIMIDOS	ALOPURINOL	1978-06-21	Importado Terminado con Reacondicionamiento Local	ASPEN CHILE S.A.	2014-06-21	Vigente	Receta Médica
ALOPURINOL	ALOPURINOL COMPRIMIDOS 100 MG		COMPRIMIDOS	COMPRIMIDOS		1989-10-20	Importado A Granel	LABORATORIO CHILE S.A.	2000-04-07	No Vigente	Receta Médica
ALOPURINOL	ALOPURINOL COMPRIMIDOS 300 MG		COMPRIMIDOS	COMPRIMIDOS		1989-10-20	Importado A Granel	LABORATORIO CHILE S.A.	2000-04-07	No Vigente	Receta Médica
ALOPURINOL	ALOPURINOL COMPRIMIDOS 300 MG	300 MG	COMPRIMIDOS	COMPRIMIDOS	ALOPURINOL	1986-10-17	Fabricación Nacional	LABORATORIO PASTEUR S.A.	2015-10-17	Vigente	Receta Médica
ALOPURINOL	UROGOTAN A COMPRIMIDOS 300 MG	300 MG	COMPRIMIDOS	COMPRIMIDOS	ALOPURINOL	1981-07-23	Fabricación Nacional	LABORATORIOS SILESIA S.A.	2015-07-22	Vigente	Receta Médica
ALOPURINOL	ALOPURINOL COMPRIMIDOS 100 MG		COMPRIMIDOS	COMPRIMIDOS		1988-10-26	Fabricación Nacional	MINTLAB CO. S.A.	2000-04-07	No Vigente	Receta Médica
ALOPURINOL	ALOPURINOL COMPRIMIDOS 300 MG		COMPRIMIDOS	COMPRIMIDOS		1988-10-21	Fabricación Nacional	MINTLAB CO. S.A.	2000-04-07	No Vigente	Receta Médica
ALOPURINOL	ALOPURINOL COMPRIMIDOS 100 MG	100 MG	COMPRIMIDOS	COMPRIMIDOS	ALOPURINOL	1990-02-12	Fabricación Nacional	CHEMOPHARMA S.A.	2011-02-12	No Vigente	Receta Médica
ALOPURINOL	ALOPURINOL COMPRIMIDOS 300 MG	300 MG	COMPRIMIDOS	COMPRIMIDOS	ALOPURINOL	1990-02-28	Fabricación Nacional	CHEMOPHARMA S.A.	2011-02-28	No Vigente	Receta Médica
ALOPURINOL	ALOPURINOL COMPRIMIDOS 100 MG	100 MG	COMPRIMIDOS	COMPRIMIDOS	ALOPURINOL	1993-06-03	Fabricación Nacional	LABORATORIOS MDK S.A.	2011-06-03	Suspendido	Receta Médica
ALOPURINOL	ALOPURINOL COMPRIMIDOS 300 MG	300 MG	COMPRIMIDOS	COMPRIMIDOS	ALOPURINOL	1993-06-03	Fabricación Nacional	LABORATORIOS MDK S.A.	2016-06-03	Vigente	Receta Médica
ALOPURINOL	ALOPURINOL COMPRIMIDOS 300 MG	300 MG	COMPRIMIDOS	COMPRIMIDOS	ALOPURINOL	2001-10-22	Importado Terminado	BESTPHARMA S.A.	2011-10-22	Suspendido	Receta Médica
ALOPURINOL	TALOL COMPRIMIDOS 100 MG	100 MG	COMPRIMIDOS	COMPRIMIDOS	ALOPURINOL	1996-03-14	Fabricación Nacional	LABORATORIOS SAVAL S.A.	2016-03-14	Suspendido	Receta Médica
ALOPURINOL	TALOL COMPRIMIDOS 300 MG	300 MG	COMPRIMIDOS	COMPRIMIDOS	ALOPURINOL	1996-03-14	Fabricación Nacional	LABORATORIOS SAVAL S.A.	2016-03-14	Suspendido	Receta Médica
ALOPURINOL	ALOPURINOL COMPRIMIDOS 100 MG	100 MG	COMPRIMIDOS	COMPRIMIDOS	ALOPURINOL	1992-11-12	Fabricación Nacional	LABORATORIOS ANDRÓMACO S.A.	2011-11-12	Vigente	Receta Médica
ALOPURINOL	ALOPURINOL COMPRIMIDOS 300 MG	300 MG	COMPRIMIDOS	COMPRIMIDOS		1992-11-12	Fabricación Nacional	LABORATORIOS ANDRÓMACO S.A.	2011-11-12	Vigente	Receta Médica
ALOPURINOL	ALOPURINOL COMPRIMIDOS 100 MG	100 MG	COMPRIMIDOS	COMPRIMIDOS	ALOPURINOL	2005-10-14	Fabricación Nacional	MINTLAB CO. S.A.	2015-10-14	Vigente	Receta Médica
ALOPURINOL	ALOPURINOL COMPRIMIDOS 300 MG	300 MG	COMPRIMIDOS	COMPRIMIDOS	ALOPURINOL	2005-10-14	Fabricación Nacional	MINTLAB Co. S.A.	2015-10-14	Vigente	Receta Médica
ALOPURINOL	ALOPURINOL COMPRIMIDOS 100 MG	100 MG	COMPRIMIDOS	COMPRIMIDOS	ALOPURINOL	2015-04-26	Importado Terminado	BESTPHARMA S.A.		Vigente	Receta Médica
ALPRAZOLAM	TRICALMA RETARD COMPRIMIDOS DE LIBERACION PROLONGADA 1 MG	1 MG	COMPRIMIDOS LIBERACION PROLONGADA	COMPRIMIDOS	ALPRAZOLAM	1998-04-09	Fabricación Nacional	SANOFI-AVENTIS DE CHILE S.A.	2008-04-09	No Vigente	Receta Médica Retenida
ALPRAZOLAM	TRICALMA RETARD COMPRIMIDOS DE LIBERACION PROLONGADA 2 MG	2 MG	COMPRIMIDOS LIBERACION PROLONGADA	COMPRIMIDOS	ALPRAZOLAM	1998-04-09	Importado Terminado	SANOFI-AVENTIS DE CHILE S.A.	2008-04-09	No Vigente	Receta Médica Retenida
ALPRAZOLAM	ZOTRAN XR COMPRIMIDOS DE LIBERACION PROLONGADA 1 MG	1 MG	CAPSULAS LIBERACION PROLONGADA	CAPSULAS	ALPRAZOLAM	1998-04-27	Importado Terminado	PFIZER CHILE S.A.	2013-04-26	Vigente	Receta Médica Retenida
ALPRAZOLAM	ZOTRAN XR COMPRIMIDOS DE LIBERACION PROLONGADA 2 MG		COMPRIMIDOS LIBERACION PROLONGADA	COMPRIMIDOS	ALPRAZOLAM	1998-04-27	Importado Terminado	PFIZER CHILE S.A.	2003-04-27	No Vigente	Receta Médica Retenida
ALPRAZOLAM	ZOTRAN XR COMPRIMIDOS DE LIBERACION PROLONGADA 3 MG		COMPRIMIDOS LIBERACION PROLONGADA	COMPRIMIDOS	ALPRAZOLAM	1998-04-27	Importado Terminado	PFIZER CHILE S.A.	2003-04-27	No Vigente	Receta Médica Retenida
ALPRAZOLAM	ZOTRAN XR COMPRIMIDOS DE LIBERACION PROLONGADA 0,5 MG	0,5 MG	COMPRIMIDOS LIBERACION PROLONGADA	COMPRIMIDOS	ALPRAZOLAM	1998-04-27	Importado Terminado	PFIZER CHILE S.A.	2013-04-26	Vigente	Receta Médica Retenida
ALPRAZOLAM	SANERVA COMPRIMIDOS DE LIBERACION PROLONGADA 1 MG	1 MG	COMPRIMIDOS LIBERACION PROLONGADA	COMPRIMIDOS	ALPRAZOLAM	1998-12-31	Fabricación Nacional	ALPES CHEMIE S.A.	2003-12-31	No Vigente	Receta Médica Retenida
ALPRAZOLAM	SANERVA COMPRIMIDOS DE LIBERACION PROLONGADA 2 MG	2 MG	COMPRIMIDOS LIBERACION PROLONGADA	COMPRIMIDOS	ALPRAZOLAM	1998-12-31	Fabricación Nacional	ALPES CHEMIE S.A.	2013-12-31	Vigente	Receta Médica Retenida
ALPRAZOLAM	ADAX RETARD COMPRIMIDOS DE LIBERACION PROLONGADA 1 MG	1 MG	COMPRIMIDOS LIBERACION PROLONGADA	COMPRIMIDOS	ALPRAZOLAM	2000-04-13	Fabricación Nacional	LABORATORIOS SAVAL S.A.	2015-04-12	Vigente	Receta Médica Retenida
ALPRAZOLAM	ADAX RETARD COMPRIMIDOS DE LIBERACION PROLONGADA 2 MG	20 MG	COMPRIMIDOS LIBERACION PROLONGADA	COMPRIMIDOS	ALPRAZOLAM	2000-04-13	Fabricación Nacional	LABORATORIOS SAVAL S.A.	2015-04-12	Vigente	Receta Médica Retenida
ALPRAZOLAM	ALPRAZOLAM COMPRIMIDOS 0,25 MG	0,25 MG	COMPRIMIDOS	COMPRIMIDOS	ALPRAZOLAM	1988-04-18	Fabricación Nacional	INSTITUTO SANITAS S.A.	2010-04-18	No Vigente	Receta Médica Retenida
ALPRAZOLAM	ALPRAZOLAM COMPRIMIDOS 0,5 MG	0,5 MG	COMPRIMIDOS	COMPRIMIDOS	ALPRAZOLAM	1988-04-16	Fabricación Nacional	INSTITUTO SANITAS S.A.	2010-04-16	No Vigente	Receta Médica Retenida
ALPRAZOLAM	ALPRAZOLAM COMPRIMIDOS 0,5 MG		COMPRIMIDOS	COMPRIMIDOS	ALPRAZOLAM	2000-05-19	Fabricación Nacional	PHARMATRADE S.A.		No Vigente	Receta Médica Retenida
ALPRAZOLAM	GRIFOALPRAM COMPRIMIDOS 0,25 MG		COMPRIMIDOS	COMPRIMIDOS	ALPRAZOLAM	1988-11-08	Fabricación Nacional	LABORATORIO CHILE S.A.	2010-11-08	No Vigente	Receta Médica Retenida
ALPRAZOLAM	GRIFOALPRAM COMPRIMIDOS 0,5 MG		COMPRIMIDOS	COMPRIMIDOS	ALPRAZOLAM	1988-11-08	Fabricación Nacional	LABORATORIO CHILE S.A.	2010-11-08	No Vigente	Receta Médica Retenida
ALPRAZOLAM	ANSIO-PAX COMPRIMIDOS 0,25 MG		COMPRIMIDOS	COMPRIMIDOS	ALPRAZOLAM	1988-10-20	Fabricación Nacional	LABORATORIOS RIDER LTDA.	2005-10-20	No Vigente	Receta Médica Retenida
ALPRAZOLAM	ALPRAZOLAM COMPRIMIDOS 0,25 MG	0,25 MG	COMPRIMIDOS	COMPRIMIDOS	ALPROZOLAM	1988-07-11	Fabricación Nacional	INTERPHARMA S.A.	2010-07-11	No Vigente	Receta Médica Retenida
ALPRAZOLAM	ALPRAZOLAM COMPRIMIDOS 0.5 MG	0,50 MG	COMPRIMIDOS	COMPRIMIDOS	ALPRAZOLAM	1988-07-11	Fabricación Nacional	INTERPHARMA S.A.	2010-07-11	No Vigente	Receta Médica Retenida
ALPRAZOLAM	TRICALMA COMPRIMIDOS 0,25 MG	0,25 MG	COMPRIMIDOS	COMPRIMIDOS	ALPRAZOLAM	1983-04-27	Importado Terminado	SANOFI-AVENTIS DE CHILE S.A.	2010-04-27	No Vigente	Receta Médica Retenida
ALPRAZOLAM	TRICALMA COMPRIMIDOS 0,5 MG	0,5 MG	COMPRIMIDOS	COMPRIMIDOS	ALPRAZOLAM	1983-04-27	Importado Terminado	SANOFI-AVENTIS DE CHILE S.A.	2010-04-27	No Vigente	Receta Médica Retenida
ALPRAZOLAM	TRICALMA COMPRIMIDOS 1 MG	1 MG	COMPRIMIDOS	COMPRIMIDOS	ALPRAZOLAM	1983-04-27	Importado Terminado	SANOFI-AVENTIS DE CHILE S.A.	2010-04-27	No Vigente	Receta Médica Retenida
ALPRAZOLAM	ADAX COMPRIMIDOS 1 MG	1 MG	COMPRIMIDOS	COMPRIMIDOS	ALPRAZOLAM	1986-05-20	Fabricación Nacional	LABORATORIOS SAVAL S.A.	2015-05-19	Vigente	Receta Médica Retenida
ALPRAZOLAM	ADAX COMPRIMIDOS 0,25 MG	0,25 MG	COMPRIMIDOS	COMPRIMIDOS	ALPRAZOLAM	1986-05-20	Fabricación Nacional	LABORATORIOS SAVAL S.A.	2010-05-20	No Vigente	Receta Médica Retenida
ALPRAZOLAM	ADAX COMPRIMIDOS 0,5 MG	0,5 MG	COMPRIMIDOS	COMPRIMIDOS	ALPRAZOLAM	1986-05-20	Fabricación Nacional	LABORATORIOS SAVAL S.A.	2015-05-19	Vigente	Receta Médica Retenida
ALPRAZOLAM	ALPRAZOLAM COMPRIMIDOS 0,25 MG		COMPRIMIDOS	COMPRIMIDOS		1989-08-30	Fabricación Nacional	TECNOFARMA S.A.	2000-04-07	No Vigente	Receta Médica Retenida
ALPRAZOLAM	ALPRAZOLAM COMPRIMIDOS 0,5 MG		COMPRIMIDOS	COMPRIMIDOS		1989-08-30	Fabricación Nacional	TECNOFARMA S.A.	2000-04-07	No Vigente	Receta Médica Retenida
ALPRAZOLAM	ALPRAZOLAM COMPRIMIDOS 1 MG		COMPRIMIDOS	COMPRIMIDOS		1989-08-29	Fabricación Nacional	TECNOFARMA S.A.	2000-04-07	No Vigente	Receta Médica Retenida
ALPRAZOLAM	ZOTRAN COMPRIMIDOS 0,25 MG	0.25 MG	COMPRIMIDOS	COMPRIMIDOS	ALPRAZOLAM	1986-03-06	Importado Terminado	PFIZER CHILE S.A.	2015-03-06	Vigente	Receta Médica Retenida
ALPRAZOLAM	ZOTRAN COMPRIMIDOS 0,5 MG	0,5 MG	COMPRIMIDOS	COMPRIMIDOS	ALPRAZOLAM	1986-03-07	Importado Terminado	PFIZER CHILE S.A.	2015-03-07	Vigente	Receta Médica Retenida
ALPRAZOLAM	ZOTRAN COMPRIMIDOS 1 MG	1 MG	COMPRIMIDOS	COMPRIMIDOS	ALPRAZOLAM	1986-03-06	Importado Terminado	PFIZER CHILE S.A.	2015-03-06	Vigente	Receta Médica Retenida
ALPRAZOLAM	ZOTRAN COMPRIMIDOS 0,5 MG	0.5 MG POR COMPRIMIDO	COMPRIMIDOS	COMPRIMIDOS	ALPRAZOLAM	1982-01-25	Importado A Granel	PFIZER CHILE S.A.	2000-04-07	No Vigente	Receta Médica Retenida
ALPRAZOLAM	ALPRAZOLAM COMPRIMIDOS 0,5 MG	0,5 MG	COMPRIMIDOS	COMPRIMIDOS	ALPRAZOLAM	1988-11-28	Fabricación Nacional	LABORATORIOS ANDRÓMACO S.A.	2015-11-28	Vigente	Receta Médica Retenida
ALPRAZOLAM	ALPRAZOLAM COMPRIMIDOS 1 MG	1 MG	COMPRIMIDOS	COMPRIMIDOS	ALPRAZOLAM	1988-11-28	Fabricación Nacional	LABORATORIOS ANDRÓMACO S.A.	2010-11-28	No Vigente	Receta Médica Retenida
ALPRAZOLAM	ALPRAZOLAM COMPRIMIDOS 0,25 MG	0,25 MG	COMPRIMIDOS	COMPRIMIDOS	ALPRAZOLAM	1988-11-28	Fabricación Nacional	LABORATORIOS ANDRÓMACO S.A.	2010-11-28	No Vigente	Receta Médica Retenida
ALPRAZOLAM	TRANQUINAL COMPRIMIDOS RECUBIERTOS 0,5 MG	0,5 MG	COMPRIMIDOS RECUBIERTOS	COMPRIMIDOS	ALPRAZOLAM	1988-06-22	Fabricación Nacional	LABORATORIO BAGÓ DE CHILE S.A.	2010-06-22	No Vigente	Receta Médica
ALPRAZOLAM	TRANQUINAL COMPRIMIDOS RECUBIERTOS 0,25 MG	0,25 MG	COMPRIMIDOS RECUBIERTOS	COMPRIMIDOS	ALPRAZOLAM	1988-06-22	Fabricación Nacional	LABORATORIO BAGÓ DE CHILE S.A.	2010-06-22	No Vigente	Receta Médica
ALPRAZOLAM	ALPRAZOLAM COMPRIMIDOS 0,5 MG		COMPRIMIDOS	COMPRIMIDOS	ALPRAZOLAM	2001-07-24	Fabricación Nacional	GUILLERMO HARDING Y CIA. LTDA.	2006-07-24	No Vigente	Receta Médica
ALPRAZOLAM	ALPRAZOLAM COMPRIMIDOS 0,25 MG		COMPRIMIDOS	COMPRIMIDOS	ALPRAZOLAM	2001-10-05	Fabricación Nacional	MUNNICH PHARMA MEDICAL LTDA.	2011-10-05	No Vigente	Receta Médica Retenida
ALPRAZOLAM	ALPRAZOLAM COMPRIMIDOS 0,25 MG		COMPRIMIDOS	COMPRIMIDOS	ALPRAZOLAM	1996-01-17	Fabricación Nacional	LABORATORIO CHILE S.A.	2001-04-07	No Vigente	Receta Médica Retenida
ALPRAZOLAM	ALPRAZOLAM COMPRIMIDOS 0,5 MG	0,5 MG	COMPRIMIDOS	COMPRIMIDOS	ALPRAZOLAM	1996-01-17	Fabricación Nacional	LABORATORIO CHILE S.A.	2016-01-17	Vigente	Receta Médica Retenida
ALPRAZOLAM	GRIFOALPRAM COMPRIMIDOS 1 MG	1 MG	COMPRIMIDOS	COMPRIMIDOS	ALPRAZOLAM	1993-04-26	Fabricación Nacional	LABORATORIO CHILE S.A.	2011-04-26	No Vigente	Receta Médica Retenida
ALPRAZOLAM	ALPRAZOLAM COMPRIMIDOS 0,5 MG		COMPRIMIDOS	COMPRIMIDOS		1994-09-08	Fabricación Nacional	INSTITUTO SANITAS S.A.	2011-09-08	No Vigente	Receta Médica Retenida
ALPRAZOLAM	ALPRAZOLAM COMPRIMIDOS 0,25 MG		COMPRIMIDOS	COMPRIMIDOS	ALPRAZOLAM	1994-09-08	Fabricación Nacional	INSTITUTO SANITAS S.A.	2011-09-08	No Vigente	Receta Médica Retenida
ALPRAZOLAM	ALPRAZOLAM COMPRIMIDOS 1 MG		COMPRIMIDOS	COMPRIMIDOS		1994-10-27	Fabricación Nacional	INSTITUTO SANITAS S.A.	2011-10-27	Suspendido	Receta Médica Retenida
ALPRAZOLAM	ADAX RETARD COMPRIMIDOS DE LIBERACION PROLONGADA 0,5 MG	0,5 MG	COMPRIMIDOS LIBERACION PROLONGADA	COMPRIMIDOS	ALPRAZOLAM	2001-10-30	Fabricación Nacional	LABORATORIOS SAVAL S.A.	2011-10-30	Vigente	Receta Médica Retenida
ALPRAZOLAM	NORMAPAL COMPRIMIDOS 0,25 MG	0,25 MG	COMPRIMIDOS	COMPRIMIDOS	ALPRAZOLAM	1990-05-29	Fabricación Nacional	LABORATORIOS MDK S.A.	2011-05-29	No Vigente	Receta Médica Retenida
ALPRAZOLAM	NORMAPAL COMPRIMIDOS 0,50 MG	0,50 MG	COMPRIMIDOS	COMPRIMIDOS	ALPRAZOLAM	1990-05-29	Fabricación Nacional	LABORATORIOS MDK S.A.	2011-05-29	Suspendido	Receta Médica Retenida
ALPRAZOLAM	ALPRAZOLAM COMPRIMIDOS 0,25 MG	0,25 MG	COMPRIMIDOS	COMPRIMIDOS	ALPRAZOLAM	1991-07-30	Fabricación Nacional	LABORATORIO BAGÓ DE CHILE S.A.	2011-07-30	No Vigente	Receta Médica Retenida
ALPRAZOLAM	TRANQUINAL COMPRIMIDOS 0,5 MG	0,5 MG	COMPRIMIDOS	COMPRIMIDOS	ALPRAZOLAM	1991-08-02	Fabricación Nacional	LABORATORIO BAGÓ DE CHILE S.A.	2016-08-02	Vigente	Receta Médica Retenida
ALPRAZOLAM	ALPRAZOLAM COMPRIMIDOS 0,25 MG	0,25 MG	COMPRIMIDOS	COMPRIMIDOS	ALPRAZOLAM	1993-04-15	Fabricación Nacional	MINTLAB CO. S.A.	2016-04-14	Vigente	Receta Médica Retenida
ALPRAZOLAM	ALPRAZOLAM COMPRIMIDOS 0,5 MG	0,5 MG	COMPRIMIDOS	COMPRIMIDOS	ALPRAZOLAM	1993-04-15	Fabricación Nacional	MINTLAB CO. S.A.	2016-04-14	Vigente	Receta Médica Retenida
ALPRAZOLAM	ALPRAZOLAM COMPRIMIDOS 0,25 MG	0,25 MG	COMPRIMIDOS	COMPRIMIDOS	ALPRAZOLAM	1997-01-17	Fabricación Nacional	RECBEN XENERICS FARMACÉUTICA LTDA.	2011-01-17	No Vigente	Receta Médica Retenida
ALPRAZOLAM	ALPRAZOLAM COMPRIMIDOS 0,5 MG		COMPRIMIDOS	COMPRIMIDOS	ALPRAZOLAM	1997-01-17	Fabricación Nacional	RECBEN XENERICS FARMACÉUTICA LTDA.	2011-01-17	No Vigente	Receta Médica Retenida
ALPRAZOLAM	ALPRAZOLAM COMPRIMIDOS 0,5 MG	0,5 MG	COMPRIMIDOS	COMPRIMIDOS		1992-02-26	Fabricación Nacional	LABORATORIO MASTER S.A.	2001-04-07	No Vigente	Receta Médica Retenida
ALPRAZOLAM	ALPRAZOLAM COMPRIMIDOS 0,25 MG		COMPRIMIDOS	COMPRIMIDOS		1992-02-26	Fabricación Nacional	LABORATORIO MASTER S.A.	2001-04-07	No Vigente	Receta Médica Retenida
ALPRAZOLAM	ALPRAZOLAM COMPRIMIDOS 0,5 MG	0,5 MG	COMPRIMIDOS	COMPRIMIDOS	ALPRAZOLAM	2002-10-14	Importado Terminado	BESTPHARMA S.A.	2007-10-14	No Vigente	Receta Médica Retenida
ALPRAZOLAM	ALPRAZOLAM COMPRIMIDOS 0,5 MG	0,5 MG	COMPRIMIDOS	COMPRIMIDOS	ALPRAZOLAM	2004-03-26	Importado Terminado	Medical International Laboratories Corporation S.A. (MINTLAB Co. S.A.)		No Vigente	Receta Médica Retenida
ALPRAZOLAM	ALPRAZOLAM COMPRIMIDOS 0,25 MG	0,25 MG	COMPRIMIDOS	COMPRIMIDOS	ALPRAZOLAM	2007-02-01	Fabricación Nacional	LABORATORIO CHILE S.A.	2012-02-01	Suspendido	Receta Médica Retenida
ALPRAZOLAM	ALPRAZOLAM COMPRIMIDOS 0,5 MG	0,5 MG	COMPRIMIDOS	COMPRIMIDOS	ALPRAZOLAM	2008-07-31	Importado Terminado	OPKO CHILE S.A.	2013-07-31	Suspendido	Receta Médica Retenida
ALPRAZOLAM	ALPRAZOLAM COMPRIMIDOS 0,25 MG	0,25 MG	COMPRIMIDOS	COMPRIMIDOS	ALPRAZOLAM	2009-11-26	Importado Terminado	OPKO CHILE S.A.		No Vigente	Receta Médica Retenida
ALPRAZOLAM	ALPRAZOLAM COMPRIMIDOS 0,5 MG	0,5 MG	COMPRIMIDOS	COMPRIMIDOS	ALPRAZOLAM	2010-12-09	Importado Terminado	OPKO CHILE S.A.		No Vigente	Receta Médica Retenida
ALPRAZOLAM	ALPRAZOLAM COMPRIMIDOS 0,5 MG	0,5 MG	COMPRIMIDOS	COMPRIMIDOS	ALPRAZOLAM	2011-10-24	Importado Terminado	OPKO CHILE S.A.		Suspendido	Receta Médica Retenida
ALPRAZOLAM	NORMAPAL COMPRIMIDOS 0,25 MG	0,25 MG	COMPRIMIDOS	COMPRIMIDOS	ALPRAZOLAM	2014-01-23	Fabricación Nacional	LABORATORIOS MDK S.A.		Suspendido	Receta Médica Retenida
ALPRAZOLAM	NORMAPAL COMPRIMIDOS 0,50 MG	0,50 MG	COMPRIMIDOS	COMPRIMIDOS	ALPRAZOLAM	2014-01-23	Fabricación Nacional	LABORATORIOS MDK S.A.		Suspendido	Receta Médica Retenida
ALPRAZOLAM	ZOTRAN COMPRIMIDOS 0,25 MG	0,25 MG	COMPRIMIDOS	COMPRIMIDOS	ALPRAZOLAM	2014-04-11	Importado Terminado con Reacondicionamiento Local	PFIZER CHILE S.A.		Vigente	Receta Médica Retenida
ALPRAZOLAM	ZOTRAN COMPRIMIDOS 0,5 MG	0,5 MG	COMPRIMIDOS	COMPRIMIDOS	ALPRAZOLAM	2014-04-13	Importado Terminado con Reacondicionamiento Local	PFIZER CHILE S.A.		Vigente	Receta Médica Retenida
ALPRAZOLAM	ZOTRAN COMPRIMIDOS 1 MG	1 MG	COMPRIMIDOS	COMPRIMIDOS	ALPRAZOLAM	2014-04-13	Importado Terminado con Reacondicionamiento Local	PFIZER CHILE S.A.		Vigente	Receta Médica Retenida
ALPRAZOLAM	ZOTRAN COMPRIMIDOS DE DESINTEGRACION BUCAL 0,5 MG (ALPRAZOLAM)	0,5 MG	COMPRIMIDOS DE DESINTEGRACION BUCAL	COMPRIMIDOS	ALPRAZOLAM	2016-03-23	Importado Terminado con Reacondicionamiento Local	PFIZER CHILE S.A.		Vigente	Receta Médica Retenida
ALPRAZOLAM	ZOTRAN COMPRIMIDOS DE DESINTEGRACION BUCAL 1 MG (ALPRAZOLAM)	1 MG	COMPRIMIDOS DE DESINTEGRACION BUCAL	COMPRIMIDOS	ALPRAZOLAM	2016-03-23	Importado Terminado con Reacondicionamiento Local	PFIZER CHILE S.A.		Vigente	Receta Médica Retenida
AMIODARONA	AMIODARONA CLORHIDRATO COMPRIMIDOS 200 MG		COMPRIMIDOS	COMPRIMIDOS	AMIODARONA CLORHIDRATO	1998-01-28	Importado Terminado	ABBOTT LABORATORIES DE CHILE LTDA.		No Vigente	Receta Médica
AMIODARONA	ATLANSIL COMPRIMIDOS 200 MG	200 MG	COMPRIMIDOS	COMPRIMIDOS	AMIODARONA CLORHIDRATO	1978-05-08	Fabricación Nacional	PHARMA INVESTI DE CHILE S.A.	2014-05-08	Vigente	Receta Médica
AMIODARONA	AMIODARONA CLORHIDRATO COMPRIMIDOS 200 MG	200 MG	COMPRIMIDOS	COMPRIMIDOS	AMIODARONA	1999-12-30	Fabricación Nacional	RECBEN XENERICS FARMACÉUTICA LTDA.	2009-12-30	No Vigente	Receta Médica
AMIODARONA	AMIODARONA CLORHIDRATO COMPRIMIDOS 200 MG	200 MG	COMPRIMIDOS	COMPRIMIDOS	AMIODARONA	1989-11-16	Fabricación Nacional	CHEMOPHARMA S.A.	2010-11-16	No Vigente	Receta Médica
AMIODARONA	AMIODARONA CLORHIDRATO COMPRIMIDOS 200 MG	200 MG	COMPRIMIDOS	COMPRIMIDOS	AMIODARONA	1985-01-08	Fabricación Nacional	LABORATORIO CHILE S.A.	2010-01-08	No Vigente	Receta Médica
AMIODARONA	AMIODARONA CLORHIDRATO COMPRIMIDOS 200 MG		COMPRIMIDOS	COMPRIMIDOS		1983-11-11	Fabricación Nacional	SYNTHON CHILE LTDA.	2010-11-11	No Vigente	Receta Médica
AMIODARONA	CORDARONE COMPRIMIDOS 200 MG	200 MG	COMPRIMIDOS	COMPRIMIDOS	AMIODARONA CLORHIDRATO	1981-06-25	Importado a Granel	SANOFI-AVENTIS DE CHILE S.A.	2010-06-26	No Vigente	Receta Médica
AMIODARONA	ATLANSIL COMPRIMIDOS 200 MG	200 MG	COMPRIMIDOS	COMPRIMIDOS	AMIODARONA CLORHIDRATO	1987-04-28	Importado Terminado	PHARMA INVESTI DE CHILE S.A.	2010-04-28	No Vigente	Receta Médica
AMIODARONA	ATLANSIL COMPRIMIDOS 200 MG	200 MG	COMPRIMIDOS	COMPRIMIDOS	AMIODARONA	1987-07-30	Importado A Granel	PHARMA INVESTI DE CHILE S.A.	2010-07-30	No Vigente	Receta Médica
AMIODARONA	AMIODARONA CLORHIDRATO COMPRIMIDOS 200 MG	200 MG	COMPRIMIDOS	COMPRIMIDOS	AMIODARONA CLORHIDRATO	1988-03-10	Fabricación Nacional	MINTLAB CO. S.A.	2015-03-10	Vigente	Receta Médica
AMIODARONA	RITMOCARDYL COMPRIMIDOS 200 MG	200 MG	COMPRIMIDOS	COMPRIMIDOS	AMIODARONA CLORHIDRATO	1982-04-26	Fabricación Nacional	LABORATORIO BAGÓ DE CHILE S.A.	2010-04-26	No Vigente	Receta Médica
AMIODARONA	AMIODARONA CLORHIDRATO COMPRIMIDOS 200 MG		COMPRIMIDOS	COMPRIMIDOS		1994-06-13	Importado Terminado	LABORATORIO BESTPHARMA S.A.	2001-04-07	No Vigente	Receta Médica
AMIODARONA	AMIODARONA CLORHIDRATO COMPRIMIDOS 200 MG	200 MG	COMPRIMIDOS	COMPRIMIDOS	AMIODARONA CLORHIDRATO	1993-01-12	Fabricación Nacional	LABORATORIOS ANDRÓMACO S.A.	2011-01-12	No Vigente	Receta Médica
AMIODARONA	AMIODARONA CLORHIDRATO COMPRIMIDOS 200 MG	200 MG	COMPRIMIDOS	COMPRIMIDOS	AMIODARONA CLORHIDRATO	2004-09-28	Importado Terminado	BESTPHARMA S.A.	2014-09-27	Vigente	Receta Médica
AMITRIPTILINA	AMITRIPTILINA CLORHIDRATO COMPRIMIDOS RECUBIERTOS 25 MG	25 MG	COMPRIMIDOS RECUBIERTOS	COMPRIMIDOS	AMITRIPTILINA CLORHIDRATO	1968-10-17	Fabricación Nacional	LABORATORIO CHILE S.A.	2013-10-17	Vigente	Receta Médica
AMITRIPTILINA	AMITRIPTILINA CLORHIDRATO COMPRIMIDOS 25 MG		COMPRIMIDOS	COMPRIMIDOS		1987-11-02	Fabricación Nacional	INSTITUTO SANITAS S.A.	2010-11-02	No Vigente	Receta Médica
AMITRIPTILINA	AMITRIPTILINA CLORHIDRATO COMPRIMIDOS RECUBIERTOS 25 MG	25 MG	COMPRIMIDOS RECUBIERTOS	COMPRIMIDOS	AMITRIPTILINA CLORHIDRATO	1983-09-26	Fabricación Nacional	RECBEN XENERICS FARMACÉUTICA LTDA.	2010-09-26	No Vigente	Receta Médica
AMITRIPTILINA	AMITRIPTILINA CLORHIDRATO COMPRIMIDOS RECUBIERTOS 25 MG	25 MG	COMPRIMIDOS RECUBIERTOS	COMPRIMIDOS	AMITRIPTILINA CLORHIDRATO	1989-10-26	Fabricación Nacional	LABORATORIOS ANDRÓMACO S.A.	2015-10-26	No Vigente	Receta Médica
AMITRIPTILINA	AMITRIPTILINA COMPRIMIDOS RECUBIERTOS 25 MG		COMPRIMIDOS RECUBIERTOS	COMPRIMIDOS		1988-08-01	Fabricación Nacional	MINTLAB CO. S.A.	2000-04-07	No Vigente	Receta Médica
AMITRIPTILINA	AMITRIPTILINA CLORHIDRATO GRAGEAS 25 MG	25 MG	GRAGEAS	GRAGEAS	AMITRIPTILINA	2000-09-01	Importado Terminado	BESTPHARMA S.A.	2010-09-01	No Vigente	Receta Médica
AMITRIPTILINA	AMITRIPTILINA CLORHIDRATO COMPRIMIDOS RECUBIERTOS 25 MG	25 MG	COMPRIMIDOS RECUBIERTOS	COMPRIMIDOS	AMITRIPTILINA CLORHIDRATO	2005-10-25	Fabricación Nacional	MINTLAB CO. S.A.	2010-10-25	No Vigente	Receta Médica
AMITRIPTILINA	AMITRIPTILINA CLORHIDRATO COMPRIMIDOS RECUBIERTOS 25 MG	25 MG	COMPRIMIDOS RECUBIERTOS	COMPRIMIDOS	AMITRIPTILINA CLORHIDRATO	2011-12-28	Importado Terminado con Reacondicionamiento Local	MEDINOVA FARMA LTDA.		Suspendido	Receta Médica
AMOXICILINA ACIDO CLAVULANICO	CLAVULIN CON12 COMPRIMIDOS RECUBIERTOS 875/125	875/125	COMPRIMIDOS RECUBIERTOS	COMPRIMIDOS	AMOXICILINA (COMO TRIHIDRATO);ACIDO CLAVULANICO (COMO SL POTASICA)	1999-12-30	Importado Terminado con Reacondicionamiento Local	PHARMA INVESTI DE CHILE S.A.	2009-12-30	No Vigente	Receta Médica
AMOXICILINA ACIDO CLAVULANICO	AMOXICILINA COMPRIMIDOS 500 MG	500 MG	COMPRIMIDOS RECUBIERTOS	COMPRIMIDOS	AMOXICILINA TRIHIDRATO	1977-03-02	Importado Terminado	LABORATORIOS ANDRÓMACO S.A.	2015-03-02	Vigente	Receta Médica
AMOXICILINA ACIDO CLAVULANICO	AMOXICILINA COMPRIMIDOS 750 MG		COMPRIMIDOS	COMPRIMIDOS		2000-05-19	Fabricación Nacional	PHARMATRADE S.A.		No Vigente	Receta Médica
AMOXICILINA ACIDO CLAVULANICO	AMOXICILINA COMPRIMIDOS 750 MG	750 MG	COMPRIMIDOS	COMPRIMIDOS	AMOXICILINA (TRIHIDRATO)	1987-05-08	Importado Terminado	LABORATORIO CHILE S.A.	2015-05-07	Vigente	Receta Médica
AMOXICILINA ACIDO CLAVULANICO	AMOXICILINA COMPRIMIDOS 500 MG		COMPRIMIDOS	COMPRIMIDOS		2000-06-28	Fabricación Nacional	PHARMATRADE S.A.		No Vigente	Receta Médica
AMOXICILINA ACIDO CLAVULANICO	AUGMENTIN 625 COMPRIMIDOS RECUBIERTOS	500 MG 125 MG	COMPRIMIDOS RECUBIERTOS	COMPRIMIDOS	AMOXICILINA (TRIHIDRATO); ACIDO CLAVULANICO (POTASICO)	1983-04-19	Importado A Granel	GLAXOSMITHKLINE CHILE FARMACÉUTICA LTDA.	2010-04-19	No Vigente	Receta Médica
AMOXICILINA ACIDO CLAVULANICO	AMOXIL COMPRIMIDOS 1 G	1 G	COMPRIMIDOS	COMPRIMIDOS	AMOXICILINA TRIHIDRATO	1982-10-01	Fabricación Nacional	GLAXOSMITHKLINE CHILE FARMACÉUTICA LTDA.	2010-10-01	No Vigente	Receta Médica
AMOXICILINA ACIDO CLAVULANICO	AUGMENTIN 312,5 COMPRIMIDOS DISPERSABLES	250 MG 62,50 MG	COMPRIMIDOS DISPERSABLES	COMPRIMIDOS	AMOXICILINA (TRIHIDRATO); ACIDO CLAVULANICO (POTASICO)	2000-08-28	Fabricación Nacional	GLAXOSMITHKLINE CHILE FARMACÉUTICA LTDA.	2005-04-19	No Vigente	Receta Médica
AMOXICILINA ACIDO CLAVULANICO	AMOVAL COMPRIMIDOS 250 MG	250 MG	COMPRIMIDOS	COMPRIMIDOS	AMOXICILINA (TRIHIDRATO)	1983-09-02	Fabricación Nacional	LABORATORIOS SAVAL S.A.	2015-09-02	Vigente	Receta Médica Retenida
AMOXICILINA ACIDO CLAVULANICO	CLAVINEX 250/125 COMPRIMIDOS RECUBIERTOS	250/125 MG	COMPRIMIDOS	COMPRIMIDOS	AMOXICILINA (TRIHIDRATO); ACIDO CLAVULANICO	1985-06-11	Fabricación Nacional	LABORATORIOS SAVAL S.A.	2010-06-11	No Vigente	Receta Médica
AMOXICILINA ACIDO CLAVULANICO	AMOVAL COMPRIMIDOS RECUBIERTOS 500 MG	500 MG	COMPRIMIDOS RECUBIERTOS	COMPRIMIDOS	AMOXICILINA (TRIHIDRATO)	1983-05-26	Fabricación Nacional	LABORATORIOS SAVAL S.A.	2015-05-26	Vigente	Receta Médica
AMOXICILINA ACIDO CLAVULANICO	AMOVAL COMPRIMIDOS RECUBIERTOS 750 MG	750 MG	COMPRIMIDOS RECUBIERTOS	COMPRIMIDOS	AMOXICILINA (TRIHIDRATO)	1983-06-16	Fabricación Nacional	LABORATORIOS SAVAL S.A.	2015-06-16	Vigente	Receta Médica
AMOXICILINA ACIDO CLAVULANICO	AMOVAL COMPRIMIDOS DISPERSABLES 1 G	1 G	COMPRIMIDOS RECUBIERTOS	COMPRIMIDOS	AMOXICILINA (TRIHIDRATO)	1983-05-26	Fabricación Nacional	LABORATORIOS SAVAL S.A.	2015-05-26	Vigente	Receta Médica
AMOXICILINA ACIDO CLAVULANICO	CLAVINEX 500/125 COMPRIMIDOS RECUBIERTOS	500/125 MG	COMPRIMIDOS RECUBIERTOS	COMPRIMIDOS	AMOXICILINA (TRIHIDRATO)	1985-06-11	Fabricación Nacional	LABORATORIOS SAVAL S.A.	2015-06-11	Suspendido	Receta Médica
AMOXICILINA ACIDO CLAVULANICO	MOXILANIC COMPRIMIDOS 750 MG	750 MG	COMPRIMIDOS	COMPRIMIDOS	AMOXICILINA	1987-05-18	Importado Terminado	RECBEN XENERICS FARMACÉUTICA LTDA.	2010-05-18	No Vigente	Receta Médica
AMOXICILINA ACIDO CLAVULANICO	AMOXICILINA COMPRIMIDOS RECUBIERTOS 750 MG	750 MG	COMPRIMIDOS RECUBIERTOS	COMPRIMIDOS	AMOXICILINA	1987-05-11	Importado Terminado	LABORATORIOS ANDRÓMACO S.A.	2010-05-11	No Vigente	Receta Médica
AMOXICILINA ACIDO CLAVULANICO	AMOLEX COMPRIMIDOS RECUBIERTOS 500/125	AMOXICILINA 500 MG ACIDO CLAVULANICO 125 MG	COMPRIMIDOS RECUBIERTOS	COMPRIMIDOS	AMOXICILINA;ACIDO CLAVULANICO	1988-01-08	Importado Terminado	LABORATORIOS ANDROMACO S.A.	2005-01-08	No Vigente	Receta Médica
AMOXICILINA ACIDO CLAVULANICO	AMOXICILINA CAPSULAS 500 MG	500 MG	CAPSULAS	CAPSULAS	AMOXICILINA	1980-05-20	Importado Terminado con Reacondicionamiento Local	LABORATORIOS ANDRÓMACO S.A.	2015-05-19	Vigente	Receta Médica
AMOXICILINA ACIDO CLAVULANICO	AMOXICILINA 500 MG + ACIDO CLAVULANICO 125 MG COMPRIMIDOS RECUBIERTOS	500 MG/125 MG	COMPRIMIDOS RECUBIERTOS	COMPRIMIDOS	AMOXICILINA (MEZCLA DE AMOXICILINA TRIHIDRATO Y CLAVULANATO DE POTASIO);ACIDO CLAVULANICO (MEZCLA DE AMOXICILINA TRIHIDRATO Y CLAVULANATO DE POTASIO)	2000-09-01	Importado Terminado	BESTPHARMA S.A.	2010-09-01	No Vigente	Receta Médica
AMOXICILINA ACIDO CLAVULANICO	CLAVOXILINA 500/125 COMPRIMIDOS RECUBIERTOS	AMOXICILINA 500 MG ACIDO CLAVULANICO 125 MG	COMPRIMIDOS RECUBIERTOS	COMPRIMIDOS	AMOXICILINA;ACIDO CLAVULANICO	2000-09-01	Importado Terminado	LABORATORIOS LAFI LTDA.	2010-09-01	No Vigente	Receta Médica
AMOXICILINA ACIDO CLAVULANICO	AMOXICILINA CAPSULAS 500 MG		CAPSULAS	CAPSULAS		1985-08-08	Fabricación Nacional	MINTLAB CO. S.A.	2000-04-07	No Vigente	Receta Médica
AMOXICILINA ACIDO CLAVULANICO	AMOXICILINA COMPRIMIDOS 750 MG	750 MG	COMPRIMIDOS	COMPRIMIDOS	AMOXICILINA ANHIDRA	1988-05-30	Fabricación Nacional	MINTLAB CO. S.A.	2015-05-30	Vigente	Receta Médica
AMOXICILINA ACIDO CLAVULANICO	AMOXICILINA CAPSULAS 250 MG		CAPSULAS	CAPSULAS		1985-08-08	Fabricación Nacional	MINTLAB CO. S.A.	2000-04-07	No Vigente	Receta Médica
AMOXICILINA ACIDO CLAVULANICO	AMOBIOTIC COMPRIMIDOS DISPERSABLES 1 G	1 G	COMPRIMIDOS DISPERSABLES	COMPRIMIDOS	AMOXICILINA (TRIHIDRATO)	2000-10-30	Importado Terminado con Reacondicionamiento Local	LABORATORIO CHILE S.A.	2015-10-30	Vigente	Receta Médica
AMOXICILINA ACIDO CLAVULANICO	AMOXIPENIL COMPRIMIDOS RECUBIERTOS 1000 MG	1000 MG	COMPRIMIDOS RECUBIERTOS	COMPRIMIDOS	AMOXICILINA TRIHIDRATO	2001-05-17	Importado Terminado	LABORATORIO BAGÓ DE CHILE S.A.	2016-05-17	Suspendido	Receta Médica
AMOXICILINA ACIDO CLAVULANICO	AMOXIPENIL COMPRIMIDOS RECUBIERTOS 750 MG	750 MG	COMPRIMIDOS RECUBIERTOS	COMPRIMIDOS	AMOXICILINA (TRIHIDRATO)	2001-05-17	Importado A Granel	LABORATORIO BAGÓ DE CHILE S.A.	2016-05-17	Suspendido	Receta Médica
AMOXICILINA ACIDO CLAVULANICO	AMOXIPENIL COMPRIMIDOS RECUBIERTOS 500 MG	500 MG	COMPRIMIDOS RECUBIERTOS	COMPRIMIDOS	AMOXICILINA (TRIHIDRATO)	2001-05-17	Importado A Granel	LABORATORIO BAGÓ DE CHILE S.A.	2016-05-17	Suspendido	Receta Médica
AMOXICILINA ACIDO CLAVULANICO	AMOXICILINA 250 MG CAPSULAS		CAPSULAS	CAPSULAS		1994-04-15	Importado Terminado	LABORATORIO BESTPHARMA S.A.	2001-04-07	No Vigente	Receta Médica
AMOXICILINA ACIDO CLAVULANICO	AMOXICILINA 500 MG CAPSULAS		CAPSULAS	CAPSULAS		1994-04-15	Importado Terminado	LABORATORIO BESTPHARMA S.A.	2001-04-07	No Vigente	Receta Médica
AMOXICILINA ACIDO CLAVULANICO	AMOXICILINA CAPSULAS 500 MG	500 MG	CAPSULAS	CAPSULAS	AMOXICILINA	1996-04-03	Importado Terminado	BESTPHARMA S.A.	2016-04-02	Vigente	Receta Médica
AMOXICILINA ACIDO CLAVULANICO	AMOXICILINA CAPSULAS 250 MG	250 MG	CAPSULAS	CAPSULAS	AMOXICILINA (TRIHIDRATO)	1996-11-06	Importado Terminado	BESTPHARMA S.A.	2011-11-06	Vigente	Receta Médica
AMOXICILINA ACIDO CLAVULANICO	AMBILAN 500/125 COMPRIMIDOS RECUBIERTOS	500/125 MG	COMPRIMIDOS RECUBIERTOS	COMPRIMIDOS	AMOXICILINA;ACIDO CLAVULANICO	1992-07-31	Importado Terminado	LABORATORIO CHILE S.A.	2011-07-31	No Vigente	Receta Médica
AMOXICILINA ACIDO CLAVULANICO	AMOBIOTIC COMPRIMIDOS 500 MG	500 MG	COMPRIMIDOS RECUBIERTOS	COMPRIMIDOS	AMOXICILINA TRIHIDRATO	1994-07-26	Importado Terminado	LABORATORIO CHILE S.A.	2011-07-26	No Vigente	Receta Médica
AMOXICILINA ACIDO CLAVULANICO	AMOBIOTIC COMPRIMIDOS 750 MG	750 MG	COMPRIMIDOS RECUBIERTOS	COMPRIMIDOS	AMOXICILINA	1994-07-31	Importado Terminado	LABORATORIO CHILE S.A.	2011-08-01	No Vigente	Receta Médica
AMOXICILINA ACIDO CLAVULANICO	AMOXICILINA COMPRIMIDOS 250 MG		COMPRIMIDOS	COMPRIMIDOS		1993-09-29	Fabricación Nacional	LABORATORIO CHILE S.A.		No Vigente	Receta Médica
AMOXICILINA ACIDO CLAVULANICO	NOVAMOX COMPRIMIDOS RECUBIERTOS 500 MG	500 MG	COMPRIMIDOS RECUBIERTOS	COMPRIMIDOS	AMOXICILINA TRIHIDRATO	1996-05-27	Fabricación Nacional	LABORATORIO PASTEUR S.A.	2016-05-26	Vigente	Receta Médica
AMOXICILINA ACIDO CLAVULANICO	NOVAMOX COMPRIMIDOS RECUBIERTOS 750 MG	750 MG	COMPRIMIDOS RECUBIERTOS	COMPRIMIDOS	AMOXICILINA TRIHIDRATO	1996-03-26	Fabricación Nacional	LABORATORIO PASTEUR S.A.	2016-03-25	Vigente	Receta Médica
AMOXICILINA ACIDO CLAVULANICO	AMOXIPENIL DUO COMPRIMIDOS RECUBIERTOS 875 MG	875MG	COMPRIMIDOS RECUBIERTOS	COMPRIMIDOS	AMOXICILINA (TRIHIDRATO)	2001-12-12	Importado Terminado	LABORATORIO BAGÓ DE CHILE S.A.	2011-12-12	Suspendido	Receta Médica
AMOXICILINA ACIDO CLAVULANICO	CLAVOXILINA BID 875/125 COMPRIMIDOS RECUBIERTOS	875/125 MG	COMPRIMIDOS RECUBIERTOS	COMPRIMIDOS	AMOXICILINA+CLAVULANICO	2001-12-31	Importado Terminado con Reacondicionamiento Local	LABORATORIOS LAFI LTDA.	2011-12-31	Vigente	Receta Médica
AMOXICILINA ACIDO CLAVULANICO	AUGMENTIN BID 875/125 COMPRIMIDOS RECUBIERTOS	875/125 MG	COMPRIMIDOS RECUBIERTOS	COMPRIMIDOS	AMOXICILINA TRIHIDRATO;ACIDO CLAVULANICO	1997-02-10	Importado Terminado con Reacondicionamiento Local	GLAXOSMITHKLINE CHILE FARMACÉUTICA LTDA.	2016-02-10	Vigente	Receta Médica
AMOXICILINA ACIDO CLAVULANICO	AMOXICILINA COMPRIMIDOS DISPERSABLES 750 MG	750 MG	COMPRIMIDOS DISPERSABLES	COMPRIMIDOS		2002-06-28	Importado Terminado con Reacondicionamiento Local	LABORATORIOS ANDRÓMACO S.A.	2012-06-28	Vigente	Receta Médica
AMOXICILINA ACIDO CLAVULANICO	AMOXICILINA COMPRIMIDOS RECUBIERTOS 750 MG	750 MG	COMPRIMIDOS RECUBIERTOS	COMPRIMIDOS	AMOXICILINA TRIHIDRATO	2002-08-29	Importado Terminado	BESTPHARMA S.A.	2012-08-29	Vigente	Receta Médica
AMOXICILINA ACIDO CLAVULANICO	CLAVINEX DUO 875/125 COMPRIMIDOS RECUBIERTOS	875 MG/ 125 MG	COMPRIMIDOS RECUBIERTOS	COMPRIMIDOS	AMOXICILINA+CLAVULANICO	1997-09-08	Fabricación Nacional	LABORATORIOS SAVAL S.A.	2012-09-08	Vigente	Receta Médica
AMOXICILINA ACIDO CLAVULANICO	OPTAMOX COMPRIMIDOS RECUBIERTOS 875 MG	875 MG	COMPRIMIDOS RECUBIERTOS	COMPRIMIDOS	AMOXICILINA (COMO TRIHIDRATO)	2003-06-24	Importado A Granel	PHARMA INVESTI DE CHILE S.A.	2013-06-24	Vigente	Receta Médica
AMOXICILINA ACIDO CLAVULANICO	AMBILAN BID 875/125 COMPRIMIDOS RECUBIERTOS	875 / 125 MG	COMPRIMIDOS RECUBIERTOS	COMPRIMIDOS	AMOXICILINA TRIHIDRATO;ACIDO CLAVULANICO POTASICO	1999-12-10	Importado Terminado	LABORATORIO CHILE S.A.	2014-12-10	Suspendido	Receta Médica
AMOXICILINA ACIDO CLAVULANICO	MAXIMOX 875/125 COMPRIMIDOS RECUBIERTOS	AMOXICILINA 875 MG (COMO TRIHIDRATO) AC. CLAVULANICO 125 MG (COMO SAL POTASICA)	COMPRIMIDOS RECUBIERTOS	COMPRIMIDOS	AMOXICILINA+CLAVULANICO	1999-04-19	Fabricación Nacional	LABORATORIO PASTEUR S.A.	2014-04-19	Vigente	Receta Médica
AMOXICILINA ACIDO CLAVULANICO	AMOXICILINA COMPRIMIDOS 500 MG	500 MG	COMPRIMIDOS	COMPRIMIDOS	AMOXICILINA (TRIHIDRATO)	1978-07-24	Importado Terminado	LABORATORIO CHILE S.A.	2014-07-24	Vigente	Receta Médica
AMOXICILINA ACIDO CLAVULANICO	NOVAMOX COMPRIMIDOS DISPERSABLES 1 G	1 G	COMPRIMIDOS DISPERSABLES	COMPRIMIDOS	AMOXICILINA TRIHIDRATO	1999-12-21	Fabricación Nacional	LABORATORIO PASTEUR S.A.	2014-12-21	Vigente	Receta Médica
AMOXICILINA ACIDO CLAVULANICO	AMOXICILINA CAPSULAS 500 MG	500 MG	CAPSULAS	CAPSULAS	AMOXICILINA	2005-06-20	Importado Terminado	OPKO CHILE S.A.	2010-06-20	No Vigente	Receta Médica
AMOXICILINA ACIDO CLAVULANICO	CLABIOT DUO 875/125 COMPRIMIDOS RECUBIERTOS	AMOXICILINA 875 MG ACIDO CLAVULANICO 125 MG	COMPRIMIDOS RECUBIERTOS	COMPRIMIDOS	AMOXICILINA ;ACIDO CLAVULANICO	2005-10-07	Importado Terminado	PRODUCTOS NATURALES NUTRACEUTICAL LTDA.	2010-10-07	No Vigente	Receta Médica
AMOXICILINA ACIDO CLAVULANICO	AMOXICILINA CAPSULAS 500 MG	500 MG	CAPSULAS	CAPSULAS	AMOXICILINA TRIHIDRATO	2005-10-31	Fabricación Nacional	MINTLAB CO. S.A.	2015-10-31	Vigente	Receta Médica
AMOXICILINA ACIDO CLAVULANICO	AMOXICILINA + ACIDO CLAVULANICO 500/125 COMPRIMIDOS RECUBIERTOS	500 MG 125 MG	COMPRIMIDOS RECUBIERTOS	COMPRIMIDOS	AMOXICILINA TRIHIDRATO;ACIDO CLAVULANICO	2005-11-20	Importado Terminado	OPKO CHILE S.A.	2010-11-21	No Vigente	Receta Médica
AMOXICILINA ACIDO CLAVULANICO	AMOXICILINA CAPSULAS 500 MG	500 MG	CAPSULAS	CAPSULAS	AMOXICILINA TRIHIDRATO	2005-11-28	Importado Terminado	LABORATORIO CHILE S.A.	2010-11-28	No Vigente	Receta Médica
AMOXICILINA ACIDO CLAVULANICO	AMOXICILINA COMPRIMIDOS RECUBIERTOS 500 MG		COMPRIMIDOS RECUBIERTOS	COMPRIMIDOS	AMOXICILINA (TRIHIDRATO)	2006-11-10	Importado Terminado	DROGUERIA HOFMANN S.A.C.	2011-11-10	Suspendido	Receta Médica
AMOXICILINA ACIDO CLAVULANICO	AMOXICILINA CAPSULAS 500 MG		CAPSULAS	CAPSULAS	AMOXICILINA TRIHIDRATO	2007-05-07	Importado Terminado	LABORATORIOS ANDRÓMACO S.A.	2012-05-07	Vigente	Receta Médica
AMOXICILINA ACIDO CLAVULANICO	AMOXICILINA COMPRIMIDOS DISPERSABLES 1000 MG	1.000 MG	COMPRIMIDOS DISPERSABLES	COMPRIMIDOS	AMOXICILINA TRIHIDRATO	2007-09-03	Fabricación Nacional	MINTLAB CO. S.A.	2012-09-03	Vigente	Receta Médica
AMOXICILINA ACIDO CLAVULANICO	AMOXICILINA CAPSULAS 500 MG	500 MG	CAPSULAS	CAPSULAS	AMOXICILINA TRIHIDRATO	2007-10-03	Importado Terminado	BESTPHARMA S.A.	2012-10-02	Vigente	Receta Médica
AMOXICILINA ACIDO CLAVULANICO	CLAVINEX XR COMPRIMIDOS RECUBIERTOS DE LIBERACION PROLONGADA	AMOX 1000 MG/AC. CLAV 62,5 MG	COMPRIMIDOS RECUBIERTOS DE LIBERACION PROLONGADA	COMPRIMIDOS	AMOXICILINA TRIHIDRATO;ACIDO CLAVULANICO	2008-09-05	Fabricación Nacional	LABORATORIOS SAVAL S.A.	2013-09-05	Vigente	Receta Médica
AMOXICILINA ACIDO CLAVULANICO	AMBILAN BID 875/125 COMPRIMIDOS DISPERSABLES	875/125 MG	COMPRIMIDOS DISPERSABLES	COMPRIMIDOS	AMOXICILINA TRIHIDRATO;CLAVULANATO POTASICO	2008-09-12	Importado Terminado	LABORATORIO CHILE S.A.	2013-09-11	Vigente	Receta Médica
AMOXICILINA ACIDO CLAVULANICO	AMOXICILINA CAPSULAS 500 MG	500 MG	CAPSULAS	CAPSULAS	AMOXICILINA TRIHIDRATO	2008-12-30	Importado Terminado con Reacondicionamiento Local	MINTLAB CO. S.A.	2013-12-30	Vigente	Receta Médica
AMOXICILINA ACIDO CLAVULANICO	OPTAMOX COMPRIMIDOS 1.000 MG	1000 MG POR COMPRIMIDO	COMPRIMIDOS	COMPRIMIDOS	AMOXICILINA TRIHIDRATO	2009-03-24	Importado Terminado	PHARMA INVESTI DE CHILE S.A.	2014-03-23	Vigente	Receta Médica
AMOXICILINA ACIDO CLAVULANICO	AMOXIBAY CAPSULAS 500 MG	500 MG	CAPSULAS	CAPSULAS	AMOXICILINA	2009-05-20	Importado Terminado	BAYER S.A.		No Vigente	Receta Médica
AMOXICILINA ACIDO CLAVULANICO	AMOXICILINA CAPSULAS 500 MG	500 MG	CAPSULAS	CAPSULAS	AMOXICILINA TRIHIDRATO	2009-05-29	Importado Terminado con Reacondicionamiento Local	MINTLAB CO. S.A.	2014-05-29	Vigente	Receta Médica
AMOXICILINA ACIDO CLAVULANICO	AMOLAB COMPRIMIDOS DISPERSABLES 1 G	1 G	COMPRIMIDOS DISPERSABLES	COMPRIMIDOS	AMOXICILINA TRIHIDRATO	2009-07-01	Fabricación Nacional	MINTLAB CO. S.A.	2014-07-01	Vigente	Receta Médica
AMOXICILINA ACIDO CLAVULANICO	CLAVINEX DUO CD 875 / 125 COMPRIMIDOS DISPERSABLES	875 MG/ 125 MG	COMPRIMIDOS DISPERSABLES	COMPRIMIDOS	AMOXICILINA TRIHIDRATO / ACIDO CLAVULANICO (CLAVULANATO DE POTASIO/CELULOSA MICROCRISTALINA 1:1 MEZCLA)	2010-02-01	Fabricación Nacional	LABORATORIOS SAVAL S.A.	2015-02-01	Vigente	Receta Médica
AMOXICILINA ACIDO CLAVULANICO	AMOXICILINA CAPSULAS 500 MG	500 MG	CAPSULAS	CAPSULAS	AMOXICILINA TRIHIDRATO	2010-04-22	Importado Terminado	B Y B FARMACÉUTICA LTDA.	2015-04-21	Vigente	Receta Médica
AMOXICILINA ACIDO CLAVULANICO	AMOXICILINA COMPRIMIDOS RECUBIERTOS 500 MG	500 MG	COMPRIMIDOS RECUBIERTOS	COMPRIMIDOS	AMOXICILINA TRIHIDRATO	2010-08-31	Importado Terminado	OPKO CHILE S.A.	2015-08-31	Vigente	Receta Médica
AMOXICILINA ACIDO CLAVULANICO	AMOXICILINA + ACIDO CLAVULANICO 500/125 COMPRIMIDOS RECUBIERTOS	500/125 MG	COMPRIMIDOS RECUBIERTOS	COMPRIMIDOS	AMOXICILINA+CLAVULANICO	2010-09-10	Importado Terminado	OPKO CHILE S.A.	2015-09-09	Vigente	Receta Médica
AMOXICILINA ACIDO CLAVULANICO	AMOXICILINA CAPSULAS 500 MG	500 MG	CAPSULAS	CAPSULAS	AMOXICILINA TRIHIDRATO	2010-09-22	Importado Terminado	BIOSYNTEC S.A.	2015-09-22	Vigente	Receta Médica
AMOXICILINA ACIDO CLAVULANICO	AMOXICILINA CAPSULAS 500 MG	500 MG	CAPSULAS	CAPSULAS	AMOXICILINA (TRIHIDRATO)	2010-09-22	Importado Terminado	LABORATORIOS EUROMED CHILE S.A.	2015-09-21	Vigente	Receta Médica
AMOXICILINA ACIDO CLAVULANICO	AMOXICILINA CAPSULAS 500 MG	500 MG	CAPSULAS	CAPSULAS	AMOXICILINA TRIHIDRATO	2010-11-29	Importado a Granel	MINTLAB CO. S.A.		No Vigente	Receta Médica
AMOXICILINA ACIDO CLAVULANICO	AMOXICILINA + ACIDO CLAVULANICO 500/125 COMPRIMIDOS RECUBIERTOS	500/125	COMPRIMIDOS RECUBIERTOS	COMPRIMIDOS	AMOXICILINA (TRIHIDRATO);ACIDO CLAVULANICO (POTASICO)	1997-01-17	Fabricación Nacional	LABORATORIOS FASA S.A.	2011-01-17	No Vigente	Receta Médica
AMOXICILINA ACIDO CLAVULANICO	AMOXICILINA CAPSULAS 500 MG	500 MG	CAPSULAS	CAPSULAS	AMOXICILINA (TRIHIDRATO)	1990-03-15	Fabricación Nacional	INSTITUTO SANITAS S.A.	2011-03-15	No Vigente	Receta Médica
AMOXICILINA ACIDO CLAVULANICO	CLAVAM DUO COMPRIMIDOS RECUBIERTOS	500 MG 125 MG	COMPRIMIDOS RECUBIERTOS	COMPRIMIDOS	AMOXICILINA TRIHIDRATO;CLAVULANATO DE POTASIO	2011-03-16	Importado Terminado	EUROFARMA CHILE S.A.	2016-03-16	Suspendido	Receta Médica
AMOXICILINA ACIDO CLAVULANICO	DERINOX COMPRIMIDOS DISPERSABLES 1 G	1 GRAMO	COMPRIMIDOS DISPERSABLES	COMPRIMIDOS	AMOXICILINA TRIHIDRATO	2011-12-02	Importado Terminado	LABORATORIOS RECALCINE S.A.		Vigente	Receta Médica
AMOXICILINA ACIDO CLAVULANICO	CLAVAM DUO 875/125 COMPRIMIDOS RECUBIERTOS	875 MG / 125 MG	COMPRIMIDOS RECUBIERTOS	COMPRIMIDOS	AMOXICILINA+CLAVULANICO	2012-03-09	Importado Terminado con Reacondicionamiento Local	EUROFARMA CHILE S.A.		Vigente	Receta Médica
AMOXICILINA ACIDO CLAVULANICO	AMOXICILINA / ACIDO CLAVULANICO 500/125 COMPRIMIDOS RECUBIERTOS	500/125 MG	COMPRIMIDOS RECUBIERTOS	COMPRIMIDOS	AMOXICILINA TRIHIDRATO;CLAVULANATO DE POTASIO	2012-05-28	Importado Terminado con Reacondicionamiento Local	LABORATORIO BIOSANO S.A.		Suspendido	Receta Médica
AMOXICILINA ACIDO CLAVULANICO	AMOXICILINA / ACIDO CLAVULANICO 500/125 COMPRIMIDOS RECUBIERTOS	500/125 MG	COMPRIMIDOS RECUBIERTOS	COMPRIMIDOS	AMOXICILINA (TRIHIDRATO);CLAVULANATO DE POTASIO / DIOXIDO DE SILICIO (MEZCLA 1:1)	2013-03-04	Importado Semiterminado	LABORATORIOS ANDRÓMACO S.A.		No Vigente	Receta Médica
AMOXICILINA ACIDO CLAVULANICO	AMOXICILINA / ACIDO CLAVULANICO 875/125 COMPRIMIDOS RECUBIERTOS	875 / 125 MG	COMPRIMIDOS RECUBIERTOS	COMPRIMIDOS	AMOXICILINA+CLAVULANICO	2013-02-25	Importado Semiterminado	LABORATORIOS ANDRÓMACO S.A.		Vigente	Receta Médica
AMOXICILINA ACIDO CLAVULANICO	AMOLEX DUO 875/125 COMPRIMIDOS RECUBIERTOS	875/125 MG	COMPRIMIDOS RECUBIERTOS	COMPRIMIDOS	AMOXICILINA+CLAVULANICO	2013-02-25	Importado Semiterminado	LABORATORIOS ANDRÓMACO S.A.		Vigente	Receta Médica
AMOXICILINA ACIDO CLAVULANICO	AMOXICILINA / ACIDO CLAVULANICO 500/125 COMPRIMIDOS RECUBIERTOS	500/125 MG	COMPRIMIDOS RECUBIERTOS	COMPRIMIDOS	AMOXICILINA (TRIHIDRATO);CLAVULANATO DE POTASIO / DIOXIDO DE SILICIO (MEZCLA 1:1)	2013-02-26	Importado Terminado	MEDIPHARM LTDA.		Vigente	Receta Médica
AMOXICILINA ACIDO CLAVULANICO	AMOXICILINA / ACIDO CLAVULANICO 875/125 COMPRIMIDOS RECUBIERTOS	875/125	COMPRIMIDOS RECUBIERTOS	COMPRIMIDOS	AMOXICILINA (TRIHIDRATO);CLAVULANATO DE POTASIO / DIOXIDO DE SILICIO (MEZCLA 1:1)	2013-02-26	Importado Terminado	MEDIPHARM LTDA.		Vigente	Receta Médica
AMOXICILINA ACIDO CLAVULANICO	ABIOLEX COMPRIMIDOS 500 MG	500 MG	COMPRIMIDOS	COMPRIMIDOS	AMOXICILINA (TRIHIDRATO)	2013-03-02	Importado Terminado con Reacondicionamiento Local	LABORATORIOS ANDRÓMACO S.A.		Vigente	Receta Médica
AMOXICILINA ACIDO CLAVULANICO	AMOXICILINA CAPSULAS 500 MG	500 MG	CAPSULAS	CAPSULAS	AMOXICILINA (TRIHIDRATO)	2013-03-02	Importado Terminado con Reacondicionamiento Local	LABORATORIOS ANDRÓMACO S.A.		Vigente	Receta Médica
AMOXICILINA ACIDO CLAVULANICO	AMOXICILINA / ACIDO CLAVULANICO 875/125 COMPRIMIDOS RECUBIERTOS	875/125 MG	COMPRIMIDOS RECUBIERTOS	COMPRIMIDOS	AMOXICILINA (TRIHIDRATO);CLAVULANATO DE POTASIO / DIOXIDO DE SILICIO (MEZCLA 1:1)	2013-03-04	Importado Terminado	OPKO CHILE S.A.		Suspendido	Receta Médica
AMOXICILINA ACIDO CLAVULANICO	AMOXICILINA COMPRIMIDOS 500 MG	500 MG	COMPRIMIDOS	COMPRIMIDOS	AMOXICILINA (TRIHIDRATO)	2013-03-20	Importado Terminado con Reacondicionamiento Local	LABORATORIOS ANDRÓMACO S.A.		Vigente	Receta Médica
AMOXICILINA ACIDO CLAVULANICO	AMOXICILINA / ACIDO CLAVULANICO 875/125 COMPRIMIDOS RECUBIERTOS	1000 MG	COMPRIMIDOS RECUBIERTOS	COMPRIMIDOS	AMOXICILINA (TRIHIDRATO);CLAVULANATO DE POTASIO	2013-05-15	Importado Terminado	IMPROFAR LTDA.		Vigente	Receta Médica
AMOXICILINA ACIDO CLAVULANICO	AMOXICILINA /ACIDO CLAVULANICO 875 /125 COMPRIMIDOS RECUBIERTOS	875 MG /125 MG	COMPRIMIDOS RECUBIERTOS	COMPRIMIDOS	AMOXICILINA (TRIHIDRATO);CLAVULANATO DE POTASIO	2013-07-22	Importado Terminado con Reacondicionamiento Local	LABORATORIOS EUROMED CHILE S.A.		Suspendido	Receta Médica
AMOXICILINA ACIDO CLAVULANICO	OSPAMOX COMPRIMIDOS RECUBIERTOS 500 MG	500 MG	COMPRIMIDOS RECUBIERTOS	COMPRIMIDOS	AMOXICILINA (TRIHIDRATO)	2013-10-21	Importado Terminado con Reacondicionamiento Local	NOVARTIS CHILE S.A.		Suspendido	Receta Médica
AMOXICILINA ACIDO CLAVULANICO	OSPAMOX COMPRIMIDOS RECUBIERTOS 750 MG	750 MG	COMPRIMIDOS RECUBIERTOS	COMPRIMIDOS	AMOXICILINA (TRIHIDRATO)	2013-10-22	Importado Terminado con Reacondicionamiento Local	NOVARTIS CHILE S.A.		Suspendido	Receta Médica
AMOXICILINA ACIDO CLAVULANICO	OSPAMOX COMPRIMIDOS RECUBIERTOS 1 G	1 GR	COMPRIMIDOS RECUBIERTOS	COMPRIMIDOS	AMOXICILINA (TRIHIDRATO)	2013-10-22	Importado Terminado con Reacondicionamiento Local	NOVARTIS CHILE S.A.		Suspendido	Receta Médica
AMOXICILINA ACIDO CLAVULANICO	AMOXIL CAPSULAS 500 MG	500 MG	CAPSULAS	CAPSULAS	AMOXICILINA (TRIHIDRATO)	2013-11-14	Importado Terminado con Reacondicionamiento Local	GLAXOSMITHKLINE CHILE FARMACÉUTICA LTDA.		Suspendido	Receta Médica
AMOXICILINA ACIDO CLAVULANICO	AMOXICILINA/ACIDO CLAVULANICO 875/125 COMPRIMIDOS RECUBIERTOS	875/125 MG	COMPRIMIDOS RECUBIERTOS	COMPRIMIDOS	AMOXICILINA+CLAVULANICO	2014-01-20	Importado Terminado	ASCEND LABORATORIES SpA		Vigente	Receta Médica
AMOXICILINA ACIDO CLAVULANICO	AMOXICILINA COMPRIMIDOS RECUBIERTOS 875 MG	875 MG	COMPRIMIDOS RECUBIERTOS	COMPRIMIDOS	AMOXICILINA	2014-06-07	Importado Terminado	EUROFARMA CHILE S.A.		Vigente	Receta Médica
AMOXICILINA ACIDO CLAVULANICO	AMOXICILINA/ACIDO CLAVULANICO 875/125 COMPRIMIDOS RECUBIERTOS	875/125 MG	COMPRIMIDOS RECUBIERTOS	COMPRIMIDOS	AMOXICILINA+CLAVULANICO	2014-07-08	Importado Terminado	LABORATORIOS MDK S.A.		Vigente	Receta Médica
AMOXICILINA ACIDO CLAVULANICO	ZOLIMAX CAPSULAS 500 MG (AMOXICILINA)	500 MG	CAPSULAS	CAPSULAS	AMOXICILINA (TRIHIDRATO)	2015-04-13	Importado Terminado	OPKO CHILE S.A.		Vigente	Receta Médica
AMOXICILINA ACIDO CLAVULANICO	AMOXICILINA CAPSULAS 500 MG	500 MG	CAPSULAS	CAPSULAS	AMOXICILINA (TRIHIDRATO)	2015-04-15	Importado Terminado	OPKO CHILE S.A.		Vigente	Receta Médica
AMOXICILINA ACIDO CLAVULANICO	AMOXICILINA CAPSULAS 500 MG	500 MG	CAPSULAS	CAPSULAS	AMOXICILINA TRIHIDRATO	2015-06-16	Importado Terminado con Reacondicionamiento Local	LABORATORIO HOSPIFARMA CHILE LTDA.		Vigente	Receta Médica
AMOXICILINA ACIDO CLAVULANICO	AMOXICILINA CAPSULAS 500 MG	500 MG	CAPSULAS	CAPSULAS	AMOXICILINA	2015-10-22	Importado Terminado con Reacondicionamiento Local	ASCEND LABORATORIES S.p.A.		Vigente	Receta Médica
AMOXICILINA ACIDO CLAVULANICO	AMOXICILINA COMPRIMIDOS 750 MG	750 MG	COMPRIMIDOS	COMPRIMIDOS	AMOXICILINA (TRIHIDRATO)	2015-11-10	Importado Terminado con Reacondicionamiento Local	LABORATORIOS ANDRÓMACO S.A.		Vigente	Receta Médica
AMOXICILINA ACIDO CLAVULANICO	AMOXICILINA CAPSULAS 500 MG	500 MG	CAPSULAS	CAPSULAS	AMOXICILINA TRIHIDRATO	2015-11-16	Importado Terminado	OPKO CHILE S.A.		Vigente	Receta Médica
AMOXICILINA ACIDO CLAVULANICO	AMOXICILINA/ACIDO CLAVULANICO 875/125 COMPRIMIDOS RECUBIERTOS	875 /125 MG	COMPRIMIDOS RECUBIERTOS	COMPRIMIDOS	AMOXICILINA+CLAVULANICO	2015-12-04	Importado Terminado	OPKO CHILE S.A.		Vigente	Receta Médica
AMOXICILINA ACIDO CLAVULANICO	AMOXICILINA COMPRIMIDOS 750 MG	750 MG	COMPRIMIDOS	COMPRIMIDOS	AMOXICILINA TRIHIDRATO	2015-12-02	Importado Terminado	OPKO CHILE S.A.		Vigente	Receta Médica
AMOXICILINA ACIDO CLAVULANICO	ZOLIMAX DUO 875/125 COMPRIMIDOS RECUBIERTOS	875/125 MG	COMPRIMIDOS RECUBIERTOS	COMPRIMIDOS	AMOXICILINA+CLAVULANICO	2016-02-18	Importado Terminado	OPKO CHILE S.A.		Vigente	Receta Médica
AMOXICILINA ACIDO CLAVULANICO	AMOXICILINA / ACIDO CLAVULANICO 875/125 COMPRIMIDOS RECUBIERTOS	875/125 MG	COMPRIMIDOS RECUBIERTOS	COMPRIMIDOS	AMOXICILINA TRIHIDRATO ;CLAVULANATO DE POTASIO/CELULOSA MICROCRISTALINA 1:1	2016-07-22	Importado Terminado con Reacondicionamiento Local	LABORATORIO HOSPIFARMA CHILE LTDA.		Vigente	Receta Médica
AMOXICILINA ACIDO CLAVULANICO	AMOXICILINA / ACIDO CLAVULANICO 500/125 COMPRIMIDOS RECUBIERTOS	500/125 MG	COMPRIMIDOS RECUBIERTOS	COMPRIMIDOS	AMOXICILINA + CLAVULANICO	2016-07-26	Importado Terminado con Reacondicionamiento Local	LABORATORIO HOSPIFARMA CHILE LTDA.		Vigente	Receta Médica
ARIPIPRAZOL	ABILIFY COMPRIMIDOS 5 MG	5 MG	COMPRIMIDOS	COMPRIMIDOS	ARIPIPRAZOL	2004-12-24	Importado Terminado	BRISTOL - MYERS SQUIBB DE CHILE	2009-12-24	No Vigente	Receta Médica
ARIPIPRAZOL	ABILIFY COMPRIMIDOS 10 MG	10 MG	COMPRIMIDOS	COMPRIMIDOS	ARIPIPRAZOL	2004-12-24	Importado Terminado con Reacondicionamiento Local	BRISTOL - MYERS SQUIBB DE CHILE	2009-12-24	No Vigente	Receta Médica
ARIPIPRAZOL	ABILIFY COMPRIMIDOS 15 MG	15 MG.	COMPRIMIDOS	COMPRIMIDOS	ARIPIPRAZOL	2004-12-24	Importado Terminado con Reacondicionamiento Local	BRISTOL - MYERS SQUIBB DE CHILE	2009-12-24	No Vigente	Receta Médica
ARIPIPRAZOL	ABILIFY COMPRIMIDOS 20 MG	20 MG	COMPRIMIDOS	COMPRIMIDOS	ARIPIPRAZOL	2004-12-24	Importado Terminado	BRISTOL - MYERS SQUIBB DE CHILE	2009-12-24	No Vigente	Receta Médica
ARIPIPRAZOL	ABILIFY COMPRIMIDOS 30 MG	30 MG	COMPRIMIDOS	COMPRIMIDOS	ARIPIPRAZOL	2004-12-24	Importado Terminado	BRISTOL - MYERS SQUIBB DE CHILE	2009-12-24	No Vigente	Receta Médica
ARIPIPRAZOL	AZYMOL COMPRIMIDOS 10 MG	10 MG	COMPRIMIDOS	COMPRIMIDOS	ARIPIPRAZOL	2005-08-08	Fabricación Nacional	LABORATORIOS RECALCINE S.A.	2015-08-08	Vigente	Receta Médica
ARIPIPRAZOL	AZYMOL COMPRIMIDOS 15 MG	15 MG	COMPRIMIDOS	COMPRIMIDOS	ARIPIPRAZOL	2005-08-08	Fabricación Nacional	LABORATORIOS RECALCINE S.A.	2015-08-08	Vigente	Receta Médica
ARIPIPRAZOL	AZYMOL COMPRIMIDOS 20 MG	20 MG	COMPRIMIDOS	COMPRIMIDOS	ARIPIPRAZOL	2005-08-08	Fabricación Nacional	LABORATORIOS RECALCINE S.A.	2015-08-08	Vigente	Receta Médica
ARIPIPRAZOL	AZYMOL COMPRIMIDOS 30 MG	30 MG	COMPRIMIDOS	COMPRIMIDOS	ARIPIPRAZOL	2005-08-08	Fabricación Nacional	LABORATORIOS RECALCINE S.A.	2010-08-08	No Vigente	Receta Médica
ARIPIPRAZOL	ILIMIT 10 COMPRIMIDOS 10 MG	10 MG	COMPRIMIDOS	COMPRIMIDOS	ARIPIPRAZOL	2005-08-05	Importado Terminado	PHARMA INVESTI DE CHILE S.A.	2015-08-04	Suspendido	Receta Médica
ARIPIPRAZOL	ILIMIT 15 COMPRIMIDOS 15 MG	15 MG	COMPRIMIDOS	COMPRIMIDOS	ARIPIPRAZOL	2005-08-05	Importado Terminado	PHARMA INVESTI DE CHILE S.A.	2015-08-04	Suspendido	Receta Médica
ARIPIPRAZOL	ILIMIT 20 COMPRIMIDOS 20 MG	20 MG	COMPRIMIDOS	COMPRIMIDOS	ARIPIPRAZOL	2005-08-05	Importado Terminado	PHARMA INVESTI DE CHILE S.A.	2015-08-04	Suspendido	Receta Médica
ARIPIPRAZOL	LABOSOL COMPRIMIDOS 10 MG	10 MG	COMPRIMIDOS	COMPRIMIDOS	ARIPIPRAZOL	2006-04-11	Fabricación Nacional	ITF - LABOMED FARMACÉUTICA LTDA.	2011-04-11	No Vigente	Receta Médica
ARIPIPRAZOL	LABOSOL COMPRIMIDOS 15 MG	15 MG	COMPRIMIDOS	COMPRIMIDOS	ARIPIPRAZOL	2006-04-11	Fabricación Nacional	ITF - LABOMED FARMACÉUTICA LTDA.	2011-04-11	No Vigente	Receta Médica
ARIPIPRAZOL	LABOSOL COMPRIMIDOS 20 MG	20 MG	COMPRIMIDOS	COMPRIMIDOS	ARIPIPRAZOL	2006-04-11	Fabricación Nacional	ITF - LABOMED FARMACÉUTICA LTDA.	2011-04-11	No Vigente	Receta Médica
ARIPIPRAZOL	LABOSOL COMPRIMIDOS 30 MG	30 MG	COMPRIMIDOS	COMPRIMIDOS	ARIPIPRAZOL	2006-04-11	Fabricación Nacional	ITF - LABOMED FARMACÉUTICA LTDA.	2011-04-11	No Vigente	Receta Médica
ARIPIPRAZOL	ILIMIT 10 COMPRIMIDOS 10 MG	10 MG	COMPRIMIDOS	COMPRIMIDOS	ARIPIPRAZOL	2006-06-23	Importado A Granel	PHARMA INVESTI DE CHILE S.A.	2011-06-23	No Vigente	Receta Médica
ARIPIPRAZOL	ILIMIT 15 COMPRIMIDOS 15 MG	15 MG	COMPRIMIDOS	COMPRIMIDOS	ARIPIPRAZOL	2006-06-23	Importado A Granel	PHARMA INVESTI DE CHILE S.A.	2011-06-23	No Vigente	Receta Médica
ARIPIPRAZOL	ILIMIT 20 COMPRIMIDOS 20 MG	20 MG	COMPRIMIDOS	COMPRIMIDOS	ARIPIPRAZOL	2006-06-23	Importado A Granel	PHARMA INVESTI DE CHILE S.A.	2011-06-23	No Vigente	Receta Médica
ARIPIPRAZOL	VIZA COMPRIMIDOS 10 MG	10 MG	COMPRIMIDOS	COMPRIMIDOS	ARIPIPRAZOL	2006-08-28	Fabricación Nacional	ALPES CHEMIE S.A.	2016-08-28	Suspendido	Receta Médica
ARIPIPRAZOL	VIZA COMPRIMIDOS 15 MG	15 MG	COMPRIMIDOS	COMPRIMIDOS	ARIPIPRAZOL	2006-08-28	Fabricación Nacional	ALPES CHEMIE S.A.	2016-08-27	Suspendido	Receta Médica
ARIPIPRAZOL	VIZA COMPRIMIDOS 20 MG	20 MG	COMPRIMIDOS	COMPRIMIDOS	ARIPIPRAZOL	2006-08-28	Fabricación Nacional	ALPES CHEMIE S.A.	2016-08-27	Suspendido	Receta Médica
ARIPIPRAZOL	ZIPPER FT COMPRIMIDOS DE DESINTEGRACION BUCAL 15 MG		COMPRIMIDOS	COMPRIMIDOS	ARIPIPRAZOL	2007-11-07	Fabricación Nacional	LABORATORIOS SILESIA S.A.	2012-11-07	Vigente	Receta Médica
ARIPIPRAZOL	ARILEX FT COMPRIMIDOS DE DESINTEGRACION BUCAL 15 MG		COMPRIMIDOS DE DISOLUCION BUCAL	COMPRIMIDOS	ARIPIPRAZOL	2007-11-16	Fabricación Nacional	LABORATORIOS ANDRÓMACO S.A.	2012-11-16	Vigente	Receta Médica
ARIPIPRAZOL	ZIPPER COMPRIMIDOS 30 MG		COMPRIMIDOS	COMPRIMIDOS	ARIPIPRAZOL	2007-12-31	Fabricación Nacional	LABORATORIOS SILESIA S.A.	2012-12-31	Vigente	Receta Médica
ARIPIPRAZOL	ARIPIPRAZOL COMPRIMIDOS 10 MG	10 MG	COMPRIMIDOS	COMPRIMIDOS	ARIPIPRAZOL	2008-07-09	Fabricación Nacional	CHEMOPHARMA S.A.	2013-07-09	Suspendido	Receta Médica
ARIPIPRAZOL	ARIPIPRAZOL COMPRIMIDOS 15 MG	15 MG	COMPRIMIDOS	COMPRIMIDOS	ARIPIPRAZOL	2008-07-09	Fabricación Nacional	CHEMOPHARMA S.A.	2013-07-09	Suspendido	Receta Médica
ARIPIPRAZOL	PAREXEN COMPRIMIDOS 15 MG	15 MG	COMPRIMIDOS	COMPRIMIDOS	ARIPIPRAZOL	2008-07-09	Fabricación Nacional	CHEMOPHARMA S.A.	2013-07-09	Suspendido	Receta Médica
ARIPIPRAZOL	PAREXEN COMPRIMIDOS 10 MG	10 MG	COMPRIMIDOS	COMPRIMIDOS	ARIPIPRAZOL	2008-07-09	Fabricación Nacional	CHEMOPHARMA S.A.	2013-07-09	Suspendido	Receta Médica
ARIPIPRAZOL	ARIPIPRAZOL COMPRIMIDOS 10 MG	10 MG	COMPRIMIDOS	COMPRIMIDOS	ARIPIPRAZOL	2008-07-09	Fabricación Nacional	INSTITUTO SANITAS S.A.	2013-07-09	Suspendido	Receta Médica
ARIPIPRAZOL	ARIPIPRAZOL COMPRIMIDOS 15 MG	15 MG	COMPRIMIDOS	COMPRIMIDOS	ARIPIPRAZOL	2008-07-09	Fabricación Nacional	INSTITUTO SANITAS S.A.	2013-07-09	Suspendido	Receta Médica
ARIPIPRAZOL	SANACE COMPRIMIDOS 15 MG	15 MG	COMPRIMIDOS	COMPRIMIDOS	ARIPIPRAZOL	2008-07-09	Fabricación Nacional	INSTITUTO SANITAS S.A.	2013-07-09	Suspendido	Receta Médica
ARIPIPRAZOL	SANACE COMPRIMIDOS 10 MG	10 MG	COMPRIMIDOS	COMPRIMIDOS	ARIPIPRAZOL	2008-07-09	Fabricación Nacional	INSTITUTO SANITAS S.A.	2013-07-09	Suspendido	Receta Médica
ARIPIPRAZOL	PRAZOLEX COMPRIMIDOS 10 MG	10 MG	COMPRIMIDOS	COMPRIMIDOS	ARIPIPRAZOL	2010-06-14	Importado Terminado	LABORATORIO CHILE S.A.		No Vigente	Receta Médica
ARIPIPRAZOL	PRAZOLEX COMPRIMIDOS 20 MG	20 MG	COMPRIMIDOS	COMPRIMIDOS	ARIPIPRAZOL	2010-06-14	Importado Terminado	LABORATORIO CHILE S.A.		No Vigente	Receta Médica
ARIPIPRAZOL	PRAZOLEX COMPRIMIDOS 15 MG	15 MG	COMPRIMIDOS	COMPRIMIDOS	ARIPIPRAZOL	2010-08-27	Importado Terminado	LABORATORIO CHILE S.A.		No Vigente	Receta Médica
ARIPIPRAZOL	AZYMOL COMPRIMIDOS 5 MG	5 MG	COMPRIMIDOS	COMPRIMIDOS	ARIPIPRAZOL	2011-01-12	Fabricación Nacional	LABORATORIOS RECALCINE S.A.	2016-01-12	Vigente	Receta Médica
ARIPIPRAZOL	IRAZEM 10 COMPRIMIDOS 10 MG	10 MG	COMPRIMIDOS	COMPRIMIDOS	ARIPIPRAZOL	2011-05-23	Importado Terminado con Reacondicionamiento Local	DEUTSCHE PHARMA S.A.	2016-05-23	Vigente	Receta Médica
ARIPIPRAZOL	IRAZEM 15 COMPRIMIDOS 15 MG	15 MG	COMPRIMIDOS	COMPRIMIDOS	ARIPIPRAZOL	2011-05-23	Importado Terminado con Reacondicionamiento Local	DEUTSCHE PHARMA S.A.	2016-05-23	Vigente	Receta Médica
ARIPIPRAZOL	ILIMIT 10 COMPRIMIDOS 10 MG	10 MG	COMPRIMIDOS	COMPRIMIDOS	ARIPIPRAZOL	2011-06-07	Importado Terminado	PHARMA INVESTI DE CHILE S.A.	2016-06-07	Vigente	Receta Médica
ARIPIPRAZOL	ILIMIT 15 COMPRIMIDOS 15 MG.	15 MG	COMPRIMIDOS	COMPRIMIDOS	ARIPIPRAZOL	2011-06-07	Importado Terminado	PHARMA INVESTI DE CHILE S.A.	2016-06-07	Vigente	Receta Médica
ARIPIPRAZOL	ILIMIT 20 COMPRIMIDOS 20 MG.	20 MG	COMPRIMIDOS	COMPRIMIDOS	ARIPIPRAZOL	2011-06-07	Importado Terminado	PHARMA INVESTI DE CHILE S.A.	2016-06-07	Suspendido	Receta Médica
ARIPIPRAZOL	ARPIZOL 10 COMPRIMIDOS 10 MG	10 MG	COMPRIMIDOS	COMPRIMIDOS	ARIPIPRAZOL	2011-07-08	Importado Terminado con Reacondicionamiento Local	LABORATORIO MAVER S.A.		No Vigente	Receta Médica
ARIPIPRAZOL	ARPIZOL 15 COMPRIMIDOS 15 MG	15 MG	COMPRIMIDOS	COMPRIMIDOS	ARIPIPRAZOL	2011-07-08	Importado Terminado con Reacondicionamiento Local	LABORATORIO MAVER S.A.		No Vigente	Receta Médica
ARIPIPRAZOL	VIZA COMPRIMIDOS 15 MG	15 MG	COMPRIMIDOS	COMPRIMIDOS	ARIPIPRAZOL	2014-03-14	Fabricación Nacional	ALPES CHEMIE S.A.		Suspendido	Receta Médica
ARIPIPRAZOL	VIZA COMPRIMIDOS 15 MG	15 MG	COMPRIMIDOS	COMPRIMIDOS	ARIPIPRAZOL	2014-03-14	Fabricación Nacional	ALPES CHEMIE S.A.		Suspendido	Receta Médica
ARIPIPRAZOL	VIZA COMPRIMIDOS 20 MG	20 MG	COMPRIMIDOS	COMPRIMIDOS	ARIPIPRAZOL	2014-03-14	Fabricación Nacional	ALPES CHEMIE S.A.		Suspendido	Receta Médica
ARIPIPRAZOL	VIZA COMPRIMIDOS 20 MG	20 MG	COMPRIMIDOS	COMPRIMIDOS	ARIPIPRAZOL	2014-03-14	Fabricación Nacional	ALPES CHEMIE S.A.		Suspendido	Receta Médica
ARIPIPRAZOL	VIZA COMPRIMIDOS 10 MG	10 MG	COMPRIMIDOS	COMPRIMIDOS	ARIPIPRAZOL	2014-03-14	Fabricación Nacional	ALPES CHEMIE S.A.		Suspendido	Receta Médica
ARIPIPRAZOL	VIZA COMPRIMIDOS 10 MG	10 MG	COMPRIMIDOS	COMPRIMIDOS	ARIPIPRAZOL	2014-03-14	Fabricación Nacional	ALPES CHEMIE S.A.		Suspendido	Receta Médica
ARIPIPRAZOL	AZDIR ODT COMPRIMIDOS BUCODISPERSABLES 15 MG (ARIPIPRAZOL)	15 MG	COMPRIMIDOS DE DISOLUCION BUCAL	COMPRIMIDOS	ARIPIPRAZOL	2015-11-11	Importado Terminado con Reacondicionamiento Local	SYNTHON CHILE LTDA.		Vigente	Receta Médica
ARIPIPRAZOL	AZDIR ODT COMPRIMIDOS BUCODISPERSABLES 10 MG (ARIPRAZOL)	10 MG	COMPRIMIDOS DE DISOLUCION BUCAL	COMPRIMIDOS	ARIPIPRAZOL	2016-01-26	Importado Terminado con Reacondicionamiento Local	SYNTHON CHILE LTDA.		Vigente	Receta Médica
ARIPIPRAZOL	AZDIR COMPRIMIDOS 15 MG (ARIPIPRAZOL)	15 MG	COMPRIMIDOS	COMPRIMIDOS	ARIPIPRAZOL	2016-02-19	Importado Terminado con Reacondicionamiento Local	SYNTHON CHILE LTDA.		Vigente	Receta Médica
ARIPIPRAZOL	AZDIR COMPRIMIDOS 30 MG (ARIPIPRAZOL)	30 MG	COMPRIMIDOS	COMPRIMIDOS	ARIPIPRAZOL	2016-02-19	Importado Terminado con Reacondicionamiento Local	SYNTHON CHILE LTDA.		Vigente	Receta Médica
ARIPIPRAZOL	AZDIR COMPRIMIDOS 5 MG	5 MG	COMPRIMIDOS	COMPRIMIDOS	ARIPIPRAZOL	2016-02-19	Importado Terminado con Reacondicionamiento Local	SYNTHON CHILE LTDA.		Vigente	Receta Médica
ARIPIPRAZOL	AZDIR COMPRIMIDOS 10 MG (ARIPIPRAZOL)	10 MG	COMPRIMIDOS	COMPRIMIDOS	ARIPIPRAZOL	2016-02-19	Importado Terminado con Reacondicionamiento Local	SYNTHON CHILE LTDA.		Vigente	Receta Médica
ARIPIPRAZOL	ARIPIPRAZOL COMPRIMIDOS 10 MG	10 MG	COMPRIMIDOS	COMPRIMIDOS	ARIPIPRAZOL	2016-07-25	Importado Terminado con Reacondicionamiento Local	ASCEND LABORATORIES S.p.A.		Vigente	Receta Médica
ARIPIPRAZOL	PRONOXIM COMPRIMIDOS 15 MG	15 MG	COMPRIMIDOS	COMPRIMIDOS	ARIPIPRAZOL	2016-07-25	Importado Terminado con Reacondicionamiento Local	ASCEND LABORATORIES S.p.A.		Vigente	Receta Médica
ATAZANAVIR SULFATO	REYATAZ CAPSULAS 100 MG	100 MG	CAPSULAS	CAPSULAS	ATAZANAVIR SULFATO	2004-04-28	Importado Terminado	BRISTOL - MYERS SQUIBB DE CHILE	2009-04-28	No Vigente	Receta Médica
ATAZANAVIR SULFATO	REYATAZ CAPSULAS 150 MG	150 MG	CAPSULAS	CAPSULAS	ATAZANAVIR SULFATO	2004-04-29	Importado Terminado con Reacondicionamiento Local	BRISTOL - MYERS SQUIBB DE CHILE	2014-04-29	Suspendido	Receta Médica
ATAZANAVIR SULFATO	REYATAZ CAPSULAS 200 MG	200 MG	CAPSULAS	CAPSULAS	ATAZANAVIR SULFATO	2004-04-28	Importado Terminado con Reacondicionamiento Local	BRISTOL - MYERS SQUIBB DE CHILE	2014-04-28	Vigente	Receta Médica
ATAZANAVIR SULFATO	REYATAZ CAPSULAS 300 MG	300 MG	CAPSULAS	CAPSULAS	ATAZANAVIR SULFATO	2008-08-29	Importado Terminado con Reacondicionamiento Local	BRISTOL - MYERS SQUIBB DE CHILE	2013-08-28	Vigente	Receta Médica
ATENOLOL	LABOTENSIL COMPRIMIDOS 50 MG	50 MG	COMPRIMIDOS	COMPRIMIDOS	ATENOLOL	1986-08-11	Fabricación Nacional	ITF - LABOMED FARMACÉUTICA LTDA.	2010-08-11	No Vigente	Receta Médica
ATENOLOL	LABOTENSIL COMPRIMIDOS 100 MG	100 MG	COMPRIMIDOS	COMPRIMIDOS	ATENOLOL	1986-08-11	Fabricación Nacional	ITF - LABOMED FARMACÉUTICA LTDA.	2010-08-11	No Vigente	Receta Médica
ATENOLOL	ATENOLOL COMPRIMIDOS 50 MG		COMPRIMIDOS	COMPRIMIDOS		2000-05-19	Fabricación Nacional	PHARMATRADE S.A.		No Vigente	Receta Médica
ATENOLOL	ATENOLOL COMPRIMIDOS 100 MG		COMPRIMIDOS	COMPRIMIDOS		2000-05-19	Fabricación Nacional	PHARMATRADE S.A.		No Vigente	Receta Médica
ATENOLOL	GRIFOTENOL COMPRIMIDOS 100 MG	100 MG	COMPRIMIDOS	COMPRIMIDOS	ATENOLOL	1988-04-18	Fabricación Nacional	LABORATORIO CHILE S.A.	2010-04-18	No Vigente	Receta Médica
ATENOLOL	BETACAR COMPRIMIDOS 50 MG	50 MG	COMPRIMIDOS	COMPRIMIDOS	ATENOLOL	1985-01-11	Importado Terminado con Reacondicionamiento Local	SANOFI-AVENTIS DE CHILE S.A.	2015-01-11	Vigente	Receta Médica
ATENOLOL	BETACAR COMPRIMIDOS 100 MG	100 MG	COMPRIMIDOS	COMPRIMIDOS	ATENOLOL	1985-01-11	Importado Terminado con Reacondicionamiento Local	SANOFI-AVENTIS DE CHILE S.A.	2015-01-11	Vigente	Receta Médica
ATENOLOL	ATENOLOL COMPRIMIDOS 100 MG	100 MG	COMPRIMIDOS	COMPRIMIDOS	ATENOLOL	1989-12-29	Fabricación Nacional	LABORATORIOS SILESIA S.A.	2005-12-29	No Vigente	Receta Médica
ATENOLOL	ATENOLOL COMPRIMIDOS 100 MG	100 MG	COMPRIMIDOS	COMPRIMIDOS	ATENOLOL	2000-09-01	Fabricación Nacional	RECBEN XENERICS FARMACÉUTICA LTDA.	2010-09-01	No Vigente	Receta Médica
ATENOLOL	ATENOLOL COMPRIMIDOS 50 MG	50 MG	COMPRIMIDOS	COMPRIMIDOS	ATENOLOL	2000-09-01	Importado Terminado	BESTPHARMA S.A.	2010-09-01	No Vigente	Receta Médica
ATENOLOL	ATENOLOL COMPRIMIDOS 100 MG	100 MG	COMPRIMIDOS	COMPRIMIDOS	ATENOLOL	2000-10-06	Importado Terminado	BESTPHARMA S.A.	2010-10-06	No Vigente	Receta Médica
ATENOLOL	ATENOLOL COMPRIMIDOS 50 MG	50 MG	COMPRIMIDOS	COMPRIMIDOS	ATENOLOL	2000-10-06	Fabricación Nacional	RECBEN XENERICS FARMACÉUTICA LTDA.	2005-10-06	No Vigente	Receta Médica
ATENOLOL	ATENOLOL COMPRIMIDOS 25 MG		COMPRIMIDOS	COMPRIMIDOS		2001-06-20	Fabricación Nacional	LABORATORIO BAGO DE CHILE S.A.	2006-06-20	No Vigente	Receta Médica
ATENOLOL	ATENOLOL COMPRIMIDOS 50 MG	50 MG	COMPRIMIDOS	COMPRIMIDOS	ATENOLOL	1997-01-21	Fabricación Nacional	LABORATORIO CHILE S.A.	2016-01-21	Vigente	Receta Médica
ATENOLOL	ATENOLOL COMPRIMIDOS 100 MG	100 MG	COMPRIMIDOS	COMPRIMIDOS	ATENOLOL	1997-01-21	Fabricación Nacional	LABORATORIO CHILE S.A.	2011-01-21	No Vigente	Receta Médica
ATENOLOL	ATENOLOL COMPRIMIDOS 100 MG		COMPRIMIDOS	COMPRIMIDOS		2001-07-03	Fabricación Nacional	LABORATORIO BAGO DE CHILE S.A.	2006-07-03	No Vigente	Receta Médica
ATENOLOL	ATENOLOL COMPRIMIDOS 50 MG		COMPRIMIDOS	COMPRIMIDOS		2001-07-03	Fabricación Nacional	LABORATORIO BAGO DE CHILE S.A.	2006-07-03	No Vigente	Receta Médica
ATENOLOL	ATENOLOL COMPRIMIDOS 50 MG	50 MG	COMPRIMIDOS	COMPRIMIDOS	ATENOLOL	1990-01-11	Fabricación Nacional	INSTITUTO SANITAS S.A.	2011-01-11	No Vigente	Receta Médica
ATENOLOL	ATENOLOL COMPRIMIDOS 100 MG		COMPRIMIDOS	COMPRIMIDOS	ATENOLOL	1990-01-11	Fabricación Nacional	INSTITUTO SANITAS S.A.	2011-01-11	No Vigente	Receta Médica
ATENOLOL	ATENOLOL COMPRIMIDOS 100 MG	100 MG	COMPRIMIDOS	COMPRIMIDOS	-	1990-06-19	Fabricación Nacional	INTERPHARMA S.A.	2011-06-19	No Vigente	Receta Médica
ATENOLOL	ATENOLOL COMPRIMIDOS 50 MG	50 MG	COMPRIMIDOS	COMPRIMIDOS	-	1990-06-19	Fabricación Nacional	INTERPHARMA S.A.	2011-06-19	No Vigente	Receta Médica
ATENOLOL	ATENOLOL COMPRIMIDOS 100 MG		COMPRIMIDOS	COMPRIMIDOS	ATENOLOL	1993-05-25	Fabricación Nacional	MINTLAB CO. S.A.	2016-05-24	Vigente	Receta Médica
ATENOLOL	ATENOLOL COMPRIMIDOS 50 MG	50 MG	COMPRIMIDOS	COMPRIMIDOS	ATENOLOL	1993-05-25	Fabricación Nacional	MINTLAB CO. S.A.	2016-05-24	Vigente	Receta Médica
ATENOLOL	ATENOLOL COMPRIMIDOS 100 MG	100 MG	COMPRIMIDOS	COMPRIMIDOS	ATENOLOL	1990-03-13	Fabricación Nacional	LABORATORIOS ANDRÓMACO S.A.	2011-03-13	No Vigente	Receta Médica
ATENOLOL	ATOMEX COMPRIMIDOS 50 MG	50 MG	COMPRIMIDOS	COMPRIMIDOS	ATENOLOL	1990-01-18	Fabricación Nacional	LABORATORIOS ANDRÓMACO S.A.	2011-01-18	Vigente	Receta Médica
ATENOLOL	ATENOLOL COMPRIMIDOS 50 MG	50 MG	COMPRIMIDOS	COMPRIMIDOS	ATENOLOL	2004-03-26	Importado Terminado	Medical International Laboratories Corporation S.A. (MINTLAB Co. S.A.)		No Vigente	Receta Médica
ATENOLOL	ATENOLOL COMPRIMIDOS 50 MG	50 MG	COMPRIMIDOS	COMPRIMIDOS	ATENOLOL	2005-11-09	Fabricación Nacional	LABORATORIOS ANDRÓMACO S.A.	2015-11-09	Vigente	Receta Médica
ATENOLOL	ATENOLOL COMPRIMIDOS 100 MG	100 MG	COMPRIMIDOS	COMPRIMIDOS	ATENOLOL	2007-11-06	Importado Terminado	BESTPHARMA S.A.	2012-11-06	Suspendido	Receta Médica
ATENOLOL	ATENOLOL COMPRIMIDOS 50 MG	50 MG	COMPRIMIDOS	COMPRIMIDOS	ATENOLOL	2007-11-06	Importado Terminado	BESTPHARMA S.A.	2012-11-06	Suspendido	Receta Médica
ATENOLOL	SOTACOR COMPRIMIDOS 50 MG	50 MG	COMPRIMIDOS	COMPRIMIDOS	ATENOLOL	2008-07-23	Fabricación Nacional	EUROFARMA CHILE S.A.	2013-07-23	Suspendido	Receta Médica
ATENOLOL	ATENOLOL COMPRIMIDOS 50 MG	50 MG	COMPRIMIDOS	COMPRIMIDOS	ATENOLOL	2008-08-12	Fabricación Nacional	OPKO CHILE S.A.	2013-08-12	Suspendido	Receta Médica
ATENOLOL	ATENOLOL COMPRIMIDOS 100 MG	100 MG	COMPRIMIDOS	COMPRIMIDOS	ATENOLOL	2008-08-12	Fabricación Nacional	OPKO CHILE S.A.	2013-08-12	Suspendido	Receta Médica
ATENOLOL	SOTACOR COMPRIMIDOS 100 MG	100 MG	COMPRIMIDOS	COMPRIMIDOS	ATENOLOL	2008-08-25	Fabricación Nacional	EUROFARMA CHILE S.A.	2013-08-25	Suspendido	Receta Médica
ATENOLOL	ATENOLOL COMPRIMIDOS 50 MG	50 MG	COMPRIMIDOS	COMPRIMIDOS	ATENOLOL	2008-10-06	Importado Terminado	OPKO CHILE S.A.		No Vigente	Receta Médica
ATENOLOL	ATENOLOL COMPRIMIDOS 50 MG	50 MG	COMPRIMIDOS	COMPRIMIDOS	ATENOLOL	2012-05-16	Importado Terminado	OPKO CHILE S.A.		Suspendido	Receta Médica
ATOMOXETINA	STRATTERA CAPSULAS 10 MG	10 MG	CAPSULAS	CAPSULAS	ATOMOXETINA CLORHIDRATO	2004-06-24	Importado Terminado con Reacondicionamiento Local	ELI LILLY INTERAMERICA INC. Y CIA. LTDA.	2014-06-24	Vigente	Receta Médica
ATOMOXETINA	STRATTERA CAPSULAS 18 MG	18 MG	CAPSULAS	CAPSULAS	ATOMOXETINA CLORHIDRATO	2004-06-24	Importado Terminado	ELI LILLY INTERAMERICA INC. Y CIA. LTDA.	2014-06-24	Vigente	Receta Médica
ATOMOXETINA	STRATTERA CAPSULAS 25 MG	25 MG	CAPSULAS	CAPSULAS	ATOMOXETINA CLORHIDRATO	2004-06-24	Importado Terminado	ELI LILLY INTERAMERICA INC. Y CIA. LTDA.	2014-06-24	Vigente	Receta Médica
ATOMOXETINA	STRATTERA CAPSULAS 40 MG	40 MG	CAPSULAS	CAPSULAS	ATOMOXETINA CLORHIDRATO	2004-06-24	Importado Terminado con Reacondicionamiento Local	ELI LILLY INTERAMERICA INC. Y CIA. LTDA.	2014-06-24	Vigente	Receta Médica
ATOMOXETINA	STRATTERA CAPSULAS 60 MG	60 MG	CAPSULAS	CAPSULAS	ATOMOXETINA CLORHIDRATO	2004-06-24	Importado Terminado con Reacondicionamiento Local	ELI LILLY INTERAMERICA INC. Y CIA. LTDA.	2014-06-24	Vigente	Receta Médica
ATOMOXETINA	ATOMOXETINA CAPSULAS 18 MG	18 MG	CAPSULAS	CAPSULAS	ATOMOXETINA	2005-06-21	Fabricación Nacional	LABORATORIOS RECALCINE S.A.	2010-06-21	No Vigente	Receta Médica
ATOMOXETINA	ATOMOXETINA CAPSULAS 25 MG	25 MG	CAPSULAS	CAPSULAS	ATOMOXETINA	2005-06-21	Fabricación Nacional	LABORATORIOS RECALCINE S.A.	2010-06-21	No Vigente	Receta Médica
ATOMOXETINA	ATOMOXETINA CAPSULAS 40 MG	40 MG	CAPSULAS	CAPSULAS	ATOMOXETINA	2005-06-21	Fabricación Nacional	LABORATORIOS RECALCINE S.A.	2010-06-21	No Vigente	Receta Médica
ATOMOXETINA	ATOMOXETINA CAPSULAS 60 MG	60 MG	CAPSULAS	CAPSULAS	ATOMOXETINA (COMO CLORHIDRATO)	2005-06-20	Fabricación Nacional	LABORATORIOS RECALCINE S.A.	2010-06-21	No Vigente	Receta Médica
ATOMOXETINA	ATOMOXETINA CAPSULAS 10 MG	10 MG	CAPSULAS	CAPSULAS	ATOMOXETINA	2005-06-21	Fabricación Nacional	LABORATORIOS RECALCINE S.A.	2010-06-21	No Vigente	Receta Médica
ATOMOXETINA	DEATEN CAPSULAS 10 MG	10 MG	CAPSULAS	CAPSULAS	ATOMOXETINA	2005-06-17	Fabricación Nacional	LABORATORIOS ANDRÓMACO S.A.	2010-06-17	No Vigente	Receta Médica
ATOMOXETINA	DEATEN CAPSULAS 18 MG	18 MG	CAPSULAS	CAPSULAS	ATOMOXETINA	2005-06-17	Fabricación Nacional	LABORATORIOS ANDRÓMACO S.A.	2010-06-17	No Vigente	Receta Médica
ATOMOXETINA	DEATEN CAPSULAS 25 MG	25 MG	CAPSULAS	CAPSULAS	ATOMOXETINA	2005-06-17	Fabricación Nacional	LABORATORIOS ANDRÓMACO S.A.	2010-06-17	No Vigente	Receta Médica
ATOMOXETINA	DEATEN CAPSULAS 40 MG	40 MG	CAPSULAS	CAPSULAS	ATOMOXETINA CLORHIDRATO	2005-06-17	Fabricación Nacional	LABORATORIOS ANDRÓMACO S.A.	2010-06-17	No Vigente	Receta Médica
ATOMOXETINA	DEATEN CAPSULAS 60 MG	60 MG	CAPSULAS	CAPSULAS	ATOMOXETINA	2005-06-17	Fabricación Nacional	LABORATORIOS ANDRÓMACO S.A.	2010-06-17	No Vigente	Receta Médica
ATOMOXETINA	ABRETIA 60 CAPSULAS 60 MG	60 MG	CAPSULAS	CAPSULAS	ATOMOXETINA	2007-08-24	Importado Terminado	PHARMA INVESTI DE CHILE S.A.	2012-08-24	Vigente	Receta Médica
ATOMOXETINA	ABRETIA 40 CAPSULAS 40 MG	40 MG	CAPSULAS	CAPSULAS	ATOMOXETINA	2007-08-24	Importado Terminado	PHARMA INVESTI DE CHILE S.A.	2012-08-24	Vigente	Receta Médica
ATOMOXETINA	ABRETIA 25 CAPSULAS 25 MG	25 MG	CAPSULAS	CAPSULAS	ATOMOXETINA	2007-08-24	Importado Terminado	PHARMA INVESTI DE CHILE S.A.	2012-08-24	Vigente	Receta Médica
ATOMOXETINA	ABRETIA 18 CAPSULAS 18 MG	18 MG	CAPSULAS	CAPSULAS	ATOMOXETINA	2007-08-24	Importado Terminado	PHARMA INVESTI DE CHILE S.A.	2012-08-24	Vigente	Receta Médica
ATOMOXETINA	ABRETIA 10 CAPSULAS 10 MG	10 MG	CAPSULAS	CAPSULAS	ATOMOXETINA	2007-08-24	Importado Terminado	PHARMA INVESTI DE CHILE S.A.	2012-08-24	Vigente	Receta Médica
ATOMOXETINA	CERIVAL CAPSULAS 60 MG	60 MG	CAPSULAS	CAPSULAS	ATOMOXETINA CLORHIDRATO	2007-12-27	Fabricación Nacional	LABORATORIO CHILE S.A.	2012-12-27	Vigente	Receta Médica
ATOMOXETINA	CERIVAL CAPSULAS 40 MG	40 MG	CAPSULAS	CAPSULAS	ATOMOXETINA CLORHIDRATO	2008-05-22	Fabricación Nacional	LABORATORIO CHILE S.A.	2013-05-22	Vigente	Receta Médica
ATOMOXETINA	ATOMOXETINA COMPRIMIDOS RECUBIERTOS 10 MG	10 MG	COMPRIMIDOS RECUBIERTOS	COMPRIMIDOS	ATOMOXETINA CLORHIDRATO	2008-09-01	Fabricación Nacional	LABORATORIO BAGÓ DE CHILE S.A.	2013-09-01	Suspendido	Receta Médica
ATOMOXETINA	ATOMOXETINA COMPRIMIDOS RECUBIERTOS 18 MG	18 MG	COMPRIMIDOS RECUBIERTOS	COMPRIMIDOS	ATOMOXETINA CLORHIDRATO	2008-09-01	Fabricación Nacional	LABORATORIO BAGÓ DE CHILE S.A.	2013-09-01	Suspendido	Receta Médica
ATOMOXETINA	ATOMOXETINA COMPRIMIDOS RECUBIERTOS 25 MG	25 MG	COMPRIMIDOS RECUBIERTOS	COMPRIMIDOS	ATOMOXETINA CLORHIDRATO	2008-09-01	Fabricación Nacional	LABORATORIO BAGÓ DE CHILE S.A.	2013-09-01	Suspendido	Receta Médica
ATOMOXETINA	ATOMOXETINA COMPRIMIDOS RECUBIERTOS 40 MG	40 MG	COMPRIMIDOS RECUBIERTOS	COMPRIMIDOS	ATOMOXETINA CLORHIDRATO	2008-09-01	Fabricación Nacional	LABORATORIO BAGÓ DE CHILE S.A.	2013-09-01	Suspendido	Receta Médica
ATOMOXETINA	ATOMOXETINA COMPRIMIDOS RECUBIERTOS 60 MG	60 MG	COMPRIMIDOS RECUBIERTOS	COMPRIMIDOS	ATOMOXETINA CLORHIDRATO	2008-09-01	Fabricación Nacional	LABORATORIO BAGÓ DE CHILE S.A.	2013-09-01	Suspendido	Receta Médica
ATOMOXETINA	CERIVAL CAPSULAS 10 MG	10 MG	CAPSULAS	CAPSULAS	ATOMOXETINA CLORHIDRATO	2009-03-23	Fabricación Nacional	LABORATORIO CHILE S.A.	2014-03-23	Vigente	Receta Médica
ATOMOXETINA	CERIVAL CAPSULAS 18 MG	18 MG	CAPSULAS	CAPSULAS	ATOMOXETINA CLORHIDRATO	2009-03-23	Fabricación Nacional	LABORATORIO CHILE S.A.	2014-03-23	Vigente	Receta Médica
ATOMOXETINA	CERIVAL CAPSULAS 25 MG	25 MG	CAPSULAS	CAPSULAS	ATOMOXETINA CLORHIDRATO	2009-03-23	Fabricación Nacional	LABORATORIO CHILE S.A.	2014-03-23	Vigente	Receta Médica
ATOMOXETINA	ATOMOXETINA CAPSULAS 10 MG	10 MG	CAPSULAS	CAPSULAS	ATOMOXETINA CLORHIDRATO	2010-06-01	Fabricación Nacional	INSTITUTO SANITAS S.A.		No Vigente	Receta Médica
ATOMOXETINA	ATOMOXETINA CAPSULAS 18 MG	18 MG	CAPSULAS	CAPSULAS	ATOMOXETINA CLORHIDRATO	2010-06-01	Fabricación Nacional	INSTITUTO SANITAS S.A.		No Vigente	Receta Médica
ATOMOXETINA	ATOMOXETINA CAPSULAS 25 MG	25 MG	CAPSULAS	CAPSULAS	ATOMOXETINA CLORHIDRATO	2010-06-01	Fabricación Nacional	INSTITUTO SANITAS S.A.		No Vigente	Receta Médica
ATOMOXETINA	ATOMOXETINA CAPSULAS 40 MG	40 MG	CAPSULAS	CAPSULAS	ATOMOXETINA CLORHIDRATO	2010-06-01	Fabricación Nacional	INSTITUTO SANITAS S.A.		No Vigente	Receta Médica
ATOMOXETINA	ATOMOXETINA CAPSULAS 60 MG	60 MG	CAPSULAS	CAPSULAS	ATOMOXETINA CLORHIDRATO	2010-06-01	Fabricación Nacional	INSTITUTO SANITAS S.A.		No Vigente	Receta Médica
ATOMOXETINA	ATOMOXETINA CAPSULAS 25 MG	25 MG	CAPSULAS	CAPSULAS	ATOMOXETINA CLORHIDRATO	2010-06-01	Fabricación Nacional	CHEMOPHARMA S.A.		No Vigente	Receta Médica
ATOMOXETINA	ATOMOXETINA CAPSULAS 40 MG	40 MG	CAPSULAS	CAPSULAS	ATOMOXETINA CLORHIDRATO	2010-06-01	Fabricación Nacional	CHEMOPHARMA S.A.		No Vigente	Receta Médica
ATOMOXETINA	ATOMOXETINA CAPSULAS 60 MG	60 MG	CAPSULAS	CAPSULAS	ATOMOXETINA CLORHIDRATO	2010-06-01	Fabricación Nacional	CHEMOPHARMA S.A.		No Vigente	Receta Médica
ATOMOXETINA	DEATEN COMPRIMIDOS 40 MG	40 MG	COMPRIMIDOS	COMPRIMIDOS	ATOMOXETINA CLORHIDRATO	2012-03-09	Fabricación Nacional	LABORATORIOS ANDRÓMACO S.A.		Vigente	Receta Médica
ATOMOXETINA	DEATEN COMPRIMIDOS 80 MG	80 MG	COMPRIMIDOS	COMPRIMIDOS	ATOMOXETINA	2012-03-09	Fabricación Nacional	LABORATORIOS ANDRÓMACO S.A.		Vigente	Receta Médica
ATOMOXETINA	STRATTERA CAPSULAS 80 MG	80 MG	CAPSULAS	CAPSULAS	ATOMOXETINA CLORHIDRATO	2013-06-05	Importado Terminado con Reacondicionamiento Local	ELI LILLY INTERAMERICA INC. Y CIA. LTDA.		Vigente	Receta Médica
ATOMOXETINA	STRATTERA CAPSULAS 100 MG	100 MG	CAPSULAS	CAPSULAS	ATOMOXETINA CLORHIDRATO	2013-06-05	Importado Terminado	ELI LILLY INTERAMERICA INC. Y CIA. LTDA.		Vigente	Receta Médica
ATORVASTATINA CALCICA TRIHIDRATO	LIPITOR COMPRIMIDOS RECUBIERTOS 10 MG	10 MG	COMPRIMIDOS RECUBIERTOS	COMPRIMIDOS	ATORVASTATINA CALCICA FORMA I CRISTALINA	1997-07-02	Importado Terminado con Reacondicionamiento Local	PFIZER CHILE S.A.	2012-07-02	Vigente	Receta Médica
ATORVASTATINA CALCICA TRIHIDRATO	LIPITOR COMPRIMIDOS RECUBIERTOS 20 MG	20 MG	COMPRIMIDOS RECUBIERTOS	COMPRIMIDOS	ATORVASTATINA CALCICA FORMA I CRISTALINA	1997-07-02	Importado Terminado con Reacondicionamiento Local	PFIZER CHILE S.A.	2012-07-02	Vigente	Receta Médica
ATORVASTATINA CALCICA TRIHIDRATO	LIPITOR COMPRIMIDOS RECUBIERTOS 40 MG	40 MG	COMPRIMIDOS RECUBIERTOS	COMPRIMIDOS	ATORVASTATINA CALCICA FORMA I CRISTALINA	1997-07-02	Importado Terminado con Reacondicionamiento Local	PFIZER CHILE S.A.	2012-07-02	Vigente	Receta Médica
ATORVASTATINA CALCICA TRIHIDRATO	ZARATOR COMPRIMIDOS RECUBIERTOS 10 MG	10 MG	COMPRIMIDOS RECUBIERTOS	COMPRIMIDOS	ATORVASTATINA	1997-07-16	Importado Terminado con Reacondicionamiento Local	ROERIG S.A.	2012-07-16	Vigente	Receta Médica
ATORVASTATINA CALCICA TRIHIDRATO	ZARATOR COMPRIMIDOS RECUBIERTOS 20 MG	20 MG	COMPRIMIDOS RECUBIERTOS	COMPRIMIDOS	ATORVASTATINA	1997-07-16	Importado Terminado con Reacondicionamiento Local	ROERIG S.A.	2012-07-16	Vigente	Receta Médica
ATORVASTATINA CALCICA TRIHIDRATO	ZARATOR COMPRIMIDOS RECUBIERTOS 40 MG	40 MG	COMPRIMIDOS RECUBIERTOS	COMPRIMIDOS	ATORVASTATINA CALCICA TRIHIDRATO	1997-07-16	Importado Terminado	ROERIG S.A.	2012-07-16	Suspendido	Receta Médica
ATORVASTATINA CALCICA TRIHIDRATO	LIPOTROPIC COMPRIMIDOS RECUBIERTOS 10 MG	10 MG	COMPRIMIDOS RECUBIERTOS	COMPRIMIDOS	ATORVASTATINA	1999-04-01	Fabricación Nacional	LABORATORIOS LAFI LTDA.	2014-04-01	Vigente	Receta Médica
ATORVASTATINA CALCICA TRIHIDRATO	LIPOTROPIC COMPRIMIDOS RECUBIERTOS 20 MG	20 MG	COMPRIMIDOS RECUBIERTOS	COMPRIMIDOS	ATORVASTATINA	1999-04-01	Fabricación Nacional	LABORATORIOS LAFI LTDA.	2014-04-01	Vigente	Receta Médica
ATORVASTATINA CALCICA TRIHIDRATO	LOWDEN COMPRIMIDOS RECUBIERTOS 10 MG	10 MG	COMPRIMIDOS RECUBIERTOS	COMPRIMIDOS	ATORVASTATINA	2000-03-06	Fabricación Nacional	EUROLAB LTDA.	2015-03-06	Vigente	Receta Médica
ATORVASTATINA CALCICA TRIHIDRATO	LOWDEN COMPRIMIDOS RECUBIERTOS 20 MG	20 MG	COMPRIMIDOS RECUBIERTOS	COMPRIMIDOS	ATORVASTATINA	2000-03-06	Fabricación Nacional	EUROLAB LTDA.	2015-03-06	Vigente	Receta Médica
ATORVASTATINA CALCICA TRIHIDRATO	HIPOLIXAN COMPRIMIDOS RECUBIERTOS 10 MG	10 MG	COMPRIMIDOS RECUBIERTOS	COMPRIMIDOS	ATORVASTATINA	2000-05-02	Fabricación Nacional	LABORATORIO PASTEUR S.A.	2015-05-01	Vigente	Receta Médica
ATORVASTATINA CALCICA TRIHIDRATO	DISLIPOR COMPRIMIDOS RECUBIERTOS 20 MG	20 MG	COMPRIMIDOS RECUBIERTOS	COMPRIMIDOS	ATROVASTATINA CALCICA	2000-11-09	Fabricación Nacional	LABORATORIOS ANDRÓMACO S.A.	2010-11-09	No Vigente	Receta Médica
ATORVASTATINA CALCICA TRIHIDRATO	DISLIPOR COMPRIMIDOS RECUBIERTOS 10 MG	10 MG	COMPRIMIDOS RECUBIERTOS	COMPRIMIDOS	ATORVASTATINA CALCICA	2000-11-09	Fabricación Nacional	LABORATORIOS ANDRÓMACO S.A.	2010-11-09	No Vigente	Receta Médica
ATORVASTATINA CALCICA TRIHIDRATO	LIPIFEN COMPRIMIDOS RECUBIERTOS 20 MG	20 MG	COMPRIMIDOS RECUBIERTOS	COMPRIMIDOS	ATORVASTATINA (CALCICA TRIHIDRATO)	2001-05-25	Importado Terminado	TECNOFARMA S.A.	2011-05-25	No Vigente	Receta Médica
ATORVASTATINA CALCICA TRIHIDRATO	HIPOLIXAN COMPRIMIDOS RECUBIERTOS 20 MG	20 MG	COMPRIMIDOS RECUBIERTOS	COMPRIMIDOS	ATORVASTATINA	2001-11-28	Fabricación Nacional	LABORATORIO PASTEUR S.A.	2011-11-28	Vigente	Receta Médica
ATORVASTATINA CALCICA TRIHIDRATO	ATORVASTATINA GRAGEAS 20 MG	20 MG	GRAGEAS	GRAGEAS	ATORVASTATINA (CALCICA TRIHIDRATO)	2001-12-11	Fabricación Nacional	SYNTHON CHILE LTDA.	2011-12-11	Suspendido	Receta Médica
ATORVASTATINA CALCICA TRIHIDRATO	ATORVASTATINA GRAGEAS 10 MG	10 MG	GRAGEAS	GRAGEAS	ATORVASTATINA (CALCICA TRIHIDRATO)	2001-12-03	Fabricación Nacional	SYNTHON CHILE LTDA.	2011-12-03	Suspendido	Receta Médica
ATORVASTATINA CALCICA TRIHIDRATO	ATORVASTATINA COMPRIMIDOS RECUBIERTOS 20 MG		COMPRIMIDOS RECUBIERTOS	COMPRIMIDOS		2002-02-12	Fabricación Nacional	INSTITUTO SANITAS S.A.	2007-02-12	No Vigente	Receta Médica
ATORVASTATINA CALCICA TRIHIDRATO	ATORVASTATINA COMPRIMIDOS RECUBIERTOS 10 MG		COMPRIMIDOS RECUBIERTOS	COMPRIMIDOS		2002-02-12	Fabricación Nacional	INSTITUTO SANITAS S.A.	2007-02-12	No Vigente	Receta Médica
ATORVASTATINA CALCICA TRIHIDRATO	ATORVASTATINA COMPRIMIDOS RECUBIERTOS 10 MG		COMPRIMIDOS RECUBIERTOS	COMPRIMIDOS		2002-02-15	Fabricación Nacional	CHEMOPHARMA S.A.	2007-02-15	No Vigente	Receta Médica
ATORVASTATINA CALCICA TRIHIDRATO	ATORVASTATINA COMPRIMIDOS RECUBIERTOS 20 MG	20 MG	COMPRIMIDOS RECUBIERTOS	COMPRIMIDOS		2002-02-15	Fabricación Nacional	CHEMOPHARMA S.A.	2007-02-15	No Vigente	Receta Médica
ATORVASTATINA CALCICA TRIHIDRATO	ATORVASTATINA COMPRIMIDOS RECUBIERTOS 10 MG	10 MG	COMPRIMIDOS RECUBIERTOS	COMPRIMIDOS	ATORVASTATINA (CALCICA TRIHIDRATO)	2002-06-28	Importado Terminado	BESTPHARMA S.A.	2012-06-28	Suspendido	Receta Médica
ATORVASTATINA CALCICA TRIHIDRATO	ATORVASTATINA COMPRIMIDOS RECUBIERTOS 20 MG	20 MG	COMPRIMIDOS RECUBIERTOS	COMPRIMIDOS	ATORVASTATINA (CALCICA TRIHIDRATO)	2002-06-28	Importado Terminado	BESTPHARMA S.A.	2012-06-28	Suspendido	Receta Médica
ATORVASTATINA CALCICA TRIHIDRATO	ATORVASTATINA COMPRIMIDOS RECUBIERTOS 10 MG	10 MG	COMPRIMIDOS	COMPRIMIDOS	ATORVASTATINA	2002-10-01	Fabricación Nacional	LABORATORIO PASTEUR S.A.	2012-10-01	Vigente	Receta Médica
ATORVASTATINA CALCICA TRIHIDRATO	LIPITOR COMPRIMIDOS RECUBIERTOS 80 MG	80 MG	COMPRIMIDOS RECUBIERTOS	COMPRIMIDOS	ATORVASTATINA CALCICA FORMA I CRISTALINA	2003-02-10	Importado Terminado con Reacondicionamiento Local	PFIZER CHILE S.A.	2013-02-10	Vigente	Receta Médica
ATORVASTATINA CALCICA TRIHIDRATO	ZARATOR COMPRIMIDOS RECUBIERTOS 80 MG	80 MG	COMPRIMIDOS RECUBIERTOS	COMPRIMIDOS	ATORVASTATINA (CALCICA FORMA I CRISTALINA)	2003-02-10	Importado Terminado	ROERIG S.A.	2008-02-10	No Vigente	Receta Médica
ATORVASTATINA CALCICA TRIHIDRATO	LIPOTROPIC COMPRIMIDOS RECUBIERTOS 40 MG	40 MG	COMPRIMIDOS RECUBIERTOS	COMPRIMIDOS	ATORVASTATINA	2003-06-24	Fabricación Nacional	LABORATORIOS LAFI LTDA.	2013-06-24	Vigente	Receta Médica
ATORVASTATINA CALCICA TRIHIDRATO	ATORLIP COMPRIMIDOS RECUBIERTOS 10 MG	10 MG	COMPRIMIDOS RECUBIERTOS	COMPRIMIDOS	ATORVASTATINA CALCICA	2003-07-10	Importado A Granel	PHARMAVITA S.A.	2008-07-10	No Vigente	Receta Médica
ATORVASTATINA CALCICA TRIHIDRATO	ATORLIP COMPRIMIDOS RECUBIERTOS 20 MG	20 MG	COMPRIMIDOS RECUBIERTOS	COMPRIMIDOS	ATORVASTATINA CALCICA	2003-07-10	Importado A Granel	PHARMAVITA S.A.	2008-07-10	No Vigente	Receta Médica
ATORVASTATINA CALCICA TRIHIDRATO	LIPOX COMPRIMIDOS RECUBIERTOS 40 MG	40 MG	COMPRIMIDOS RECUBIERTOS	COMPRIMIDOS	ATORVASTATINA CALCICA	2003-07-31	Fabricación Nacional	LABORATORIO CHILE S.A.	2013-07-31	Vigente	Receta Médica
ATORVASTATINA CALCICA TRIHIDRATO	ATORVASTATINA COMPRIMIDOS RECUBIERTOS 20 MG	20 MG	COMPRIMIDOS RECUBIERTOS	COMPRIMIDOS	ATORVASTATINA AMORFA (CALCICA)	2004-07-16	Importado A Granel	Medical International Laboratories Corporation S.A. (MINTLAB Co. S.A.)		No Vigente	Receta Médica
ATORVASTATINA CALCICA TRIHIDRATO	ATORVASTATINA COMPRIMIDOS RECUBIERTOS 10 MG	10 MG	COMPRIMIDOS RECUBIERTOS	COMPRIMIDOS	ATORVASTATINA AMORFA (CALCICA)	2004-07-16	Importado A Granel	Medical International Laboratories Corporation S.A. (MINTLAB Co. S.A.)		No Vigente	Receta Médica
ATORVASTATINA CALCICA TRIHIDRATO	ATORVASTATINA COMPRIMIDOS RECUBIERTOS 10 MG	10 MG	COMPRIMIDOS RECUBIERTOS	COMPRIMIDOS	ATORVASTATINA	2004-07-13	Fabricación Nacional	OPKO CHILE S.A.	2009-07-13	No Vigente	Receta Médica
ATORVASTATINA CALCICA TRIHIDRATO	LOWDEN COMPRIMIDOS RECUBIERTOS 40 MG	40 MG	COMPRIMIDOS RECUBIERTOS	COMPRIMIDOS	ATORVASTATINA	2004-07-09	Fabricación Nacional	EUROLAB LTDA.	2014-07-09	Vigente	Receta Médica
ATORVASTATINA CALCICA TRIHIDRATO	LOWDEN COMPRIMIDOS RECUBIERTOS 80 MG	80 MG	COMPRIMIDOS RECUBIERTOS	COMPRIMIDOS	ATORVASTATINA	2004-07-09	Fabricación Nacional	EUROLAB LTDA.	2014-07-09	Suspendido	Receta Médica
ATORVASTATINA CALCICA TRIHIDRATO	HIPOLIXAN COMPRIMIDOS RECUBIERTOS 40 MG	40 MG	COMPRIMIDOS RECUBIERTOS	COMPRIMIDOS	ATORVASTATINA	2004-07-19	Fabricación Nacional	LABORATORIO PASTEUR S.A.	2014-07-19	Vigente	Receta Médica
ATORVASTATINA CALCICA TRIHIDRATO	ATORVASTATINA COMPRIMIDOS RECUBIERTOS 10 MG	10 MG	COMPRIMIDOS RECUBIERTOS	COMPRIMIDOS	ATORVASTATINA CALCICA	2004-07-19	Fabricación Nacional	LABORATORIOS ANDRÓMACO S.A.	2014-07-19	Vigente	Receta Médica
ATORVASTATINA CALCICA TRIHIDRATO	ATORVASTATINA COMPRIMIDOS RECUBIERTOS 20 MG	20 MG	COMPRIMIDOS RECUBIERTOS	COMPRIMIDOS	ATORVASTATINA CALCICA	2004-07-19	Fabricación Nacional	LABORATORIOS ANDRÓMACO S.A.	2014-07-19	Vigente	Receta Médica
ATORVASTATINA CALCICA TRIHIDRATO	ATORVASTATINA COMPRIMIDOS RECUBIERTOS 10 MG	10 MG	COMPRIMIDOS RECUBIERTOS	COMPRIMIDOS	ATORVASTATINA AMORFA (CALCICA)	2004-07-19	Importado Terminado	SANOFI-AVENTIS DE CHILE S.A.	2009-07-19	No Vigente	Receta Médica
ATORVASTATINA CALCICA TRIHIDRATO	ATORVASTATINA COMPRIMIDOS RECUBIERTOS 20 MG	20 MG	COMPRIMIDOS RECUBIERTOS	COMPRIMIDOS	ATORVASTATINA AMORFA (CALCICA)	2004-07-19	Importado Terminado	SANOFI-AVENTIS DE CHILE S.A.	2009-07-19	No Vigente	Receta Médica
ATORVASTATINA CALCICA TRIHIDRATO	ATORVASTATINA COMPRIMIDOS RECUBIERTOS 10 MG	10 MG	COMPRIMIDOS RECUBIERTOS	COMPRIMIDOS	ATORVASTATINA	2004-07-30	Fabricación Nacional	LABORATORIO CHILE S.A.	2009-07-30	No Vigente	Receta Médica
ATORVASTATINA CALCICA TRIHIDRATO	ATORVASTATINA COMPRIMIDOS RECUBIERTOS 20 MG	20 MG	COMPRIMIDOS RECUBIERTOS	COMPRIMIDOS	ATORVASTATINA	2004-07-30	Fabricación Nacional	LABORATORIO CHILE S.A.	2009-07-30	No Vigente	Receta Médica
ATORVASTATINA CALCICA TRIHIDRATO	ATENFAR COMPRIMIDOS RECUBIERTOS 20 MG	20 MG	COMPRIMIDOS RECUBIERTOS	COMPRIMIDOS	ATORVASTATINA	2004-11-25	Fabricación Nacional	MEDIPHARM LTDA.	2009-11-25	No Vigente	Receta Médica
ATORVASTATINA CALCICA TRIHIDRATO	LIPOTROPIC COMPRIMIDOS RECUBIERTOS 80 MG	80 MG	COMPRIMIDOS RECUBIERTOS	COMPRIMIDOS	ATORVASTATINA AMORFA (CALCICA)	2005-01-25	Fabricación Nacional	LABORATORIOS LAFI LTDA.	2010-01-25	No Vigente	Receta Médica
ATORVASTATINA CALCICA TRIHIDRATO	ATORVASTATINA COMPRIMIDOS RECUBIERTOS 10 MG	10 MG	COMPRIMIDOS RECUBIERTOS	COMPRIMIDOS	ATORVASTATINA	2005-01-27	Fabricación Nacional	MINTLAB CO. S.A.	2015-01-27	Vigente	Receta Médica
ATORVASTATINA CALCICA TRIHIDRATO	ATORVASTATINA COMPRIMIDOS RECUBIERTOS 20 MG	20 MG	COMPRIMIDOS RECUBIERTOS	COMPRIMIDOS	ATORVASTATINA	2005-01-27	Fabricación Nacional	MINTLAB CO. S.A.	2015-01-27	Vigente	Receta Médica
ATORVASTATINA CALCICA TRIHIDRATO	ATORVASTATINA COMPRIMIDOS RECUBIERTOS 40 MG	40 MG	COMPRIMIDOS RECUBIERTOS	COMPRIMIDOS	ATORVASTATINA AMORFA (CALCICA)	2005-06-21	Fabricación Nacional	LABORATORIO CHILE S.A.	2010-06-21	No Vigente	Receta Médica
ATORVASTATINA CALCICA TRIHIDRATO	LINAROL COMPRIMIDOS RECUBIERTOS 20 MG	20 MG	COMPRIMIDOS RECUBIERTOS	COMPRIMIDOS	ATORVASTATINA	2005-07-11	Fabricación Nacional	MINTLAB CO. S.A.	2015-07-10	Vigente	Receta Médica
ATORVASTATINA CALCICA TRIHIDRATO	LINAROL COMPRIMIDOS RECUBIERTOS 10 MG	10 MG	COMPRIMIDOS RECUBIERTOS	COMPRIMIDOS	ATORVASTATINA	2005-07-11	Fabricación Nacional	MINTLAB CO. S.A.	2015-07-10	Vigente	Receta Médica
ATORVASTATINA CALCICA TRIHIDRATO	ATORVASTATINA COMPRIMIDOS RECUBIERTOS 10 MG	10 MG	COMPRIMIDOS RECUBIERTOS	COMPRIMIDOS	ATORVASTATINA (CALCICA)	2005-08-08	Importado A Granel	LABORATORIO BIOTOSCANA FARMA LTDA.	2010-08-08	No Vigente	Receta Médica
ATORVASTATINA CALCICA TRIHIDRATO	ATORVASTATINA COMPRIMIDOS RECUBIERTOS 20 MG	20 MG	COMPRIMIDOS RECUBIERTOS	COMPRIMIDOS	ATORVASTATINA (CALCICA)	2005-08-08	Importado A Granel	LABORATORIO BIOTOSCANA FARMA LTDA.	2010-08-08	No Vigente	Receta Médica
ATORVASTATINA CALCICA TRIHIDRATO	ATORVASTATINA COMPRIMIDOS RECUBIERTOS 10 MG	10 MG	COMPRIMIDOS RECUBIERTOS	COMPRIMIDOS	ATORVASTATINA (CALCICA TRIHIDRATO)	2006-04-11	Fabricación Nacional	LABORATORIOS RECALCINE S.A.	2011-04-11	No Vigente	Receta Médica
ATORVASTATINA CALCICA TRIHIDRATO	LIPOX COMPRIMIDOS RECUBIERTOS 80 MG	80 MG	COMPRIMIDOS RECUBIERTOS	COMPRIMIDOS	ATORVASTATINA AMORFA (CALCICA)	2007-08-31	Fabricación Nacional	LABORATORIO CHILE S.A.	2012-08-31	Suspendido	Receta Médica
ATORVASTATINA CALCICA TRIHIDRATO	ATORVASTATINA COMPRIMIDOS RECUBIERTOS 10 MG	10 MG	COMPRIMIDOS RECUBIERTOS	COMPRIMIDOS	ATORVASTATINA	2010-11-15	Importado Terminado	OPKO CHILE S.A.		No Vigente	Receta Médica
ATORVASTATINA CALCICA TRIHIDRATO	ATORVASTATINA COMPRIMIDOS RECUBIERTOS 10 MG	10 MG	COMPRIMIDOS RECUBIERTOS	COMPRIMIDOS	ATORVASTATINA	2010-12-21	Importado Terminado	OPKO CHILE S.A.	2015-12-21	Vigente	Receta Médica
ATORVASTATINA CALCICA TRIHIDRATO	ATORVASTATINA COMPRIMIDOS RECUBIERTOS 20 MG	20 MG	COMPRIMIDOS RECUBIERTOS	COMPRIMIDOS	ATORVASTATINA	2011-03-21	Importado Terminado	OPKO CHILE S.A.	2016-03-20	Vigente	Receta Médica
ATORVASTATINA CALCICA TRIHIDRATO	LIPOX COMPRIMIDOS RECUBIERTOS 10 MG	10 MG	COMPRIMIDOS RECUBIERTOS	COMPRIMIDOS	ATORVASTATINA	2012-10-24	Importado Terminado con Reacondicionamiento Local	LABORATORIO CHILE S.A.		Vigente	Receta Médica
ATORVASTATINA CALCICA TRIHIDRATO	LIPOX COMPRIMIDOS RECUBIERTOS 20 MG	20 MG	COMPRIMIDOS RECUBIERTOS	COMPRIMIDOS	ATORVASTATINA	2012-10-24	Importado Terminado con Reacondicionamiento Local	LABORATORIO CHILE S.A.		Vigente	Receta Médica
ATORVASTATINA CALCICA TRIHIDRATO	LIPOX COMPRIMIDOS RECUBIERTOS 40 MG	40 MG	COMPRIMIDOS RECUBIERTOS	COMPRIMIDOS	ATORVASTATINA	2012-10-24	Importado Terminado con Reacondicionamiento Local	LABORATORIO CHILE S.A.		Vigente	Receta Médica
ATORVASTATINA CALCICA TRIHIDRATO	LIPOX COMPRIMIDOS RECUBIERTOS 80 MG	80 MG	COMPRIMIDOS RECUBIERTOS	COMPRIMIDOS	ATORVASTATINA	2012-10-24	Importado Terminado con Reacondicionamiento Local	LABORATORIO CHILE S.A.		Vigente	Receta Médica
ATORVASTATINA CALCICA TRIHIDRATO	ATORVASTATINA COMPRIMIDOS RECUBIERTOS 20 MG	20 MG	COMPRIMIDOS RECUBIERTOS	COMPRIMIDOS	ATORVASTATINA	2012-10-24	Importado Terminado con Reacondicionamiento Local	LABORATORIO CHILE S.A.		Vigente	Receta Médica
ATORVASTATINA CALCICA TRIHIDRATO	ATORVASTATINA COMPRIMIDOS RECUBIERTOS 40 MG	40 MG	COMPRIMIDOS RECUBIERTOS	COMPRIMIDOS	ATORVASTATINA	2012-10-24	Importado Terminado con Reacondicionamiento Local	LABORATORIO CHILE S.A.		Vigente	Receta Médica
ATORVASTATINA CALCICA TRIHIDRATO	ATORVASTATINA COMPRIMIDOS RECUBIERTOS 80 MG	80 MG	COMPRIMIDOS RECUBIERTOS	COMPRIMIDOS	ATORVASTATINA	2012-10-24	Importado Terminado con Reacondicionamiento Local	LABORATORIO CHILE S.A.		Vigente	Receta Médica
ATORVASTATINA CALCICA TRIHIDRATO	ATORVASTATINA COMPRIMIDOS RECUBIERTOS 10 MG	10 MG	COMPRIMIDOS RECUBIERTOS	COMPRIMIDOS	ATORVASTATINA	2012-10-24	Importado Terminado con Reacondicionamiento Local	LABORATORIO CHILE S.A.		Vigente	Receta Médica
ATORVASTATINA CALCICA TRIHIDRATO	ORVAKARE COMPRIMIDOS RECUBIERTOS 40 MG	40 MG	COMPRIMIDOS RECUBIERTOS	COMPRIMIDOS	ATORVASTATINA	2012-12-26	Importado Terminado con Reacondicionamiento Local	ETEX FARMACÉUTICA LTDA.		Suspendido	Receta Médica
ATORVASTATINA CALCICA TRIHIDRATO	LIPOTEN COMPRIMIDOS RECUBIERTOS 80 MG	80 MG	COMPRIMIDOS RECUBIERTOS	COMPRIMIDOS	ATORVASTATINA	2013-10-25	Importado Terminado con Reacondicionamiento Local	PHARMAVITA S.A.		Vigente	Receta Médica
ATORVASTATINA CALCICA TRIHIDRATO	LIPOTEN COMPRIMIDOS RECUBIERTOS 40 MG	40 MG	COMPRIMIDOS RECUBIERTOS	COMPRIMIDOS	ATORVASTATINA	2013-10-25	Importado Terminado con Reacondicionamiento Local	PHARMAVITA S.A.		Vigente	Receta Médica
ATORVASTATINA CALCICA TRIHIDRATO	LIPOTEN COMPRIMIDOS RECUBIERTOS 20 MG	20 MG	COMPRIMIDOS RECUBIERTOS	COMPRIMIDOS	ATORVASTATINA	2013-10-25	Importado Terminado con Reacondicionamiento Local	PHARMAVITA S.A.		Vigente	Receta Médica
ATORVASTATINA CALCICA TRIHIDRATO	LIPOTEN COMPRIMIDOS RECUBIERTOS 10 MG	10 MG	COMPRIMIDOS RECUBIERTOS	COMPRIMIDOS	ATORVASTATINA	2013-10-25	Importado Terminado con Reacondicionamiento Local	PHARMAVITA S.A.		Vigente	Receta Médica
ATORVASTATINA CALCICA TRIHIDRATO	ORVAKARE COMPRIMIDOS RECUBIERTOS 10 MG	10 MG	COMPRIMIDOS RECUBIERTOS	COMPRIMIDOS	ATORVASTATINA	2013-12-10	Importado Terminado con Reacondicionamiento Local	ETEX FARMACÉUTICA LTDA.		Suspendido	Receta Médica
ATORVASTATINA CALCICA TRIHIDRATO	ORVAKARE COMPRIMIDOS RECUBIERTOS 20 MG	20 MG	COMPRIMIDOS RECUBIERTOS	COMPRIMIDOS	ATORVASTATINA	2013-12-10	Importado Terminado con Reacondicionamiento Local	ETEX FARMACÉUTICA LTDA.		Suspendido	Receta Médica
ATORVASTATINA CALCICA TRIHIDRATO	ATENFAR COMPRIMIDOS RECUBIERTOS 20 MG	20 MG	COMPRIMIDOS RECUBIERTOS	COMPRIMIDOS	ATORVASTATINA	2013-12-27	Importado Terminado	MEDIPHARM LTDA.		Vigente	Receta Médica
ATORVASTATINA CALCICA TRIHIDRATO	ATENFAR COMPRIMIDOS RECUBIERTOS 20 MG	20 MG	COMPRIMIDOS RECUBIERTOS	COMPRIMIDOS	ATORVASTATINA	2014-02-13	Fabricación Nacional	MEDIPHARM LTDA.		Vigente	Receta Médica
ATORVASTATINA CALCICA TRIHIDRATO	ATORVASTATINA COMPRIMIDOS RECUBIERTOS 10 MG	10 MG	COMPRIMIDOS RECUBIERTOS	COMPRIMIDOS	ATORVASTATINA	2014-03-31	Importado Semiterminado	EUROFARMA CHILE S.A.		Vigente	Receta Médica
ATORVASTATINA CALCICA TRIHIDRATO	ATORVASTATINA COMPRIMIDOS RECUBIERTOS 80 MG	80 MG	COMPRIMIDOS RECUBIERTOS	COMPRIMIDOS	ATORVASTATINA	2014-03-30	Importado Semiterminado	EUROFARMA CHILE S.A.		Vigente	Receta Médica
ATORVASTATINA CALCICA TRIHIDRATO	LIPITOR COMPRIMIDOS RECUBIERTOS 40 MG	40 MG	COMPRIMIDOS RECUBIERTOS	COMPRIMIDOS	ATORVASTATINA CALCICA FORMA I CRISTALINA	2014-03-31	Importado Terminado con Reacondicionamiento Local	PFIZER CHILE S.A.		Vigente	Receta Médica
ATORVASTATINA CALCICA TRIHIDRATO	LIPITOR COMPRIMIDOS RECUBIERTOS 80 MG	80 MG	COMPRIMIDOS RECUBIERTOS	COMPRIMIDOS	ATORVASTATINA CALCICA FORMA I CRISTALINA	2014-03-31	Importado Terminado con Reacondicionamiento Local	PFIZER CHILE S.A.		Vigente	Receta Médica
ATORVASTATINA CALCICA TRIHIDRATO	LIPITOR COMPRIMIDOS RECUBIERTOS 10 MG	10 MG	COMPRIMIDOS RECUBIERTOS	COMPRIMIDOS	ATORVASTATINA CALCICA FORMA I CRISTALINA	2014-03-31	Importado Terminado con Reacondicionamiento Local	PFIZER CHILE S.A.		Suspendido	Receta Médica
ATORVASTATINA CALCICA TRIHIDRATO	LIPITOR COMPRIMIDOS RECUBIERTOS 20 MG	20 MG	COMPRIMIDOS RECUBIERTOS	COMPRIMIDOS	ATORVASTATINA CALCICA FORMA I CRISTALINA	2014-03-31	Importado Terminado con Reacondicionamiento Local	PFIZER CHILE S.A.		Suspendido	Receta Médica
ATORVASTATINA CALCICA TRIHIDRATO	VOLUNTA COMPRIMIDOS RECUBIERTOS 10 MG (ATORVASTATINA)	10 MG	COMPRIMIDOS RECUBIERTOS	COMPRIMIDOS	ATORVASTATINA	2014-05-23	Importado Terminado con Reacondicionamiento Local	SANOFI-AVENTIS DE CHILE S.A.		Vigente	Receta Médica
ATORVASTATINA CALCICA TRIHIDRATO	VOLUNTA COMPRIMIDOS RECUBIERTOS 20 MG (ATORVASTATINA)	20 MG	COMPRIMIDOS RECUBIERTOS	COMPRIMIDOS	ATORVASTATINA	2014-05-23	Importado Terminado con Reacondicionamiento Local	SANOFI-AVENTIS DE CHILE S.A.		Vigente	Receta Médica
ATORVASTATINA CALCICA TRIHIDRATO	VOLUNTA COMPRIMIDOS RECUBIERTOS 40 MG (ATORVASTATINA)	40 MG	COMPRIMIDOS RECUBIERTOS	COMPRIMIDOS	ATORVASTATINA	2014-05-23	Importado Terminado con Reacondicionamiento Local	SANOFI-AVENTIS DE CHILE S.A.		Vigente	Receta Médica
ATORVASTATINA CALCICA TRIHIDRATO	VOLUNTA COMPRIMIDOS RECUBIERTOS 80 MG (ATORVASTATINA)	80 MG	COMPRIMIDOS RECUBIERTOS	COMPRIMIDOS	ATORVASTATINA	2014-05-23	Importado Terminado con Reacondicionamiento Local	SANOFI-AVENTIS DE CHILE S.A.		Vigente	Receta Médica
ATORVASTATINA CALCICA TRIHIDRATO	ATORVASTATINA COMPRIMIDOS RECUBIERTOS 20 MG	20 MG	COMPRIMIDOS RECUBIERTOS	COMPRIMIDOS	ATORVASTATINA	2014-07-03	Importado Semiterminado	EUROFARMA CHILE S.A.		Vigente	Receta Médica
ATORVASTATINA CALCICA TRIHIDRATO	ATORVASTATINA COMPRIMIDOS RECUBIERTOS 40 MG	40 MG	COMPRIMIDOS RECUBIERTOS	COMPRIMIDOS	ATORVASTATINA	2014-07-03	Importado Semiterminado	EUROFARMA CHILE S.A.		Vigente	Receta Médica
ATORVASTATINA CALCICA TRIHIDRATO	ATORVASTATINA COMPRIMIDOS RECUBIERTOS 20 MG	20 MG	COMPRIMIDOS RECUBIERTOS	COMPRIMIDOS	ATORVASTATINA	2015-08-04	Fabricación Nacional	SYNTHON CHILE LTDA.		Vigente	Receta Médica
ATORVASTATINA CALCICA TRIHIDRATO	ATORVASTATINA COMPRIMIDOS RECUBIERTOS 10 MG	10 MG	COMPRIMIDOS RECUBIERTOS	COMPRIMIDOS	ATORVASTATINA	2015-08-25	Fabricación Nacional	SYNTHON CHILE LTDA.		Vigente	Receta Médica
ATORVASTATINA CALCICA TRIHIDRATO	ZARATOR COMPRIMIDOS RECUBIERTOS 10 MG (ATORVASTATINA)	10 MG	COMPRIMIDOS RECUBIERTOS	COMPRIMIDOS	ATORVASTATINA	2016-04-04	Importado Terminado con Reacondicionamiento Local	ROERIG S.A.		Vigente	Receta Médica
ATORVASTATINA CALCICA TRIHIDRATO	ZARATOR COMPRIMIDOS RECUBIERTOS 20 MG (ATORVASTATINA)	20 MG	COMPRIMIDOS RECUBIERTOS	COMPRIMIDOS	ATORVASTATINA	2016-04-05	Importado Terminado con Reacondicionamiento Local	ROERIG S.A.		Vigente	Receta Médica
AZITROMICINA	AZITROMICINA COMPRIMIDOS 500 MG	500 MG	COMPRIMIDOS	COMPRIMIDOS	AZITROMICINA	2000-04-10	Importado Terminado	INTERPHARMA S.A.	2010-04-10	No Vigente	Receta Médica
AZITROMICINA	FORCIN CAPSULAS 500 MG	500 MG	CAPSULAS	CAPSULAS	AZITROMICINA (DIHIDRATO)	2000-05-12	Importado A Granel	BESTPHARMA S.A.	2010-05-12	No Vigente	Receta Médica
AZITROMICINA	AZITROMICINA COMPRIMIDOS RECUBIERTOS 500 MG	500 MG	COMPRIMIDOS RECUBIERTOS	COMPRIMIDOS	AZITROMICINA	2000-06-09	Fabricación Nacional	LABORATORIO CHILE S.A.	2015-06-08	Vigente	Receta Médica
AZITROMICINA	AZITROMICINA COMPRIMIDOS RECUBIERTOS 500 MG	500 MG	COMPRIMIDOS RECUBIERTOS	COMPRIMIDOS	AZITROMICINA	2000-07-21	Fabricación Nacional	INSTITUTO SANITAS S.A.	2010-07-21	No Vigente	Receta Médica
AZITROMICINA	AZITROMICINA COMPRIMIDOS RECUBIERTOS 500 MG	500 MG	COMPRIMIDOS RECUBIERTOS	COMPRIMIDOS	AZITROMICINA	2000-07-21	Fabricación Nacional	CHEMOPHARMA S.A.	2010-07-20	No Vigente	Receta Médica
AZITROMICINA	AZITRIMICINA COMPRIMIDOS RECUBIERTOS 500 MG	500 MG	COMPRIMIDOS	COMPRIMIDOS	AZITROMICINA	2000-10-24	Fabricación Nacional	RECBEN XENERICS FARMACÉUTICA LTDA.	2005-10-24	No Vigente	Receta Médica
AZITROMICINA	ATIZOR CAPSULAS 250 MG		CAPSULAS	CAPSULAS	AZITROMICINA	1994-10-27	Fabricación Nacional	MEDIPHARM LTDA.	2011-10-27	Vigente	Receta Médica
AZITROMICINA	AZITROM COMPRIMIDOS RECUBIERTOS 500 MG	500 MG	COMPRIMIDOS RECUBIERTOS	COMPRIMIDOS	AZITROMICINA	1996-01-10	Fabricación Nacional	LABORATORIO CHILE S.A.	2016-01-10	Vigente	Receta Médica
AZITROMICINA	AZITROMICINA LCH COMPRIMIDOS RECUBIERTOS 250 MG		COMPRIMIDOS RECUBIERTOS	COMPRIMIDOS		1995-10-05	Fabricación Nacional	LABORATORIO CHILE S.A.	2001-04-07	No Vigente	Receta Médica
AZITROMICINA	AZITROMICINA CAPSULAS 250 MG	250 MG	CAPSULAS	CAPSULAS	AZITROMICINA	1996-07-16	Fabricación Nacional	INTERPHARMA S.A.	2011-07-16	No Vigente	Receta Médica
AZITROMICINA	TREX COMPRIMIDOS RECUBIERTOS 500 MG	500 MG	COMPRIMIDOS RECUBIERTOS	COMPRIMIDOS	AZITROMICINA	1996-02-14	Fabricación Nacional	EUROLAB LTDA.	2016-02-14	Vigente	Receta Médica
AZITROMICINA	AZALID CAPSULAS 250 MG	250 MG	CAPSULAS	CAPSULAS	AZITROMICINA (DIHIDRATO)	1994-04-28	Fabricación Nacional	MINTLAB CO. S.A.	2011-04-28	No Vigente	Receta Médica
AZITROMICINA	ZITHROMAX COMPRIMIDOS RECUBIERTOS 500 MG	500 MG	COMPRIMIDOS RECUBIERTOS	COMPRIMIDOS	AZITROMICINA (DIHIDRATO)	1996-04-11	Importado Terminado con Reacondicionamiento Local	PFIZER CHILE S.A.	2016-04-10	Vigente	Receta Médica
AZITROMICINA	ASIPRAL CAPSULAS 250 MG	250 MG	CAPSULAS	CAPSULAS	AZITROMICINA (DIHIDRATO)	1995-02-28	Fabricación Nacional	ITF - LABOMED FARMACÉUTICA LTDA.	2011-02-28	No Vigente	Receta Médica
AZITROMICINA	ABACTEN COMPRIMIDOS RECUBIERTOS 500 MG	500 MG	COMPRIMIDOS RECUBIERTOS	COMPRIMIDOS	AZITROMICINA	1997-01-21	Fabricación Nacional	LABORATORIOS ANDRÓMACO S.A.	2016-01-21	Vigente	Receta Médica
AZITROMICINA	AZALID COMPRIMIDOS RECUBIERTOS 500 MG	500 MG	COMPRIMIDOS RECUBIERTOS	COMPRIMIDOS	AZITROMICINA	1997-12-19	Fabricación Nacional	MINTLAB CO. S.A.	2002-12-19	No Vigente	Receta Médica
AZITROMICINA	AZITROMICINA COMPRIMIDOS RECUBIERTOS 500 MG	500 MG	COMPRIMIDOS RECUBIERTOS	COMPRIMIDOS	AZITROMICINA	2004-09-03	Importado Terminado	SANOFI-AVENTIS DE CHILE S.A.	2009-09-03	No Vigente	Receta Médica
AZITROMICINA	AZITROMICINA COMPRIMIDOS RECUBIERTOS 500 MG	500 MG	COMPRIMIDOS RECUBIERTOS	COMPRIMIDOS	AZITROMICINA	1999-07-14	Fabricación Nacional	MINTLAB CO. S.A.	2014-07-14	Vigente	Receta Médica
AZITROMICINA	RICILINA COMPRIMIDOS RECUBIERTOS 1 G	1 G	COMPRIMIDOS RECUBIERTOS	COMPRIMIDOS	AZITROMICINA (DIHIDRATO)	2005-01-25	Fabricación Nacional	LABORATORIOS LAFI LTDA.	2010-01-25	No Vigente	Receta Médica
AZITROMICINA	ATIZOR COMPRIMIDOS RECUBIERTOS 500 MG	500 MG	COMPRIMIDOS RECUBIERTOS	COMPRIMIDOS	AZITROMICINA	2005-12-05	Fabricación Nacional	MEDIPHARM LTDA.	2010-12-05	No Vigente	Receta Médica
AZITROMICINA	AZITROMICINA COMPRIMIDOS RECUBIERTOS 500 MG	500 MG	COMPRIMIDOS RECUBIERTOS	COMPRIMIDOS	AZITROMICINA	2008-11-05	Importado Terminado	OPKO CHILE S.A.	2013-11-05	Suspendido	Receta Médica
AZITROMICINA	AZIBAY COMPRIMIDOS RECUBIERTOS 500 MG	500 MG	COMPRIMIDOS RECUBIERTOS	COMPRIMIDOS	AZITROMICINA	2008-11-26	Importado Terminado	BAYER S.A.	2013-11-26	Suspendido	Receta Médica
AZITROMICINA	AZIMIT COMPRIMIDOS RECUBIERTOS 500 MG	500 MG/COMPRIMIDOS RECUBIERTOS	COMPRIMIDOS RECUBIERTOS	COMPRIMIDOS	AZITROMICINA (DIHIDRATO)	2009-07-15	Fabricación Nacional	INTERPHARMA S.A.	2014-07-15	Vigente	Receta Médica
AZITROMICINA	AZITROMICINA COMPRIMIDOS RECUBIERTOS 500 MG	500 MG	COMPRIMIDOS RECUBIERTOS	COMPRIMIDOS	AZITROMICINA (DIHIDRATO)	2011-07-13	Fabricación Nacional	EUROFARMA CHILE S.A.		Vigente	Receta Médica
AZITROMICINA	AZITROMICINA COMPRIMIDOS RECUBIERTOS 500 MG	500 MG	COMPRIMIDOS RECUBIERTOS	COMPRIMIDOS	AZITROMICINA (DIHIDRATO)	2011-12-05	Importado Terminado	OPKO CHILE S.A.		Suspendido	Receta Médica
AZITROMICINA	ZETAMAX COMPRIMIDOS RECUBIERTOS 500 MG	500 MG	COMPRIMIDOS RECUBIERTOS	COMPRIMIDOS	AZITROMICINA DIHIDRATO	2012-03-13	Importado Semiterminado	EUROFARMA CHILE S.A.		Vigente	Receta Médica
AZITROMICINA	AZITROMICINA COMPRIMIDOS RECUBIERTOS 500 MG	500 MG	COMPRIMIDOS RECUBIERTOS	COMPRIMIDOS	AZITROMICINA	2002-05-22	Fabricación Nacional	LABORATORIOS ANDRÓMACO S.A.	2012-05-22	Vigente	Receta Médica
AZITROMICINA	ACITRAN COMPRIMIDOS RECUBIERTOS 500 MG	500 MG	COMPRIMIDOS RECUBIERTOS	COMPRIMIDOS	AZITROMICINA DIHIDRATO	2012-04-30	Fabricación Nacional	LABORATORIOS SILESIA S.A.		No Vigente	Receta Médica
AZITROMICINA	MICYNAT COMPRIMIDOS RECUBIERTOS 500 MG	500 MG	COMPRIMIDOS RECUBIERTOS	COMPRIMIDOS	AZITROMICINA (DIHIDRATO)	2012-06-29	Fabricación Nacional	LABORATORIOS GARDEN HOUSE FARMACÉUTICA S.A.		Suspendido	Receta Médica
AZITROMICINA	AZITROMICINA COMPRIMIDOS RECUBIERTOS 500 MG	500 MG	COMPRIMIDOS RECUBIERTOS	COMPRIMIDOS	AZITROMICINA DIHIDRATO	2013-07-24	Importado Terminado	MEDIPHARM LTDA.		Vigente	Receta Médica
AZITROMICINA	ESCOVERANCE COMPRIMIDOS RECUBIERTOS 500 MG	500 MG	COMPRIMIDOS RECUBIERTOS	COMPRIMIDOS	AZITROMICINA	2013-11-15	Importado Terminado con Reacondicionamiento Local	SANOFI-AVENTIS DE CHILE S.A.		Suspendido	Receta Médica
AZITROMICINA	ATIZOR COMPRIMIDOS RECUBIERTOS 500 MG	500 MG	COMPRIMIDOS RECUBIERTOS	COMPRIMIDOS	AZITROMICINA	2013-11-27	Fabricación Nacional	MEDIPHARM LTDA.		Vigente	Receta Médica
AZITROMICINA	AZITROMICINA COMPRIMIDOS RECUBIERTOS 500 MG	500 MG	COMPRIMIDOS RECUBIERTOS	COMPRIMIDOS	AZITROMICINA	2015-05-18	Importado Terminado	ASCEND LABORATORIES SpA		Vigente	Receta Médica
AZITROMICINA	AZITROMICINA COMPRIMIDOS RECUBIERTOS 500 MG	500 MG	COMPRIMIDOS RECUBIERTOS	COMPRIMIDOS	AZITROMICINA	2015-08-20	Importado Terminado con Reacondicionamiento Local	BLUEPHARMA CHILE S.p.A.		Suspendido	Receta Médica
AZITROMICINA	AZITROMICINA COMPRIMIDOS RECUBIERTOS 500 MG	500 MG	COMPRIMIDOS RECUBIERTOS	COMPRIMIDOS	AZITROMICINA	2016-04-07	Importado Terminado con Reacondicionamiento Local	ASCEND LABORATORIES S.p.A.		Vigente	Receta Médica
BETAHISTINA	MICROSER COMPRIMIDOS 8 MG	8 MG	COMPRIMIDOS	COMPRIMIDOS	BETAHISTINA DICLORHIDRATO	1997-10-15	Importado Terminado con Reacondicionamiento Local	GRÜNENTHAL CHILENA LTDA.	2012-10-15	Vigente	Receta Médica
BETAHISTINA	BETAHISTINA DICLORHIDRATO COMPRIMIDOS 8 MG		COMPRIMIDOS	COMPRIMIDOS		1983-03-02	Fabricación Nacional	GRUNENTHAL CHILENA LTDA.	2005-03-02	No Vigente	Receta Médica
BETAHISTINA	MICROSER COMPRIMIDOS 16 MG	16 MG	COMPRIMIDOS	COMPRIMIDOS	BETAHISTINA	2001-02-09	Importado Terminado con Reacondicionamiento Local	GRÜNENTHAL CHILENA LTDA.	2016-02-09	Vigente	Receta Médica
BETAHISTINA	VASOMOTAL COMPRIMIDOS 16 MG	16 MG	COMPRIMIDOS	COMPRIMIDOS	BETAHISTINA DICLORHIDRATO	2005-06-07	Importado A Granel	ABBOTT LABORATORIES DE CHILE LTDA.	2015-06-06	Vigente	Receta Médica
BETAHISTINA	VASOMOTAL COMPRIMIDOS 24 MG	24 MG	COMPRIMIDOS	COMPRIMIDOS	BETAHISTINA DICLORHIDRATO	2009-08-05	Importado a Granel	ABBOTT LABORATORIES DE CHILE LTDA.	2014-08-05	Vigente	Receta Médica
BETAHISTINA	MICROSER COMPRIMIDOS 24 MG	24 MG	COMPRIMIDOS	COMPRIMIDOS	BETAHISTINA	2010-01-15	Importado Terminado con Reacondicionamiento Local	GRÜNENTHAL CHILENA LTDA.	2015-01-15	Vigente	Receta Médica
BETAHISTINA	MICROSER COMPRIMIDOS 8 MG	8 MG	COMPRIMIDOS	COMPRIMIDOS	BETAHISTINA DICLORHIDRATO	2011-10-17	Importado Terminado con Reacondicionamiento Local	GRÜNENTHAL CHILENA LTDA.	2016-10-17	Vigente	Receta Médica
BETAHISTINA	MICROSER COMPRIMIDOS 16 MG	16 MG	COMPRIMIDOS	COMPRIMIDOS	BETAHISTINA DICLORHIDRATO	2011-10-17	Importado Terminado con Reacondicionamiento Local	GRÜNENTHAL CHILENA LTDA.	2016-10-17	Vigente	Receta Médica
BETAHISTINA	MICROSER COMPRIMIDOS 24 MG	24 MG	COMPRIMIDOS	COMPRIMIDOS	BETAHISTINA	2011-10-17	Importado Terminado con Reacondicionamiento Local	GRÜNENTHAL CHILENA LTDA.	2016-10-17	Vigente	Receta Médica
BETAHISTINA	BOLARIA 16 COMPRIMIDOS RECUBIERTOS 16 MG	16 MG	COMPRIMIDOS RECUBIERTOS	COMPRIMIDOS	BETAHISTINA DICLORHIDRATO	2012-11-26	Importado Terminado	PHARMA INVESTI DE CHILE S.A.		Suspendido	Receta Médica
BETAHISTINA	BOLARIA 24 COMPRIMIDOS RECUBIERTOS 24 MG	24 MG	COMPRIMIDOS	COMPRIMIDOS	BETAHISTINA DICLORHIDRATO	2012-11-26	Importado Terminado	PHARMA INVESTI DE CHILE S.A.		Suspendido	Receta Médica
BETAHISTINA	BETASERC COMPRIMIDOS 16 MG	16 MG	COMPRIMIDOS	COMPRIMIDOS	BETAHISTINA DICLORHIDRATO	2013-09-25	Importado Terminado con Reacondicionamiento Local	ABBOTT LABORATORIES DE CHILE LTDA.		Vigente	Receta Médica
BETAHISTINA	BETASERC COMPRIMIDOS 24 MG	24 MG	COMPRIMIDOS	COMPRIMIDOS	BETAHISTINA DICLORHIDRATO	2013-09-26	Importado Terminado con Reacondicionamiento Local	ABBOTT LABORATORIES DE CHILE LTDA.		Vigente	Receta Médica
BETAHISTINA	BETINA COMPRIMIDOS 24 MG	24 MG	COMPRIMIDOS	COMPRIMIDOS	BETAHISTINA	2014-10-08	Importado Semiterminado	EUROFARMA CHILE S.A.		Vigente	Receta Médica
BETAHISTINA	BETINA COMPRIMIDOS 16 MG	16 MG	COMPRIMIDOS	COMPRIMIDOS	BETAHISTINA	2014-10-08	Importado Semiterminado	EUROFARMA CHILE S.A.		Vigente	Receta Médica
BETAHISTINA	BETINA COMPRIMIDOS 8 MG	8 MG	COMPRIMIDOS	COMPRIMIDOS	BETAHISTINA	2014-10-08	Importado Semiterminado	EUROFARMA CHILE S.A.		Vigente	Receta Médica
BETAHISTINA	BETASERC COMPRIMIDOS 8 MG (BETAHISTINA DICLORHIDRATO)	8 MG	COMPRIMIDOS	COMPRIMIDOS	BETAHISTINA DICLORHIDRATO	2016-02-23	Importado Terminado con Reacondicionamiento Local	ABBOTT LABORATORIES DE CHILE LTDA.		Vigente	Receta Médica
BIPERIDENO CLORHIDRATO	BIPERIDENO CLORHIDRATO COMPRIMIDOS 2 MG		COMPRIMIDOS	COMPRIMIDOS		1998-04-09	Fabricación Nacional	LABORATORIOS LAFI LTDA.		No Vigente	Receta Médica
BIPERIDENO CLORHIDRATO	AKINETON COMPRIMIDOS 2 MG	2 MG	COMPRIMIDOS	COMPRIMIDOS	BIPERIDENO CLORHIDRATO	1961-05-08	Importado Terminado con Reacondicionamiento Local	LABORATORIO BAGÓ DE CHILE S.A.	2013-05-08	Suspendido	Receta Médica
BIPERIDENO CLORHIDRATO	AKINETON RETARD COMPRIMIDOS RECUBIERTOS DE LIBERACION PROLONGADA 4 MG	4 MG	COMPRIMIDOS RECUBIERTOS LIBERACION PROLONGADA	COMPRIMIDOS	BIPERIDENO CLORHIDRATO	1970-08-20	Importado Terminado con Reacondicionamiento Local	LABORATORIO BAGÓ DE CHILE S.A.	2013-08-20	Suspendido	Receta Médica
BROMAZEPAM	LEXOTANIL COMPRIMIDOS 1,5 MG		COMPRIMIDOS	COMPRIMIDOS	BROMAZEPAM	1976-03-24	Importado Terminado	ROCHE CHILE LTDA.	2004-03-24	No Vigente	Receta Médica Retenida
BROMAZEPAM	LEXOTANIL COMPRIMIDOS 3 MG	3 MG	COMPRIMIDOS	COMPRIMIDOS	BROMAZEPAM	1976-03-29	Importado Terminado con Reacondicionamiento Local	ROCHE CHILE LTDA.	2014-03-29	Vigente	Receta Médica Retenida
BROMAZEPAM	LEXOTANIL COMPRIMIDOS 6 MG	6 MG	COMPRIMIDOS	COMPRIMIDOS	BROMAZEPAM	1976-06-02	Importado Terminado con Reacondicionamiento Local	ROCHE CHILE LTDA.	2014-06-02	Vigente	Receta Médica Retenida
BROMAZEPAM	BROMAZEPAM COMPRIMIDOS 1,5 MG	1,5 MG	COMPRIMIDOS	COMPRIMIDOS	BROMAZEPAM	1988-01-08	Fabricación Nacional	INSTITUTO SANITAS S.A.	2015-01-08	Suspendido	Receta Médica Retenida
BROMAZEPAM	BROMAZEPAM COMPRIMIDOS 3 MG	3 MG	COMPRIMIDOS	COMPRIMIDOS	BROMAZEPAM	1988-01-07	Fabricación Nacional	INSTITUTO SANITAS S.A.	2015-01-07	Suspendido	Receta Médica Retenida
BROMAZEPAM	BROMAZEPAM COMPRIMIDOS 1,5 MG		COMPRIMIDOS	COMPRIMIDOS		1982-05-28	Fabricación Nacional	LABORATORIO CHILE S.A.	2000-04-07	No Vigente	Receta Médica Retenida
BROMAZEPAM	BROMAZEPAM COMPRIMIDOS 3 MG	3 MG	COMPRIMIDOS	COMPRIMIDOS	BROMAZEPAM	1984-06-15	Fabricación Nacional	LABORATORIO CHILE S.A.	2015-06-14	Vigente	Receta Médica Retenida
BROMAZEPAM	TOTASEDAN COMPRIMIDOS 1,5 MG	1,5 MG	COMPRIMIDOS	COMPRIMIDOS	BROMAZEPAM	1981-11-27	Fabricación Nacional	LABORATORIOS RECALCINE S.A.	2010-11-27	No Vigente	Receta Médica Retenida
BROMAZEPAM	BROMAZEPAM COMPRIMIDOS 1,5 MG	1,5 MG	COMPRIMIDOS	COMPRIMIDOS	BROMAZEPAM	1985-01-09	Fabricación Nacional	RECBEN XENERICS FARMACÉUTICA LTDA.	2010-01-09	No Vigente	Receta Médica Retenida
BROMAZEPAM	BROMAZEPAM COMPRIMIDOS 3 MG		COMPRIMIDOS	COMPRIMIDOS	BROMAZEPAM	1984-12-14	Fabricación Nacional	RECBEN XENERICS FARMACÉUTICA LTDA.	2010-12-14	No Vigente	Receta Médica Retenida
BROMAZEPAM	BROMAZEPAM 1,5 MG COMPRIMIDOS		COMPRIMIDOS	COMPRIMIDOS		1988-11-04	Fabricación Nacional	LABORATORIO PASTEUR S.A.	2000-04-07	No Vigente	Receta Médica Retenida
BROMAZEPAM	BROMAZEPAM COMPRIMIDOS 3,0 MG	3,0 MG	COMPRIMIDOS	COMPRIMIDOS	BROMAZEPAM	1988-11-07	Fabricación Nacional	LABORATORIOS ANDRÓMACO S.A.	2010-11-07	No Vigente	Receta Médica Retenida
BROMAZEPAM	BROMAZEPAM COMPRIMIDOS 3,0 MG	3 MG	COMPRIMIDOS	COMPRIMIDOS	BROMAZEPAM	1984-08-02	Fabricación Nacional	LABORATORIO BAGÓ DE CHILE S.A.	2010-08-02	No Vigente	Receta Médica Retenida
BROMAZEPAM	BROMAZEPAM COMPRIMIDOS 1,5 MG	1,5 MG	COMPRIMIDOS RECUBIERTOS	COMPRIMIDOS	BROMAZEPAM	1988-02-26	Fabricación Nacional	LABORATORIO BAGÓ DE CHILE S.A.	2010-02-26	No Vigente	Receta Médica
BROMAZEPAM	BROMAZEPAM COMPRIMIDOS 1,5 MG		COMPRIMIDOS	COMPRIMIDOS		1986-08-11	Fabricación Nacional	MINTLAB CO. S.A.	2000-04-07	No Vigente	Receta Médica Retenida
BROMAZEPAM	BROMAZEPAM COMPRIMIDOS 3 MG		COMPRIMIDOS	COMPRIMIDOS		1986-08-11	Fabricación Nacional	MINTLAB CO. S.A.	2000-04-07	No Vigente	Receta Médica Retenida
BROMAZEPAM	BROMAZEPAM COMPRIMIDOS 3 MG	3 MG / COMPRIMIDO	COMPRIMIDOS	COMPRIMIDOS	BROMAZEPAM	2003-09-22	Importado Terminado	LABORATORIO BESTPHARMA S.A.		No Vigente	Receta Médica Retenida
BROMAZEPAM	BROMAZEPAM COMPRIMIDOS 1,5 MG	1,5 MG	COMPRIMIDOS	COMPRIMIDOS	BROMAZEPAM	2003-12-16	Importado Terminado	LABORATORIO BESTPHARMA S.A.		No Vigente	Receta Médica Retenida
BROMAZEPAM	BROMAZEPAM COMPRIMIDOS 3 MG	3 MG	COMPRIMIDOS	COMPRIMIDOS	BROMAZEPAM	2004-01-30	Fabricación Nacional	MINTLAB Co. S.A.	2014-01-30	Vigente	Receta Médica Retenida
BROMAZEPAM	BROMAZEPAM COMPRIMIDOS 1,5 MG	1,5 MG	COMPRIMIDOS	COMPRIMIDOS	BROMAZEPAM	2004-01-30	Fabricación Nacional	Medical International Laboratories Corporation S.A. (MINTLAB Co. S.A.)		No Vigente	Receta Médica Retenida
BROMOCRIPTINA	GRIFOCRIPTINA COMPRIMIDOS 2,5 MG	2,5 MG	COMPRIMIDOS	COMPRIMIDOS	BROMOCRIPTINA MESILATO	1988-12-22	Fabricación Nacional	LABORATORIO CHILE S.A.	2015-12-22	Suspendido	Receta Médica
BROMOCRIPTINA	PARLODEL CAPSULAS 10 MG	10 MG	CAPSULAS	CAPSULAS	BROMOCRIPTINA (MESILATO)	1982-05-28	Fabricación Nacional	NOVARTIS CHILE S.A.	2010-05-28	No Vigente	Receta Médica
BROMOCRIPTINA	PARLODEL CAPSULAS 5 MG	5 MG	CAPSULAS	CAPSULAS	BROMOCRIPTINA (MESILATO)	1982-05-28	Fabricación Nacional	NOVARTIS CHILE S.A.	2010-05-28	No Vigente	Receta Médica
BROMOCRIPTINA	UMPREL COMPRIMIDOS 5 MG	5 MG	COMPRIMIDOS	COMPRIMIDOS	BROMOCRIPTINA MESILATO	1989-09-25	Importado Terminado	NOVARTIS CHILE S.A.	2010-09-25	No Vigente	Receta Médica
BROMOCRIPTINA	UMPREL COMPRIMIDOS 2,5 MG	2,5 MG	COMPRIMIDOS	COMPRIMIDOS	BROMOCRIPTINA (MESILATO)	1987-09-04	Importado Terminado	NOVARTIS CHILE S.A.	2010-09-04	No Vigente	Receta Médica
BROMOCRIPTINA	SEROCRYPTIN COMPRIMIDOS 2,5 MG	2,5 MG	COMPRIMIDOS	COMPRIMIDOS	BROMOCRIPTINA (MESILATO)	1987-09-01	Importado Terminado	MERCK S.A.	2010-09-01	No Vigente	Receta Médica
BROMOCRIPTINA	CRITEN COMPRIMIDOS 2,5 MG.	2,5 MG.	COMPRIMIDOS	COMPRIMIDOS	BROMOCRIPTINA MESILATO	1989-05-04	Importado Terminado	TECNOFARMA S.A.	2010-05-03	No Vigente	Receta Médica
BROMOCRIPTINA	CRITEN COMPRIMIDOS 5 MG	5 MG	COMPRIMIDOS	COMPRIMIDOS	BROMOCRIPTINA MESILATO	1989-06-13	Importado Terminado	TECNOFARMA S.A.	2010-06-12	No Vigente	Receta Médica
BROMOCRIPTINA	BROMOCRIPTINA COMPRIMIDOS 2,5 MG	2,5 MG	COMPRIMIDOS	COMPRIMIDOS	BROMOCRIPTINA MESILATO	1988-04-20	Fabricación Nacional	Medical International Laboratories Corporation S.A. (MINTLAB Co. S.A.)	2005-04-20	No Vigente	Receta Médica
BROMOCRIPTINA	KRIPTONAL FORTE COMPRIMIDOS 5 MG	5 MG	COMPRIMIDOS	COMPRIMIDOS	BROMOCRIPTINA (MESILATO)	1991-07-17	Fabricación Nacional	CHEMOPHARMA S.A.	2011-07-17	No Vigente	Receta Médica
BROMOCRIPTINA	BROMOCRIPTINA COMPRIMIDOS 2,5 MG		COMPRIMIDOS	COMPRIMIDOS		1993-12-06	Fabricación Nacional	INSTITUTO SANITAS S.A.	2011-12-06	Vigente	Receta Médica
BROMOCRIPTINA	BROMOCRIPTINA COMPRIMIDOS 5 MG		COMPRIMIDOS	COMPRIMIDOS		1993-12-06	Fabricación Nacional	INSTITUTO SANITAS S.A.	2011-12-06	Suspendido	Receta Médica
BROMOCRIPTINA	BROMOCRIPTINA COMPRIMIDOS 2,5 MG	2,5 MG	COMPRIMIDOS	COMPRIMIDOS	BROMOCRIPTINA (MESILATO)	2001-10-10	Importado Terminado	BESTPHARMA S.A.	2011-10-10	No Vigente	Receta Médica
BROMOCRIPTINA	BROMOCRIPTINA COMPRIMIDOS 2,5 MG		COMPRIMIDOS	COMPRIMIDOS		1996-12-13	Importado Terminado	RECBEN XENERICS FARMACÉUTICA LTDA.	2011-12-13	Vigente	Receta Médica
BROMOCRIPTINA	PARLODEL COMPRIMIDOS 2,5 MG	2,5 MG	COMPRIMIDOS	COMPRIMIDOS	BROMOCRIPTINA MESILATO	2005-11-28	Importado Terminado con Reacondicionamiento Local	NOVARTIS CHILE S.A.	2015-11-28	Suspendido	Receta Médica
CANDESARTAN	ATACAND COMPRIMIDOS 16 MG	16 MG	COMPRIMIDOS	COMPRIMIDOS	CANDESARTAN CILEXETILO	1998-08-24	Importado Terminado con Reacondicionamiento Local	ASTRAZENECA S.A.	2013-08-24	Vigente	Receta Médica
CANDESARTAN	ATACAND COMPRIMIDOS 8 MG	8 MG	COMPRIMIDOS	COMPRIMIDOS	CANDESARTAN CILEXETILO	1998-08-24	Importado Terminado con Reacondicionamiento Local	ASTRAZENECA S.A.	2013-08-24	Vigente	Receta Médica
CANDESARTAN	ATACAND COMPRIMIDOS 4 MG	4 MG	COMPRIMIDOS	COMPRIMIDOS	CANDESARTAN CILEXETILO	1998-08-24	Importado A Granel	AstraZeneca Farmacéutica Chile Ltda.	2007-10-01	No Vigente	Receta Médica
CANDESARTAN	CANDESARTAN CILEXETILO COMPRIMIDOS 4 MG		COMPRIMIDOS	COMPRIMIDOS	CANDESARTAN CILEXETILO	1998-08-24	Importado Terminado	ABBOTT LABORATORIES DE CHILE LTDA.	2003-08-24	No Vigente	Receta Médica
CANDESARTAN	BLOPRESS COMPRIMIDOS 8 MG	8 MG	COMPRIMIDOS	COMPRIMIDOS	CANDESARTAN CILEXETILO	1998-08-24	Importado Terminado con Reacondicionamiento Local	ABBOTT LABORATORIES DE CHILE LTDA.	2013-08-24	Vigente	Receta Médica
CANDESARTAN	BLOPRESS COMPRIMIDOS 16 MG	16 MG	COMPRIMIDOS	COMPRIMIDOS	CANDESARTAN CILEXETILO	1998-08-24	Importado Terminado con Reacondicionamiento Local	ABBOTT LABORATORIES DE CHILE LTDA.	2013-08-24	Vigente	Receta Médica
CANDESARTAN	BLOX COMPRIMIDOS 16 MG	16 MG	COMPRIMIDOS	COMPRIMIDOS	CANDESARTAN CILEXETILO	1999-12-30	Fabricación Nacional	EUROLAB LTDA.	2014-12-30	Vigente	Receta Médica
CANDESARTAN	BLOX COMPRIMIDOS 8 MG	8 MG	COMPRIMIDOS	COMPRIMIDOS	CANDESARTAN	1999-12-30	Fabricación Nacional	EUROLAB LTDA.	2014-12-30	Vigente	Receta Médica
CANDESARTAN	BLOX COMPRIMIDOS 4 MG	4 MG	COMPRIMIDOS	COMPRIMIDOS	CANDESARTAN CILEXETILO	1999-12-30	Fabricación Nacional	EUROLAB LTDA.	2004-12-30	No Vigente	Receta Médica
CANDESARTAN	BLOX COMPRIMIDOS 32 MG	32 MG	COMPRIMIDOS	COMPRIMIDOS	CANDESARTAN CILEXETILO	2000-01-25	Fabricación Nacional	EUROLAB LTDA.	2010-01-25	No Vigente	Receta Médica
CANDESARTAN	BILATEN COMPRIMIDOS 8 MG	8 MG	COMPRIMIDOS	COMPRIMIDOS	CANDESARTAN CILEXETILO	2000-04-10	Fabricación Nacional	MEDIPHARM LTDA.	2015-04-09	Vigente	Receta Médica
CANDESARTAN	CANDESARTAN CILEXETILO COMPRIMIDOS 4 MG		COMPRIMIDOS	COMPRIMIDOS		2000-04-10	Fabricación Nacional	LABORATORIOS RECALCINE S.A.		No Vigente	Receta Médica
CANDESARTAN	BILATEN COMPRIMIDOS 16 MG	16 MG	COMPRIMIDOS	COMPRIMIDOS	CANDESARTAN CILEXETILO	2000-04-10	Fabricación Nacional	MEDIPHARM LTDA.	2015-04-09	Vigente	Receta Médica
CANDESARTAN	CANDEX COMPRIMIDOS 8 MG		COMPRIMIDOS	COMPRIMIDOS	CANDESARTAN CILEXETILO	2002-03-28	Fabricación Nacional	LABORATORIO PASTEUR S.A.	2012-03-28	Suspendido	Receta Médica
CANDESARTAN	CANDEX COMPRIMIDOS 16 MG		COMPRIMIDOS	COMPRIMIDOS	CANDESARTAN CILEXETILO	2002-03-28	Fabricación Nacional	LABORATORIO PASTEUR S.A.	2012-03-28	Suspendido	Receta Médica
CANDESARTAN	CANDESARTAN CILEXETILO COMPRIMIDOS 32 MG		COMPRIMIDOS	COMPRIMIDOS	CANDESARTAN CILEXETILO	2002-03-28	Fabricación Nacional	LABORATORIO PASTEUR S.A.	2012-03-28	Suspendido	Receta Médica
CANDESARTAN	CANDESARTAN CILEXETILO COMPRIMIDOS 32 MG.		COMPRIMIDOS	COMPRIMIDOS		2002-06-28	Fabricación Nacional	LABORATORIOS RECALCINE S.A.	2007-06-28	No Vigente	Receta Médica
CANDESARTAN	CANDESARTAN CILEXETILO COMPRIMIDOS 16 MG.	16 MG	COMPRIMIDOS	COMPRIMIDOS		2002-06-28	Fabricación Nacional	LABORATORIOS RECALCINE S.A.	2007-06-28	No Vigente	Receta Médica
CANDESARTAN	CANDESARTAN CILEXETILO COMPRIMIDOS 32 MG.	32 MG	COMPRIMIDOS	COMPRIMIDOS		2002-06-28	Fabricación Nacional	CHEMOPHARMA S.A.	2012-06-28	Suspendido	Receta Médica
CANDESARTAN	CANDESARTAN CILEXETILO COMPRIMIDOS 8 MG	8 MG	COMPRIMIDOS	COMPRIMIDOS	CANDESARTAN CILEXETILO	2004-08-02	Fabricación Nacional	LABORATORIO CHILE S.A.	2014-08-02	Vigente	Receta Médica
CANDESARTAN	CANDESARTAN CILEXETILO COMPRIMIDOS 16 MG	16 MG	COMPRIMIDOS	COMPRIMIDOS	CANDESARTAN CILEXETILO	2004-08-02	Fabricación Nacional	LABORATORIO CHILE S.A.	2014-08-02	Vigente	Receta Médica
CANDESARTAN	CANDESARTAN CILEXETILO COMPRIMIDOS 16 MG	16 MG	COMPRIMIDOS	COMPRIMIDOS	CANDESARTAN CILEXETILO	2004-12-17	Importado Terminado	SANOFI-AVENTIS DE CHILE S.A.	2009-12-17	No Vigente	Receta Médica
CANDESARTAN	CANDESARTAN CILEXETILO COMPRIMIDOS 8 MG	8 MG	COMPRIMIDOS	COMPRIMIDOS	CANDESARTAN CILEXETILO	2004-12-17	Importado Terminado con Reacondicionamiento Local	EXPORTADORA Y COMERCIALIZADORA DE PRODUCTOS FARMACÉUTICOS LTDA.	2009-12-17	No Vigente	Receta Médica
CANDESARTAN	FLOTRIL COMPRIMIDOS 16 MG	16 MG	COMPRIMIDOS	COMPRIMIDOS	CANDESARTAN CILEXETILO	2004-12-28	Fabricación Nacional	LABORATORIO CHILE S.A.	2009-12-28	No Vigente	Receta Médica
CANDESARTAN	BILATEN COMPRIMIDOS 32 MG	32 MG	COMPRIMIDOS	COMPRIMIDOS	CANDESARTAN CILEXETILO	2005-09-28	Fabricación Nacional	MEDIPHARM LTDA.	2015-09-27	Vigente	Receta Médica
CANDESARTAN	CANDESARTAN CILEXETILO COMPRIMIDOS 32 MG	32 MG	COMPRIMIDOS	COMPRIMIDOS	CANDESARTAN CILEXETILO	2005-11-23	Fabricación Nacional	LABORATORIOS ANDRÓMACO S.A.	2010-11-23	No Vigente	Receta Médica
CANDESARTAN	CANDESARTAN CILEXETILO COMPRIMIDOS 16 MG	16 MG	COMPRIMIDOS	COMPRIMIDOS	CANDESARTAN CILEXETILO	2005-12-26	Fabricación Nacional	LABORATORIOS ANDRÓMACO S.A.	2010-12-27	No Vigente	Receta Médica
CANDESARTAN	CANDESARTAN CILEXETILO COMPRIMIDOS 8 MG	8 MG	COMPRIMIDOS	COMPRIMIDOS	CANDESARTAN CILEXETILO	2005-12-27	Fabricación Nacional	LABORATORIOS ANDRÓMACO S.A.	2010-12-27	No Vigente	Receta Médica
CANDESARTAN	ATACAND COMPRIMIDOS 32 MG	32 MG	COMPRIMIDOS	COMPRIMIDOS	CANDESARTAN CILEXETILO	2009-09-08	Importado Terminado con Reacondicionamiento Local	ASTRAZENECA S.A.	2014-09-07	Vigente	Receta Médica
CANDESARTAN	HECARDIL COMPRIMIDOS 16 MG	16 MG	COMPRIMIDOS	COMPRIMIDOS	CANDESARTAN CILEXETILO	2011-10-21	Fabricación Nacional	MASTER CARE S.A.		No Vigente	Receta Médica
CANDESARTAN	BILATEN COMPRIMIDOS 32 MG	32 MG	COMPRIMIDOS	COMPRIMIDOS	CANDESARTAN CILEXETILO	2014-02-13	Fabricación Nacional	MEDIPHARM LTDA.		Vigente	Receta Médica
CANDESARTAN	ATACAND COMPRIMIDOS 16 MG	16 MG	COMPRIMIDOS	COMPRIMIDOS	CANDESARTAN CILEXETILO	2014-04-07	Importado Terminado	ASTRAZENECA S.A.		Vigente	Receta Médica
CANDESARTAN	ATACAND COMPRIMIDOS 8 MG	8 MG	COMPRIMIDOS	COMPRIMIDOS	CANDESARTAN CILEXETILO	2014-05-07	Importado Terminado	ASTRAZENECA S.A.		Vigente	Receta Médica
CANDESARTAN	ATACAND COMPRIMIDOS 32 MG	32 MG	COMPRIMIDOS	COMPRIMIDOS	CANDESARTAN CILEXETILO	2014-05-07	Importado Terminado	ASTRAZENECA S.A.		Vigente	Receta Médica
CANDESARTAN	BLOX COMPRIMIDOS 32 MG (CANDESARTAN CILEXETILO)	32 MG	COMPRIMIDOS	COMPRIMIDOS	CANDESARTAN CILEXETILO	2015-04-15	Fabricación Nacional	EUROLAB LTDA.		Vigente	Receta Médica
CANDESARTAN	ATACAND COMPRIMIDOS 16 MG	16 MG	COMPRIMIDOS	COMPRIMIDOS	CANDESARTAN CILEXETILO	2015-10-28	Importado Terminado con Reacondicionamiento Local	ASTRAZENECA S.A.		Vigente	Receta Médica
CANDESARTAN	ATACAND COMPRIMIDOS 8 MG	8 MG	COMPRIMIDOS	COMPRIMIDOS	CANDESARTAN CILEXETILO	2016-04-19	Importado Terminado con Reacondicionamiento Local	ASTRAZENECA S.A.		Vigente	Receta Médica
CAPTOPRIL	PROPERIL COMPRIMIDOS 25 MG	25 MG	COMPRIMIDOS	COMPRIMIDOS	CAPTOPRIL	1982-08-02	Fabricación Nacional	ALPES CHEMIE S.A.	2015-08-01	Suspendido	Receta Médica
CAPTOPRIL	CAPTOPRIL COMPRIMIDOS 25 MG	25 MG	COMPRIMIDOS	COMPRIMIDOS	CAPTOPRIL	1982-11-18	Fabricación Nacional	RECBEN XENERICS FARMACÉUTICA LTDA.	2010-11-18	No Vigente	Receta Médica
CAPTOPRIL	CAPTOPRIL COMPRIMIDOS 25 MG	25 MG	COMPRIMIDOS	COMPRIMIDOS	CAPTOPRIL	1995-11-30	Fabricación Nacional	CHEMOPHARMA S.A.	2011-11-30	Vigente	Receta Médica
CAPTOPRIL	CAPTOPRIL COMPRIMIDOS 50 MG		COMPRIMIDOS	COMPRIMIDOS		1995-11-30	Fabricación Nacional	CHEMOPHARMA S.A.	2011-11-30	Vigente	Receta Médica
CAPTOPRIL	CAPTOPRIL COMPRIMIDOS 25 MG	25 MG	COMPRIMIDOS	COMPRIMIDOS	CAPTOPRIL	2003-01-22	Importado Terminado con Reacondicionamiento Local	SANOFI-AVENTIS DE CHILE S.A.	2013-01-22	Vigente	Receta Médica
CAPTOPRIL	CAPTOPRIL COMPRIMIDOS 25 MG		COMPRIMIDOS	COMPRIMIDOS	CAPTOPRIL	2007-02-05	Importado Terminado con Reacondicionamiento Local	DROGUERIA HOFMANN S.A.C.	2012-02-05	Suspendido	Receta Médica
CAPTOPRIL	CAPTOPRIL COMPRIMIDOS 25 MG	25 MG	COMPRIMIDOS	COMPRIMIDOS	CAPTOPRIL	2008-03-20	Importado a Granel	Medical International Laboratories Corporation S.A. (MINTLAB Co. S.A.)		No Vigente	Receta Médica
CAPTOPRIL	CAPTOPRIL COMPRIMIDOS 25 MG	25 MG	COMPRIMIDOS	COMPRIMIDOS	CAPTOPRIL	2008-08-06	Fabricación Nacional	MINTLAB CO. S.A.	2013-08-06	Vigente	Receta Médica
CAPTOPRIL	CAPTOPRIL COMPRIMIDOS 25 MG	25 MG	COMPRIMIDOS	COMPRIMIDOS	CAPTOPRIL	2008-09-24	Importado Terminado	OPKO CHILE S.A.		No Vigente	Receta Médica
CAPTOPRIL	CAPTOPRIL COMPRIMIDOS 25 MG	25 MG	COMPRIMIDOS	COMPRIMIDOS	CAPTOPRIL	2011-05-26	Importado Terminado	OPKO CHILE S.A.	2016-05-26	Vigente	Receta Médica
CAPTOPRIL	BETAPRIL COMPRIMIDOS 25 MG	25MG	COMPRIMIDOS	COMPRIMIDOS	CAPTOPRIL	2011-07-04	Importado Terminado	IMPROFAR LTDA.		No Vigente	Receta Médica
CAPTOPRIL	PROPERIL COMPRIMIDOS 25 MG	25 MG	COMPRIMIDOS	COMPRIMIDOS	CAPTOPRIL	2014-04-21	Fabricación Nacional	ALPES CHEMIE S.A.		Suspendido	Receta Médica
CAPTOPRIL	PROPERIL COMPRIMIDOS 25 MG	25 MG	COMPRIMIDOS	COMPRIMIDOS	CAPTOPRIL	2014-04-21	Fabricación Nacional	ALPES CHEMIE S.A.		Suspendido	Receta Médica
CARBAMAZEPINA	TEGRETAL COMPRIMIDOS 200 MG	200 MG	COMPRIMIDOS	COMPRIMIDOS	CARBAMAZEPINA	1967-01-09	Importado Terminado con Reacondicionamiento Local	NOVARTIS CHILE S.A.	2013-01-09	Vigente	Receta Médica
CARBAMAZEPINA	CARBAMAZEPINA COMPRIMIDOS 200 MG	200 MG	COMPRIMIDOS	COMPRIMIDOS	CARBAMAZEPINA	1999-09-24	Importado A Granel	LABORATORIO BAGO DE CHILE S.A.	2004-09-24	No Vigente	Receta Médica
CARBAMAZEPINA	CARBAMAZEPINA COMPRIMIDOS DE LIBERACION PROLONGADA 400 MG	400 MG	COMPRIMIDOS LIBERACION PROLONGADA	COMPRIMIDOS	CARBAMAZEPINA	2000-05-09	Importado Terminado	BESTPHARMA S.A.	2010-05-09	No Vigente	Receta Médica
CARBAMAZEPINA	CARBAMAZEPINA COMPRIMIDOS DE LIBERACION PROLONGADA 200 MG	200 MG	COMPRIMIDOS LIBERACION PROLONGADA	COMPRIMIDOS	CARBAMAZEPINA	2000-05-09	Importado Terminado	BESTPHARMA S.A.	2010-05-09	No Vigente	Receta Médica
CARBAMAZEPINA	CARBAMAZEPINA COMPRIMIDOS 200 MG	200 MG	COMPRIMIDOS	COMPRIMIDOS	CARBAMAZEPINA	1983-09-16	Fabricación Nacional	LABORATORIO CHILE S.A.	2015-09-15	Vigente	Receta Médica
CARBAMAZEPINA	TEGRETAL COMPRIMIDOS 400 MG	400 MG	COMPRIMIDOS	COMPRIMIDOS	CARBAMAZEPINA	1986-04-28	Importado Terminado con Reacondicionamiento Local	NOVARTIS CHILE S.A.	2015-04-27	Vigente	Receta Médica
CARBAMAZEPINA	TEGRETAL CR COMPRIMIDOS RECUBIERTOS DE LIBERACION SOSTENIDA 200 MG	200 MG	COMPRIMIDOS RECUBIERTOS LIBERACION SOSTENIDA	COMPRIMIDOS	CARBAMAZEPINA	1988-04-11	Importado Terminado con Reacondicionamiento Local	NOVARTIS CHILE S.A.	2015-04-10	Vigente	Receta Médica
CARBAMAZEPINA	TEGRETAL CR COMPRIMIDOS RECUBIERTOS DE LIBERACION SOSTENIDA 400 MG (CARBAMAZEPINA)	400 MG	COMPRIMIDOS RECUBIERTOS LIBERACION SOSTENIDA	COMPRIMIDOS	CARBAMAZEPINA	1988-04-11	Importado Terminado con Reacondicionamiento Local	NOVARTIS CHILE S.A.	2015-04-10	Vigente	Receta Médica
CARBAMAZEPINA	CARBAMAZEPINA COMPRIMIDOS 200 MG	200 MG	COMPRIMIDOS	COMPRIMIDOS	CARBAMAZEPINA	1984-03-05	Fabricación Nacional	LABORATORIO PASTEUR S.A.	2010-03-05	No Vigente	Receta Médica
CARBAMAZEPINA	CARMIAN COMPRIMIDOS 200 MG	200 MG	COMPRIMIDOS	COMPRIMIDOS	CARBAMAZEPINA	1988-09-07	Fabricación Nacional	INTERPHARMA S.A.	2010-09-07	No Vigente	Receta Médica
CARBAMAZEPINA	CARBAMAZEPINA COMPRIMIDOS 200 MG	200 MG	COMPRIMIDOS	COMPRIMIDOS	CARBAMAZEPINA	1987-04-15	Fabricación Nacional	LABORATORIOS ANDRÓMACO S.A.	2015-04-14	Vigente	Receta Médica
CARBAMAZEPINA	CARBAMAZEPINA COMPRIMIDOS 200 MG	200 MG	COMPRIMIDOS	COMPRIMIDOS	CARBAMAZEPINA	1989-01-25	Fabricación Nacional	MINTLAB CO. S.A.	2015-01-25	Vigente	Receta Médica
CARBAMAZEPINA	CARBAMAZEPINA COMPRIMIDOS 200 MG		COMPRIMIDOS MASTICABLES	COMPRIMIDOS		1986-04-30	Fabricación Nacional	LABORATORIO BAGO DE CHILE S.A.	2000-04-07	No Vigente	Directa
CARBAMAZEPINA	CARBAMAZEPINA COMPRIMIDOS 200 MG		COMPRIMIDOS	COMPRIMIDOS		1990-05-30	Fabricación Nacional	LABORATORIOS RIDER LTDA.	2006-05-30	No Vigente	Receta Médica
CARBAMAZEPINA	CARBAMAZEPINA COMPRIMIDOS 200 MG	200 MG	COMPRIMIDOS	COMPRIMIDOS	CARBAMAZEPINA	1996-11-18	Importado Terminado	BESTPHARMA S.A.	2011-11-18	Suspendido	Receta Médica
CARBAMAZEPINA	CARBAMAZEPINA COMPRIMIDOS 200 MG		COMPRIMIDOS	COMPRIMIDOS	CARBAMAZEPINA	1990-04-23	Fabricación Nacional	INSTITUTO SANITAS S.A.	2011-04-23	No Vigente	Receta Médica
CARBAMAZEPINA	CARBAMAZEPINA COMPRIMIDOS 400 MG		COMPRIMIDOS	COMPRIMIDOS		1994-11-18	Fabricación Nacional	INSTITUTO SANITAS S.A.	2011-11-18	Suspendido	Receta Médica
CARBAMAZEPINA	EPOSAL COMPRIMIDOS RECUBIERTOS DE LIBERACION PROLONGADA 200 MG	200 MG	COMPRIMIDOS RECUBIERTOS LIBERACION PROLONGADA	COMPRIMIDOS	CARBAMAZEPINA	1993-10-27	Importado Terminado	SANOFI-AVENTIS DE CHILE S.A.	2011-10-27	Suspendido	Receta Médica
CARBAMAZEPINA	EPOSAL COMPRIMIDOS RECUBIERTOS DE LIBERACION PROLONGADA 400 MG	400 MG	COMPRIMIDOS LIBERACION SOSTENIDA	COMPRIMIDOS	CARBAMAZEPINA	1992-02-26	Importado Terminado	SANOFI-AVENTIS DE CHILE S.A.	2011-02-26	No Vigente	Receta Médica
CARBAMAZEPINA	CARBAMAZEPINA COMPRIMIDOS 200 MG	200 MG	COMPRIMIDOS	COMPRIMIDOS	CARBAMAZEPINA	1995-11-16	Fabricación Nacional	LABORATORIO MAVER LTDA.	2006-11-16	No Vigente	Receta Médica
CARBAMAZEPINA	CARBAMAZEPINA COMPRIMIDOS 200 MG		COMPRIMIDOS	COMPRIMIDOS		1990-03-15	Fabricación Nacional	RECBEN XENERICS FARMACÉUTICA LTDA.	2006-03-15	No Vigente	Receta Médica
CARBAMAZEPINA	CARBAMAZEPINA COMPRIMIDOS 200 MG	200 MG	COMPRIMIDOS	COMPRIMIDOS	CARBAMAZEPINA	2008-11-18	Importado Terminado	OPKO CHILE S.A.		No Vigente	Receta Médica
CARVEDILOL	DILATREND COMPRIMIDOS 6,25 MG	6,25 MG	COMPRIMIDOS	COMPRIMIDOS	CARVEDILOL	1998-04-09	Importado Terminado con Reacondicionamiento Local	ROCHE CHILE LTDA.	2013-04-09	Vigente	Receta Médica
CARVEDILOL	DILATREND COMPRIMIDOS 12,5 MG	12,5 MG	COMPRIMIDOS	COMPRIMIDOS	CARVEDILOL	1998-04-09	Importado Terminado con Reacondicionamiento Local	ROCHE CHILE LTDA.	2013-04-08	Vigente	Receta Médica
CARVEDILOL	BETAPLEX COMPRIMIDOS 25 MG	25 MG	COMPRIMIDOS	COMPRIMIDOS	CARVEDILOL	1999-04-16	Fabricación Nacional	LABORATORIOS LAFI LTDA.	2014-04-16	Vigente	Receta Médica
CARVEDILOL	BETAPLEX COMPRIMIDOS 12,5 MG	12,5 MG	COMPRIMIDOS	COMPRIMIDOS	CARVEDILOL	1999-08-13	Fabricación Nacional	LABORATORIOS LAFI LTDA.	2014-08-13	Vigente	Receta Médica
CARVEDILOL	CARVEDILOL COMPRIMIDOS 25 MG		COMPRIMIDOS	COMPRIMIDOS		1999-12-30	Fabricación Nacional	ALPES CHEMIE S.A.		No Vigente	Receta Médica
CARVEDILOL	DUALTEN COMPRIMIDOS 25 MG	25 MG	COMPRIMIDOS	COMPRIMIDOS	CARVEDILOL	2000-07-04	Fabricación Nacional	EUROLAB LTDA.	2015-07-03	Vigente	Receta Médica
CARVEDILOL	DUALTEN COMPRIMIDOS 12,5 MG	12,5 MG	COMPRIMIDOS	COMPRIMIDOS	CARVEDILOL	2000-07-04	Fabricación Nacional	EUROLAB LTDA.	2015-07-03	Vigente	Receta Médica
CARVEDILOL	DUALTEN COMPRIMIDOS 6,25 MG	6,25 MG	COMPRIMIDOS	COMPRIMIDOS	CARVEDILOL	2000-07-04	Fabricación Nacional	EUROLAB LTDA.	2015-07-03	Vigente	Receta Médica
CARVEDILOL	LODIPRES COMPRIMIDOS 25 MG	25 MG	COMPRIMIDOS	COMPRIMIDOS	CARVEDILOL	2000-07-12	Fabricación Nacional	LABORATORIO CHILE S.A.	2015-07-11	Vigente	Receta Médica
CARVEDILOL	BETAPLEX COMPRIMIDOS 6,25 MG	6,25 MG	COMPRIMIDOS	COMPRIMIDOS	CARVEDILOL	2001-05-22	Fabricación Nacional	LABORATORIOS LAFI LTDA.	2016-05-21	Vigente	Receta Médica
CARVEDILOL	DILATREND COMPRIMIDOS 25 MG	25 MG	COMPRIMIDOS	COMPRIMIDOS	CARVEDILOL	1992-06-03	Importado Terminado con Reacondicionamiento Local	ROCHE CHILE LTDA.	2016-06-02	Vigente	Receta Médica
CARVEDILOL	LODIPRES COMPRIMIDOS 12,5 MG	12,5 MG	COMPRIMIDOS	COMPRIMIDOS	CARVEDILOL	2001-12-27	Fabricación Nacional	LABORATORIO CHILE S.A.	2016-12-27	Vigente	Receta Médica
CARVEDILOL	BLOCAR COMPRIMIDOS 6,25 MG		COMPRIMIDOS	COMPRIMIDOS	CARVEDILOL	2002-05-06	Fabricación Nacional	LABORATORIO BAGÓ DE CHILE S.A.	2012-05-06	Suspendido	Receta Médica
CARVEDILOL	BLOCAR COMPRIMIDOS 12,5 MG	12,5 MG	COMPRIMIDOS	COMPRIMIDOS	CARVEDILOL	2002-05-06	Fabricación Nacional	LABORATORIO BAGÓ DE CHILE S.A.	2012-05-06	Vigente	Receta Médica
CARVEDILOL	BLOCAR COMPRIMIDOS 25 MG	25 MG	COMPRIMIDOS	COMPRIMIDOS	CARVEDILOL	2002-05-06	Fabricación Nacional	LABORATORIO BAGÓ DE CHILE S.A.	2012-05-06	Vigente	Receta Médica
CARVEDILOL	CARVEDILOL COMPRIMIDOS 12,5 MG.	12,5 MG	COMPRIMIDOS	COMPRIMIDOS		2002-06-11	Fabricación Nacional	INSTITUTO SANITAS S.A.	2012-06-11	Suspendido	Receta Médica
CARVEDILOL	CARVEDILOL COMPRIMIDOS 25 MG.	25 MG	COMPRIMIDOS	COMPRIMIDOS	CARVEDILOL	2002-06-11	Fabricación Nacional	INSTITUTO SANITAS S.A.	2012-06-11	Vigente	Receta Médica
CARVEDILOL	CARVEDILOL COMPRIMIDOS 6,25 MG.	6,25 MG	COMPRIMIDOS	COMPRIMIDOS		2002-06-11	Fabricación Nacional	INSTITUTO SANITAS S.A.	2012-06-11	Suspendido	Receta Médica
CARVEDILOL	CARVEDILOL COMPRIMIDOS 12,5 MG	12,5 MG	COMPRIMIDOS	COMPRIMIDOS	CARVEDILOL	2002-06-11	Importado Terminado	BESTPHARMA S.A.	2012-06-11	Suspendido	Receta Médica
CARVEDILOL	CARVEDILOL COMPRIMIDOS 25 MG	25 MG	COMPRIMIDOS	COMPRIMIDOS	CARVEDILOL	2002-06-11	Importado Terminado	BESTPHARMA S.A.	2012-06-11	Suspendido	Receta Médica
CARVEDILOL	OFF-TEN COMPRIMIDOS 25 MG	25 MG	COMPRIMIDOS	COMPRIMIDOS	CARVEDILOL	2002-06-28	Fabricación Nacional	MEDIPHARM LTDA.	2012-06-28	Vigente	Receta Médica
CARVEDILOL	CARVEDILOL COMPRIMIDOS 25 MG	25 MG	COMPRIMIDOS	COMPRIMIDOS	CARVEDILOL	2003-12-31	Fabricación Nacional	EUROFARMA CHILE S.A.	2013-12-31	Vigente	Receta Médica
CARVEDILOL	OFF-TEN COMPRIMIDOS 12,5 MG	12,5 MG	COMPRIMIDOS	COMPRIMIDOS	CARVEDILOL	2004-12-28	Fabricación Nacional	MEDIPHARM LTDA.	2009-12-28	No Vigente	Receta Médica
CARVEDILOL	CARVEDILOL COMPRIMIDOS 25 MG	25 MG	COMPRIMIDOS	COMPRIMIDOS	CARVEDILOL	2004-12-28	Fabricación Nacional	LABORATORIO CHILE S.A.	2014-12-28	Vigente	Receta Médica
CARVEDILOL	CARVEDILOL COMPRIMIDOS 25 MG	25 MG	COMPRIMIDOS	COMPRIMIDOS	CARVEDILOL	2005-01-11	Fabricación Nacional	LABORATORIOS ANDRÓMACO S.A.	2010-01-11	No Vigente	Receta Médica
CARVEDILOL	CARVEDILOL COMPRIMIDOS 6,25 MG	6,25 MG	COMPRIMIDOS	COMPRIMIDOS	CARVEDILOL	2005-01-14	Fabricación Nacional	LABORATORIOS ANDRÓMACO S.A.	2010-01-14	No Vigente	Receta Médica
CARVEDILOL	CARVEDILOL COMPRIMIDOS 6,25 MG	6,25 MG	COMPRIMIDOS	COMPRIMIDOS	CARVEDILOL	2005-11-21	Importado A Granel	SYNTHON CHILE LTDA.	2010-11-21	No Vigente	Receta Médica
CARVEDILOL	CARVEDILOL COMPRIMIDOS 12,5 MG	12,5 MG	COMPRIMIDOS	COMPRIMIDOS	CARVEDILOL	2005-12-27	Importado A Granel	SYNTHON CHILE LTDA.	2010-12-27	No Vigente	Receta Médica
CARVEDILOL	CURPINOL COMPRIMIDOS 25 MG		COMPRIMIDOS	COMPRIMIDOS	CARVEDILOL	2006-11-24	Importado Terminado	PHARMA INVESTI DE CHILE S.A.		No Vigente	Receta Médica
CARVEDILOL	CURPINOL COMPRIMIDOS 6,25 MG		COMPRIMIDOS	COMPRIMIDOS	CARVEDILOL	2006-11-24	Importado Terminado	PHARMA INVESTI DE CHILE S.A.		No Vigente	Receta Médica
CARVEDILOL	CURPINOL COMPRIMIDOS 12,5 MG	12,5 MG	COMPRIMIDOS	COMPRIMIDOS	CARVEDILOL	2006-11-24	Importado Terminado	PHARMA INVESTI DE CHILE S.A.		No Vigente	Receta Médica
CARVEDILOL	CARVEDILOL COMPRIMIDOS 25 MG	25 MG	COMPRIMIDOS	COMPRIMIDOS	CARVEDILOL	2008-11-17	Importado Terminado	OPKO CHILE S.A.		No Vigente	Receta Médica
CARVEDILOL	LODIPRES COMPRIMIDOS 6,25 MG	6,25 MG	COMPRIMIDOS	COMPRIMIDOS	CARVEDILOL	2009-05-20	Fabricación Nacional	LABORATORIO CHILE S.A.	2014-05-20	Vigente	Receta Médica
CARVEDILOL	CARVEDILOL COMPRIMIDOS 6,25 MG	6,25 MG	COMPRIMIDOS	COMPRIMIDOS	CARVEDILOL	2009-10-29	Fabricación Nacional	LABORATORIO CHILE S.A.	2014-10-29	Vigente	Receta Médica
CARVEDILOL	CARVITOL COMPRIMIDOS 6,25 MG	6,25 MG	COMPRIMIDOS	COMPRIMIDOS	CARVEDILOL	2009-10-22	Fabricación Nacional	MINTLAB CO. S.A.	2014-10-22	Vigente	Receta Médica
CARVEDILOL	CARVITOL COMPRIMIDOS 12,5 MG	12,5 MG	COMPRIMIDOS	COMPRIMIDOS	CARVEDILOL	2009-10-22	Fabricación Nacional	MINTLAB CO. S.A.	2014-10-22	Vigente	Receta Médica
CARVEDILOL	CARVEDILOL COMPRIMIDOS 25 MG	25 MG	COMPRIMIDOS	COMPRIMIDOS	CARVEDILOL	2009-10-22	Fabricación Nacional	MINTLAB CO. S.A.	2014-10-22	Vigente	Receta Médica
CARVEDILOL	CARVEDILOL COMPRIMIDOS 12,5 MG	12,5 MG	COMPRIMIDOS	COMPRIMIDOS	CARVEDILOL	2009-11-27	Fabricación Nacional	LABORATORIO CHILE S.A.	2014-11-27	Vigente	Receta Médica
CARVEDILOL	FILTEN COMPRIMIDOS 6,25 MG	6,25 MG	COMPRIMIDOS	COMPRIMIDOS	CARVEDILOL	2010-11-11	Importado Semiterminado	GADOR LTDA.	2015-11-11	Vigente	Receta Médica
CARVEDILOL	FILTEN COMPRIMIDOS 12,5 MG	12,5 MG	COMPRIMIDOS	COMPRIMIDOS	CARVEDILOL	2010-11-11	Importado Semiterminado	GADOR LTDA.	2015-11-11	Vigente	Receta Médica
CARVEDILOL	FILTEN COMPRIMIDOS 25 MG	25 MG	COMPRIMIDOS	COMPRIMIDOS	CARVEDILOL	2010-11-11	Importado Semiterminado	GADOR LTDA.	2015-11-11	Vigente	Receta Médica
CARVEDILOL	DICARTEL COMPRIMIDOS 25 MG	25 MG	COMPRIMIDOS	COMPRIMIDOS	CARVEDILOL	2010-12-15	Fabricación Nacional	LABORATORIOS EUROMED CHILE S.A.		No Vigente	Receta Médica
CARVEDILOL	CARVEDILOL COMPRIMIDOS 25 MG	25 MG	COMPRIMIDOS	COMPRIMIDOS	CARVEDILOL	2011-03-04	Importado Terminado	OPKO CHILE S.A.	2016-03-04	Vigente	Receta Médica
CARVEDILOL	CARVEDILOL COMPRIMIDOS 25 MG	25 MG	COMPRIMIDOS	COMPRIMIDOS	CARVEDILOL	2011-03-25	Importado a Granel	SYNTHON CHILE LTDA.		No Vigente	Receta Médica
CARVEDILOL	CILOKARE COMPRIMIDOS RECUBIERTOS 6,25 MG	6,25 MG	COMPRIMIDOS	COMPRIMIDOS	CARVEDILOL	2011-06-17	Importado Terminado con Reacondicionamiento Local	ETEX FARMACÉUTICA LTDA.	2016-06-17	Vigente	Receta Médica
CARVEDILOL	CILOKARE COMPRIMIDOS RECUBIERTOS 12,5 MG	12,5 MG	COMPRIMIDOS	COMPRIMIDOS	CARVEDILOL	2011-06-17	Importado Terminado con Reacondicionamiento Local	ETEX FARMACÉUTICA LTDA.	2016-06-17	Vigente	Receta Médica
CARVEDILOL	CILOKARE COMPRIMIDOS RECUBIERTOS 25 MG	25 MG	COMPRIMIDOS	COMPRIMIDOS	CARVEDILOL	2011-06-17	Importado Terminado con Reacondicionamiento Local	ETEX FARMACÉUTICA LTDA.	2016-06-17	Vigente	Receta Médica
CARVEDILOL	BETAPLEX CR COMPRIMIDOS RECUBIERTOS DE LIBERACION PROLONGADA 10 MG	10 MG	COMPRIMIDOS RECUBIERTOS DE LIBERACION PROLONGADA	COMPRIMIDOS	CARVEDILOL FOSFATO	2012-02-21	Fabricación Nacional	LABORATORIOS LAFI LTDA.		Vigente	Receta Médica
CARVEDILOL	BETAPLEX CR COMPRIMIDOS RECUBIERTOS DE LIBERACION PROLONGADA 20 MG	20 MG	COMPRIMIDOS RECUBIERTOS DE LIBERACION PROLONGADA	COMPRIMIDOS	CARVEDILOL FOSFATO	2012-02-21	Fabricación Nacional	LABORATORIOS LAFI LTDA.		Vigente	Receta Médica
CARVEDILOL	BETAPLEX CR COMPRIMIDOS RECUBIERTOS DE LIBERACION PROLONGADA 40 MG	40 MG	COMPRIMIDOS RECUBIERTOS DE LIBERACION PROLONGADA	COMPRIMIDOS	CARVEDILOL FOSFATO	2012-02-21	Fabricación Nacional	LABORATORIOS LAFI LTDA.		Vigente	Receta Médica
CARVEDILOL	BETAPLEX CR COMPRIMIDOS RECUBIERTOS DE LIBERACION PROLONGADA 80 MG	80 MG	COMPRIMIDOS RECUBIERTOS DE LIBERACION PROLONGADA	COMPRIMIDOS	CARVEDILOL	2012-02-21	Fabricación Nacional	LABORATORIOS LAFI LTDA.		Vigente	Receta Médica
CARVEDILOL	BETAPLEX COMPRIMIDOS 12,5 MG	12,5 MG	COMPRIMIDOS	COMPRIMIDOS	CARVEDILOL	2013-06-18	Importado Terminado	LABORATORIOS LAFI LTDA.		Suspendido	Receta Médica
CARVEDILOL	CORYOL COMPRIMIDOS 25 MG	25 MG	COMPRIMIDOS	COMPRIMIDOS	CARVEDILOL	2013-06-26	Importado Terminado con Reacondicionamiento Local	NOVARTIS CHILE S.A.		Suspendido	Receta Médica
CARVEDILOL	CORYOL COMPRIMIDOS 12,5 MG	12,5 MG	COMPRIMIDOS	COMPRIMIDOS	CARVEDILOL	2013-06-26	Importado Terminado con Reacondicionamiento Local	NOVARTIS CHILE S.A.		Suspendido	Receta Médica
CARVEDILOL	CORYOL COMPRIMIDOS 6,25 MG	6,25 MG	COMPRIMIDOS	COMPRIMIDOS	CARVEDILOL	2013-06-26	Importado Terminado con Reacondicionamiento Local	NOVARTIS CHILE S.A.		Suspendido	Receta Médica
CARVEDILOL	CARVEDILOL COMPRIMIDOS 25 MG	25 MG/COMPRIMIDO	COMPRIMIDOS	COMPRIMIDOS	CARVEDILOL	2013-09-26	Importado Terminado con Reacondicionamiento Local	MEDINOVA FARMA LTDA.		Vigente	Receta Médica
CARVEDILOL	CARVEDILOL COMPRIMIDOS 12,5 MG	12,5 MG	COMPRIMIDOS	COMPRIMIDOS	CARVEDILOL	2013-11-22	Importado Terminado con Reacondicionamiento Local	MEDINOVA FARMA LTDA.		Vigente	Receta Médica
CARVEDILOL	OFF-TEN COMPRIMIDOS 12,5 MG	12,5 MG	COMPRIMIDOS	COMPRIMIDOS	CARVEDILOL	2013-12-17	Fabricación Nacional	MEDIPHARM LTDA.		Vigente	Receta Médica
CEFADROXILO MONOHIDRATO	CEFADROXILO COMPRIMIDOS RECUBIERTOS 500 MG	500 MG	COMPRIMIDOS RECUBIERTOS	COMPRIMIDOS	CEFADROXILO	1989-01-09	Fabricación Nacional	CHEMOPHARMA S.A.	2010-01-09	No Vigente	Receta Médica Retenida
CEFADROXILO MONOHIDRATO	CEFADROXILO CAPSULAS 500 MG		CAPSULAS	CAPSULAS		1988-03-07	Importado Terminado	FARMACÉUTICA DANES S.A.	2000-04-07	No Vigente	Receta Médica Retenida
CEFADROXILO MONOHIDRATO	RAFEMOX CAPSULAS 500 MG	500 MG	CAPSULAS	CAPSULAS	CEFADROXILO	1983-07-07	Fabricación Nacional	ASTORGA S.A.	2010-07-07	No Vigente	Receta Médica Retenida
CEFADROXILO MONOHIDRATO	CEFADROXILO CAPSULAS 500 MG	500 MG	CAPSULAS	CAPSULAS	CEFADROXILO	1987-01-13	Importado Terminado con Reacondicionamiento Local	LABORATORIOS ANDRÓMACO S.A.	2015-01-13	Vigente	Receta Médica Retenida
CEFADROXILO MONOHIDRATO	CEFADROXILO CAPSULAS 500 MG	500 MG	CAPSULAS	CAPSULAS	CEFADROXILO	1988-05-23	Fabricación Nacional	MINTLAB CO. S.A.	2015-05-22	Vigente	Receta Médica Retenida
CEFADROXILO MONOHIDRATO	SEFADEX CAPSULAS 500 MG	500 MG	CAPSULAS	CAPSULAS	CEFADROXILO (MONOHIDRATO)	2001-05-17	Importado Terminado	LABORATORIOS LAFI LTDA.	2011-05-17	No Vigente	Receta Médica Retenida
CEFADROXILO MONOHIDRATO	ADROXEF COMPRIMIDOS RECUBIERTOS 1 G	1 G	COMPRIMIDOS RECUBIERTOS	COMPRIMIDOS	CEFADROXILO	1996-12-21	Importado Terminado	LABORATORIO CHILE S.A.	2011-12-21	Vigente	Receta Médica Retenida
CEFADROXILO MONOHIDRATO	ADROXEF COMPRIMIDOS RECUBIERTOS 500 MG	500 MG	COMPRIMIDOS RECUBIERTOS	COMPRIMIDOS	CEFADROXILO	1991-08-16	Importado Terminado	LABORATORIO CHILE S.A.	2011-08-16	No Vigente	Receta Médica Retenida
CEFADROXILO MONOHIDRATO	CEFADROXILO COMPRIMIDOS RECUBIERTOS 500 MG.		COMPRIMIDOS RECUBIERTOS	COMPRIMIDOS		1997-03-04	Fabricación Nacional	LABORATORIO CHILE S.A.	2001-04-07	No Vigente	Receta Médica Retenida
CEFADROXILO MONOHIDRATO	CEFAMOX COMPRIMIDOS 1 G	1 G.	COMPRIMIDOS OBLONGOS	COMPRIMIDOS	CEFADROXILO	1992-12-02	Importado Terminado	BRISTOL - MYERS SQUIBB DE CHILE	2006-12-02	No Vigente	Receta Médica Retenida
CEFADROXILO MONOHIDRATO	CEFAMOX CAPSULAS 500 MG	500 MG	CAPSULAS	CAPSULAS	CEFADROXILO	1991-06-13	Importado Terminado	BRISTOL - MYERS SQUIBB DE CHILE	2011-06-13	No Vigente	Receta Médica Retenida
CEFADROXILO MONOHIDRATO	CEFADROXILO CAPSULAS 500 MG	CEFRADROXILO 500 MG/CAPSULA	CAPSULAS	CAPSULAS	CEFRADROXILO	2003-09-15	Importado Terminado	LABORATORIO VALMA LTDA.		No Vigente	Receta Médica
CEFADROXILO MONOHIDRATO	CEFADROXILO COMPRIMIDOS RECUBIERTOS 500 MG		COMPRIMIDOS RECUBIERTOS	COMPRIMIDOS	CEFADROXILO	2006-12-29	Fabricación Nacional	LABORATORIO CHILE S.A.	2011-12-29	Vigente	Receta Médica Retenida
CEFADROXILO MONOHIDRATO	CEFADROXILO CAPSULAS 500 MG	500 MG	CAPSULAS	CAPSULAS	CEFADROXILO	2008-10-30	Importado Terminado con Reacondicionamiento Local	LABORATORIO BIOSANO S.A.		No Vigente	Receta Médica Retenida
CEFADROXILO MONOHIDRATO	CEFAMOX CAPSULAS 500 MG	500 MG	CAPSULAS	CAPSULAS	CEFADROXILO MONOHIDRATO	2010-08-31	Importado Terminado	BRISTOL - MYERS SQUIBB DE CHILE	2015-08-30	Vigente	Receta Médica Retenida
CEFADROXILO MONOHIDRATO	ADROXEF CAPSULAS 500 MG	500 MG	CAPSULAS	CAPSULAS	CEFADROXILO	2014-05-13	Importado Terminado	LABORATORIO CHILE S.A.		Vigente	Receta Médica Retenida
CEFUROXIMA	CEFUROXIMA COMPRIMIDOS RECUBIERTOS 250 MG	250 MG	COMPRIMIDOS RECUBIERTOS	COMPRIMIDOS	CEFUROXIMA (AXETILO)	2000-05-19	Importado A Granel	BESTPHARMA S.A.	2010-05-19	No Vigente	Receta Médica Retenida
CEFUROXIMA	XIBIOT COMPRIMIDOS RECUBIERTOS 500 MG	500 MG	COMPRIMIDOS RECUBIERTOS	COMPRIMIDOS	CEFUROXIMA (AXETILO)	2000-05-19	Importado A Granel	BESTPHARMA S.A.	2010-05-19	No Vigente	Receta Médica Retenida
CEFUROXIMA	CUROCEF COMPRIMIDOS RECUBIERTOS 250 MG	250 MG	COMPRIMIDOS RECUBIERTOS	COMPRIMIDOS	CEFUROXIMA (AXETILO)	1989-06-07	Importado Terminado	GLAXOSMITHKLINE CHILE FARMACÉUTICA LTDA.	2015-06-06	Vigente	Receta Médica Retenida
CEFUROXIMA	CUROCEF COMPRIMIDOS RECUBIERTOS 500 MG	500 MG	COMPRIMIDOS RECUBIERTOS	COMPRIMIDOS	CEFUROXIMA (AXETILO)	1989-06-07	Importado Terminado	GLAXOSMITHKLINE CHILE FARMACÉUTICA LTDA.	2015-06-06	Vigente	Receta Médica Retenida
CEFUROXIMA	CEFUROXIMA COMPRIMIDOS RECUBIERTOS 250 MG		COMPRIMIDOS RECUBIERTOS	COMPRIMIDOS		2000-07-12	Fabricación Nacional	LABORATORIOS SAVAL S.A.		No Vigente	Receta Médica Retenida
CEFUROXIMA	CEFUROXIMA COMPRIMIDOS RECUBIERTOS 500 MG		COMPRIMIDOS RECUBIERTOS	COMPRIMIDOS		2000-07-12	Fabricación Nacional	LABORATORIOS SAVAL S.A.		No Vigente	Receta Médica Retenida
CEFUROXIMA	ZINNAT COMPRIMIDOS RECUBIERTOS 500 MG	500 MG	COMPRIMIDOS RECUBIERTOS	COMPRIMIDOS	CEFUROXIMA (AXETILO)	1992-03-13	Importado Terminado	ETEX FARMACÉUTICA LTDA.	2011-03-13	No Vigente	Receta Médica Retenida
CEFUROXIMA	CEFUROXIMA COMPRIMIDOS RECUBIERTOS 500 MG	500 MG	COMPRIMIDOS RECUBIERTOS	COMPRIMIDOS	CEFUROXIMA (AXETILO)	2002-03-28	Fabricación Nacional	LABORATORIO CHILE S.A.	2012-03-28	Suspendido	Receta Médica Retenida
CEFUROXIMA	NOVOCEF COMPRIMIDOS RECUBIERTOS 250 MG	250 MG	COMPRIMIDOS RECUBIERTOS	COMPRIMIDOS	CEFUROXIMA (AXETILO)	2003-12-30	Importado Terminado	LABORATORIOS ANDRÓMACO S.A.	2013-12-30	Vigente	Receta Médica
CEFUROXIMA	CEREVAX COMPRIMIDOS RECUBIERTOS 500 MG	500 MG	COMPRIMIDOS RECUBIERTOS	COMPRIMIDOS	CEFUROXIMA	2006-03-17	Importado Terminado	LABORATORIOS RECALCINE S.A.	2016-03-17	Vigente	Receta Médica Retenida
CEFUROXIMA	FAVANEX COMPRIMIDOS RECUBIERTOS 500 MG	500 MG	COMPRIMIDOS RECUBIERTOS	COMPRIMIDOS	CEFUROXIMA	2013-08-20	Importado Terminado	ASCEND LABORATORIES SpA		Vigente	Receta Médica Retenida
CEFUROXIMA	CEFUROXIMA COMPRIMIDOS RECUBIERTOS 500 MG	500 MG	GRANULOS PARA SUSPENSION ORAL	GRANULOS	CEFUROXIMA	2014-09-21	Importado Terminado	ASCEND LABORATORIES SpA		Vigente	Receta Médica Retenida
CELECOXIB	CELEBRA CAPSULAS 200 MG	200 MG	CAPSULAS	CAPSULAS	CELECOXIB	1999-09-03	Importado Terminado con Reacondicionamiento Local	PFIZER CHILE S.A.	2014-09-03	Vigente	Receta Médica
CELECOXIB	CELEBRA CAPSULAS 100 MG	100 MG	CAPSULAS	CAPSULAS	CELECOXIB	1999-09-03	Importado Terminado	PFIZER CHILE S.A.	2014-09-03	Suspendido	Receta Médica
CELECOXIB	CELECOXIB CAPSULAS 100 MG		CAPSULAS	CAPSULAS		2000-05-12	Fabricación Nacional	LABORATORIOS RECALCINE S.A.		No Vigente	Receta Médica
CELECOXIB	CELECOXIB CAPSULAS 200 MG		CAPSULAS	CAPSULAS		2000-05-12	Fabricación Nacional	LABORATORIOS RECALCINE S.A.		No Vigente	Receta Médica
CELECOXIB	CELECOXIB CAPSULAS 100 MG		CAPSULAS	CAPSULAS		2001-08-01	Fabricación Nacional	INSTITUTO SANITAS S.A.		No Vigente	Receta Médica
CELECOXIB	CELECOXIB CAPSULAS 100 MG		CAPSULAS	CAPSULAS		2001-08-01	Fabricación Nacional	CHEMOPHARMA S.A.		No Vigente	Receta Médica
CELECOXIB	CELECOXIB CAPSULAS 200 MG		CAPSULAS	CAPSULAS		2001-08-01	Fabricación Nacional	INSTITUTO SANITAS S.A.		No Vigente	Receta Médica
CELECOXIB	CELECOXIB CAPSULAS 200 MG		CAPSULAS	CAPSULAS		2001-08-01	Fabricación Nacional	CHEMOPHARMA S.A.		No Vigente	Receta Médica
CELECOXIB	CELECOXIB CAPSULAS 200 MG	200 MG	CAPSULAS	CAPSULAS	CELECOXIB	2002-10-01	Importado Terminado	BESTPHARMA S.A.	2012-09-30	Suspendido	Receta Médica
CELECOXIB	CELECOXIB CAPSULAS 100 MG	100 MG	CAPSULAS	CAPSULAS	CELECOXIB	2002-10-04	Importado Terminado	BESTPHARMA S.A.	2012-10-04	Suspendido	Receta Médica
CELECOXIB	CELEBRA CAPSULAS 400 MG	400 MG	CAPSULAS	CAPSULAS	CELECOXIB	2003-12-31	Importado Terminado	PFIZER CHILE S.A.	2008-12-31	No Vigente	Receta Médica
CELECOXIB	CELECOXIB CAPSULAS 200 MG	200 MG	CAPSULAS	CAPSULAS	CELECOXIB	2004-01-27	Importado A Granel	MINTLAB CO. S.A.	2009-01-27	No Vigente	Receta Médica
CELECOXIB	CELECOXIB CAPSULAS 100 MG	100 MG	CAPSULAS	CAPSULAS	CELECOXIB	2004-01-30	Importado A Granel	MINTLAB CO. S.A.	2009-01-30	No Vigente	Receta Médica
CELECOXIB	CELECOXIB CAPSULAS 100 MG	100 MG	CAPSULAS	CAPSULAS	CELECOXIB	2004-05-20	Importado Terminado	SANOFI-AVENTIS DE CHILE S.A.	2009-05-20	No Vigente	Receta Médica
CELECOXIB	INDOFLEX CAPSULAS 100 MG	100 MG	CAPSULAS	CAPSULAS	CELECOXIB	2011-04-10	Fabricación Nacional	INSTITUTO SANITAS S.A.		No Vigente	Receta Médica
CELECOXIB	INDOFLEX CAPSULAS 200 MG	200 MG	CAPSULAS	CAPSULAS	CELECOXIB	2011-04-10	Fabricación Nacional	INSTITUTO SANITAS S.A.		No Vigente	Receta Médica
CELECOXIB	ALGEDOL CAPSULAS 100 MG	100 MG	CAPSULAS	CAPSULAS	CELECOXIB	2011-04-10	Fabricación Nacional	CHEMOPHARMA S.A.		No Vigente	Receta Médica
CELECOXIB	ALGEDOL CAPSULAS 200 MG	200 MG	CAPSULAS	CAPSULAS	CELECOXIB	2011-04-10	Fabricación Nacional	CHEMOPHARMA S.A.		No Vigente	Receta Médica
CELECOXIB	DOLOXIB CAPSULAS 200 MG	200 MG	CAPSULAS	CAPSULAS	CELECOXIB	2011-04-19	Importado Terminado	IMPROFAR LTDA.		No Vigente	Receta Médica
CELECOXIB	CELECOXIB CAPSULAS 200 MG	200 MG	CAPSULAS	CAPSULAS	CELECOXIB	2011-09-12	Importado Terminado	SANOFI-AVENTIS DE CHILE S.A.		No Vigente	Receta Médica
CELECOXIB	CELECOXIB CAPSULAS 200 MG	200 MG	CAPSULAS	CAPSULAS	CELECOXIB	2013-04-17	Importado Terminado	PHARMA INVESTI DE CHILE S.A.		Suspendido	Receta Médica
CELECOXIB	ARTREXIB CAPSULAS 200 MG	200 MG	CAPSULAS	CAPSULAS	CELECOXIB	2013-05-31	Importado Terminado con Reacondicionamiento Local	NOVARTIS CHILE S.A.		Vigente	Receta Médica
CELECOXIB	VALDYNE CAPSULAS 200 MG	200 MG	CAPSULAS	CAPSULAS	CELECOXIB	2013-12-03	Importado Terminado con Reacondicionamiento Local	LABORATORIOS WYETH LLC.		Vigente	Receta Médica
CELECOXIB	CELECOXIB CAPSULAS 200 MG	200 MG	CAPSULAS	CAPSULAS	CELECOXIB	2013-12-07	Importado Terminado con Reacondicionamiento Local	LABORATORIOS WYETH LLC.		Suspendido	Receta Médica
CELECOXIB	CELECOXIB CAPSULAS 200 MG	200 MG	CAPSULAS	CAPSULAS	CELECOXIB	2013-12-13	Importado Terminado con Reacondicionamiento Local	PFIZER CHILE S.A.		Suspendido	Receta Médica
CELECOXIB	CAPSURE CAPSULAS 200 MG	200 MG	CAPSULAS	CAPSULAS	CELECOXIB	2013-12-13	Importado Terminado con Reacondicionamiento Local	PFIZER CHILE S.A.		Vigente	Receta Médica
CELECOXIB	CELEBRA CAPSULAS 200 MG	200 MG	CAPSULAS	CAPSULAS	CELECOXIB	2014-02-05	Importado Terminado con Reacondicionamiento Local	PFIZER CHILE S.A.		Vigente	Receta Médica
CELECOXIB	CELEDOX CAPSULAS 200 MG	200 MG	CAPSULAS	CAPSULAS	CELECOXIB	2014-06-24	Importado Semiterminado	SYNTHON CHILE LTDA.		Vigente	Receta Médica
CELECOXIB	CELEBRA MAX 400/200 CAPSULAS	200 MG; 400 MG	CAPSULAS	CAPSULAS	CELECOXIB	2014-07-28	Importado Terminado con Reacondicionamiento Local	PFIZER CHILE S.A.		Vigente	Receta Médica
CELECOXIB	GESIX CAPSULAS 200 MG (CELECOXIB)	200 MG	CAPSULAS	CAPSULAS	CELECOXIB	2014-10-01	Fabricación Nacional	LABORATORIOS SAVAL S.A.		Vigente	Receta Médica
CELECOXIB	COXDOS CAPSULAS 200 MG	200 MG/CAPSULAS	CAPSULAS	CAPSULAS	CELECOXIB	2014-12-23	Importado Terminado con Reacondicionamiento Local	LABORATORIOS ANDRÓMACO S.A.		Vigente	Receta Médica
CELECOXIB	ARGIUM CAPSULAS 200 MG (CELECOXIB)	CAPSULAS	CAPSULAS	CAPSULAS	CELECOXIB	2015-09-21	Importado Terminado con Reacondicionamiento Local	LABORATORIO CHILE S.A.		Vigente	Receta Médica
CELECOXIB	CELECOXIB CAPSULAS 200 MG	200 MG	CAPSULAS	CAPSULAS	CELECOXIB	2016-01-13	Importado Terminado con Reacondicionamiento Local	LABORATORIOS ANDRÓMACO S.A.		Vigente	Receta Médica
CELECOXIB	ELECOX CAPSULAS 200 MG (CELECOXIB)	200 MG	CAPSULAS	CAPSULAS	CELECOXIB	2016-01-13	Importado Terminado con Reacondicionamiento Local	LABORATORIOS ANDRÓMACO S.A.		Vigente	Receta Médica
CELECOXIB	CELECOXIB CAPSULAS 200 MG	200 MG	CAPSULAS	CAPSULAS	CELECOXIB	2016-01-27	Importado Terminado con Reacondicionamiento Local	PHARMATECH CHILE S.A.		Vigente	Receta Médica
CELECOXIB	CELECOXIB CAPSULAS 200 MG	200 MG	CAPSULAS	CAPSULAS	CELECOXIB	2016-04-14	Importado Terminado	SEVEN PHARMA CHILE S.p.A.		Vigente	Receta Médica
CELECOXIB	NODOCIB CAPSULAS 200 MG	200 MG	CAPSULAS	CAPSULAS	CELECOXIB	2016-06-23	Importado Terminado	LABORATORIO PASTEUR S.A.		Vigente	Receta Médica
CELECOXIB	CELECOXIB CAPSULAS 200 MG	200 MG	CAPSULAS	CAPSULAS	CELECOXIB	2016-07-19	Importado Terminado con Reacondicionamiento Local	ASCEND LABORATORIES S.p.A.		Vigente	Receta Médica
CELECOXIB	CELEVITAE CAPSULAS 200 MG	200MG	CAPSULAS	CAPSULAS	CELECOXIB	2016-09-06	Importado Terminado con Reacondicionamiento Local	GALENICUM HEALTH CHILE S.p.A.		Vigente	Receta Médica
CELECOXIB	CELECOXIB CAPSULAS 200 MG	200 MG	CAPSULAS	CAPSULAS	CELECOXIB	2016-09-07	Importado Terminado	ETHON PHARMACEUTICALS S.p.A.		Vigente	Receta Médica
CETIRIZINA	CETIRIZINA DICLORHIDRATO COMPRIMIDOS RECUBIERTOS 10 MG	10 MG	COMPRIMIDOS RECUBIERTOS	COMPRIMIDOS	CETIRIZINA DICLORHIDRATO	1999-01-15	Fabricación Nacional	CHEMOPHARMA S.A.	2014-01-15	Vigente	Receta Médica
CETIRIZINA	FINDALER COMPRIMIDOS RECUBIERTOS 10 MG	10 MG	COMPRIMIDOS RECUBIERTOS	COMPRIMIDOS	CETIRIZINA DICLORHIDRATO	1999-06-04	Fabricación Nacional	MEDIPHARM LTDA.	2014-06-04	Vigente	Receta Médica
CETIRIZINA	CETIRIZINA DICLORHIDRATO COMPRIMIDOS RECUBIERTOS 10 MG	10 MG	COMPRIMIDOS RECUBIERTOS	COMPRIMIDOS	CETIRIZINA DICLORHIDRATO	2000-08-01	Importado Terminado	BESTPHARMA S.A.	2010-08-01	No Vigente	Receta Médica
CETIRIZINA	ALERTOP COMPRIMIDOS RECUBIERTOS 10 MG	10 MG	COMPRIMIDOS RECUBIERTOS	COMPRIMIDOS	CETIRIZINA	2000-11-10	Fabricación Nacional	LABORATORIO CHILE S.A.	2015-11-10	Vigente	Receta Médica
CETIRIZINA	CETIRIZINA DICLORHIDRATO COMPRIMIDOS RECUBIERTOS 10 MG	10 MG	COMPRIMIDOS RECUBIERTOS	COMPRIMIDOS	CETIRIZINA	2000-11-10	Fabricación Nacional	SYNTHON CHILE LTDA.	2015-11-10	Vigente	Receta Médica
CETIRIZINA	CETIRIZINA DICLORHIDRATO COMPRIMIDOS RECUBIERTOS 10 MG		COMPRIMIDOS RECUBIERTOS	COMPRIMIDOS		1997-09-22	Fabricación Nacional	FARMACÉUTICA DANES S.A.		No Vigente	Receta Médica
CETIRIZINA	REMITEX COMPRIMIDOS RECUBIERTOS 10 MG	10 MG	COMPRIMIDOS RECUBIERTOS	COMPRIMIDOS	CETIRIZINA	1994-02-23	Fabricación Nacional	LABORATORIO BAGÓ DE CHILE S.A.	2016-02-23	Vigente	Receta Médica
CETIRIZINA	CETIRIZINA DICLORHIDRATO COMPRIMIDOS RECUBIERTOS 10 MG		COMPRIMIDOS RECUBIERTOS	COMPRIMIDOS	CETIRIZINA	2001-12-31	Fabricación Nacional	MINTLAB CO. S.A.	2011-12-31	Vigente	Receta Médica
CETIRIZINA	COOLIPS COMPRIMIDOS RECUBIERTOS 10 MG		COMPRIMIDOS RECUBIERTOS	COMPRIMIDOS	CETIRIZINA	2001-12-31	Fabricación Nacional	MINTLAB CO. S.A.	2011-12-31	Vigente	Receta Médica
CETIRIZINA	ZYRTEC COMPRIMIDOS RECUBIERTOS 10 MG	10 MG	COMPRIMIDOS RECUBIERTOS	COMPRIMIDOS	CETIRIZINA DICLORHIDRATO	1990-04-05	Importado Terminado con Reacondicionamiento Local	GLAXOSMITHKLINE CHILE FARMACÉUTICA LTDA.	2016-04-04	Vigente	Receta Médica
CETIRIZINA	CETIRIZINA DICLORHIDRATO COMPRIMIDOS RECUBIERTOS 10 MG	10 MG	COMPRIMIDOS RECUBIERTOS	COMPRIMIDOS	CETIRIZINA DICLORHIDRATO	2002-12-30	Importado A Granel	LABORATORIO LKM S.p.A.	2012-12-30	Vigente	Receta Médica
CETIRIZINA	CETIRIZINA DICLORHIDRATO COMPRIMIDOS RECUBIERTOS 10 MG	10 MG	COMPRIMIDOS RECUBIERTOS	COMPRIMIDOS	CETIRIZINA	2003-09-15	Importado Terminado	EXPORTADORA Y COMERCIALIZADORA DE PRODUCTOS FARMACEUTICOS LTDA. EXPOFARMA		No Vigente	Receta Médica
CETIRIZINA	CETIRIZINA DICLORHIDRATO COMPRIMIDOS RECUBIERTOS 10 MG	10 MG	COMPRIMIDOS RECUBIERTOS	COMPRIMIDOS	CETIRIZINA	2004-05-11	Fabricación Nacional	LABORATORIO CHILE S.A.	2014-05-11	Vigente	Receta Médica
CETIRIZINA	HISTALEN FT COMPRIMIDOS DE DISOLUCION BUCAL 10 MG	10 MG	COMPRIMIDOS DE DISOLUCION BUCAL	COMPRIMIDOS	CETIRIZINA DICLORHIDRATO	2005-07-18	Fabricación Nacional	LABORATORIOS ANDRÓMACO S.A.	2010-07-18	No Vigente	Receta Médica
CETIRIZINA	SIXACINA COMPRIMIDOS RECUBIERTOS 10 MG	10 MG	COMPRIMIDOS RECUBIERTOS	COMPRIMIDOS	CETIRIZINA	2006-08-23	Fabricación Nacional	SYNTHON CHILE LTDA.	2016-08-22	Vigente	Receta Médica
CETIRIZINA	NONALER COMPRIMIDOS RECUBIERTOS 10 MG	10 MG	COMPRIMIDOS RECUBIERTOS	COMPRIMIDOS	CETIRIZINA DICLORHIDRATO	2008-04-02	Fabricación Nacional	FARMACÉUTICA ESAN LTDA	2013-04-02	Suspendido	Receta Médica
CETIRIZINA	CETIRIZINA DICLORHIDRATO COMPRIMIDOS RECUBIERTOS 10 MG	10 MG	COMPRIMIDOS RECUBIERTOS	COMPRIMIDOS	CETIRIZINA DICLORHIDRATO	2008-06-23	Importado Terminado	LABORATORIOS D & M PHARMA LTDA.		No Vigente	Receta Médica
CETIRIZINA	CETIRIZINA DICLORHIDRATO COMPRIMIDOS RECUBIERTOS 10 MG	10 MG	COMPRIMIDOS RECUBIERTOS	COMPRIMIDOS	CETIRIZINA DICLORHIDRATO	2009-04-30	Importado Terminado	EXPORTADORA Y COMERCIALIZADORA DE PRODUCTOS FARMACÉUTICOS LTDA.		No Vigente	Receta Médica
CETIRIZINA	FINDALER COMPRIMIDOS RECUBIERTOS 10 MG	10 MG	COMPRIMIDOS RECUBIERTOS	COMPRIMIDOS	CETIRIZINA DICLORHIDRATO	2012-06-25	Importado Terminado	MEDIPHARM LTDA.		Vigente	Receta Médica
CETIRIZINA	FINDALER COMPRIMIDOS RECUBIERTOS 10 MG	10 MG	COMPRIMIDOS RECUBIERTOS	COMPRIMIDOS	CETIRIZINA DICLORHIDRATO	2013-12-10	Fabricación Nacional	MEDIPHARM LTDA.		Vigente	Receta Médica
CETIRIZINA	ZYRTEC COMPRIMIDOS RECUBIERTOS 10 MG ( CETIRIZINA DICLORHIDRATO )	10 MG	COMPRIMIDOS RECUBIERTOS	COMPRIMIDOS	CETIRIZINA DICLORHIDRATO	2015-03-03	Importado Terminado con Reacondicionamiento Local	GLAXOSMITHKLINE CHILE FARMACÉUTICA LTDA.		Vigente	Receta Médica
CETIRIZINA	FINDALER COMPRIMIDOS RECUBIERTOS 10 MG (CETIRIZINA)	10 MG	COMPRIMIDOS RECUBIERTOS	COMPRIMIDOS	CETIRIZINA	2015-04-19	Importado Terminado con Reacondicionamiento Local	MEDIPHARM LTDA.		Vigente	Receta Médica
CETIRIZINA	CETIRIZINA DICLORHIDRATO COMPRIMIDOS RECUBIERTOS 10 MG	10 MG	COMPRIMIDOS RECUBIERTOS	COMPRIMIDOS	CETIRIZINA DICLORHIDRATO	2016-10-04	Importado Terminado con Reacondicionamiento Local	ASCEND LABORATORIES S.p.A.		Vigente	Receta Médica
CICLOBENZAPRINA	IPHSAFLEX COMPRIMIDOS RECUBIERTOS 10 MG	10 MG	COMPRIMIDOS RECUBIERTOS	COMPRIMIDOS	CICLOBENZAPRINA	2000-04-10	Fabricación Nacional	INTERPHARMA S.A.	2010-04-10	No Vigente	Receta Médica
CICLOBENZAPRINA	RELEXIL COMPRIMIDOS RECUBIERTOS 10 MG	10 MG	COMPRIMIDOS RECUBIERTOS	COMPRIMIDOS	CICLOBENZAPRINA CLORHIDRATO	2000-04-13	Fabricación Nacional	LABORATORIO CHILE S.A.	2010-04-13	No Vigente	Receta Médica
CICLOBENZAPRINA	MEDAREX COMPRIMIDOS RECUBIERTOS 10 MG	10 MG	COMPRIMIDOS RECUBIERTOS	COMPRIMIDOS	CICLOBENZAPRINA	2000-05-04	Fabricación Nacional	MEDIPHARM LTDA.	2010-05-04	No Vigente	Receta Médica
CICLOBENZAPRINA	TENSAMON COMPRIMIDOS 10 MG	10 MG	COMPRIMIDOS	COMPRIMIDOS	CICLOBENZAPRINA	1995-03-10	Fabricación Nacional	INSTITUTO SANITAS S.A.	2011-03-10	No Vigente	Receta Médica
CICLOBENZAPRINA	TENSIOMAX COMPRIMIDOS RECUBIERTOS 10 MG	10 MG	COMPRIMIDOS RECUBIERTOS	COMPRIMIDOS	CICLOBENZAPRINA	1997-01-17	Fabricación Nacional	LABORATORIO BAGÓ DE CHILE S.A.	2016-01-17	Vigente	Receta Médica
CICLOBENZAPRINA	REFLEXAN COMPRIMIDOS RECUBIERTOS 10 MG	10 MG	COMPRIMIDOS RECUBIERTOS	COMPRIMIDOS	CICLOBENZAPRINA CLORHIDRATO	1992-10-27	Fabricación Nacional	PHARMA INVESTI DE CHILE S.A.	2016-10-27	Vigente	Receta Médica
CICLOBENZAPRINA	CICLOBENZAPRINA CLORHIDRATO COMPRIMIDOS RECUBIERTOS 10 MG	10 MG	COMPRIMIDOS RECUBIERTOS	COMPRIMIDOS		1994-09-06	Fabricación Nacional	LABORATORIOS LAFI LTDA.	2006-06-09	No Vigente	Receta Médica
CICLOBENZAPRINA	TENSODOX COMPRIMIDOS RECUBIERTOS 10 MG	10 MG	COMPRIMIDOS RECUBIERTOS	COMPRIMIDOS	CICLOBENZAPRINA	1991-03-21	Fabricación Nacional	LABORATORIOS LAFI LTDA.	2016-03-20	Vigente	Receta Médica
CICLOBENZAPRINA	CICLOBENZAPRINA CLORHIDRATO COMPRIMIDOS RECUBIERTOS 10 MG	10 MG	COMPRIMIDOS RECUBIERTOS	COMPRIMIDOS	CICLOBENZAPRINA CLORHIDRATO	1993-07-05	Fabricación Nacional	LABORATORIOS LAFI LTDA.	2011-07-05	No Vigente	Receta Médica
CICLOBENZAPRINA	CICLAMIL COMPRIMIDOS 10 MG	10 MG	COMPRIMIDOS	COMPRIMIDOS	CICLOBENZAPRINA CLORHIDRATO	1991-09-30	Fabricación Nacional	LABORATORIOS SILESIA S.A.	2011-09-30	No Vigente	Receta Médica
CICLOBENZAPRINA	NOSTADEN COMPRIMIDOS RECUBIERTOS 10 MG.		COMPRIMIDOS	COMPRIMIDOS	CICLOBENZAPRINA	2002-06-03	Fabricación Nacional	MINTLAB CO. S.A.	2012-06-03	Vigente	Receta Médica
CICLOBENZAPRINA	CICLOBENZAPRINA CLORHIDRATO COMPRIMIDOS RECUBIERTOS 10 MG	10 MG	COMPRIMIDOS RECUBIERTOS	COMPRIMIDOS	CICLOBENZAPRINA	2002-05-28	Fabricación Nacional	MINTLAB CO. S.A.	2012-05-28	Vigente	Receta Médica
CICLOBENZAPRINA	CICLOBENZAPRINA CLORHIDRATO COMPRIMIDOS RECUBIERTOS 10 MG	10 MG	COMPRIMIDOS RECUBIERTOS	COMPRIMIDOS	CICLOBENZAPRINA CLORHIDRATO	2003-11-26	Importado Terminado	LABORATORIO BESTPHARMA S.A.		No Vigente	Receta Médica
CICLOBENZAPRINA	TENSIOMAX COMPRIMIDOS RECUBIERTOS 5 MG	5 MG	COMPRIMIDOS RECUBIERTOS	COMPRIMIDOS	CICLOBENZAPRINA	2004-03-25	Fabricación Nacional	LABORATORIO BAGÓ DE CHILE S.A.	2014-03-25	Vigente	Receta Médica
CICLOBENZAPRINA	REFLEXAN COMPRIMIDOS RECUBIERTOS 5 MG	5 MG	COMPRIMIDOS RECUBIERTOS	COMPRIMIDOS	CICLOBENZAPRINA CLORHIDRATO	2005-01-10	Fabricación Nacional	PHARMA INVESTI DE CHILE S.A.	2010-01-10	No Vigente	Receta Médica
CICLOBENZAPRINA	CICLOBENZAPRINA CLORHIDRATO COMPRIMIDOS RECUBIERTOS 10 MG	10 MG	COMPRIMIDOS RECUBIERTOS	COMPRIMIDOS	CICLOBENZAPRINA	2005-03-30	Fabricación Nacional	LABORATORIO CHILE S.A.	2015-03-29	Vigente	Receta Médica
CICLOBENZAPRINA	CICLAMIL COMPRIMIDOS 5 MG	5 MG	COMPRIMIDOS RECUBIERTOS	COMPRIMIDOS	CICLOBENZAPRINA CLORHIDRATO	2005-07-27	Fabricación Nacional	LABORATORIOS SILESIA S.A.	2010-07-27	No Vigente	Receta Médica
CICLOBENZAPRINA	CICLOBENZAPRINA CLORHIDRATO COMPRIMIDOS RECUBIERTOS 10 MG	10 MG	COMPRIMIDOS RECUBIERTOS	COMPRIMIDOS	CICLOBENZAPRINA CLORHIDRATO	2005-11-24	Fabricación Nacional	LABORATORIOS ANDRÓMACO S.A.	2010-11-24	No Vigente	Receta Médica
CICLOBENZAPRINA	TENSODOX COMPRIMIDOS RECUBIERTOS 5 MG	5 MG	COMPRIMIDOS RECUBIERTOS	COMPRIMIDOS	CICLOBENZAPRINA	2006-01-16	Fabricación Nacional	LABORATORIOS LAFI LTDA.	2016-01-16	Vigente	Receta Médica
CICLOBENZAPRINA	FIBROX XR COMPRIMIDOS RECUBIERTOS DE LIBERACION PROLONGADA 20 MG	20 MG	COMPRIMIDOS RECUBIERTOS DE LIBERACION PROLONGADA	COMPRIMIDOS	CICLOBENZAPRINA CLORHIDRATO	2006-06-01	Fabricación Nacional	LABORATORIOS SAVAL S.A.	2016-06-01	Vigente	Receta Médica
CICLOBENZAPRINA	FLEXIN COMPRIMIDOS RECUBIERTOS 10 MG	10 MG	COMPRIMIDOS RECUBIERTOS	COMPRIMIDOS	CICLOBENZAPRINA CLORHIDRATO	2006-05-31	Fabricación Nacional	LABORATORIO PASTEUR S.A.	2011-05-31	No Vigente	Receta Médica
CICLOBENZAPRINA	TONALGEN COMPRIMIDOS 5 MG		COMPRIMIDOS	COMPRIMIDOS	CICLOBENZAPRINA CLORHIDRATO.	2007-07-03	Fabricación Nacional	LABORATORIOS ANDRÓMACO S.A.	2012-07-03	Vigente	Receta Médica
CICLOBENZAPRINA	MIO-RELAX COMPRIMIDOS RECUBIERTOS 10 MG	10 MG	COMPRIMIDOS RECUBIERTOS	COMPRIMIDOS	CICLOBENZAPRINA CLORHIDRATO	2007-10-22	Fabricación Nacional	EUROFARMA CHILE S.A.	2012-10-22	Vigente	Receta Médica
CICLOBENZAPRINA	CICLOBENZAPRINA COMPRIMIDOS RECUBIERTOS 10 MG		COMPRIMIDOS RECUBIERTOS	COMPRIMIDOS	CICLOBENZAPRINA CLORHIDRATO	2007-10-17	Fabricación Nacional	OPKO CHILE S.A.	2012-10-17	Suspendido	Receta Médica
CICLOBENZAPRINA	FLEXIN COMPRIMIDOS RECUBIERTOS 5 MG		COMPRIMIDOS RECUBIERTOS	COMPRIMIDOS	CICLOBENZAPRINA CLORHIDRATO	2007-11-30	Fabricación Nacional	LABORATORIO PASTEUR S.A.	2012-11-30	Suspendido	Receta Médica
CICLOBENZAPRINA	NOREMOL COMPRIMIDOS 10 MG	10 MG	COMPRIMIDOS	COMPRIMIDOS	CICLOBENZAPRINA CLORHIDRATO	2007-11-30	Fabricación Nacional	LABORATORIO MAVER S.A.		No Vigente	Receta Médica
CICLOBENZAPRINA	TENSODOX XR COMPRIMIDOS RECUBIERTOS DE LIBERACION PROLONGADA 20 MG	20 MG	COMPRIMIDOS RECUBIERTOS DE LIBERACION PROLONGADA	COMPRIMIDOS	CICLOBENZAPRINA CLORHIDRATO	2008-08-01	Fabricación Nacional	LABORATORIOS LAFI LTDA.	2013-08-01	Vigente	Receta Médica
CICLOBENZAPRINA	FIBROX XR COMPRIMIDOS RECUBIERTOS DE LIBERACION PROLONGADA 10 MG	10 MG	COMPRIMIDOS RECUBIERTOS DE LIBERACION PROLONGADA	COMPRIMIDOS	CICLOBENZAPRINA CLORHIDRATO	2008-10-20	Fabricación Nacional	LABORATORIOS SAVAL S.A.	2013-10-20	Vigente	Receta Médica
CICLOBENZAPRINA	IPHSAFLEX 5 COMPRIMIDOS RECUBIERTOS 5 MG	5 MG	COMPRIMIDOS RECUBIERTOS	COMPRIMIDOS	CICLOBENZAPRINA CLORHIDRATO	2009-05-15	Fabricación Nacional	INTERPHARMA S.A.	2014-05-15	Vigente	Receta Médica
CICLOBENZAPRINA	RELEXIL COMPRIMIDOS RECUBIERTOS 5 MG	5 MG	COMPRIMIDOS RECUBIERTOS	COMPRIMIDOS	CICLOBENZAPRINA	2009-12-03	Fabricación Nacional	LABORATORIO CHILE S.A.		No Vigente	Receta Médica
CICLOBENZAPRINA	NOSTADEN COMPRIMIDOS RECUBIERTOS 5 MG	5 MG	COMPRIMIDOS RECUBIERTOS	COMPRIMIDOS	CICLOBENZAPRINA	2010-01-15	Fabricación Nacional	MINTLAB CO. S.A.	2015-01-15	Vigente	Receta Médica
CICLOBENZAPRINA	CICLOBENZAPRINA CLORHIDRATO COMPRIMIDOS RECUBIERTOS 10 MG	10 MG	COMPRIMIDOS RECUBIERTOS	COMPRIMIDOS	CICLOBENZAPRINA CLORHIDRATO	2010-05-06	Fabricación Nacional	INTERPHARMA S.A.		No Vigente	Receta Médica
CICLOBENZAPRINA	CICLOBENZAPRINA CLORHIDRATO COMPRIMIDOS RECUBIERTOS 5 MG	5 MG	COMPRIMIDOS RECUBIERTOS	COMPRIMIDOS	CICLOBENZAPRINA CLORHIDRATO	2010-05-06	Fabricación Nacional	INTERPHARMA S.A.		No Vigente	Receta Médica
CICLOBENZAPRINA	TENSODOX XR COMPRIMIDOS RECUBIERTOS DE LIBERACION PROLONGADA 10 MG	10 MG	COMPRIMIDOS RECUBIERTOS DE LIBERACION PROLONGADA	COMPRIMIDOS	CICLOBENZAPRINA CLORHIDRATO	2010-09-27	Fabricación Nacional	LABORATORIOS LAFI LTDA.	2015-09-26	Vigente	Receta Médica
CICLOBENZAPRINA	CICLOBENZAPRINA CLORHIDRATO COMPRIMIDOS RECUBIERTOS 10 MG	10 MG	COMPRIMIDOS RECUBIERTOS	COMPRIMIDOS	CICLOBENZAPRINA CLORHIDRATO	2011-06-08	Fabricación Nacional	EUROFARMA CHILE S.A.	2016-06-08	Vigente	Receta Médica
CICLOBENZAPRINA	SANGIFLEX COMPRIMIDOS RECUBIERTOS 10 MG	10 MG	COMPRIMIDOS RECUBIERTOS	COMPRIMIDOS	CICLOBENZAPRINA CLORHIDRATO	2012-05-18	Fabricación Nacional	FARMACÉUTICA ESAN LTDA.		Suspendido	Receta Médica
CICLOBENZAPRINA	MITRUL CAPSULAS DE LIBERACION PROLONGADA 15 MG	15 MG	CAPSULAS LIBERACION PROLONGADA	CAPSULAS	CICLOBENZAPRINA CLORHIDRATO	2012-06-04	Importado Terminado	TECNOFARMA S.A.		Vigente	Receta Médica
CICLOBENZAPRINA	MITRUL CAPSULAS DE LIBERACION PROLONGADA 30 MG	30 MG	CAPSULAS LIBERACION PROLONGADA	CAPSULAS	CICLOBENZAPRINA CLORHIDRATO	2012-06-04	Importado Terminado	TECNOFARMA S.A.		Vigente	Receta Médica
CICLOBENZAPRINA	MIO-RELAX COMPRIMIDOS RECUBIERTOS 10 MG	10 MG	COMPRIMIDOS RECUBIERTOS	COMPRIMIDOS	CICLOBENZAPRINA	2012-09-13	Importado Semiterminado	EUROFARMA CHILE S.A.		Vigente	Receta Médica
CICLOBENZAPRINA	TENSODOX COMPRIMIDOS RECUBIERTOS 10 MG	10 MG	COMPRIMIDOS RECUBIERTOS	COMPRIMIDOS	CICLOBENZAPRINA CLORHIDRATO	2013-05-15	Importado Terminado	LABORATORIOS LAFI LTDA.		Suspendido	Receta Médica
CICLOBENZAPRINA	MIO-RELAX COMPRIMIDOS RECUBIERTOS 5 MG	5 MG	COMPRIMIDOS RECUBIERTOS	COMPRIMIDOS	CICLOBENZAPRINA	2013-06-12	Importado Semiterminado	EUROFARMA CHILE S.A.		Vigente	Receta Médica
CICLOBENZAPRINA	MEDAREX COMPRIMIDOS RECUBIERTOS 10 MG	10 MG	COMPRIMIDOS RECUBIERTOS	COMPRIMIDOS	CICLOBENZAPRINA	2013-12-17	Fabricación Nacional	MEDIPHARM LTDA.		Vigente	Receta Médica
CICLOBENZAPRINA	REFLEXAN COMPRIMIDOS RECUBIERTOS 10 MG	10 MG	COMPRIMIDOS RECUBIERTOS	COMPRIMIDOS	CICLOBENZAPRINA CLORHIDRATO	2014-08-25	Fabricación Nacional	PHARMA INVESTI DE CHILE S.A.		Vigente	Receta Médica
CICLOBENZAPRINA	REFLEXAN COMPRIMIDOS RECUBIERTOS 5 MG	5 MG	COMPRIMIDOS RECUBIERTOS	COMPRIMIDOS	CICLOBENZAPRINA CLORHIDRATO	2014-08-25	Fabricación Nacional	PHARMA INVESTI DE CHILE S.A.		Vigente	Receta Médica
CICLOSPORINA	GENGRAF CAPSULAS 100 MG	100 MG	CAPSULAS	CAPSULAS	CICLOSPORINA	2000-12-11	Importado Terminado	ABBOTT LABORATORIES DE CHILE LTDA.	2005-12-11	No Vigente	Receta Médica
CICLOSPORINA	GENGRAF CAPSULAS 50 MG	50 MG	CAPSULAS	CAPSULAS	CICLOSPORINA	2000-12-11	Importado Terminado	ABBOTT LABORATORIES DE CHILE LTDA.	2005-12-11	No Vigente	Receta Médica
CICLOSPORINA	GENGRAF CAPSULAS 25 MG	25 MG	CAPSULAS	CAPSULAS	CICLOSPORINA	2000-12-11	Importado Terminado	ABBOTT LABORATORIES DE CHILE LTDA.	2005-12-11	No Vigente	Receta Médica
CICLOSPORINA	TRANSPORINA CAPSULAS BLANDAS 50 MG	50 MG	CAPSULAS BLANDAS	CAPSULAS	CICLOSPORINA	2001-05-29	Importado A Granel	LABORATORIOS LAFI LTDA.	2011-05-29	No Vigente	Receta Médica
CICLOSPORINA	TRANSPORINA CAPSULAS BLANDAS 100 MG	100 MG	CAPSULAS BLANDAS	CAPSULAS	CICLOSPORINA	2001-05-29	Importado A Granel	LABORATORIOS LAFI LTDA.	2011-05-29	No Vigente	Receta Médica
CICLOSPORINA	TRANSPORINA CAPSULAS BLANDAS 25 MG	25 MG	CAPSULAS BLANDAS	CAPSULAS	CICLOSPORINA	2001-05-29	Importado A Granel	LABORATORIOS LAFI LTDA.	2011-05-29	No Vigente	Receta Médica
CICLOSPORINA	SANDIMMUN NEORAL CAPSULAS BLANDAS 100 MG	100 MG	CAPSULAS BLANDAS	CAPSULAS	CICLOSPORINA	1995-02-24	Importado Terminado con Reacondicionamiento Local	NOVARTIS CHILE S.A.	2016-02-24	Vigente	Receta Médica
CICLOSPORINA	SANDIMMUN NEORAL CAPSULAS BLANDAS 25 MG	25 MG	CAPSULAS BLANDAS	CAPSULAS	CICLOSPORINA	1995-02-23	Importado Terminado con Reacondicionamiento Local	NOVARTIS CHILE S.A.	2016-02-23	Vigente	Receta Médica
CICLOSPORINA	SANDIMMUN NEORAL CAPSULAS BLANDAS 50 MG	50 MG	CAPSULAS BLANDAS	CAPSULAS	CICLOSPORINA	1995-02-24	Importado Terminado con Reacondicionamiento Local	NOVARTIS CHILE S.A.	2016-02-24	Vigente	Receta Médica
CICLOSPORINA	CICLOSPORINA CAPSULAS BLANDAS 50 MG.		CAPSULAS BLANDAS	CAPSULAS		2002-05-17	Importado A Granel	LABORATORIOS ANDRÓMACO S.A.	2007-05-17	No Vigente	Receta Médica
CICLOSPORINA	CICLOSPORINA CAPSULAS BLANDAS 25 MG.	25 MG	CAPSULAS BLANDAS	CAPSULAS	CICLOSPORINA	2002-05-17	Importado A Granel	LABORATORIOS ANDRÓMACO S.A.	2007-05-17	No Vigente	Receta Médica
CICLOSPORINA	CICLOSPORINA CAPSULAS BLANDAS 100 MG.	100 MG	CAPSULAS BLANDAS	CAPSULAS		2002-05-17	Importado Terminado	LABORATORIOS ANDROMACO S.A.	2007-05-17	No Vigente	Receta Médica
CICLOSPORINA	SANDIMMUN NEORAL CAPSULAS BLANDAS 10 MG	10 MG	CAPSULAS BLANDAS	CAPSULAS	CICLOSPORINA	1998-12-31	Importado Terminado con Reacondicionamiento Local	NOVARTIS CHILE S.A.	2013-12-31	Vigente	Receta Médica
CICLOSPORINA	CICLOSPORINA CAPSULAS BLANDAS 100 MG	100 MG	CAPSULAS BLANDAS	CAPSULAS	CICLOSPORINA	2004-05-10	Importado Terminado	LABORATORIO BESTPHARMA S.A.		No Vigente	Receta Médica
CICLOSPORINA	CICLOSPORINA CAPSULAS BLANDAS 50 MG	50 MG	CAPSULAS BLANDAS	CAPSULAS	CICLOSPORINA	2004-12-24	Importado Terminado	BESTPHARMA S.A.		No Vigente	Receta Médica
CICLOSPORINA	CICLOSPORINA CAPSULAS BLANDAS 25 MG	25 MG	CAPSULAS BLANDAS	CAPSULAS	CICLOSPORINA	2004-12-13	Importado Terminado	BESTPHARMA S.A.		No Vigente	Receta Médica
CICLOSPORINA	BIOSPORIN CAPSULAS BLANDAS 100 MG	100 MG	CAPSULAS BLANDAS	CAPSULAS	CICLOSPORINA	2005-02-28	Importado A Granel	BIOTOSCANA FARMA S.A.		No Vigente	Receta Médica
CICLOSPORINA	BIOSPORIN CAPSULAS BLANDAS 50 MG	50 MG	CAPSULAS BLANDAS	CAPSULAS	CICLOSPORINA	2005-02-28	Importado A Granel	BIOTOSCANA FARMA S.A.		No Vigente	Receta Médica
CICLOSPORINA	EQUORAL CAPSULAS BLANDAS 25 MG (CICLOSPORINA-A)	25 MG	CAPSULAS BLANDAS	CAPSULAS	CICLOSPORINA	2005-07-11	Importado Terminado	LABORATORIO CHILE S.A.	2015-07-10	Vigente	Receta Médica
CICLOSPORINA	EQUORAL CAPSULAS BLANDAS 50 MG	50 MG	CAPSULAS BLANDAS	CAPSULAS	CICLOSPORINA	2005-07-11	Importado Terminado	LABORATORIO CHILE S.A.	2015-07-10	Vigente	Receta Médica
CICLOSPORINA	EQUORAL CAPSULAS BLANDAS 100 MG	100 MG	CAPSULAS BLANDAS	CAPSULAS	CICLOSPORINA	2005-07-11	Importado Terminado	LABORATORIO CHILE S.A.	2015-07-10	Vigente	Receta Médica
CICLOSPORINA	SIGMASPORIN MICRORAL CAPSULAS BLANDAS 25 MG		CAPSULAS BLANDAS	CAPSULAS	CICLOSPORINA	2006-11-16	Importado Terminado	LIBRA CHILE S.A.	2011-11-16	Vigente	Receta Médica
CICLOSPORINA	SIGMASPORIN MICRORAL CAPSULAS BLANDAS 50 MG	50 MG	CAPSULAS BLANDAS	CAPSULAS	CICLOSPORINA	2006-11-16	Importado Terminado	LIBRA CHILE S.A.	2011-11-16	Vigente	Receta Médica
CICLOSPORINA	SIGMASPORIN MICRORAL CAPSULAS BLANDAS 100 MG	100 MG	CAPSULAS BLANDAS	CAPSULAS	CICLOSPORINA	2006-11-16	Importado Terminado	LIBRA CHILE S.A.	2011-11-16	Vigente	Receta Médica
CICLOSPORINA	BIOSPORIN CAPSULAS BLANDAS 25 MG		CAPSULAS BLANDAS	CAPSULAS	CICLOSPORINA	2007-04-05	Importado A Granel	LABORATORIO BIOTOSCANA FARMA LTDA.		No Vigente	Receta Médica
CICLOSPORINA	CICLOSPORINA MICROENCAPSULADA CAPSULAS BLANDAS 25 MG.		CAPSULAS BLANDAS	CAPSULAS	CICLOSPORINA	2007-09-06	Importado Terminado	BIOCROSS S.A.		No Vigente	Receta Médica
CICLOSPORINA	CICLOSPORINA MICROENCAPSULADA CAPSULAS BLANDAS 25 MG		CAPSULAS BLANDAS	CAPSULAS	CICLOSPORINA	2007-10-11	Importado a Granel	INVERSIONES PMG PHARMA S.A		No Vigente	Receta Médica
CICLOSPORINA	CICLOSPORINA MICROENCAPSULADA CAPSULAS BLANDAS 50 MG		CAPSULAS BLANDAS	CAPSULAS	CICLOSPORINA	2007-10-11	Importado a Granel	INVERSIONES PMG PHARMA S.A		No Vigente	Receta Médica
CICLOSPORINA	CICLOSPORINA MICROENCAPSULADA CAPSULAS BLANDAS 100 MG		CAPSULAS BLANDAS	CAPSULAS	CICLOSPORINA	2007-10-11	Importado a Granel	INVERSIONES PMG PHARMA S.A		No Vigente	Receta Médica
CICLOSPORINA	CICLOSPORINA MICROENCAPSULADA CAPSULAS BLANDAS 100 MG.		CAPSULAS BLANDAS	CAPSULAS	CICLOSPORINA	2007-10-08	Importado Terminado	BIOCROSS S.A.		No Vigente	Receta Médica
CICLOSPORINA	CICLOSPORINA CAPSULAS BLANDAS 100 MG	100 MG	CAPSULAS BLANDAS	CAPSULAS	CICLOSPORINA	2009-07-15	Importado a Granel	Medical International Laboratories Corporation S.A. (MINTLAB Co. S.A.)		No Vigente	Receta Médica
CICLOSPORINA	CICLOSPORINA CAPSULAS BLANDAS 50 MG	50 MG	CAPSULAS BLANDAS	CAPSULAS	CICLOSPORINA	2009-07-15	Importado a Granel	Medical International Laboratories Corporation S.A. (MINTLAB Co. S.A.)		No Vigente	Receta Médica
CICLOSPORINA	SANDIMMUN NEORAL CAPSULAS BLANDAS 50 MG	50 MG	CAPSULAS BLANDAS	CAPSULAS	CICLOSPORINA	2016-02-03	Importado Terminado con Reacondicionamiento Local	NOVARTIS CHILE S.A.		Suspendido	Receta Médica
CILOSTAZOL	ARTESOL COMPRIMIDOS 50 MG		COMPRIMIDOS	COMPRIMIDOS	CILOSTAZOL	2002-03-28	Fabricación Nacional	LABORATORIOS RECALCINE S.A.	2012-03-28	Vigente	Receta Médica
CILOSTAZOL	ARTESOL COMPRIMIDOS 100 MG		COMPRIMIDOS	COMPRIMIDOS	CILOSTAZOL	2002-03-28	Fabricación Nacional	LABORATORIOS RECALCINE S.A.	2012-03-28	Vigente	Receta Médica
CILOSTAZOL	CLAUTER COMPRIMIDOS 50 MG	50 MG	COMPRIMIDOS	COMPRIMIDOS	CILOSTAZOL	2004-06-30	Importado Terminado	TECNOFARMA S.A.	2014-06-30	Vigente	Receta Médica
CILOSTAZOL	CLAUTER COMPRIMIDOS 100 MG	100 MG	COMPRIMIDOS	COMPRIMIDOS	CILOSTAZOL	2004-06-30	Importado Terminado	TECNOFARMA S.A.	2014-06-30	Vigente	Receta Médica
CILOSTAZOL	SADOXOL-50 COMPRIMIDOS 50 MG	50 MG	COMPRIMIDOS	COMPRIMIDOS	CILOSTAZOL	2005-02-14	Importado Terminado	PHARMA INVESTI DE CHILE S.A.	2010-02-14	No Vigente	Receta Médica
CILOSTAZOL	SADOXOL-100 COMPRIMIDOS 100 MG	100 MG	COMPRIMIDOS	COMPRIMIDOS	CILOSTAZOL	2005-02-13	Importado Terminado	PHARMA INVESTI DE CHILE S.A.	2015-02-14	Vigente	Receta Médica
CILOSTAZOL	ILOSTAL COMPRIMIDOS 100 MG	100 MG	COMPRIMIDOS	COMPRIMIDOS	CILOSTAZOL	2005-02-14	Importado Terminado	MERCK S.A.	2015-02-14	Vigente	Receta Médica
CILOSTAZOL	ILOSTAL COMPRIMIDOS 50 MG	50 MG	COMPRIMIDOS	COMPRIMIDOS	CILOSTAZOL	2005-02-14	Importado Terminado	MERCK S.A.	2015-02-14	Vigente	Receta Médica
CILOSTAZOL	KOSTAL COMPRIMIDOS 50 MG	50 MG	COMPRIMIDOS	COMPRIMIDOS	CILOSTAZOL	2005-10-13	Fabricación Nacional	ALPES CHEMIE S.A.	2015-10-13	Suspendido	Receta Médica
CILOSTAZOL	KOSTAL COMPRIMIDOS 100 MG	100 MG	COMPRIMIDOS	COMPRIMIDOS	CILOSTAZOL	2005-10-13	Fabricación Nacional	ALPES CHEMIE S.A.	2015-10-13	Suspendido	Receta Médica
CILOSTAZOL	ZYSTOL COMPRIMIDOS 100 MG	100 MG	COMPRIMIDOS	COMPRIMIDOS	CILOSTAZOL	2006-08-11	Importado Terminado	LABORATORIO CHILE S.A.	2011-08-11	No Vigente	Receta Médica
CILOSTAZOL	ZYSTOL COMPRIMIDOS 50 MG	50 MG	COMPRIMIDOS	COMPRIMIDOS	CILOSTAZOL	2006-08-11	Importado Terminado	LABORATORIO CHILE S.A.	2011-08-11	No Vigente	Receta Médica
CILOSTAZOL	PLETAAL COMPRIMIDOS 50 MG		COMPRIMIDOS	COMPRIMIDOS	CILOSTAZOL	2007-12-12	Importado Terminado con Reacondicionamiento Local	JOHNSON & JOHNSON DE CHILE S.A.	2012-12-12	Vigente	Receta Médica
CILOSTAZOL	PLETAAL COMPRIMIDOS 100 MG		COMPRIMIDOS	COMPRIMIDOS	CILOSTAZOL	2007-12-12	Importado Terminado con Reacondicionamiento Local	JOHNSON & JOHNSON DE CHILE S.A.	2012-12-12	Vigente	Receta Médica
CILOSTAZOL	KOSTAL COMPRIMIDOS 100 MG	100 MG	COMPRIMIDOS	COMPRIMIDOS	CILOSTAZOL	2014-06-20	Fabricación Nacional	ALPES CHEMIE S.A.		Suspendido	Receta Médica
CILOSTAZOL	KOSTAL COMPRIMIDOS 50 MG	50 MG	COMPRIMIDOS	COMPRIMIDOS	CILOSTAZOL	2014-06-20	Fabricación Nacional	ALPES CHEMIE S.A.		Suspendido	Receta Médica
CILOSTAZOL	CILOSVITAE COMPRIMIDOS 100 MG	100 MG	COMPRIMIDOS	COMPRIMIDOS	CILOSTAZOL	2014-08-12	Importado Terminado con Reacondicionamiento Local	GALENICUM HEALTH CHILE S.p.A.		Vigente	Receta Médica
CINARIZINA	CINARIZINA COMPRIMIDOS 25 MG		COMPRIMIDOS	COMPRIMIDOS		1998-08-07	Fabricación Nacional	RECBEN XENERICS FARMACÉUTICA LTDA.	2003-08-07	No Vigente	Receta Médica
CINARIZINA	CINARIZINA CAPSULAS 75 MG		CAPSULAS	CAPSULAS	CINARIZINA	1998-08-10	Fabricación Nacional	RECBEN XENERICS FARMACÉUTICA LTDA.	2013-08-10	Vigente	Receta Médica
CINARIZINA	CINARIZINA COMPRIMIDOS 25 MG	25 MG	COMPRIMIDOS	COMPRIMIDOS	CINARIZINA	1999-03-15	Fabricación Nacional	LABORATORIOS ANDRÓMACO S.A.	2014-03-15	No Vigente	Receta Médica
CINARIZINA	CINARIZINA CAPSULAS 75 MG	75 MG	CAPSULAS	CAPSULAS	CINARIZINA	1999-10-28	Fabricación Nacional	LABORATORIOS ANDRÓMACO S.A.	2014-10-28	No Vigente	Receta Médica
CINARIZINA	STUGERON COMPRIMIDOS 25 MG	25 MG	COMPRIMIDOS	COMPRIMIDOS	CINARIZINA	1977-02-11	Importado Terminado con Reacondicionamiento Local	JOHNSON & JOHNSON DE CHILE S.A.	2014-02-11	Vigente	Receta Médica
CINARIZINA	CINARIZINA COMPRIMIDOS 25 MG		COMPRIMIDOS	COMPRIMIDOS		2000-02-08	Fabricación Nacional	MINTLAB CO. S.A.	2015-02-08	Vigente	Receta Médica
CINARIZINA	SIRIDONE COMPRIMIDOS RECUBIERTOS 75 MG	75 MG	COMPRIMIDOS RECUBIERTOS	COMPRIMIDOS	CINARIZINA	1986-08-06	Fabricación Nacional	CHEMOPHARMA S.A.	2010-08-06	No Vigente	Receta Médica
CINARIZINA	SIRIDONE COMPRIMIDOS RECUBIERTOS 25 MG	25 MG	COMPRIMIDOS RECUBIERTOS	COMPRIMIDOS	CINARIZINA	1986-08-06	Fabricación Nacional	CHEMOPHARMA S.A.	2010-08-06	No Vigente	Receta Médica
CINARIZINA	STUGERON FORTE COMPRIMIDOS 75 MG	75 MG	COMPRIMIDOS	COMPRIMIDOS	CINARIZINA	1984-03-26	Importado Terminado con Reacondicionamiento Local	JOHNSON & JOHNSON DE CHILE S.A.	2015-03-25	Vigente	Receta Médica
CINARIZINA	CINARIZINA CAPSULAS 75 MG	75 MG	CAPSULAS	CAPSULAS	CINARIZINA	2000-10-06	Fabricación Nacional	MINTLAB CO. S.A.	2015-10-06	Vigente	Receta Médica
CINARIZINA	CINARIZINA 25 MG COMPRIMIDOS		COMPRIMIDOS	COMPRIMIDOS		1992-12-21	Fabricación Nacional	LABORATORIO CHILE S.A.		No Vigente	Receta Médica
CINARIZINA	CINARIZINA 75 MG CAPSULAS		CAPSULAS	CAPSULAS		1992-12-21	Fabricación Nacional	LABORATORIO CHILE S.A.	2001-04-07	No Vigente	Receta Médica
CINARIZINA	CINERGIL COMPRIMIDOS RECUBIERTOS 25 MG	25 MG	COMPRIMIDOS RECUBIERTOS	COMPRIMIDOS	CINARIZINA	1990-05-18	Fabricación Nacional	ITF - LABOMED FARMACÉUTICA LTDA.	2011-05-18	No Vigente	Receta Médica
CINARIZINA	CINERGIL FORTE COMPRIMIDOS RECUBIERTOS 75 MG	75 MG	COMPRIMIDOS RECUBIERTOS	COMPRIMIDOS	CINARIZINA	1990-02-21	Fabricación Nacional	ITF - LABOMED FARMACÉUTICA LTDA.	2011-02-21	No Vigente	Receta Médica
CINARIZINA	CINARIZINA COMPRIMIDOS RECUBIERTOS 25 MG	25 MG	COMPRIMIDOS RECUBIERTOS	COMPRIMIDOS	CINARIZINA	2002-05-08	Importado Terminado	BESTPHARMA S.A.	2007-05-08	No Vigente	Receta Médica
CINARIZINA	CINARIZINA CAPSULAS 75 MG	75 MG	CAPSULAS	CAPSULAS	CINARIZINA	2002-08-27	Importado Terminado	BESTPHARMA S.A.	2007-08-27	No Vigente	Receta Médica
CINARIZINA	CINARIZINA COMPRIMIDOS 25 MG	25 MG	COMPRIMIDOS	COMPRIMIDOS	CINARIZINA	2004-01-27	Importado Terminado	Medical International Laboratories Corporation S.A. (MINTLAB Co. S.A.)		No Vigente	Receta Médica
CINARIZINA	CINARIZINA COMPRIMIDOS 25 MG	25 MG	COMPRIMIDOS	COMPRIMIDOS	CINARIZINA	2006-12-29	Fabricación Nacional	LABORATORIO CHILE S.A.	2011-12-29	Vigente	Receta Médica
CINARIZINA	CINARIZINA CAPSULAS 75 MG	75 MG	CAPSULAS	CAPSULAS	CINARIZINA	2007-03-26	Fabricación Nacional	LABORATORIO CHILE S.A.	2012-03-26	Vigente	Receta Médica
CINARIZINA	CINARIZINA COMPRIMIDOS 25 MG	25 MG	COMPRIMIDOS	COMPRIMIDOS	CINARIZINA	2008-12-22	Importado Terminado	OPKO CHILE S.A.	2013-12-22	Vigente	Receta Médica
CIPROFLOXACINO CLORHIDRATO MONOHIDRATO	CIPROFLOXACINO COMPRIMIDOS RECUBIERTOS 250 MG		COMPRIMIDOS RECUBIERTOS	COMPRIMIDOS	CIPROFLOXACINO	1997-06-09	Fabricación Nacional	RECBEN XENERICS FARMACÉUTICA LTDA.	2012-06-09	Vigente	Receta Médica Retenida
CIPROFLOXACINO CLORHIDRATO MONOHIDRATO	CIPROFLOXACINO COMPRIMIDOS RECUBIERTOS 500 MG	500 MG	COMPRIMIDOS RECUBIERTOS	COMPRIMIDOS	CIPROFLOXACINO (MONOHIDRATO CLORHIDRATO)	1997-06-09	Importado Terminado	RECBEN XENERICS FARMACÉUTICA LTDA.	2007-06-09	No Vigente	Receta Médica Retenida
CIPROFLOXACINO CLORHIDRATO MONOHIDRATO	PRALOK COMPRIMIDOS RECUBIERTOS 250 MG		COMPRIMIDOS RECUBIERTOS	COMPRIMIDOS	CIPROFLOXACINO	1997-10-15	Fabricación Nacional	Medical International Laboratories Corporation S.A. (MINTLAB Co. S.A.)	2002-10-15	No Vigente	Receta Médica Retenida
CIPROFLOXACINO CLORHIDRATO MONOHIDRATO	PRALOK COMPRIMIDOS RECUBIERTOS 500 MG		COMPRIMIDOS RECUBIERTOS	COMPRIMIDOS	CIPROFLOXACINO	1997-10-15	Fabricación Nacional	Medical International Laboratories Corporation S.A. (MINTLAB Co. S.A.)	2002-10-15	No Vigente	Receta Médica Retenida
CIPROFLOXACINO CLORHIDRATO MONOHIDRATO	PRALOK COMPRIMIDOS RECUBIERTOS 750 MG		COMPRIMIDOS RECUBIERTOS	COMPRIMIDOS	CIPROFLOXACINO	1997-10-15	Fabricación Nacional	MINTLAB CO. S.A.	2002-10-15	No Vigente	Receta Médica Retenida
CIPROFLOXACINO CLORHIDRATO MONOHIDRATO	CIPROFLOXACINO COMPRIMIDOS RECUBIERTOS 500 MG		COMPRIMIDOS RECUBIERTOS	COMPRIMIDOS	CIPROFLOXACINO (MONOHIDRATO CLORHIDRATO)	1998-06-05	Importado Terminado	PHARMAMERICA LTDA.		No Vigente	Receta Médica
CIPROFLOXACINO CLORHIDRATO MONOHIDRATO	LABOQUIN COMPRIMIDOS RECUBIERTOS 250 MG	250 MG	COMPRIMIDOS RECUBIERTOS	COMPRIMIDOS	CIPROFLOXACINO	1988-12-20	Fabricación Nacional	ITF - LABOMED FARMACÉUTICA LTDA.	2010-12-20	No Vigente	Receta Médica Retenida
CIPROFLOXACINO CLORHIDRATO MONOHIDRATO	CIPROFLOXACINO CAPSULAS 250 MG	250 MG	CAPSULAS	CAPSULAS	CIPROFLOXACINO (MONOHIDRATO CLORHIDRATO)	1989-02-27	Fabricación Nacional	INSTITUTO SANITAS S.A.	2010-02-27	No Vigente	Receta Médica Retenida
CIPROFLOXACINO CLORHIDRATO MONOHIDRATO	CIPROFLOXACINO COMPRIMIDOS RECUBIERTOS 500 MG		COMPRIMIDOS	COMPRIMIDOS		2000-05-19	Fabricación Nacional	PHARMATRADE S.A.		No Vigente	Receta Médica Retenida
CIPROFLOXACINO CLORHIDRATO MONOHIDRATO	TIGINA COMPRIMIDOS RECUBIERTOS 500 MG	500 MG	COMPRIMIDOS	COMPRIMIDOS	CIPROFLOXACINO (MONOHIDRATO CLORHIDRATO)	1988-09-15	Fabricación Nacional	INTERPHARMA S.A.	2010-09-15	No Vigente	Receta Médica Retenida
CIPROFLOXACINO CLORHIDRATO MONOHIDRATO	TIGINA COMPRIMIDOS RECUBIERTOS 250 MG	250 MG	COMPRIMIDOS RECUBIERTOS	COMPRIMIDOS	CIPROFLOXACINO	1988-09-15	Fabricación Nacional	INTERPHARMA S.A.	2010-09-15	No Vigente	Receta Médica Retenida
CIPROFLOXACINO CLORHIDRATO MONOHIDRATO	CIPROVAL COMPRIMIDOS RECUBIERTOS 500 MG	500 MG	COMPRIMIDOS RECUBIERTOS	COMPRIMIDOS	CIPROFLOXACINO	1988-05-25	Fabricación Nacional	LABORATORIOS SAVAL S.A.	2015-05-24	Vigente	Receta Médica Retenida
CIPROFLOXACINO CLORHIDRATO MONOHIDRATO	CIPROVAL COMPRIMIDOS RECUBIERTOS 750 MG	750 MG	COMPRIMIDOS RECUBIERTOS	COMPRIMIDOS	CIPROFLOXACINO (CLORHIDRATO)	1988-12-20	Fabricación Nacional	LABORATORIOS SAVAL S.A.	2010-12-20	No Vigente	Receta Médica Retenida
CIPROFLOXACINO CLORHIDRATO MONOHIDRATO	CIPROVAL COMPRIMIDOS RECUBIERTOS 250 MG	250 MG	COMPRIMIDOS RECUBIERTOS	COMPRIMIDOS	CIPROFLOXACINO (CLORHIDRATO)	1988-05-25	Fabricación Nacional	LABORATORIOS SAVAL S.A.	2010-05-25	No Vigente	Receta Médica Retenida
CIPROFLOXACINO CLORHIDRATO MONOHIDRATO	CIFLOXIN COMPRIMIDOS RECUBIERTOS 250 MG	250 MG	COMPRIMIDOS RECUBIERTOS	COMPRIMIDOS	CIPROFLOXACINO (MONOHIDRATO CLORHIDRATO)	1988-06-08	Fabricación Nacional	LABORATORIOS LAFI LTDA.	2010-06-08	No Vigente	Receta Médica Retenida
CIPROFLOXACINO CLORHIDRATO MONOHIDRATO	CIFLOXIN COMPRIMIDOS RECUBIERTOS 750 MG	750 MG	COMPRIMIDOS RECUBIERTOS	COMPRIMIDOS	CIPROFLOXACINO	1988-06-08	Fabricación Nacional	LABORATORIOS LAFI LTDA.	2010-06-08	No Vigente	Receta Médica Retenida
CIPROFLOXACINO CLORHIDRATO MONOHIDRATO	CIFLOXIN COMPRIMIDOS RECUBIERTOS 500 MG	500 MG	COMPRIMIDOS RECUBIERTOS	COMPRIMIDOS	CIPROFLOXACINO	1989-11-28	Fabricación Nacional	LABORATORIOS LAFI LTDA.	2015-11-28	Vigente	Receta Médica Retenida
CIPROFLOXACINO CLORHIDRATO MONOHIDRATO	BAYCIP COMPRIMIDOS 100 MG	100 MG	COMPRIMIDOS	COMPRIMIDOS	CIPROFLOXACINO (MONOHIDRATO CLORHIDRATO)	1987-10-06	Fabricación Nacional	BAYER S.A.	2010-10-06	No Vigente	Receta Médica Retenida
CIPROFLOXACINO CLORHIDRATO MONOHIDRATO	BAYCIP COMPRIMIDOS RECUBIERTOS 250 MG	250 MG	COMPRIMIDOS RECUBIERTOS	COMPRIMIDOS	CIPROFLOXACINO	1987-10-05	Importado Terminado	BAYER S.A.	2010-10-05	No Vigente	Receta Médica Retenida
CIPROFLOXACINO CLORHIDRATO MONOHIDRATO	BAYCIP COMPRIMIDOS RECUBIERTOS 500 MG	500 MG	COMPRIMIDOS	COMPRIMIDOS	CIPROFLOXACINO	1987-10-05	Importado Terminado con Reacondicionamiento Local	BAYER S.A.	2015-10-05	Vigente	Receta Médica Retenida
CIPROFLOXACINO CLORHIDRATO MONOHIDRATO	BAYCIP COMPRIMIDOS RECUBIERTOS 750 MG	750 MG	COMPRIMIDOS RECUBIERTOS	COMPRIMIDOS	CIPROFLOXACINO	1987-10-06	Importado Terminado	BAYER S.A.	2010-10-06	No Vigente	Receta Médica Retenida
CIPROFLOXACINO CLORHIDRATO MONOHIDRATO	CIPROFLOXACINO CAPSULAS 250 MG	250 MG	CAPSULAS	CAPSULAS	CIPROFLOXACINO	1989-07-17	Fabricación Nacional	LABORATORIOS RIDER LTDA.	2005-07-17	No Vigente	Receta Médica Retenida
CIPROFLOXACINO CLORHIDRATO MONOHIDRATO	CIPROFLOXACINO CAPSULAS 500 MG	500 MG	CAPSULAS	CAPSULAS	CIPROFLOXACINO	1989-10-04	Fabricación Nacional	LABORATORIOS RIDER LTDA.	2005-10-04	No Vigente	Receta Médica Retenida
CIPROFLOXACINO CLORHIDRATO MONOHIDRATO	CIPROXINO COMPRIMIDOS RECUBIERTOS 250 MG	250 MG	COMPRIMIDOS RECUBIERTOS	COMPRIMIDOS	CIPROFLOXACINO	1988-11-10	Fabricación Nacional	LABORATORIOS ANDRÓMACO S.A.	2010-11-10	No Vigente	Receta Médica Retenida
CIPROFLOXACINO CLORHIDRATO MONOHIDRATO	PROFLAX CAPSULAS 250 MG	250 MG	CAPSULAS	CAPSULAS	CIPROFLOXACINO	1988-10-31	Fabricación Nacional	LABORATORIOS SILESIA S.A.	2010-10-31	No Vigente	Receta Médica Retenida
CIPROFLOXACINO CLORHIDRATO MONOHIDRATO	PROFLAX CAPSULAS 500 MG	500 MG	CAPSULAS	CAPSULAS	CIPROFLOXACINO	1989-07-25	Fabricación Nacional	LABORATORIOS SILESIA S.A.	2010-07-25	No Vigente	Receta Médica Retenida
CIPROFLOXACINO CLORHIDRATO MONOHIDRATO	PROFLAX COMPRIMIDOS 750 MG	750 MG	COMPRIMIDOS	COMPRIMIDOS	CIPROFLOXACINO	1989-07-25	Fabricación Nacional	LABORATORIOS SILESIA S.A.	2010-07-25	No Vigente	Receta Médica Retenida
CIPROFLOXACINO CLORHIDRATO MONOHIDRATO	CIPROFLOXACINO COMPRIMIDOS RECUBIERTOS 750 MG	750 MG	COMPRIMIDOS RECUBIERTOS	COMPRIMIDOS	CIPROFLOXACINO	2000-09-01	Importado A Granel	BESTPHARMA S.A.	2010-09-01	No Vigente	Receta Médica Retenida
CIPROFLOXACINO CLORHIDRATO MONOHIDRATO	CIPROFLOXACINO COMPRIMIDOS RECUBIERTOS 250 MG		COMPRIMIDOS RECUBIERTOS	COMPRIMIDOS		1995-09-07	Importado Terminado	LABORATORIO BESTPHARMA S.A.	2001-04-07	No Vigente	Receta Médica Retenida
CIPROFLOXACINO CLORHIDRATO MONOHIDRATO	CIPROFLOXACINO COMPRIMIDOS RECUBIERTOS 500 MG	500 MG	COMPRIMIDOS RECUBIERTOS	COMPRIMIDOS	CIPROFLOXACINO (CLORHIDRATO)	1996-03-18	Importado Terminado	BESTPHARMA S.A.	2006-03-18	No Vigente	Receta Médica Retenida
CIPROFLOXACINO CLORHIDRATO MONOHIDRATO	CIPROFLOXACINO COMPRIMIDOS 250 MG		COMPRIMIDOS RECUBIERTOS	COMPRIMIDOS		1992-01-31	Fabricación Nacional	LABORATORIO CHILE S.A.	2001-04-07	No Vigente	Receta Médica Retenida
CIPROFLOXACINO CLORHIDRATO MONOHIDRATO	CIPROFLOXACINO COMPRIMIDOS RECUBIERTOS 500 MG	500 MG	COMPRIMIDOS RECUBIERTOS	COMPRIMIDOS	CIPROFLOXACINO	1992-01-31	Fabricación Nacional	LABORATORIO CHILE S.A.	2016-01-31	Vigente	Receta Médica Retenida
CIPROFLOXACINO CLORHIDRATO MONOHIDRATO	CIPROFLOXACINO COMPRIMIDOS RECUBIERTOS 750 MG		COMPRIMIDOS RECUBIERTOS	COMPRIMIDOS		1992-01-31	Fabricación Nacional	LABORATORIO CHILE S.A.		No Vigente	Receta Médica Retenida
CIPROFLOXACINO CLORHIDRATO MONOHIDRATO	GRIFOCIPROX COMPRIMIDOS RECUBIERTOS 500 MG	500 MG	COMPRIMIDOS RECUBIERTOS	COMPRIMIDOS	CIPROFLOXACINO	1990-01-30	Fabricación Nacional	LABORATORIO CHILE S.A.	2016-01-30	Vigente	Receta Médica Retenida
CIPROFLOXACINO CLORHIDRATO MONOHIDRATO	CIPROFLOXACINO COMPRIMIDOS RECUBIERTOS 250 MG	250 MG	COMPRIMIDOS RECUBIERTOS	COMPRIMIDOS	CIPROFLOXACINO	1990-03-29	Fabricación Nacional	CHEMOPHARMA S.A.	2011-03-28	No Vigente	Receta Médica Retenida
CIPROFLOXACINO CLORHIDRATO MONOHIDRATO	CIPROFLOXACINO COMPRIMIDOS RECUBIERTOS 500 MG	500 MG	COMPRIMIDOS RECUBIERTOS	COMPRIMIDOS	CIPROFLOXACINO	1990-03-29	Importado a Granel	CHEMOPHARMA S.A.	2016-03-28	Vigente	Receta Médica Retenida
CIPROFLOXACINO CLORHIDRATO MONOHIDRATO	CIPROFLOXACINO COMPRIMIDOS RECUBIERTOS 750 MG		COMPRIMIDOS RECUBIERTOS	COMPRIMIDOS	CIPROFLOXACINO CLORHIDRATO	1990-03-28	Fabricación Nacional	CHEMOPHARMA S.A.	2011-03-28	No Vigente	Receta Médica Retenida
CIPROFLOXACINO CLORHIDRATO MONOHIDRATO	CIPROFLOXACINO COMPRIMIDOS 500 MG		COMPRIMIDOS	COMPRIMIDOS		2001-10-30	Importado Terminado	GUILLERMO HARDING Y CIA. LTDA.	2006-10-30	No Vigente	Receta Médica Retenida
CIPROFLOXACINO CLORHIDRATO MONOHIDRATO	CIPROFLOXACINO COMPRIMIDOS RECUBIERTOS 250 MG	250 250	COMPRIMIDOS RECUBIERTOS	COMPRIMIDOS	CIPROFLOXACINO	1993-09-10	Fabricación Nacional	MINTLAB CO. S.A.	2011-09-10	No Vigente	Receta Médica Retenida
CIPROFLOXACINO CLORHIDRATO MONOHIDRATO	CIPROFLOXACINO COMPRIMIDOS RECUBIERTOS 500 MG	500 MG	COMPRIMIDOS RECUBIERTOS	COMPRIMIDOS	CIPROFLOXACINO	1993-05-20	Fabricación Nacional	MINTLAB CO. S.A.	2016-05-19	Vigente	Receta Médica Retenida
CIPROFLOXACINO CLORHIDRATO MONOHIDRATO	CIPROFLOXACINO COMPRIMIDOS RECUBIERTOS 750 MG	750 MG	COMPRIMIDOS RECUBIERTOS	COMPRIMIDOS	CIPROFLOXACINO	1993-07-02	Fabricación Nacional	MINTLAB CO. S.A.	2011-07-02	No Vigente	Receta Médica Retenida
CIPROFLOXACINO CLORHIDRATO MONOHIDRATO	CIPROFLOXACINO COMPRIMIDOS RECUBIERTOS 500 MG	500 MG	COMPRIMIDOS RECUBIERTOS	COMPRIMIDOS	CIPROFLOXACINO	2001-12-19	Fabricación Nacional	LABORATORIOS ANDRÓMACO S.A.	2011-12-19	Suspendido	Receta Médica Retenida
CIPROFLOXACINO CLORHIDRATO MONOHIDRATO	CIPROFLOXACINO COMPRIMIDOS RECUBIERTOS 250 MG		COMPRIMIDOS RECUBIERTOS	COMPRIMIDOS		2001-12-19	Fabricación Nacional	LABORATORIOS ANDRÓMACO S.A.	2011-12-19	No Vigente	Receta Médica Retenida
CIPROFLOXACINO CLORHIDRATO MONOHIDRATO	CIPROFLOXACINO COMPRIMIDOS RECUBIERTOS 500 MG		COMPRIMIDOS RECUBIERTOS	COMPRIMIDOS		2001-12-26	Importado A Granel	KAMPAR S.A.	2006-12-26	No Vigente	Receta Médica Retenida
CIPROFLOXACINO CLORHIDRATO MONOHIDRATO	LABOQUIN COMPRIMIDOS RECUBIERTOS 500 MG	500 MG	COMPRIMIDOS RECUBIERTOS	COMPRIMIDOS	CIPROFLOXACINO	1990-03-15	Fabricación Nacional	ITF - LABOMED FARMACÉUTICA LTDA.	2011-03-15	No Vigente	Receta Médica Retenida
CIPROFLOXACINO CLORHIDRATO MONOHIDRATO	CIPROFLOXACINO COMPRIMIDOS RECUBIERTOS 750 MG		COMPRIMIDOS RECUBIERTOS	COMPRIMIDOS		1997-01-21	Fabricación Nacional	RECBEN XENERICS FARMACÉUTICA LTDA.	2011-01-21	No Vigente	Receta Médica Retenida
CIPROFLOXACINO CLORHIDRATO MONOHIDRATO	CIPROFLOXACINO COMPRIMIDOS RECUBIERTOS 500 MG	500 MG	COMPRIMIDOS RECUBIERTOS	COMPRIMIDOS	CIPROFLOXACINO	2002-10-17	Importado Terminado	EXPORTADORA Y COMERCIALIZADORA DE PRODUCTOS FARMACÉUTICOS LTDA.	2007-10-17	No Vigente	Receta Médica Retenida
CIPROFLOXACINO CLORHIDRATO MONOHIDRATO	BAYCIP XR COMPRIMIDOS RECUBIERTOS DE LIBERACION PROLONGADA 0,5 G	0,5 G	COMPRIMIDOS RECUBIERTOS	COMPRIMIDOS	CIPROFLOXACINO	2004-02-12	Importado Terminado	BAYER S.A.	2009-02-12	No Vigente	Receta Médica
CIPROFLOXACINO CLORHIDRATO MONOHIDRATO	BAYCIP XR COMPRIMIDOS RECUBIERTOS DE LIBERACION PROLONGADA 1 G	1000 MG	COMPRIMIDOS RECUBIERTOS	COMPRIMIDOS	CIPROFLOXACINO	2004-02-12	Importado Terminado	BAYER S.A.	2014-02-12	Vigente	Receta Médica Retenida
CIPROFLOXACINO CLORHIDRATO MONOHIDRATO	CIPROFLOXACINO COMPRIMIDOS RECUBIERTOS 250 MG	250 MG	COMPRIMIDOS RECUBIERTOS	COMPRIMIDOS	CIPROFLOXACINO	2004-06-08	Importado Terminado	Medical International Laboratories Corporation S.A. (MINTLAB Co. S.A.)		No Vigente	Receta Médica Retenida
CIPROFLOXACINO CLORHIDRATO MONOHIDRATO	CIPROFLOXACINO COMPRIMIDOS RECUBIERTOS 500 MG	500 MG	COMPRIMIDOS RECUBIERTOS	COMPRIMIDOS	CIPROFLOXACINO	2004-06-08	Importado Terminado	Medical International Laboratories Corporation S.A. (MINTLAB Co. S.A.)		No Vigente	Receta Médica Retenida
CIPROFLOXACINO CLORHIDRATO MONOHIDRATO	CIPROFLOXACINO COMPRIMIDOS RECUBIERTOS 750 MG	750 MG	COMPRIMIDOS RECUBIERTOS	COMPRIMIDOS	CIPROFLOXACINO	2004-06-08	Importado A Granel	Medical International Laboratories Corporation S.A. (MINTLAB Co. S.A.)		No Vigente	Receta Médica Retenida
CIPROFLOXACINO CLORHIDRATO MONOHIDRATO	CIPROFLOXACINO COMPRIMIDOS RECUBIERTOS 500 MG	500 MG	COMPRIMIDOS RECUBIERTOS	COMPRIMIDOS	CIPROFLOXACINO	2005-01-31	Importado Terminado	BESTPHARMA S.A.	2010-01-31	No Vigente	Receta Médica Retenida
CIPROFLOXACINO CLORHIDRATO MONOHIDRATO	CIPROFLOXACINO COMPRIMIDOS RECUBIERTOS 500 MG	500 MG	COMPRIMIDOS RECUBIERTOS	COMPRIMIDOS	CIPROFLOXACINO	2005-05-16	Importado Terminado	OPKO CHILE S.A.	2010-05-16	No Vigente	Receta Médica Retenida
CIPROFLOXACINO CLORHIDRATO MONOHIDRATO	CIPROFLOXACINO COMPRIMIDOS RECUBIERTOS 250 MG	250 MG	COMPRIMIDOS RECUBIERTOS	COMPRIMIDOS	CIPROFLOXACINO	2005-05-16	Importado Terminado	BESTPHARMA S.A.	2010-05-16	No Vigente	Receta Médica
CIPROFLOXACINO CLORHIDRATO MONOHIDRATO	CIPROFLOXACINO COMPRIMIDOS RECUBIERTOS 500 MG	500 MG	COMPRIMIDOS RECUBIERTOS	COMPRIMIDOS	CIPROFLOXACINO	2005-08-02	Importado A Granel	LABORATORIO BIOTOSCANA FARMA LTDA.	2010-08-02	No Vigente	Receta Médica Retenida
CIPROFLOXACINO CLORHIDRATO MONOHIDRATO	CIPROFLOXACINO COMPRIMIDOS RECUBIERTOS 500 MG	500 MG	COMPRIMIDOS RECUBIERTOS	COMPRIMIDOS	CIPROFLOXACINO	2006-11-13	Importado Terminado	DROGUERIA HOFMANN S.A.C.		No Vigente	Receta Médica
CIPROFLOXACINO CLORHIDRATO MONOHIDRATO	CIPROFLOXACINO COMPRIMIDOS RECUBIERTOS 250 MG	250 MG	COMPRIMIDOS RECUBIERTOS	COMPRIMIDOS	CIPROFLOXACINO CLORHIDRATO MONOHIDRATO	2007-05-15	Fabricación Nacional	LABORATORIO CHILE S.A.	2012-05-15	Suspendido	Receta Médica Retenida
CIPROFLOXACINO CLORHIDRATO MONOHIDRATO	CIRIAX 500 COMPRIMIDOS RECUBIERTOS 500 MG	500 MG	COMPRIMIDOS RECUBIERTOS	COMPRIMIDOS	CIPROFLOXACINO	2009-03-11	Importado Terminado con Reacondicionamiento Local	PHARMA INVESTI DE CHILE S.A.	2014-03-11	Vigente	Receta Médica Retenida
CIPROFLOXACINO CLORHIDRATO MONOHIDRATO	CIPROFLOXACINO COMPRIMIDOS RECUBIERTOS 500 MG	500 MG	COMPRIMIDOS RECUBIERTOS	COMPRIMIDOS	CIPROFLOXACINO	2009-05-15	Importado Terminado	OPKO CHILE S.A.		No Vigente	Receta Médica Retenida
CIPROFLOXACINO CLORHIDRATO MONOHIDRATO	CIPROFLOXACINO COMPRIMIDOS RECUBIERTOS 500MG	500 MG	COMPRIMIDOS RECUBIERTOS	COMPRIMIDOS	CIPROFLOXACINO (COMO CLORHIDRATO MONOHIDRATO)	2009-11-06	Importado a Granel	MINTLAB CO. S.A.		No Vigente	Receta Médica Retenida
CIPROFLOXACINO CLORHIDRATO MONOHIDRATO	CIPROFLOXACINO COMPRIMIDOS RECUBIERTOS 500 MG	500 MG	COMPRIMIDOS RECUBIERTOS	COMPRIMIDOS	CIPROFLOXACINO	2010-08-13	Importado Terminado	EUROFARMA CHILE S.A.	2015-08-13	Vigente	Receta Médica Retenida
CIPROFLOXACINO CLORHIDRATO MONOHIDRATO	CIPROFLOXACINO COMPRIMIDOS RECUBIERTOS 250 MG	250 MG	COMPRIMIDOS RECUBIERTOS	COMPRIMIDOS	CIPROFLOXACINO (CLORHIDRATO)	2010-09-28	Importado Terminado con Reacondicionamiento Local	HETERO CHILE LTDA.		No Vigente	Receta Médica
CIPROFLOXACINO CLORHIDRATO MONOHIDRATO	CIPROFLOXACINO COMPRIMIDOS RECUBIERTOS 500 MG	500 MG	COMPRIMIDOS RECUBIERTOS	COMPRIMIDOS	CIPROFLOXACINO (CLORHIDRATO)	2010-09-28	Importado Terminado con Reacondicionamiento Local	HETERO CHILE LTDA.		No Vigente	Receta Médica Retenida
CIPROFLOXACINO CLORHIDRATO MONOHIDRATO	TIGINA COMPRIMIDOS RECUBIERTOS 500 MG	500 MG	COMPRIMIDOS RECUBIERTOS	COMPRIMIDOS	CIPROFLOXACINO	2010-12-21	Fabricación Nacional	INTERPHARMA S.A.	2015-12-21	Vigente	Receta Médica Retenida
CIPROFLOXACINO CLORHIDRATO MONOHIDRATO	CIPROFLOXACINO COMPRIMIDOS RECUBIERTOS 500 MG	500 MG	COMPRIMIDOS RECUBIERTOS	COMPRIMIDOS	CIPROFLOXACINO (CLORHIDRATO)	2011-08-30	Importado Terminado	OPKO CHILE S.A.		No Vigente	Receta Médica Retenida
CIPROFLOXACINO CLORHIDRATO MONOHIDRATO	IFICIPRO OD 1000 COMPRIMIDOS RECUBIERTOS DE LIBERACION SOSTENIDA 1000 MG		COMPRIMIDOS RECUBIERTOS	COMPRIMIDOS	CIPROFLOXACINO	2012-02-28	Importado Terminado	CLOSTER PHARMA CHILE LTDA.		Vigente	Receta Médica Retenida
CIPROFLOXACINO CLORHIDRATO MONOHIDRATO	CETRAXAL COMPRIMIDOS RECUBIERTOS 500 MG	500 MG	COMPRIMIDOS RECUBIERTOS	COMPRIMIDOS	CIPROFLOXACINO	2013-04-21	Importado Terminado con Reacondicionamiento Local	FAES FARMA CHILE, SALUD Y NUTRICIÓN LTDA.		Vigente	Receta Médica Retenida
CIPROFLOXACINO CLORHIDRATO MONOHIDRATO	CIPROFLOXACINO COMPRIMIDOS RECUBIERTOS 500 MG	500 MG	COMPRIMIDOS RECUBIERTOS	COMPRIMIDOS	CIPROFLOXACINO	2013-12-26	Importado Terminado con Reacondicionamiento Local	ASCEND LABORATORIES SpA		Vigente	Receta Médica Retenida
CIPROFLOXACINO CLORHIDRATO MONOHIDRATO	CIPROFLOXACINO COMPRIMIDOS RECUBIERTOS 500 MG	500 MG	COMPRIMIDOS RECUBIERTOS	COMPRIMIDOS	CIPROFLOXACINO	2014-02-11	Importado Terminado	OPKO CHILE S.A.		Vigente	Receta Médica Retenida
CIPROFLOXACINO CLORHIDRATO MONOHIDRATO	CIPROFLOXACINO COMPRIMIDOS RECUBIERTOS 500 MG	500 MG	COMPRIMIDOS RECUBIERTOS	COMPRIMIDOS	CIPROFLOXACINO	2014-07-25	Fabricación Nacional	INTERPHARMA S.A.		Vigente	Receta Médica Retenida
CIPROFLOXACINO CLORHIDRATO MONOHIDRATO	CIPROFLOXACINO COMPRIMIDOS RECUBIERTOS 500 MG	500 MG	COMPRIMIDOS RECUBIERTOS	COMPRIMIDOS	CIPROFLOXACINO	2014-11-25	Importado Terminado	LABORATORIOS MDK S.A.		Vigente	Receta Médica Retenida
CIPROFLOXACINO CLORHIDRATO MONOHIDRATO	FLOXAMOP COMPRIMIDOS RECUBIERTOS 500 MG (CIPROFLOXACINO)	500 MG	COMPRIMIDOS RECUBIERTOS	COMPRIMIDOS	CIPROFLOXACINO CLORHIDRATO	2016-07-20	Importado Terminado	OPKO CHILE S.A.		Vigente	Receta Médica
CITALOPRAM	CIMAL COMPRIMIDOS RECUBIERTOS 20 MG	20 MG	COMPRIMIDOS RECUBIERTOS	COMPRIMIDOS	CITALOPRAM	1998-06-05	Fabricación Nacional	LABORATORIOS LAFI LTDA.	2013-06-05	Vigente	Receta Médica
CITALOPRAM	CIMAL COMPRIMIDOS RECUBIERTOS 40 MG	40 MG	COMPRIMIDOS RECUBIERTOS	COMPRIMIDOS	CITALOPRAM	1999-11-16	Fabricación Nacional	LABORATORIOS LAFI LTDA.	2014-11-16	Vigente	Receta Médica
CITALOPRAM	CITALOPRAM COMPRIMIDOS RECUBIERTOS 20 MG	20 MG	COMPRIMIDOS RECUBIERTOS	COMPRIMIDOS		1999-12-10	Fabricación Nacional	LABORATORIOS SILESIA S.A.	2004-12-10	No Vigente	Receta Médica
CITALOPRAM	CITALOPRAM COMPRIMIDOS RECUBIERTOS 40 MG	40 MG	COMPRIMIDOS RECUBIERTOS	COMPRIMIDOS		1999-12-10	Fabricación Nacional	LABORATORIOS SILESIA S.A.	2004-12-10	No Vigente	Receta Médica
CITALOPRAM	CITALOPRAM COMPRIMIDOS RECUBIERTOS 20 MG	20 MG	COMPRIMIDOS	COMPRIMIDOS	CITALOPRAM BROMHIDRATO	2000-02-08	Fabricación Nacional	ALPES CHEMIE S.A.	2010-02-08	Vigente	Receta Médica
CITALOPRAM	CITALOPRAM COMPRIMIDOS RECUBIERTOS 20 MG	20 MG	COMPRIMIDOS RECUBIERTOS	COMPRIMIDOS	CITALOPRAM	2000-05-12	Fabricación Nacional	INSTITUTO SANITAS S.A.	2010-05-12	No Vigente	Receta Médica
CITALOPRAM	SETRONIL COMPRIMIDOS RECUBIERTOS 20 MG	20 MG	COMPRIMIDOS RECUBIERTOS	COMPRIMIDOS	CITALOPRAM	2000-05-15	Fabricación Nacional	CHEMOPHARMA S.A.	2010-05-15	No Vigente	Receta Médica
CITALOPRAM	ACTIPRAM COMPRIMIDOS RECUBIERTOS 20 MG	20 MG	COMPRIMIDOS RECUBIERTOS	COMPRIMIDOS	CITALOPRAM (BROMHIDRATO)	2000-09-01	Fabricación Nacional	LABORATORIO CHILE S.A.	2010-09-01	No Vigente	Receta Médica
CITALOPRAM	ZENTIUS COMPRIMIDOS RECUBIERTOS 20 MG	20 MG	COMPRIMIDOS RECUBIERTOS	COMPRIMIDOS	CITALOPRAM	2002-05-06	Importado Terminado	PHARMA INVESTI DE CHILE S.A.	2012-05-06	Vigente	Receta Médica
CITALOPRAM	CITALOPRAM COMPRIMIDOS RECUBIERTOS 20 MG	20 MG	COMPRIMIDOS RECUBIERTOS	COMPRIMIDOS	CITALOPRAM	2002-04-03	Fabricación Nacional	LABORATORIOS ANDRÓMACO S.A.	2012-04-03	No Vigente	Receta Médica
CITALOPRAM	ZEBRAK COMPRIMIDOS RECUBIERTOS 40 MG		COMPRIMIDOS RECUBIERTOS	COMPRIMIDOS	CITALOPRAM	2002-04-19	Fabricación Nacional	ALPES CHEMIE S.A.		No Vigente	Receta Médica
CITALOPRAM	TEMPERAX COMPRIMIDOS RECUBIERTOS 20 MG	20 MG	COMPRIMIDOS RECUBIERTOS	COMPRIMIDOS	CITALOPRAM (BROMHIDRATO)	2002-06-11	Importado A Granel	LABORATORIO BAGÓ DE CHILE S.A.	2012-06-11	No Vigente	Receta Médica
CITALOPRAM	FINAP COMPRIMIDOS RECUBIERTOS 20 MG	20 MG	COMPRIMIDOS RECUBIERTOS	COMPRIMIDOS	CITALOPRAM (BROMHIDRATO)	2002-10-30	Fabricación Nacional	LABORATORIOS RAFFO S.A.	2012-10-30	Suspendido	Receta Médica
CITALOPRAM	FINAP COMPRIMIDOS RECUBIERTOS 40 MG	40 MG	COMPRIMIDOS RECUBIERTOS	COMPRIMIDOS	CITALOPRAM (BROMHIDRATO)	2002-10-30	Fabricación Nacional	LABORATORIOS RAFFO S.A.	2012-10-30	Suspendido	Receta Médica
CITALOPRAM	SEMAX COMPRIMIDOS RECUBIERTOS 40 MG		COMPRIMIDOS RECUBIERTOS	COMPRIMIDOS	CITALOPRAM (BROMHIDRATO)	2002-12-30	Fabricación Nacional	LABORATORIOS ANDRÓMACO S.A.	2012-12-30	Vigente	Receta Médica
CITALOPRAM	ZENTIUS COMPRIMIDOS RECUBIERTOS 20 MG	20 MG	COMPRIMIDOS RECUBIERTOS	COMPRIMIDOS	CITALOPRAM BROMHIDRATO	2002-12-11	Importado A Granel	PHARMA INVESTI DE CHILE S.A.	2012-12-11	Suspendido	Receta Médica
CITALOPRAM	SETRONIL COMPRIMIDOS RECUBIERTOS 40 MG	40 MG	COMPRIMIDOS RECUBIERTOS	COMPRIMIDOS	CITALOPRAN	2002-12-30	Fabricación Nacional	CHEMOPHARMA S.A.	2012-12-30	Suspendido	Receta Médica
CITALOPRAM	PRISMA COMPRIMIDOS RECUBIERTOS 20 MG	20 MG	COMPRIMIDOS RECUBIERTOS	COMPRIMIDOS	CITALOPRAM (BROMHIDRATO)	2002-12-30	Fabricación Nacional	LABORATORIO PASTEUR S.A.	2012-12-30	Suspendido	Receta Médica
CITALOPRAM	PRAMCIL COMPRIMIDOS RECUBIERTOS 20 MG	20 MG	COMPRIMIDOS RECUBIERTOS	COMPRIMIDOS	CITALOPRAM BROMHIDRATO	2003-01-28	Fabricación Nacional	MEDIPHARM LTDA.	2013-01-28	Vigente	Receta Médica
CITALOPRAM	ACTIPRAM COMPRIMIDOS RECUBIERTOS 40 MG	40 MG	COMPRIMIDOS RECUBIERTOS	COMPRIMIDOS	CITALOPRAM (BROMHIDRATO)	2003-11-26	Fabricación Nacional	LABORATORIO CHILE S.A.	2013-11-26	Vigente	Receta Médica
CITALOPRAM	CITALOPRAM COMPRIMIDOS RECUBIERTOS 20 MG	20 MG	COMPRIMIDOS RECUBIERTOS	COMPRIMIDOS	CITALOPRAM (BROMHIDRATO)	2004-05-07	Fabricación Nacional	LABORATORIO CHILE S.A.	2014-05-07	Suspendido	Receta Médica
CITALOPRAM	CORTRAN COMPRIMIDOS RECUBIERTOS 20 MG	20 MG	COMPRIMIDOS RECUBIERTOS	COMPRIMIDOS	CITALOPRAM (BROMHIDRATO)	2004-05-26	Importado A Granel	LABORATORIOS RIDER LTDA.	2009-05-26	No Vigente	Receta Médica
CITALOPRAM	CORTRAN COMPRIMIDOS RECUBIERTOS 40 MG	40 MG	COMPRIMIDOS RECUBIERTOS	COMPRIMIDOS	CITALOPRAM (BROMHIDRATO)	2004-05-26	Importado A Granel	LABORATORIOS RIDER LTDA.	2009-05-26	No Vigente	Receta Médica
CITALOPRAM	PRAMCIL COMPRIMIDOS RECUBIERTOS 40 MG	40 MG	COMPRIMIDOS RECUBIERTOS	COMPRIMIDOS	CITALOPRAM BROMHIDRATO	2004-09-01	Fabricación Nacional	MEDIPHARM LTDA.	2009-09-01	No Vigente	Receta Médica
CITALOPRAM	CITALOPRAM COMPRIMIDOS RECUBIERTOS 20 MG	20 MG	COMPRIMIDOS RECUBIERTOS	COMPRIMIDOS	CITALOPRAM (BROMHIDRATO)	2005-06-07	Importado A Granel	SYNTHON CHILE LTDA.	2010-06-07	No Vigente	Receta Médica
CITALOPRAM	CITALOPRAM COMPRIMIDOS RECUBIERTOS 40 MG	40 MG	COMPRIMIDOS RECUBIERTOS	COMPRIMIDOS	CITALOPRAM	2005-06-07	Importado A Granel	SYNTHON CHILE LTDA.	2010-06-07	No Vigente	Receta Médica
CITALOPRAM	CITALOPRAM COMPRIMIDOS RECUBIERTOS 20 MG.	20 MG.	COMPRIMIDOS RECUBIERTOS	COMPRIMIDOS	CITALOPRAM	2005-08-22	Fabricación Nacional	DROGUERÍA FARMOQUÍMICA DEL PACÍFICO LTDA.	2010-08-22	No Vigente	Receta Médica
CITALOPRAM	CIPRAMIL COMPRIMIDOS RECUBIERTOS 20 MG	20 MG	COMPRIMIDOS RECUBIERTOS	COMPRIMIDOS	CITALOPRAN BROMHIDRATO	2005-12-30	Importado Terminado	LUNDBECK CHILE FARMACÉUTICA LTDA.	2015-12-30	Vigente	Receta Médica
CITALOPRAM	CIPRAMIL COMPRIMIDOS RECUBIERTOS 40 MG	40 MG	COMPRIMIDOS RECUBIERTOS	COMPRIMIDOS	CITALOPRAN BROMHIDRATO	2005-12-30	Importado Terminado	LUNDBECK CHILE FARMACÉUTICA LTDA.	2015-12-30	Suspendido	Receta Médica
CITALOPRAM	ZEBRAK COMPRIMIDOS RECUBIERTOS 20 MG	20 MG	COMPRIMIDOS RECUBIERTOS	COMPRIMIDOS	CITALOPRAM BROMHIDRATO	2006-03-22	Fabricación Nacional	ALPES CHEMIE S.A.	2016-03-21	Suspendido	Receta Médica
CITALOPRAM	CITALOPRAM COMPRIMIDOS 20 MG	20 MG	COMPRIMIDOS	COMPRIMIDOS	CITALOPRAM	2008-12-05	Fabricación Nacional	MINTLAB CO. S.A.	2013-12-05	Vigente	Receta Médica
CITALOPRAM	CITALOPRAM COMPRIMIDOS RECUBIERTOS 20 MG	20 MG	COMPRIMIDOS RECUBIERTOS	COMPRIMIDOS	CITALOPRAM BROMHIDRATO	2008-12-22	Importado Terminado	OPKO CHILE S.A.	2013-12-22	Suspendido	Receta Médica
CITALOPRAM	CITALOPRAM COMPRIMIDOS RECUBIERTOS 20 MG	20 MG	COMPRIMIDOS RECUBIERTOS	COMPRIMIDOS	CITALOPRAM (BROMHIDRATO)	2011-11-07	Importado Terminado	SANOFI-AVENTIS DE CHILE S.A.		Suspendido	Receta Médica
CITALOPRAM	CITTA COMPRIMIDOS RECUBIERTOS 20 MG	20 MG	COMPRIMIDOS RECUBIERTOS	COMPRIMIDOS	CITALOPRAM	2012-11-07	Importado Terminado con Reacondicionamiento Local	EUROFARMA CHILE S.A.		Vigente	Receta Médica
CITALOPRAM	ZENTIUS COMPRIMIDOS RECUBIERTOS 20 MG	20 MG	COMPRIMIDOS RECUBIERTOS	COMPRIMIDOS	CITALOPRAM BROMHIDRATO	2013-07-17	Importado A Granel	PHARMA INVESTI DE CHILE S.A.	2012-12-11	Suspendido	Receta Médica
CITALOPRAM	ZENTIUS COMPRIMIDOS RECUBIERTOS 20 MG	20 MG	COMPRIMIDOS RECUBIERTOS	COMPRIMIDOS	CITALOPRAM BROMHIDRATO	2013-07-17	Importado Terminado	PHARMA INVESTI DE CHILE S.A.	2012-05-06	Suspendido	Receta Médica
CITALOPRAM	PRAMCIL COMPRIMIDOS RECUBIERTOS 40 MG	40 MG	COMPRIMIDOS RECUBIERTOS	COMPRIMIDOS	CITALOPRAM BROMHIDRATO	2013-12-19	Fabricación Nacional	MEDIPHARM LTDA.		Vigente	Receta Médica
CITALOPRAM	CITALOPRAM COMPRIMIDOS RECUBIERTOS 20 MG	20 MG	COMPRIMIDOS	COMPRIMIDOS	CITALOPRAM BROMHIDRATO	2014-04-16	Fabricación Nacional	ALPES CHEMIE S.A.		Vigente	Receta Médica
CITALOPRAM	ZEBRAK COMPRIMIDOS RECUBIERTOS 20 MG	20 MG	COMPRIMIDOS RECUBIERTOS	COMPRIMIDOS	CITALOPRAM BROMHIDRATO	2014-04-21	Fabricación Nacional	ALPES CHEMIE S.A.		Suspendido	Receta Médica
CITALOPRAM	ZEBRAK COMPRIMIDOS RECUBIERTOS 20 MG	20 MG	COMPRIMIDOS RECUBIERTOS	COMPRIMIDOS	CITALOPRAM BROMHIDRATO	2014-04-21	Fabricación Nacional	ALPES CHEMIE S.A.		Suspendido	Receta Médica
CITALOPRAM	CITALOPRAM COMPRIMIDOS RECUBIERTOS 20 MG	20 MG/COMPRIMIDO	COMPRIMIDOS RECUBIERTOS	COMPRIMIDOS	CITALOPRAM	2016-03-30	Importado Terminado con Reacondicionamiento Local	MEDINOVA FARMA LTDA.		Vigente	Receta Médica
CLARITROMICINA	CLARITROMICINA COMPRIMIDOS RECUBIERTOS 250 MG	250 MG	COMPRIMIDOS RECUBIERTOS	COMPRIMIDOS	CLARITROMICINA	2000-07-04	Importado Terminado	BESTPHARMA S.A.	2010-07-04	No Vigente	Receta Médica
CLARITROMICINA	CLARITROMICINA COMPRIMIDOS RECUBIERTOS 250 MG		COMPRIMIDOS RECUBIERTOS	COMPRIMIDOS		2000-06-28	Importado A Granel	MINTLAB CO. S.A.	2005-06-28	No Vigente	Receta Médica
CLARITROMICINA	CLARITROMICINA COMPRIMIDOS RECUBIERTOS 500 MG		COMPRIMIDOS RECUBIERTOS	COMPRIMIDOS		2000-06-28	Importado A Granel	MINTLAB CO. S.A.	2005-06-28	No Vigente	Receta Médica
CLARITROMICINA	CLARITROMICINA COMPRIMIDOS RECUBIERTOS DE LIBERACION PROLONGADA 500 MG	500 MG	COMPRIMIDOS RECUBIERTOS LIBERACION PROLONGADA	COMPRIMIDOS	CLARITROMICINA	2000-11-10	Fabricación Nacional	RECBEN XENERICS FARMACÉUTICA LTDA.	2010-11-10	No Vigente	Receta Médica
CLARITROMICINA	CLARITROMICINA COMPRIMIDOS RECUBIERTOS 250 MG	250 MG	COMPRIMIDOS RECUBIERTOS	COMPRIMIDOS	CLARITROMICINA	2000-11-07	Fabricación Nacional	RECBEN XENERICS FARMACÉUTICA LTDA.	2010-11-07	No Vigente	Receta Médica
CLARITROMICINA	CLARITROMICINA COMPRIMIDOS RECUBIERTOS 500 MG	500 MG	COMPRIMIDOS RECUBIERTOS	COMPRIMIDOS	CLARITROMICINA	2000-11-07	Fabricación Nacional	RECBEN XENERICS FARMACÉUTICA LTDA.	2010-11-07	No Vigente	Receta Médica
CLARITROMICINA	PRECLAR COMPRIMIDOS RECUBIERTOS 250 MG	250 MG	COMPRIMIDOS RECUBIERTOS	COMPRIMIDOS	CLARITROMICINA	1997-04-16	Fabricación Nacional	LABORATORIO CHILE S.A.	2011-04-16	No Vigente	Receta Médica
CLARITROMICINA	PRECLAR COMPRIMIDOS RECUBIERTOS 500 MG	500 MG	COMPRIMIDOS RECUBIERTOS	COMPRIMIDOS	CLARITROMICINA	1997-04-16	Fabricación Nacional	LABORATORIO CHILE S.A.	2016-04-15	Vigente	Receta Médica
CLARITROMICINA	KLARICID FILMTAB COMPRIMIDOS RECUBIERTOS 500 MG	500 MG	COMPRIMIDOS RECUBIERTOS	COMPRIMIDOS	CLARITROMICINA	1996-03-13	Importado Terminado	ABBOTT LABORATORIES DE CHILE LTDA.	2006-03-13	No Vigente	Receta Médica
CLARITROMICINA	KLARICID U.D. COMPRIMIDOS RECUBIERTOS DE LIBERACION PROLONGADA 500 MG	500 MG	COMPRIMIDOS RECUBIERTOS LIBERACION PROLONGADA	COMPRIMIDOS	CLARITROMICINA	1997-03-20	Importado Terminado con Reacondicionamiento Local	ABBOTT LABORATORIES DE CHILE LTDA.	2016-03-19	Vigente	Receta Médica
CLARITROMICINA	MUS COMPRIMIDOS RECUBIERTOS 500 MG	500 MG	COMPRIMIDOS RECUBIERTOS	COMPRIMIDOS	CLARITROMICINA	1997-02-19	Fabricación Nacional	INTERPHARMA S.A.	2016-02-19	Vigente	Receta Médica
CLARITROMICINA	MUS COMPRIMIDOS RECUBIERTOS 250 MG	250 MG	COMPRIMIDOS RECUBIERTOS	COMPRIMIDOS	CLARITROMICINA	1997-02-19	Fabricación Nacional	INTERPHARMA S.A.	2011-02-19	No Vigente	Receta Médica
CLARITROMICINA	EUROMICINA COMPRIMIDOS RECUBIERTOS 500 MG	500 MG	COMPRIMIDOS RECUBIERTOS	COMPRIMIDOS	CLARITROMICINA	1997-03-20	Fabricación Nacional	EUROLAB LTDA.	2016-03-19	Vigente	Receta Médica
CLARITROMICINA	CLARITROCIMICINA COMPRIMIDOS RECUBIERTOS 250 MG.		COMPRIMIDOS RECUBIERTOS	COMPRIMIDOS	CLARITROMICINA	2002-10-30	Importado Terminado	EXPORTADORA Y COMERCIALIZADORA DE PRODUCTOS FARMACEUTICOS LTDA. EXPOFARMA		No Vigente	Receta Médica
CLARITROMICINA	CLARITROMICINA COMPRIMIDOS RECUBIERTOS 500 MG	500 MG	COMPRIMIDOS RECUBIERTOS	COMPRIMIDOS	CLARITROMICINA	2002-12-30	Importado Terminado	EXPORTADORA Y COMERCIALIZADORA DE PRODUCTOS FARMACÉUTICOS LTDA.	2012-12-30	Suspendido	Receta Médica
CLARITROMICINA	MUS TC COMPRIMIDOS RECUBIERTOS 250 MG	250 MG	COMPRIMIDOS RECUBIERTOS	COMPRIMIDOS	CLARITROMICINA	1997-12-29	Fabricación Nacional	INTERPHARMA S.A.	2012-12-29	Suspendido	Receta Médica
CLARITROMICINA	MUS TC COMPRIMIDOS RECUBIERTOS 500 MG	500 MG	COMPRIMIDOS RECUBIERTOS	COMPRIMIDOS	CLARITROMICINA	1997-12-29	Fabricación Nacional	INTERPHARMA S.A.	2012-12-29	Suspendido	Receta Médica
CLARITROMICINA	EUROMICINA COMPRIMIDOS RECUBIERTOS 250 MG	250 MG	COMPRIMIDOS RECUBIERTOS	COMPRIMIDOS	CLARITROMICINA	1998-11-06	Fabricación Nacional	EUROLAB LTDA.	2013-11-06	Suspendido	Receta Médica
CLARITROMICINA	CLARITROMICINA COMPRIMIDOS RECUBIERTOS 500 MG	500 MG	COMPRIMIDOS RECUBIERTOS	COMPRIMIDOS	CLARITROMICINA	2004-04-28	Fabricación Nacional	LABORATORIO CHILE S.A.	2014-04-28	Vigente	Receta Médica
CLARITROMICINA	CLARITROMICINA COMPRIMIDOS RECUBIERTOS 250 MG	250 MG	COMPRIMIDOS RECUBIERTOS	COMPRIMIDOS	CLARITROMICINA	2004-06-08	Fabricación Nacional	LABORATORIOS ANDROMACO S.A.		No Vigente	Receta Médica
CLARITROMICINA	CLARITROMICINA COMPRIMIDOS RECUBIERTOS 500 MG	500 MG	COMPRIMIDOS RECUBIERTOS	COMPRIMIDOS	CLARITROMICINA	2004-06-08	Fabricación Nacional	LABORATORIOS ANDRÓMACO S.A.	2014-06-08	Vigente	Receta Médica
CLARITROMICINA	CLARIMAX COMPRIMIDOS RECUBIERTOS 500 MG	500 MG	COMPRIMIDOS RECUBIERTOS	COMPRIMIDOS	CLARITROMICINA	1999-10-28	Fabricación Nacional	LABORATORIOS ANDRÓMACO S.A.	2014-10-28	Vigente	Receta Médica
CLARITROMICINA	CLARIMAX COMPRIMIDOS RECUBIERTOS 250 MG	250 MG	COMPRIMIDOS RECUBIERTOS	COMPRIMIDOS	CLARITROMICINA	1999-11-11	Fabricación Nacional	LABORATORIOS ANDRÓMACO S.A.	2014-11-11	No Vigente	Receta Médica
CLARITROMICINA	PRECLAR UD COMPRIMIDOS RECUBIERTOS DE LIBERACION PROLONGADA 500 MG	500 MG	COMPRIMIDOS RECUBIERTOS LIBERACION PROLONGADA	COMPRIMIDOS	CLARITROMICINA	1999-11-12	Fabricación Nacional	LABORATORIO CHILE S.A.	2009-11-12	No Vigente	Receta Médica
CLARITROMICINA	CLARITROMICINA COMPRIMIDOS RECUBIERTOS 500 MG	500 MG	COMPRIMIDOS RECUBIERTOS	COMPRIMIDOS	CLARITROMICINA	1999-04-19	Fabricación Nacional	CHEMOPHARMA S.A.	2014-04-19	Vigente	Receta Médica
CLARITROMICINA	CLATIC COMPRIMIDOS RECUBIERTOS 250 MG	250 MG	COMPRIMIDOS RECUBIERTOS	COMPRIMIDOS	CLARITROMICINA	2006-02-23	Fabricación Nacional	LABORATORIO PASTEUR S.A.	2011-02-23	No Vigente	Receta Médica
CLARITROMICINA	CLATIC COMPRIMIDOS RECUBIERTOS 500 MG	500 MG	COMPRIMIDOS RECUBIERTOS	COMPRIMIDOS	CLARITROMICINA	2006-02-23	Fabricación Nacional	LABORATORIO PASTEUR S.A.	2011-02-23	No Vigente	Receta Médica
CLARITROMICINA	CLARITROMICINA COMPRIMIDOS RECUBIERTOS 500 MG		COMPRIMIDOS RECUBIERTOS	COMPRIMIDOS	CLARITROMICINA	2006-11-13	Importado Terminado	DROGUERIA HOFMANN S.A.C.		No Vigente	Receta Médica
CLARITROMICINA	KLARICID COMPRIMIDOS RECUBIERTOS FILMTAB 500 MG	500 MG	COMPRIMIDOS RECUBIERTOS	COMPRIMIDOS	CLARITROMICINA	1996-03-13	Importado Terminado con Reacondicionamiento Local	ABBOTT LABORATORIES DE CHILE LTDA.	2016-03-13	Vigente	Receta Médica
CLARITROMICINA	CLARIE UD COMPRIMIDOS RECUBIERTOS DE LIBERACION PROLONGADA 500 MG		COMPRIMIDOS RECUBIERTOS LIBERACION PROLONGADA	COMPRIMIDOS	CLARITROMICINA	2007-03-21	Importado Terminado	LABORATORIOS ANDROMACO S.A.		No Vigente	Receta Médica
CLARITROMICINA	CLARITROMICINA COMPRIMIDOS RECUBIERTOS 250 MG	250 MG	COMPRIMIDOS RECUBIERTOS	COMPRIMIDOS	CLARITROMICINA	1997-11-19	Fabricación Nacional	ITF - LABOMED FARMACÉUTICA LTDA.	2012-11-20	Suspendido	Receta Médica
CLARITROMICINA	CLARITROMICINA COMPRIMIDOS RECUBIERTOS 500 MG	500 MG	COMPRIMIDOS RECUBIERTOS	COMPRIMIDOS	CLARITROMICINA	2007-12-12	Importado Terminado	BESTPHARMA S.A.	2012-12-12	Suspendido	Receta Médica
CLARITROMICINA	CLARIBAY COMPRIMIDOS RECUBIERTOS 500 MG	500 MG	COMPRIMIDOS RECUBIERTOS	COMPRIMIDOS	CLARITROMICINA	2008-11-17	Importado Terminado	BAYER S.A.		No Vigente	Receta Médica
CLARITROMICINA	CLARITROMICINA COMPRIMIDOS RECUBIERTOS 500 MG	500 MG	COMPRIMIDOS RECUBIERTOS	COMPRIMIDOS	CLARITROMICINA	1999-04-23	Fabricación Nacional	LABORATORIOS FASA S.A.	2009-04-23	No Vigente	Receta Médica
CLARITROMICINA	CLARITROMICINA COMPRIMIDOS RECUBIERTOS 250 MG	250 MG	COMPRIMIDOS RECUBIERTOS	COMPRIMIDOS	CLARITROMICINA	1999-04-23	Fabricación Nacional	LABORATORIOS FASA S.A.	2009-04-23	No Vigente	Receta Médica
CLARITROMICINA	CLARITROMICINA COMPRIMIDOS RECUBIERTOS 500 MG	500 MG	COMPRIMIDOS RECUBIERTOS	COMPRIMIDOS	CLARITROMICINA	2016-10-13	Importado Terminado con Reacondicionamiento Local	BLUEPHARMA CHILE S.p.A.		Vigente	Receta Médica
CLOMIFENO	ZIMAQUIN COMPRIMIDOS 50 MG	50 MG	COMPRIMIDOS	COMPRIMIDOS	CLOMIFENO CITRATO	1976-03-17	Fabricación Nacional	LABORATORIOS RECALCINE S.A.	2014-03-17	Vigente	Receta Médica
CLOMIFENO	SEROPHENE COMPRIMIDOS 50 MG	5 MG	COMPRIMIDOS	COMPRIMIDOS	CLOMIFENO CITRATO	1986-01-16	Importado Terminado	MERCK S.A.	2015-01-16	Vigente	Receta Médica
CLOMIPRAMINA CLORHIDRATO	ANAFRANIL GRAGEAS 25 MG	25 MG	GRAGEAS	GRAGEAS	CLOMIPRAMINA CLORHIDRATO	1968-10-24	Importado Terminado con Reacondicionamiento Local	NOVARTIS CHILE S.A.	2013-10-24	Vigente	Receta Médica
CLOMIPRAMINA CLORHIDRATO	ANAFRANIL COMPRIMIDOS RECUBIERTOS DE LIBERACION PROLONGADA 75 MG	75 MG	COMPRIMIDOS RECUBIERTOS DE LIBERACION PROLONGADA	COMPRIMIDOS	CLOMIPRAMINA	1984-05-07	Importado Terminado con Reacondicionamiento Local	NOVARTIS CHILE S.A.	2015-05-06	Vigente	Receta Médica
CLOMIPRAMINA CLORHIDRATO	ATENUAL GRAGEAS 25 MG	25 MG	GRAGEAS	GRAGEAS	CLOMIPRAMINA CLORHIDRATO	1989-07-28	Fabricación Nacional	TECNOFARMA S.A.	2010-07-28	No Vigente	Receta Médica
CLOMIPRAMINA CLORHIDRATO	CLOMIPRAMINA CLORHIDRATO GRAGEAS 25 MG		GRAGEAS	GRAGEAS		1989-01-23	Fabricación Nacional	LABORATORIOS RECALCINE S.A.	2010-08-25	No Vigente	Receta Médica
CLOMIPRAMINA CLORHIDRATO	AUSENTRON COMPRIMIDOS RECUBIERTOS 25 MG	25 MG	COMPRIMIDOS RECUBIERTOS	COMPRIMIDOS	CLOMIPRAMINA	1993-03-17	Fabricación Nacional	LABORATORIO CHILE S.A.	2016-03-17	Vigente	Receta Médica
CLOMIPRAMINA CLORHIDRATO	ANAFRANIL GRAGEAS 10 MG	10 MG	GRAGEAS	GRAGEAS	CLOMIPRAMINA	1993-08-17	Importado Terminado con Reacondicionamiento Local	NOVARTIS CHILE S.A.	2016-08-16	Vigente	Receta Médica
CLOMIPRAMINA CLORHIDRATO	ATENUAL COMPRIMIDOS RECUBIERTOS DE LIBERACION PROLONGADA 75 MG	75 MG	COMPRIMIDOS RECUBIERTOS LIBERACION PROLONGADA	COMPRIMIDOS	CLOMIPRAMINA CLORHIDRATO	1990-09-05	Fabricación Nacional	TECNOFARMA S.A.	2006-09-05	No Vigente	Receta Médica
CLOMIPRAMINA CLORHIDRATO	CLOMIPRAMINA CLORHIDRATO COMPRIMIDOS RECUBIERTOS 25 MG	25 MG	COMPRIMIDOS RECUBIERTOS	COMPRIMIDOS	CLOMIPRAMINA CLORHIDRATO	2002-08-09	Importado Terminado	BESTPHARMA S.A.	2007-08-09	No Vigente	Receta Médica
CLONAZEPAM	CLOZANIL COMPRIMIDOS 0,5 MG	0,5 MG	COMPRIMIDOS	COMPRIMIDOS	CLONAZEPAM	1998-05-27	Fabricación Nacional	INSTITUTO SANITAS S.A.	2013-05-27	Vigente	Receta Médica Retenida
CLONAZEPAM	CLOZANIL COMPRIMIDOS 2 MG	2 MG	COMPRIMIDOS	COMPRIMIDOS	CLONAZEPAM	1998-05-27	Fabricación Nacional	INSTITUTO SANITAS S.A.	2013-05-27	Vigente	Receta Médica Retenida
CLONAZEPAM	CRISMOL COMPRIMIDOS 0,5 MG	0,5 MG	COMPRIMIDOS	COMPRIMIDOS	CLONAZEPAM	1998-12-31	Fabricación Nacional	PHARMA INVESTI DE CHILE S.A.	2008-12-31	No Vigente	Receta Médica Retenida
CLONAZEPAM	CRISMOL COMPRIMIDOS 2 MG	2 MG	COMPRIMIDOS	COMPRIMIDOS	CLONAZEPAM	1998-12-31	Fabricación Nacional	PHARMA INVESTI DE CHILE S.A.	2013-12-31	Vigente	Receta Médica Retenida
CLONAZEPAM	CLONAZEPAM COMPRIMIDOS 2,0 MG.	2, 0 MG	COMPRIMIDOS	COMPRIMIDOS	CLONAZEPAM	1999-08-31	Importado A Granel	TECNOFARMA S.A.	2004-08-31	No Vigente	Receta Médica Retenida
CLONAZEPAM	CLONAZEPAM COMPRIMIDOS 0,5 MG	0,5 MG	COMPRIMIDOS	COMPRIMIDOS	CLONAZEPAM	1999-08-31	Importado A Granel	TECNOFARMA S.A.	2004-08-31	No Vigente	Receta Médica Retenida
CLONAZEPAM	CLONAZEPAM COMPRIMIDOS 1,0 MG	1,0 MG	COMPRIMIDOS	COMPRIMIDOS	CLONAZEPAM	1999-08-31	Importado A Granel	TECNOFARMA S.A.	2004-08-31	No Vigente	Receta Médica Retenida
CLONAZEPAM	RAVOTRIL COMPRIMIDOS 0,25 MG	0,25 MG	COMPRIMIDOS	COMPRIMIDOS	CLONAZEPAM	1999-08-31	Importado Terminado	ROCHE CHILE LTDA.	2009-08-31	No Vigente	Receta Médica Retenida
CLONAZEPAM	RAVOTRIL COMPRIMIDOS 0,5 MG	0,5 MG	COMPRIMIDOS	COMPRIMIDOS	CLONAZEPAM	1974-09-02	Importado Terminado con Reacondicionamiento Local	ROCHE CHILE LTDA.	2014-09-02	Vigente	Receta Médica Retenida
CLONAZEPAM	RAVOTRIL COMPRIMIDOS 2 MG	2 MG	COMPRIMIDOS	COMPRIMIDOS	CLONAZEPAM	1974-09-02	Importado Terminado con Reacondicionamiento Local	ROCHE CHILE LTDA.	2014-09-02	Vigente	Receta Médica Retenida
CLONAZEPAM	CLONAZEPAM COMPRIMIDOS 0,5 MG	0,5 MG	COMPRIMIDOS	COMPRIMIDOS	CLONAZEPAM	2000-08-03	Fabricación Nacional	ALPES CHEMIE S.A.	2010-08-03	Vigente	Receta Médica Retenida
CLONAZEPAM	CLONAZEPAM COMPRIMIDOS 2 MG	2 MG	COMPRIMIDOS	COMPRIMIDOS	CLONAZEPAM	2000-08-03	Fabricación Nacional	ALPES CHEMIE S.A.	2010-08-03	Vigente	Receta Médica Retenida
CLONAZEPAM	ACEPRAN COMPRIMIDOS 0,5 MG	0,5 MG	COMPRIMIDOS	COMPRIMIDOS	CLONAZEPAM	2001-02-23	Fabricación Nacional	LABORATORIOS ANDRÓMACO S.A.	2016-02-23	Vigente	Receta Médica Retenida
CLONAZEPAM	ACEPRAN COMPRIMIDOS 2 MG	2 MG	COMPRIMIDOS	COMPRIMIDOS	CLONAZEPAM	2001-02-23	Fabricación Nacional	LABORATORIOS ANDRÓMACO S.A.	2016-02-23	Vigente	Receta Médica Retenida
CLONAZEPAM	RAVOTRIL COMPRIMIDOS 0,5 MG	0,5 MG	COMPRIMIDOS	COMPRIMIDOS	CLONAZEPAM	2001-07-03	Importado Terminado	ROCHE CHILE LTDA.	2011-07-03	No Vigente	Receta Médica Retenida
CLONAZEPAM	NEURYL COMPRIMIDOS 0,5 MG	0,5 MG	COMPRIMIDOS	COMPRIMIDOS	CLONAZEPAM	2001-08-01	Importado A Granel	LABORATORIO BAGÓ DE CHILE S.A.	2011-08-01	No Vigente	Receta Médica Retenida
CLONAZEPAM	NEURYL COMPRIMIDOS 2 MG	2 MG	COMPRIMIDOS	COMPRIMIDOS	CLONAZEPAM	2001-08-01	Importado A Granel	LABORATORIO BAGÓ DE CHILE S.A.	2011-08-01	No Vigente	Receta Médica Retenida
CLONAZEPAM	CLONAPAM COMPRIMIDOS 0,5 MG	0,5 MG	COMPRIMIDOS	COMPRIMIDOS	CLONAZEPAM	1993-04-19	Fabricación Nacional	LABORATORIO CHILE S.A.	2016-04-18	Vigente	Receta Médica Retenida
CLONAZEPAM	CLONAPAM COMPRIMIDOS 2 MG	2 MG	COMPRIMIDOS	COMPRIMIDOS	CLONAZEPAM	1993-04-15	Fabricación Nacional	LABORATORIO CHILE S.A.	2016-04-14	Vigente	Receta Médica Retenida
CLONAZEPAM	VALPAX COMPRIMIDOS 1 MG	1 MG	COMPRIMIDOS	COMPRIMIDOS	CLONAZEPAM	2001-12-31	Fabricación Nacional	LABORATORIOS LAFI LTDA.	2011-12-31	Vigente	Receta Médica Retenida
CLONAZEPAM	VALPAX COMPRIMIDOS 0,5 MG	0,5 MG	COMPRIMIDOS	COMPRIMIDOS	CLONAZEPAM	1996-08-06	Fabricación Nacional	LABORATORIOS LAFI LTDA.	2011-08-06	Vigente	Receta Médica Retenida
CLONAZEPAM	VALPAX COMPRIMIDOS 2 MG	2 MG	COMPRIMIDOS	COMPRIMIDOS	CLONAZEPAM	1996-08-06	Fabricación Nacional	LABORATORIOS LAFI LTDA.	2016-08-06	Vigente	Receta Médica Retenida
CLONAZEPAM	ROPSIL COMPRIMIDOS 2 MG		COMPRIMIDOS	COMPRIMIDOS	CLONAZEPAM	2002-07-10	Fabricación Nacional	MEDIPHARM LTDA.	2012-11-20	Vigente	Receta Médica Retenida
CLONAZEPAM	ROPSIL COMPRIMIDOS 0,5 MG	0,5 MG	COMPRIMIDOS	COMPRIMIDOS	CLONAZEPAM	2002-07-10	Fabricación Nacional	MEDIPHARM LTDA.	2012-07-10	Vigente	Receta Médica Retenida
CLONAZEPAM	NEURYL COMPRIMIDOS 1 MG	1 MG	COMPRIMIDOS	COMPRIMIDOS	CLONAZEPAM	2003-02-17	Importado A Granel	LABORATORIO BAGÓ DE CHILE S.A.	2008-02-17	No Vigente	Receta Médica Retenida
CLONAZEPAM	CELAXIN COMPRIMIDOS 0,5 MG	0,5 MG	COMPRIMIDOS	COMPRIMIDOS	CLONAZEPAM	2003-05-26	Importado A Granel	PHARMAVITA S.A.	2008-05-26	No Vigente	Receta Médica Retenida
CLONAZEPAM	CLONAZEPAM COMPRIMIDOS 0,5 MG	0.5 MG	COMPRIMIDOS	COMPRIMIDOS	CLONAZEPAM	2003-11-06	Fabricación Nacional	LABORATORIO CHILE S.A.	2013-11-06	Vigente	Receta Médica Retenida
CLONAZEPAM	CLONAZEPAM COMPRIMIDOS 2 MG	2 MG	COMPRIMIDOS	COMPRIMIDOS	CLONAZEPAM	2003-11-05	Fabricación Nacional	LABORATORIO CHILE S.A.	2013-11-05	Vigente	Receta Médica Retenida
CLONAZEPAM	CLONEX COMPRIMIDOS 1 MG	1 MG	COMPRIMIDOS	COMPRIMIDOS	CLONAZEPAM	2003-11-25	Fabricación Nacional	EUROLAB LTDA.	2008-11-25	No Vigente	Receta Médica Retenida
CLONAZEPAM	CLONEX COMPRIMIDOS 2 MG	2 MG	COMPRIMIDOS	COMPRIMIDOS	CLONAZEPAM	2003-11-25	Fabricación Nacional	EUROLAB LTDA.	2008-11-25	No Vigente	Receta Médica Retenida
CLONAZEPAM	CLONEX COMPRIMIDOS 0,5 MG	0.5 MG	COMPRIMIDOS	COMPRIMIDOS	CLONAZEPAM	2003-11-25	Fabricación Nacional	EUROLAB LTDA.	2008-11-25	No Vigente	Receta Médica Retenida
CLONAZEPAM	RAVOTRIL COMPRIMIDOS 1 MG	1 MG	COMPRIMIDOS	COMPRIMIDOS	CLONAZEPAM	2003-12-16	Importado Terminado con Reacondicionamiento Local	ROCHE CHILE LTDA.	2013-12-16	Vigente	Receta Médica Retenida
CLONAZEPAM	CLONAZEPAM COMPRIMIDOS 0,5 MG	0,5 MG	COMPRIMIDOS	COMPRIMIDOS	CLONAZEPAM	2003-12-23	Importado Terminado	LABORATORIO BESTPHARMA S.A.		No Vigente	Receta Médica Retenida
CLONAZEPAM	CLONAZEPAM COMPRIMIDOS 2 MG	2 MG	COMPRIMIDOS	COMPRIMIDOS	CLONEZEPAM	2003-12-23	Importado Terminado	LABORATORIO BESTPHARMA S.A.		No Vigente	Receta Médica Retenida
CLONAZEPAM	CLONAZEPAM COMPRIMIDOS 0,5 MG	0,5 MG	COMPRIMIDOS	COMPRIMIDOS	CLONAZEPAM	2004-01-19	Fabricación Nacional	LABORATORIOS RECALCINE S.A.		No Vigente	Receta Médica Retenida
CLONAZEPAM	CLONAZEPAM COMPRIMIDOS 2 MG	2 MG	COMPRIMIDOS	COMPRIMIDOS	CLONAZEPAM	2004-01-19	Fabricación Nacional	LABORATORIOS RECALCINE S.A.		No Vigente	Receta Médica Retenida
CLONAZEPAM	ACEPRAN COMPRIMIDOS 1 MG	1 MG	COMPRIMIDOS	COMPRIMIDOS	CLONAZEPAM	2004-03-22	Fabricación Nacional	LABORATORIOS ANDRÓMACO S.A.	2009-03-22	No Vigente	Receta Médica Retenida
CLONAZEPAM	CLONAZEPAM COMPRIMIDOS 1 MG	1 MG	COMPRIMIDOS	COMPRIMIDOS	CLONAZEPAM	2004-02-19	Fabricación Nacional	LABORATORIOS RECALCINE S.A.		No Vigente	Receta Médica Retenida
CLONAZEPAM	CLONAZEPAM COMPRIMIDOS 0,5 MG	0,5 MG	COMPRIMIDOS	COMPRIMIDOS	CLONAZEPAM	2004-03-22	Fabricación Nacional	MINTLAB CO. S.A.	2014-03-22	Vigente	Receta Médica Retenida
CLONAZEPAM	CLONAZEPAM COMPRIMIDOS 2 MG	2 MG	COMPRIMIDOS	COMPRIMIDOS	CLONAZEPAM	2004-03-20	Fabricación Nacional	MINTLAB CO. S.A.	2014-03-20	Vigente	Receta Médica Retenida
CLONAZEPAM	HISTROL COMPRIMIDOS 0,5 MG	0,5 MG	COMPRIMIDOS	COMPRIMIDOS	CLONAZEPAM	2004-03-22	Fabricación Nacional	MINTLAB CO. S.A.	2014-03-22	Vigente	Receta Médica Retenida
CLONAZEPAM	HISTROL COMPRIMIDOS 2 MG	2 MG	COMPRIMIDOS	COMPRIMIDOS	CLONAZEPAM	2004-03-22	Fabricación Nacional	MINTLAB CO. S.A.	2014-03-22	Vigente	Receta Médica Retenida
CLONAZEPAM	CLONEX CD COMPRIMIDOS DISPERSABLES 0,5 MG	0,5 MG	COMPRIMIDOS DISPERSABLES	COMPRIMIDOS	CLONAZEPAM	2004-10-25	Fabricación Nacional	EUROLAB LTDA.	2014-10-25	Vigente	Receta Médica Retenida
CLONAZEPAM	CLONEX CD COMPRIMIDOS DISPERSABLES 1 MG	1 MG	COMPRIMIDOS DISPERSABLES	COMPRIMIDOS	CLONAZEPAM	2004-10-25	Fabricación Nacional	EUROLAB LTDA.	2014-10-25	Vigente	Receta Médica Retenida
CLONAZEPAM	CLONEX CD COMPRIMIDOS DISPERSABLES 2,0 MG	2,0 MG	COMPRIMIDOS DISPERSABLES	COMPRIMIDOS	CLONAZEPAM	2004-10-25	Fabricación Nacional	EUROLAB LTDA.	2014-10-25	Vigente	Receta Médica Retenida
CLONAZEPAM	SOLPAX COMPRIMIDOS 1 MG	1 MG	COMPRIMIDOS	COMPRIMIDOS	CLONAZEPAM	2005-01-24	Importado A Granel	LABORATORIOS SILESIA S.A.		No Vigente	Receta Médica Retenida
CLONAZEPAM	SOLPAX COMPRIMIDOS 2 MG	2 MG	COMPRIMIDOS	COMPRIMIDOS	CLONAZEPAM	2005-01-24	Importado A Granel	LABORATORIOS SILESIA S.A.		No Vigente	Receta Médica Retenida
CLONAZEPAM	SOLPAX COMPRIMIDOS 0,5 MG	0,5 MG	COMPRIMIDOS	COMPRIMIDOS	CLONAZEPAM	2005-01-24	Importado A Granel	LABORATORIOS SILESIA S.A.		No Vigente	Receta Médica Retenida
CLONAZEPAM	VALPAX DT COMPRIMIDOS DISPERSABLES 1 MG	1 MG	COMPRIMIDOS	COMPRIMIDOS	CLONAZEPAM	2005-08-08	Fabricación Nacional	LABORATORIOS LAFI LTDA.	2015-08-07	Vigente	Receta Médica Retenida
CLONAZEPAM	RAVOTRIL COMPRIMIDOS SUBLINGUALES 0,25 MG	0,25 MG	COMPRIMIDOS SUBLINGUALES	COMPRIMIDOS	CLONAZEPAM	2005-08-29	Importado Terminado con Reacondicionamiento Local	ROCHE CHILE LTDA.	2015-08-29	Vigente	Receta Médica Retenida
CLONAZEPAM	CLONAZEPAM COMPRIMIDOS 0.5 MG	0,5 MG	COMPRIMIDOS	COMPRIMIDOS	CLONAZEPAM	2006-06-23	Fabricación Nacional	INTERPHARMA S.A.	2016-06-23	Vigente	Receta Médica Retenida
CLONAZEPAM	CLONAZEPAM COMPRIMIDOS 2 MG	2 MG	COMPRIMIDOS	COMPRIMIDOS	CLONAZEPAM	2006-06-23	Fabricación Nacional	INTERPHARMA S.A.	2016-06-23	Vigente	Receta Médica Retenida
CLONAZEPAM	VALPAX DT COMPRIMIDOS DISPERSABLES 0,5 MG	0,5 MG	COMPRIMIDOS DISPERSABLES	COMPRIMIDOS	CLONAZEPAM	2006-07-28	Fabricación Nacional	LABORATORIOS LAFI LTDA.	2016-07-28	Vigente	Receta Médica Retenida
CLONAZEPAM	VALPAX DT COMPRIMIDOS DISPERSABLES 2 MG	2 MG	COMPRIMIDOS DISPERSABLES	COMPRIMIDOS	CLONAZEPAM	2006-07-28	Fabricación Nacional	LABORATORIOS LAFI LTDA.	2011-07-28	Vigente	Receta Médica Retenida
CLONAZEPAM	ACEPRAN COMPRIMIDOS DISPERSABLES 0,5 MG		COMPRIMIDOS DISPERSABLES	COMPRIMIDOS	CLONAZEPAM	2007-10-26	Fabricación Nacional	LABORATORIOS ANDRÓMACO S.A.	2012-10-26	Vigente	Receta Médica Retenida
CLONAZEPAM	ACEPRAN COMPRIMIDOS DISPERSABLES 2 MG		COMPRIMIDOS DISPERSABLES	COMPRIMIDOS	CLONAZEPAM	2007-10-26	Fabricación Nacional	LABORATORIOS ANDRÓMACO S.A.	2012-10-26	Vigente	Receta Médica Retenida
CLONAZEPAM	ACEPRAN COMPRIMIDOS DISPERSABLES 1 MG		COMPRIMIDOS DISPERSABLES	COMPRIMIDOS	CLONAZEPAM	2007-10-26	Fabricación Nacional	LABORATORIOS ANDRÓMACO S.A.	2012-10-26	Vigente	Receta Médica Retenida
CLONAZEPAM	CLONAPAM COMPRIMIDOS 1 MG	1 MG	COMPRIMIDOS	COMPRIMIDOS	CLONAZEPAM	2007-11-16	Fabricación Nacional	LABORATORIO CHILE S.A.		No Vigente	Receta Médica Retenida
CLONAZEPAM	CRISMOL COMPRIMIDOS SUBLINGUALES 0,25 MG	0,25 MG	COMPRIMIDOS SUBLINGUALES	COMPRIMIDOS	CLONAZEPAM	2008-09-26	Fabricación Nacional	PHARMA INVESTI DE CHILE S.A.	2013-09-26	Vigente	Receta Médica Retenida
CLONAZEPAM	NEURYL COMPRIMIDOS 0,5 MG	0,5 MG	COMPRIMIDOS	COMPRIMIDOS	CLONAZEPAM	2009-03-17	Fabricación Nacional	LABORATORIO BAGÓ DE CHILE S.A.	2014-03-17	Vigente	Receta Médica Retenida
CLONAZEPAM	NEURYL COMPRIMIDOS 2 MG	2 MG	COMPRIMIDOS	COMPRIMIDOS	CLONAZEPAM	2009-03-17	Fabricación Nacional	LABORATORIO BAGÓ DE CHILE S.A.	2014-03-17	Vigente	Receta Médica Retenida
CLONAZEPAM	CLONAPAM COMPRIMIDOS BUCODISPERSABLES 0,5 MG	0,5 MG	COMPRIMIDOS DISPERSABLES	COMPRIMIDOS	CLONAZEPAM	2010-10-29	Fabricación Nacional	LABORATORIO CHILE S.A.	2015-10-29	Vigente	Receta Médica Retenida
CLONAZEPAM	CLONAPAM COMPRIMIDOS BUCODISPERSABLES 2 MG	2 MG	COMPRIMIDOS BUCODISPERSABLES	COMPRIMIDOS	CLONAZEPAM	2010-10-29	Fabricación Nacional	LABORATORIO CHILE S.A.	2015-10-29	Vigente	Receta Médica Retenida
CLONAZEPAM	NEURYL PLUS COMPRIMIDOS BUCODISPERSABLES 2 MG	2 MG	COMPRIMIDOS BUCODISPERSABLES	COMPRIMIDOS	CLONAZEPAM	2012-03-15	Fabricación Nacional	LABORATORIO BAGÓ DE CHILE S.A.		Vigente	Receta Médica Retenida
CLONAZEPAM	NEURYL PLUS COMPRIMIDOS BUCODISPERSABLES 0,5 MG	0,5 MG	COMPRIMIDOS BUCODISPERSABLES	COMPRIMIDOS	CLONAZEPAM	2013-02-19	Fabricación Nacional	LABORATORIO BAGÓ DE CHILE S.A.		Vigente	Receta Médica Retenida
CLONAZEPAM	NEURYL COMPRIMIDOS 2 MG	2 MG	COMPRIMIDOS	COMPRIMIDOS	CLONAZEPAM	2013-06-04	Fabricación Nacional	LABORATORIO BAGÓ DE CHILE S.A.		Vigente	Receta Médica Retenida
CLONAZEPAM	BEJOWA COMPRIMIDOS 2 MG	2 MG	COMPRIMIDOS	COMPRIMIDOS	CLONAZEPAM	2013-08-26	Importado a Granel	SANOFI-AVENTIS DE CHILE S.A.		Vigente	Receta Médica Retenida
CLONAZEPAM	BEJOWA COMPRIMIDOS 0,5 MG	0,5 MG	COMPRIMIDOS	COMPRIMIDOS	CLONAZEPAM	2013-08-26	Importado a Granel	SANOFI-AVENTIS DE CHILE S.A.		Vigente	Receta Médica Retenida
CLONAZEPAM	BEJOWA COMPRIMIDOS 0,5 MG	0,5 MG	COMPRIMIDOS	COMPRIMIDOS	CLONAZEPAM	2013-08-26	Importado Terminado con Reacondicionamiento Local	SANOFI-AVENTIS DE CHILE S.A.		Suspendido	Receta Médica Retenida
CLONAZEPAM	BEJOWA COMPRIMIDOS 2 MG	2 MG	COMPRIMIDOS	COMPRIMIDOS	CLONAZEPAM	2013-08-26	Importado Terminado con Reacondicionamiento Local	SANOFI-AVENTIS DE CHILE S.A.		Suspendido	Receta Médica Retenida
CLONAZEPAM	ACEPRAN FT COMPRIMIDOS BUCODISPERSABLES 0,5 MG	0,5 MG/COMP	COMPRIMIDOS BUCODISPERSABLES	COMPRIMIDOS	CLONAZEPAM	2013-09-04	Fabricación Nacional	LABORATORIOS ANDRÓMACO S.A.		Vigente	Receta Médica Retenida
CLONAZEPAM	ACEPRAN FT COMPRIMIDOS BUCODISPERSABLES 2 MG	2 MG	COMPRIMIDOS BUCODISPERSABLES	COMPRIMIDOS	CLONAZEPAM	2013-09-04	Fabricación Nacional	LABORATORIOS ANDRÓMACO S.A.		Vigente	Receta Médica Retenida
CLONAZEPAM	CLONAZEPAM COMPRIMIDOS BUCODISPERSABLES 0,5 MG	0,5 MG	COMPRIMIDOS BUCODISPERSABLES	COMPRIMIDOS	CLONAZEPAM	2013-09-04	Fabricación Nacional	LABORATORIOS ANDRÓMACO S.A.		Vigente	Receta Médica Retenida
CLONAZEPAM	CLONAZEPAM COMPRIMIDOS BUCODISPERSABLES 2 MG	2 MG	COMPRIMIDOS BUCODISPERSABLES	COMPRIMIDOS	CLONAZEPAM	2013-09-04	Fabricación Nacional	LABORATORIOS ANDRÓMACO S.A.		Vigente	Receta Médica Retenida
CLONAZEPAM	CLONAZEPAM COMPRIMIDOS 2 MG	2 MG	COMPRIMIDOS	COMPRIMIDOS	CLONAZEPAM	2014-04-16	Fabricación Nacional	ALPES CHEMIE S.A.		No Vigente	Receta Médica Retenida
CLONAZEPAM	CLONAZEPAM COMPRIMIDOS 2 MG	2 MG	COMPRIMIDOS	COMPRIMIDOS	CLONAZEPAM	2014-04-16	Fabricación Nacional	ALPES CHEMIE S.A.		No Vigente	Receta Médica Retenida
CLONAZEPAM	CLONAZEPAM COMPRIMIDOS 0,5 MG	0,5 MG	COMPRIMIDOS	COMPRIMIDOS	CLONAZEPAM	2014-04-21	Fabricación Nacional	ALPES CHEMIE S.A.		No Vigente	Receta Médica Retenida
CLONAZEPAM	CLONAZEPAM COMPRIMIDOS 0,5 MG	0,5 MG	COMPRIMIDOS	COMPRIMIDOS	CLONAZEPAM	2014-04-21	Fabricación Nacional	ALPES CHEMIE S.A.		No Vigente	Receta Médica Retenida
CLONAZEPAM	CRISMOL COMPRIMIDOS 2 MG	2 MG	COMPRIMIDOS	COMPRIMIDOS	CLONAZEPAM	2014-08-27	Fabricación Nacional	PHARMA INVESTI DE CHILE S.A.		Vigente	Receta Médica Retenida
CLOPIDOGREL	PLAVIX COMPRIMIDOS RECUBIERTOS 75 MG	75 MG	COMPRIMIDOS RECUBIERTOS	COMPRIMIDOS	CLOPIDOGREL (SULFATO)	1998-06-05	Importado Terminado con Reacondicionamiento Local	SANOFI-AVENTIS DE CHILE S.A.	2013-06-05	Vigente	Receta Médica
CLOPIDOGREL	ISCOVER COMPRIMIDOS RECUBIERTOS 75 MG		COMPRIMIDOS RECUBIERTOS	COMPRIMIDOS	CLOPIDOGREL (SULFATO)	1998-06-05	Importado A Granel	SANOFI SYNTHELABO DE CHILE S.A.		No Vigente	Receta Médica
CLOPIDOGREL	ARTEVIL COMPRIMIDOS RECUBIERTOS 75 MG	75 MG	COMPRIMIDOS RECUBIERTOS	COMPRIMIDOS	CLOPIDOGREL (SULFATO)	1999-08-27	Fabricación Nacional	LABORATORIOS RECALCINE S.A.	2009-08-27	No Vigente	Receta Médica
CLOPIDOGREL	ISKIMIL COMPRIMIDOS RECUBIERTOS 75 MG	75 MG	COMPRIMIDOS RECUBIERTOS	COMPRIMIDOS	CLOPIDOGREL BISULFATO	2002-08-20	Fabricación Nacional	PHARMA INVESTI DE CHILE S.A.	2012-08-20	Vigente	Receta Médica
CLOPIDOGREL	INFIBRAN COMPRIMIDOS RECUBIERTOS 75 MG.		COMPRIMIDOS RECUBIERTOS	COMPRIMIDOS	CLOPIDOGREL	2002-10-30	Fabricación Nacional	LABORATORIOS ANDRÓMACO S.A.	2012-10-30	Vigente	Receta Médica
CLOPIDOGREL	AGREPLAT COMPRIMIDOS RECUBIERTOS 75 MG	75 MG	COMPRIMIDOS RECUBIERTOS	COMPRIMIDOS	CLOPIDOGREL (SULFATO)	2003-07-07	Fabricación Nacional	INSTITUTO SANITAS S.A.	2013-07-07	Suspendido	Receta Médica
CLOPIDOGREL	TROMEXIN COMPRIMIDOS RECUBIERTOS 75 MG	75 MG	COMPRIMIDOS RECUBIERTOS	COMPRIMIDOS	CLOPIDOGREL BISULFATO	2003-12-23	Fabricación Nacional	EUROFARMA CHILE S.A.	2013-12-23	Suspendido	Receta Médica
CLOPIDOGREL	RAVALGEN COMPRIMIDOS RECUBIERTOS 75 MG	75 MG	COMPRIMIDOS RECUBIERTOS	COMPRIMIDOS	CLOPIDOGREL (BISULFATO)	2004-05-18	Importado Terminado	TECNOFARMA S.A.	2014-05-18	Vigente	Receta Médica
CLOPIDOGREL	ATEROUT COMPRIMIDOS RECUBIERTOS 75 MG	75 MG	COMPRIMIDOS RECUBIERTOS	COMPRIMIDOS	CLOPIDOGREL 75 MG	2004-06-24	Importado A Granel	LABORATORIOS RIDER LTDA.		No Vigente	Receta Médica
CLOPIDOGREL	TROKEN COMPRIMIDOS RECUBIERTOS 75 MG	75 MG	COMPRIMIDOS RECUBIERTOS	COMPRIMIDOS	CLOPIDOGREL (BISULFATO)	2005-05-31	Importado A Granel	LABORATORIO BAGÓ DE CHILE S.A.	2010-05-31	No Vigente	Receta Médica
CLOPIDOGREL	CLENTEL COMPRIMIDOS RECUBIERTOS 75 MG	75 MG	COMPRIMIDOS RECUBIERTOS	COMPRIMIDOS	CLOPIDOGREL	2006-03-30	Importado Terminado	PHARMA INVESTI DE CHILE S.A.	2016-03-29	Vigente	Receta Médica
CLOPIDOGREL	PLAGREL COMPRIMIDOS RECUBIERTOS 75 MG		COMPRIMIDOS RECUBIERTOS	COMPRIMIDOS	CLOPIDOGREL (BISULFATO)	2006-10-30	Fabricación Nacional	LABORATORIO PASTEUR S.A.	2011-10-30	Suspendido	Receta Médica
CLOPIDOGREL	EUROGREL COMPRIMIDOS RECUBIERTOS 75 MG	75 MG	COMPRIMIDOS RECUBIERTOS	COMPRIMIDOS	CLOPIDOGREL	2007-09-03	Fabricación Nacional	EUROLAB LTDA.	2012-09-03	Vigente	Receta Médica
CLOPIDOGREL	SILDECROSS COMPRIMIDOS RECUBIERTOS 75 MG	75 MG	COMPRIMIDOS RECUBIERTOS	COMPRIMIDOS	CLOPIDOGREL BISULFATO	2007-11-07	Importado Terminado	BIOCROSS S.A.		No Vigente	Receta Médica
CLOPIDOGREL	CLOPIDOGREL COMPRIMIDOS RECUBIERTOS 75 MG		COMPRIMIDOS RECUBIERTOS	COMPRIMIDOS	CLOPIDOGREL BISULFATO	2007-12-31	Importado Terminado	SANOFI-AVENTIS DE CHILE S.A.	2012-12-31	Suspendido	Receta Médica
CLOPIDOGREL	PLAVIX COMPRIMIDOS RECUBIERTOS 300 MG	300 MG	COMPRIMIDOS RECUBIERTOS	COMPRIMIDOS	CLOPIDOGREL BISULFATO	2008-10-09	Importado Terminado con Reacondicionamiento Local	SANOFI-AVENTIS DE CHILE S.A.	2013-10-09	Vigente	Receta Médica
CLOPIDOGREL	DROPGEL COMPRIMIDOS RECUBIERTOS 75 MG	75 MG	COMPRIMIDOS RECUBIERTOS	COMPRIMIDOS	CLOPIDOGREL (BISULFATO)	2009-08-20	Fabricación Nacional	LABORATORIO CHILE S.A.	2014-08-20	Vigente	Receta Médica
CLOPIDOGREL	PICLOKARE COMPRIMIDOS RECUBIERTOS 75 MG	75 MG	COMPRIMIDOS RECUBIERTOS	COMPRIMIDOS	CLOPIDOGREL	2010-04-05	Importado Terminado con Reacondicionamiento Local	ETEX FARMACÉUTICA LTDA.	2015-04-04	Vigente	Receta Médica
CLOPIDOGREL	ISKIMIL COMPRIMIDOS RECUBIERTOS 300 MG.	300 MG.	COMPRIMIDOS RECUBIERTOS	COMPRIMIDOS	CLOPIDOGREL BISULFATO FORMA I	2010-12-31	Importado a Granel	PHARMA INVESTI DE CHILE S.A.		No Vigente	Receta Médica
CLOPIDOGREL	CLOPIDOGREL COMPRIMIDOS RECUBIERTOS 75 MG	75 MG	COMPRIMIDOS RECUBIERTOS	COMPRIMIDOS	CLOPIDOGREL (BISULFATO)	2011-09-09	Importado Terminado	OPKO CHILE S.A.	2016-09-08	Vigente	Receta Médica
CLOPIDOGREL	CLOPIDOGREL COMPRIMIDOS RECUBIERTOS 75 MG	75 MG	COMPRIMIDOS RECUBIERTOS	COMPRIMIDOS	CLOPIDOGREL (BISULFATO)	2011-10-17	Importado Terminado	SANOFI-AVENTIS DE CHILE S.A.		No Vigente	Receta Médica
CLOPIDOGREL	CLOTROMBIX COMPRIMIDOS RECUBIERTOS 75 MG	75 MG	COMPRIMIDOS RECUBIERTOS	COMPRIMIDOS	CLOPIDOGREL	2011-12-05	Importado Terminado con Reacondicionamiento Local	NOVARTIS CHILE S.A.	2016-12-05	Vigente	Receta Médica
CLOPIDOGREL	EUROGREL COMPRIMIDOS RECUBIERTOS 300 MG	300 MG	COMPRIMIDOS RECUBIERTOS	COMPRIMIDOS	CLOPIDOGREL (BISULFATO)	2011-12-26	Fabricación Nacional	EUROLAB LTDA.		Suspendido	Receta Médica
CLOPIDOGREL	FLUYET COMPRIMIDOS RECUBIERTOS 75 MG	75 MG	COMPRIMIDOS RECUBIERTOS	COMPRIMIDOS	CLOPIDOGREL	2014-01-24	Importado Terminado con Reacondicionamiento Local	PHARMAVITA S.A.		Vigente	Receta Médica
CLOPIDOGREL	LYVELSA COMPRIMIDOS RECUBIERTOS 75 MG (CLOPIDOGREL)	75 MG	COMPRIMIDOS RECUBIERTOS	COMPRIMIDOS	CLOPIDOGREL	2014-12-19	Importado Terminado con Reacondicionamiento Local	BAYER S.A.		Suspendido	Receta Médica
CLOPIDOGREL	CLOPIDOGREL COMPRIMIDOS RECUBIERTOS 300 MG	300 MG	COMPRIMIDOS RECUBIERTOS	COMPRIMIDOS	CLOPIDOGREL	2015-03-03	Importado Terminado	ASCEND LABORATORIES SpA		Vigente	Receta Médica
CLOPIDOGREL	CLOPIVITAE COMPRIMIDOS RECUBIERTOS 75 MG (CLOPIDOGREL)	75 MG	COMPRIMIDOS RECUBIERTOS	COMPRIMIDOS	CLOPIDOGREL	2015-10-28	Importado Terminado con Reacondicionamiento Local	GALENICUM HEALTH CHILE S.p.A.		Vigente	Receta Médica
CLOPIDOGREL	ISKIMIL COMPRIMIDOS RECUBIERTOS 75 MG (CLOPIDOGREL)	75 MG /COMPRIMIDO	COMPRIMIDOS RECUBIERTOS	COMPRIMIDOS	CLOPIDOGREL	2015-12-21	Importado Terminado	PHARMA INVESTI DE CHILE S.A.		Vigente	Receta Médica
CLOPIDOGREL	ISKIMIL COMPRIMIDOS RECUBIERTOS 75 MG	75 MG	COMPRIMIDOS RECUBIERTOS	COMPRIMIDOS	CLOPIDOGREL BISULFATO	2016-04-13	Fabricación Nacional	PHARMA INVESTI DE CHILE S.A.		Vigente	Receta Médica
CLOPIDOGREL	CLOPIDOGREL COMPRIMIDOS RECUBIERTOS 75 MG	75 MG	COMPRIMIDOS RECUBIERTOS	COMPRIMIDOS	CLOPIDOGREL	2016-06-13	Importado Terminado con Reacondicionamiento Local	SEVEN PHARMA CHILE S.p.A.		Vigente	Receta Médica
CLORFENAMINA MALEATO	CLORPRIMETON COMPRIMIDOS 4 MG	4 MG	COMPRIMIDOS	COMPRIMIDOS	CLORFENAMINA MALEATO	1998-07-23	Importado Terminado con Reacondicionamiento Local	BAYER S.A.	2013-07-23	Suspendido	Receta Médica
CLORFENAMINA MALEATO	PRODEL COMPRIMIDOS 4 MG	4 MG	COMPRIMIDOS	COMPRIMIDOS	CLORFENAMINA	1959-06-11	Fabricación Nacional	LABORATORIO PASTEUR S.A.	2013-06-11	Vigente	Receta Médica
CLORFENAMINA MALEATO	CLORFENAMINA MALEATO COMPRIMIDOS 4 MG	4 MG	COMPRIMIDOS	COMPRIMIDOS	CLORFENAMINA	1966-09-28	Fabricación Nacional	INSTITUTO SANITAS S.A.	2008-09-28	No Vigente	Receta Médica
CLORFENAMINA MALEATO	CLORFENAMINA MALEATO COMPRIMIDOS 4 MG	4 MG	COMPRIMIDOS	COMPRIMIDOS	CLORFENAMINA	1978-04-14	Fabricación Nacional	LABORATORIO MAVER S.A.	2014-04-14	Suspendido	Receta Médica
CLORFENAMINA MALEATO	CLORFENAMINA MALEATO COMPRIMIDOS 4 MG	4 MG	COMPRIMIDOS RECUBIERTOS	COMPRIMIDOS	CLORFENAMINA	1986-11-20	Fabricación Nacional	LABORATORIO CHILE S.A.	2015-11-20	Vigente	Receta Médica
CLORFENAMINA MALEATO	CLORFENAMINA MALEATO COMPRIMIDOS 4 MG		COMPRIMIDOS	COMPRIMIDOS		2000-06-09	Fabricación Nacional	PHARMATRADE S.A.		No Vigente	Directa
CLORFENAMINA MALEATO	CLORFENAMINA MALEATO COMPRIMIDOS 4 MG	4 MG	COMPRIMIDOS	COMPRIMIDOS	CLORFENAMINA	1982-02-01	Fabricación Nacional	RECBEN XENERICS FARMACÉUTICA LTDA.	2010-02-01	No Vigente	Receta Médica
CLORFENAMINA MALEATO	CLORFEX COMPRIMIDOS 4 MG	4 MG	COMPRIMIDOS	COMPRIMIDOS	CLORFENAMINA MALEATO	1989-05-16	Fabricación Nacional	FARMACÉUTICA MED - CELL LTDA.	2005-05-16	No Vigente	Receta Médica
CLORFENAMINA MALEATO	CLORFENAMINA MALEATO COMPRIMIDOS 4 MG	4 MG	COMPRIMIDOS	COMPRIMIDOS	CLORFENAMINA	1982-04-14	Fabricación Nacional	MINTLAB CO. S.A.	2015-04-13	Vigente	Receta Médica
CLORFENAMINA MALEATO	SCADAN COMPRIMIDOS 4 MG	4 MG	COMPRIMIDOS	COMPRIMIDOS	CLORFENAMINA	1991-07-05	Fabricación Nacional	MEDIPHARM LTDA.	2016-07-05	Vigente	Receta Médica
CLORFENAMINA MALEATO	CLORFENAMINA MALEATO COMPRIMIDOS 4 MG	4 MG	COMPRIMIDOS	COMPRIMIDOS	CLORFENAMINA MALEATO	1996-07-30	Importado Terminado	BESTPHARMA S.A.	2011-07-30	No Vigente	Receta Médica
CLORFENAMINA MALEATO	CLORFENAMINA MALEATO COMPRIMIDOS 4 MG	4 MG	COMPRIMIDOS	COMPRIMIDOS	CLORFENAMINA	2001-10-22	Fabricación Nacional	SYNTHON CHILE LTDA.	2011-10-22	Suspendido	Receta Médica
CLORFENAMINA MALEATO	CLORFENAMINA MALEATO COMPRIMIDOS 4 MG		COMPRIMIDOS	COMPRIMIDOS	CLORFENAMINA	1991-09-27	Fabricación Nacional	LABORATORIO PASTEUR S.A.	2016-09-26	Vigente	Receta Médica
CLORFENAMINA MALEATO	NIPOLEN COMPRIMIDOS 4 MG	4 MG	COMPRIMIDOS	COMPRIMIDOS	CLORFENAMINA	2003-12-31	Fabricación Nacional	MINTLAB CO. S.A.	2013-12-31	Vigente	Receta Médica
CLORFENAMINA MALEATO	CLORFENAMINA MALEATO COMPRIMIDOS RECUBIERTOS 4 MG	4 MG	COMPRIMIDOS RECUBIERTOS	COMPRIMIDOS	CLORFENAMINA	2005-01-24	Fabricación Nacional	LABORATORIOS ANDRÓMACO S.A.	2015-01-24	Vigente	Receta Médica
CLORFENAMINA MALEATO	HISTAFED COMPRIMIDOS 4 MG	4 MG	COMPRIMIDOS	COMPRIMIDOS	CLORFENAMINA	2006-05-05	Fabricación Nacional	LABORATORIOS MDK S.A.	2016-05-04	Vigente	Receta Médica
CLORFENAMINA MALEATO	CLORFENAMINA MALEATO COMPRIMIDOS 4 MG	4 MG	COMPRIMIDOS	COMPRIMIDOS	CLORFENAMINA MALEATO	2006-09-28	Importado Terminado	OPKO CHILE S.A.	2011-09-28	No Vigente	Receta Médica
CLORFENAMINA MALEATO	CLORFENAMINA MALEATO COMPRIMIDOS 4 MG	4 MG	COMPRIMIDOS	COMPRIMIDOS	CLORFENAMINA MALEATO	2007-05-07	Fabricación Nacional	LABORATORIOS FASA S.A.		No Vigente	Receta Médica
CLORFENAMINA MALEATO	CLORFENAMINA MALEATO COMPRIMIDOS 4 MG	4 MG	COMPRIMIDOS	COMPRIMIDOS	CLORFENAMINA MALEATO	2008-02-28	Importado a Granel	Medical International Laboratories Corporation S.A. (MINTLAB Co. S.A.)		No Vigente	Receta Médica
CLORFENAMINA MALEATO	CLORFENAMIA MALEATO COMPRIMIDOS 4 MG	4 MG	COMPRIMIDOS	COMPRIMIDOS	CLORFENAMINA MALEATO	2008-06-23	Fabricación Nacional	LABORATORIO VOLTA S.A.		No Vigente	Receta Médica
CLORFENAMINA MALEATO	HISTAFED COMPRIMIDOS 4 MG	4 MG	COMPRIMIDOS	COMPRIMIDOS	CLORFENAMINA MALEATO	2015-06-17	Fabricación Nacional	LABORATORIOS MDK S.A.		Suspendido	Receta Médica
CLORPROMAZINA	CLORPROMAZINA CLORHIDRATO 100 MG COMPRIMIDOS RECUBIERTOS		COMPRIMIDOS	COMPRIMIDOS		1969-11-19	Fabricación Nacional	LABORATORIO CHILE S.A.	1998-04-07	No Vigente	Receta Médica Retenida
CLORPROMAZINA	CLORPROMAZINA COMPRIMIDOS 25 MG	25 MG	COMPRIMIDOS	COMPRIMIDOS	CLORPROMAZINA (CLORHIDRATO)	1956-02-08	Fabricación Nacional	LABORATORIOS ANDRÓMACO S.A.	2013-02-08	Vigente	Receta Médica
CLORPROMAZINA	CLORPROMAZINA CLORHIDRATO COMPRIMIDOS 25 MG	25 MG	COMPRIMIDOS	COMPRIMIDOS	CLORPROMAZINA CLORHIDRATO	1978-04-19	Fabricación Nacional	LABORATORIO MAVER S.A.	2009-12-31	No Vigente	Receta Médica
CLORPROMAZINA	CLORPROMAZINA CLORHIDRATO COMPRIMIDOS 100 MG	100 MG	COMPRIMIDOS	COMPRIMIDOS	CLORPROMAZINA CLORHIDRATO	1978-08-03	Fabricación Nacional	LABORATORIO MAVER S.A.	2009-12-31	No Vigente	Receta Médica Retenida
CLORPROMAZINA	CLORPROMAZINA CLORHIDRATO COMPRIMIDOS 25 MG	25 MG	COMPRIMIDOS	COMPRIMIDOS		1978-11-08	Fabricación Nacional	LABORATORIOS RIDER LTDA.	2009-11-08	No Vigente	Receta Médica
CLORPROMAZINA	CLORPROMAZINA COMPRIMIDOS 100 MG	100 MG	COMPRIMIDOS	COMPRIMIDOS	-	1978-09-27	Fabricación Nacional	LABORATORIOS RIDER LTDA.	2004-09-27	No Vigente	Receta Médica
CLORPROMAZINA	CLORPROMAZINA CLORHIDRATO COMPRIMIDOS RECUBIERTOS 100 MG	100 MG	COMPRIMIDOS RECUBIERTOS	COMPRIMIDOS		1978-10-11	Fabricación Nacional	LABORATORIOS LAFI LTDA.	2004-04-07	No Vigente	Receta Médica Retenida
CLORPROMAZINA	LARGACTIL COMPRIMIDOS RECUBIERTOS 100 MG	100 MG	COMPRIMIDOS RECUBIERTOS	COMPRIMIDOS	CLORPROMAZINA (CLORHIDRATO)	1983-08-09	Importado Terminado con Reacondicionamiento Local	SANOFI-AVENTIS DE CHILE S.A.	2015-08-08	Suspendido	Receta Médica Retenida
CLORPROMAZINA	CLORPROMAZINA CLORHIDRATO COMPRIMIDOS 25 MG	25 MG	COMPRIMIDOS	COMPRIMIDOS	CLORPROMAZINA (CLORHIDRATO)	1983-12-29	Fabricación Nacional	LABORATORIO PASTEUR S.A.	2010-12-29	No Vigente	Receta Médica
CLORPROMAZINA	CLORPROMAZINA COMPRIMIDOS 50 MG	50 MG	COMPRIMIDOS	COMPRIMIDOS	CLORPROMAZINA	1985-04-18	Fabricación Nacional	LABORATORIOS SILESIA S.A.	2005-04-18	No Vigente	Receta Médica
CLORPROMAZINA	CLORPROMAZINA CLORHIDRATO GRAGEAS 100 MG	100 MG	GRAGEAS	GRAGEAS	CLORPROMAZINA CLORHIDRATO	2001-01-18	Importado Terminado	BESTPHARMA S.A.	2011-01-18	No Vigente	Receta Médica Retenida
CLORPROMAZINA	CLORPROMAZINA CLORHIDRATO GRAGEAS 25 MG	25 MG	GRAGEAS	GRAGEAS	CLORPROMAZINA CLORHIDRATO	1996-09-03	Importado Terminado	BESTPHARMA S.A.	2011-09-03	Suspendido	Receta Médica
CLORPROMAZINA	LARGACTIL COMPRIMIDOS RECUBIERTOS 100 MG	100 MG	COMPRIMIDOS RECUBIERTOS	COMPRIMIDOS	CLORPROMAZINA (CLORHIDRATO)	2015-11-05	Importado Terminado con Reacondicionamiento Local	SANOFI-AVENTIS DE CHILE S.A.		Vigente	Receta Médica
CLOXACILINA SODICA	CLOXACILINA CAPSULAS 250 MG		CAPSULAS	CAPSULAS		2000-05-03	Fabricación Nacional	MINTLAB CO. S.A.		No Vigente	Receta Médica
CLOXACILINA SODICA	CLOXACILINA COMPRIMIDOS RECUBIERTOS 500 MG	500 MG	COMPRIMIDOS RECUBIERTOS	COMPRIMIDOS	CLOXACILINA (SODICA MONOHIDRATO)	1984-12-03	Fabricación Nacional	LABORATORIO CHILE S.A.	2010-12-03	No Vigente	Receta Médica
CLOXACILINA SODICA	CLOXACILINA COMPRIMIDOS RECUBIERTOS 500 MG		COMPRIMIDOS RECUBIERTOS	COMPRIMIDOS		2000-06-09	Fabricación Nacional	PHARMATRADE S.A.		No Vigente	Receta Médica
CLOXACILINA SODICA	CLOXACILINA COMPRIMIDOS RECUBIERTOS 500 MG	500 MG	COMPRIMIDOS RECUBIERTOS	COMPRIMIDOS	CLOXACILINA	1986-01-14	Importado Terminado	RECBEN XENERICS FARMACÉUTICA LTDA.	2005-01-14	No Vigente	Receta Médica
CLOXACILINA SODICA	CLOXACILINA CAPSULAS 250 MG	250 MG	CAPSULAS	CAPSULAS	CLOXACILINA	1989-08-14	Fabricación Nacional	LABORATORIO PASTEUR S.A.	2015-08-13	Suspendido	Receta Médica
CLOXACILINA SODICA	CLOXACILINA CAPSULAS 250 MG	250 MG	CAPSULAS	CAPSULAS	CLOXACILINA	1988-08-23	Fabricación Nacional	LABORATORIOS ANDRÓMACO S.A.	2010-08-23	No Vigente	Receta Médica
CLOXACILINA SODICA	CLOXACILINA CAPSULAS 500 MG	500 MG	CAPSULAS	CAPSULAS	CLOXACILINA	1988-08-23	Importado Terminado con Reacondicionamiento Local	LABORATORIOS ANDRÓMACO S.A.	2010-08-23	Vigente	Receta Médica
CLOXACILINA SODICA	CLOXACILINA CAPSULAS 500 MG		CAPSULAS	CAPSULAS		1988-07-28	Fabricación Nacional	MINTLAB CO. S.A.	2000-04-07	No Vigente	Receta Médica
CLOXACILINA SODICA	CLOXACILINA 250 MG CAPSULAS		CAPSULAS	CAPSULAS		1994-04-15	Importado Terminado	LABORATORIO BESTPHARMA S.A.	2001-04-07	No Vigente	Receta Médica
CLOXACILINA SODICA	CLOXACILINA CAPSULAS 500 MG	500 MG	CAPSULAS	CAPSULAS	CLOXACILINA (SODICA MONOHIDRATO)	1996-04-01	Importado Terminado	BESTPHARMA S.A.	2016-03-31	Suspendido	Receta Médica
CLOXACILINA SODICA	CLOXACILINA CAPSULAS 250 MG	250 MG	CAPSULAS	CAPSULAS	CLOXACILINA (SODICA MONOHIDRATO)	1996-04-01	Importado Terminado	BESTPHARMA S.A.	2016-03-31	Suspendido	Receta Médica
CLOXACILINA SODICA	CLOXACILINA COMPRIMIDOS RECUBIERTOS 250 MG	250 MG	CAPSULAS	CAPSULAS	CLOXACILINA SODICA	1976-04-19	Importado Terminado	RECBEN XENERICS FARMACÉUTICA LTDA.	2004-04-07	No Vigente	Receta Médica
CLOXACILINA SODICA	CLOXACILINA CAPSULAS 500 MG	500 MG	CAPSULAS	CAPSULAS	CLOXACILINA (SODICA MONOHIDRATO)	2005-06-20	Importado Terminado	OPKO CHILE S.A.	2010-06-20	No Vigente	Receta Médica
CLOXACILINA SODICA	CLOXACILINA CAPSULAS 500 MG	500 MG	CAPSULAS	CAPSULAS	CLOXACILINA SODICA	2005-10-19	Fabricación Nacional	MINTLAB Co. S.A.	2010-10-19	Vigente	Receta Médica
CLOXACILINA SODICA	CLOXACILINA CAPSULAS 500 MG	500 MG	CAPSULAS	CAPSULAS	CLOXACILINA	2008-04-02	Importado Terminado	BESTPHARMA S.A.	2013-04-01	Suspendido	Receta Médica
CLOXACILINA SODICA	CLOXACILINA CAPSULAS 500 MG	500 MG	CAPSULAS	CAPSULAS	CLOXACILINA SODICA	2008-04-24	Importado Terminado	OPKO CHILE S.A.		No Vigente	Receta Médica
CLOXACILINA SODICA	CLOXACILINA CAPSULAS 500 MG	500 MG	CAPSULAS	CAPSULAS	CLOXACILINA SODICA	2016-08-18	Importado Terminado	OPKO CHILE S.A.		Vigente	Receta Médica
CLOZAPINA	CLOZAPINA COMPRIMIDOS 50 MG	50 MG	COMPRIMIDOS	COMPRIMIDOS	CLOZAPINA	2001-11-15	Importado Terminado	FUNDACION PRO AYUDA AL INSTITUTO PSIQUIATRICO DR. JOSE HORWITZ B.	2006-11-15	No Vigente	Receta Médica
CLOZAPINA	CLOZAPINA COMPRIMIDOS 25 MG	25 MG	COMPRIMIDOS	COMPRIMIDOS	CLOZAPINA	2001-11-15	Importado Terminado	FUNDACION PRO AYUDA AL INSTITUTO PSIQUIATRICO DR. JOSE HORWITZ B.	2006-11-15	No Vigente	Receta Médica
CLOZAPINA	LEPONEX COMPRIMIDOS 100 MG	100 MG	COMPRIMIDOS	COMPRIMIDOS	CLOZAPINA	1991-08-28	Importado Terminado con Reacondicionamiento Local	NOVARTIS CHILE S.A.	2011-08-28	No Vigente	Receta Médica Retenida
CLOZAPINA	LEPONEX COMPRIMIDOS 25 MG	25 MG	COMPRIMIDOS	COMPRIMIDOS	CLOZAPINA	1991-08-26	Importado Terminado con Reacondicionamiento Local	NOVARTIS CHILE S.A.	2011-08-26	No Vigente	Receta Médica Retenida
CLOZAPINA	CLOZAPINA COMPRIMIDOS 25 MG		COMPRIMIDOS	COMPRIMIDOS		1995-05-29	Fabricación Nacional	TECNOFARMA S.A.	2001-04-07	No Vigente	Receta Médica Retenida
CLOZAPINA	DICOMEX COMPRIMIDOS 100 MG	100 MG	COMPRIMIDOS	COMPRIMIDOS	CLOZAPINA	2002-12-13	Fabricación Nacional	LABORATORIOS RECALCINE S.A.	2012-12-13	Vigente	Receta Médica Retenida
CLOZAPINA	DICOMEX COMPRIMIDOS 25 MG	25 MG	COMPRIMIDOS	COMPRIMIDOS	CLOZAPINA	2002-12-13	Fabricación Nacional	LABORATORIOS RECALCINE S.A.	2012-12-13	Vigente	Receta Médica Retenida
CLOZAPINA	CLOZAPINA COMPRIMIDOS 25 MG	25 MG	COMPRIMIDOS	COMPRIMIDOS	CLOZAPINA	2002-12-10	Fabricación Nacional	CHEMOPHARMA S.A.	2012-12-10	Suspendido	Receta Médica Retenida
CLOZAPINA	CLOZAPINA COMPRIMIDOS 25 MG	25 MG	COMPRIMIDOS	COMPRIMIDOS	CLOZAPINA	2002-12-10	Fabricación Nacional	INSTITUTO SANITAS S.A.	2012-12-10	Suspendido	Receta Médica Retenida
CLOZAPINA	CLOZAPINA COMPRIMIDOS 100 MG	100 MG	COMPRIMIDOS	COMPRIMIDOS	CLOZAPINA	2002-12-10	Fabricación Nacional	INSTITUTO SANITAS S.A.	2012-12-10	Suspendido	Receta Médica Retenida
CLOZAPINA	CLOZAPINA COMPRIMIDOS 100 MG	100 MG	COMPRIMIDOS	COMPRIMIDOS	CLOZAPINA	2002-12-10	Fabricación Nacional	CHEMOPHARMA S.A.	2012-12-10	Suspendido	Receta Médica Retenida
CLOZAPINA	CLOZAPINA COMPRIMIDOS 25 MG	25 MG	COMPRIMIDOS	COMPRIMIDOS	CLOZAPINA	2004-12-09	Importado Terminado	BESTPHARMA S.A.		No Vigente	Receta Médica Retenida
CLOZAPINA	CLOZAPINA COMPRIMIDOS 100 MG	100 MG	COMPRIMIDOS	COMPRIMIDOS	CLOZAPINA	2004-12-09	Importado Terminado	BESTPHARMA S.A.		No Vigente	Receta Médica Retenida
CLOZAPINA	CLOZAPINA COMPRIMIDOS 25 MG		COMPRIMIDOS	COMPRIMIDOS	CLOZAPINA	2006-11-07	Fabricación Nacional	LABORATORIOS ANDRÓMACO S.A.	2011-11-07	No Vigente	Receta Médica Retenida
CLOZAPINA	CLOZAPINA COMPRIMIDOS 50 MG	50 MG	COMPRIMIDOS	COMPRIMIDOS	CLOZAPINA	2006-11-07	Fabricación Nacional	LABORATORIOS ANDRÓMACO S.A.	2011-11-07	Suspendido	Receta Médica Retenida
CLOZAPINA	CLOZAPINA COMPRIMIDOS 100 MG	100 MG	COMPRIMIDOS	COMPRIMIDOS	CLOZAPINA	2006-11-07	Fabricación Nacional	LABORATORIOS ANDRÓMACO S.A.	2011-11-07	Suspendido	Receta Médica Retenida
CLOZAPINA	LODUX COMPRIMIDOS 100 MG	100MG	COMPRIMIDOS	COMPRIMIDOS	CLOZAPINA	2009-07-15	Importado a Granel	SYNTHON CHILE LTDA.	2014-07-15	Vigente	Receta Médica Retenida
CLOZAPINA	CLOZAPINA COMPRIMIDOS 25 MG	25 MG	COMPRIMIDOS	COMPRIMIDOS	CLOZAPINA	2010-04-05	Importado Terminado con Reacondicionamiento Local	NOVARTIS CHILE S.A.		No Vigente	Receta Médica Retenida
CLOZAPINA	CLOZAPINA COMPRIMIDOS 100 MG	100 MG	COMPRIMIDOS	COMPRIMIDOS	CLOZAPINA	2010-04-05	Importado Terminado con Reacondicionamiento Local	NOVARTIS CHILE S.A.		No Vigente	Receta Médica Retenida
CLOZAPINA	LODUX COMPRIMIDOS 25 MG	25 MG	COMPRIMIDOS	COMPRIMIDOS	CLOZAPINA	2010-04-05	Importado a Granel	SYNTHON CHILE LTDA.	2015-04-04	Vigente	Receta Médica Retenida
CLOZAPINA	ALONTEX COMPRIMIDOS 100 MG	100 MG	COMPRIMIDOS	COMPRIMIDOS	CLOZAPINA	2013-06-17	Importado Terminado con Reacondicionamiento Local	MINTLAB CO. S.A.		Vigente	Receta Médica Retenida
CLOZAPINA	LEPONEX COMPRIMIDOS 100 MG	100 MG	COMPRIMIDOS	COMPRIMIDOS	CLOZAPINA	2014-02-04	Importado Terminado con Reacondicionamiento Local	NOVARTIS CHILE S.A.		Vigente	Receta Médica Retenida
CLOZAPINA	LEPONEX COMPRIMIDOS 25 MG	25 MG	COMPRIMIDOS	COMPRIMIDOS	CLOZAPINA	2014-02-04	Importado Terminado con Reacondicionamiento Local	NOVARTIS CHILE S.A.		Vigente	Receta Médica Retenida
CLOZAPINA	LODUX COMPRIMIDOS 25 MG (CLOZAPINA)	25 MG	COMPRIMIDOS	COMPRIMIDOS	CLOZAPINA	2015-06-02	Importado a Granel	SYNTHON CHILE LTDA.		Vigente	Receta Médica Retenida
CLOZAPINA	LODUX COMPRIMIDOS 100 MG (CLOZAPINA)	100 MG	COMPRIMIDOS	COMPRIMIDOS	CLOZAPINA	2015-06-02	Importado a Granel	SYNTHON CHILE LTDA.		Vigente	Receta Médica Retenida
COLCHICINA	COLCHICINA COMPRIMIDOS 0,5 MG	0,5 MG	COMPRIMIDOS	COMPRIMIDOS	COLCHICINA	1999-06-08	Fabricación Nacional	LABORATORIOS ANDRÓMACO S.A.	2014-06-08	No Vigente	Receta Médica
COLCHICINA	COLCHICINA COMPRIMIDOS 0,5 MG	0,5 MG	COMPRIMIDOS	COMPRIMIDOS	COLCHICINA	1971-03-18	Fabricación Nacional	LABORATORIO CHILE S.A.	2014-03-18	Vigente	Receta Médica
COLCHICINA	COLCHICINA COMPRIMIDOS 0,5 MG	0,5 MG	COMPRIMIDOS	COMPRIMIDOS	COLCHICINA	1999-12-30	Fabricación Nacional	RECBEN XENERICS FARMACÉUTICA LTDA.	2009-12-30	No Vigente	Receta Médica
COLCHICINA	COLCHICINA COMPRIMIDOS 0,5 MG	0,5 MG	COMPRIMIDOS	COMPRIMIDOS	COLCICHINA	2000-09-01	Fabricación Nacional	MINTLAB CO. S.A.	2010-09-01	No Vigente	Receta Médica
COLCHICINA	COLCHICINA COMPRIMIDOS 0,5 MG		COMPRIMIDOS	COMPRIMIDOS	COLCHICINA	1990-02-20	Fabricación Nacional	INSTITUTO SANITAS S.A.	2011-02-20	No Vigente	Receta Médica
COLCHICINA	COLCHICINA COMPRIMIDOS 0,5 MG	0,5 MG	COMPRIMIDOS	COMPRIMIDOS	COLCHICINA	2001-12-19	Importado Terminado	BESTPHARMA S.A.	2011-12-19	Suspendido	Receta Médica
DARUNAVIR ETANOLATO	PREZISTA COMPRIMIDOS RECUBIERTOS 300 MG	300 MG	COMPRIMIDOS RECUBIERTOS	COMPRIMIDOS	DARUNAVIR ETANOLATO	2007-07-19	Importado Terminado con Reacondicionamiento Local	JOHNSON & JOHNSON DE CHILE S.A.	2012-07-19	Vigente	Receta Médica
DARUNAVIR ETANOLATO	PREZISTA COMPRIMIDOS RECUBIERTOS 75 MG	75 MG	COMPRIMIDOS RECUBIERTOS	COMPRIMIDOS	DARUNAVIR ETANOLATO	2012-12-26	Importado Terminado con Reacondicionamiento Local	JOHNSON & JOHNSON DE CHILE S.A.		Vigente	Receta Médica
DARUNAVIR ETANOLATO	PREZISTA COMPRIMIDOS RECUBIERTOS 150 MG	150 MG	COMPRIMIDOS RECUBIERTOS	COMPRIMIDOS	DARUNAVIR ETANOLATO	2012-12-26	Importado Terminado con Reacondicionamiento Local	JOHNSON & JOHNSON DE CHILE S.A.		Vigente	Receta Médica
DARUNAVIR ETANOLATO	PREZISTA COMPRIMIDOS RECUBIERTOS 400 MG	400 MG	COMPRIMIDOS RECUBIERTOS	COMPRIMIDOS	DARUNAVIR ETANOLATO	2012-12-26	Importado Terminado con Reacondicionamiento Local	JOHNSON & JOHNSON DE CHILE S.A.		Vigente	Receta Médica
DARUNAVIR ETANOLATO	PREZISTA COMPRIMIDOS RECUBIERTOS 600 MG	600 MG	COMPRIMIDOS RECUBIERTOS	COMPRIMIDOS	DARUNAVIR ETANOLATO	2012-12-26	Importado Terminado con Reacondicionamiento Local	JOHNSON & JOHNSON DE CHILE S.A.		Vigente	Receta Médica
DARUNAVIR ETANOLATO	PREZISTA COMPRIMIDOS RECUBIERTOS 800 MG (DARUNAVIR)	800 MG	COMPRIMIDOS RECUBIERTOS	COMPRIMIDOS	DARUNAVIR ETANOLATO	2016-05-11	Importado Terminado con Reacondicionamiento Local	JOHNSON & JOHNSON DE CHILE S.A.		Vigente	Receta Médica
DEFLAZACORT	DEFLAZACORT COMPRIMIDOS 30 MG		COMPRIMIDOS	COMPRIMIDOS	DEFLAZACORT	1997-10-31	Importado Terminado	AVENTIS PHARMA S.A.		No Vigente	Receta Médica Retenida
DEFLAZACORT	DEFLAZACORT COMPRIMIDOS 6 MG	6 MG	COMPRIMIDOS	COMPRIMIDOS		1998-11-06	Fabricación Nacional	LABORATORIOS LAFI LTDA.	2013-11-06	Suspendido	Receta Médica Retenida
DEFLAZACORT	DEFLAZACORT COMPRIMIDOS 30 MG	30 MG	COMPRIMIDOS	COMPRIMIDOS	DEFLAZACORT	2000-09-01	Fabricación Nacional	LABORATORIOS ANDRÓMACO S.A.	2015-08-31	Vigente	Receta Médica Retenida
DEFLAZACORT	DEFLAZACORT COMPRIMIDOS 6 MG	6 MG	COMPRIMIDOS	COMPRIMIDOS	DEFLAZACORT	2000-09-01	Fabricación Nacional	LABORATORIOS ANDRÓMACO S.A.	2015-08-31	Vigente	Receta Médica Retenida
DEFLAZACORT	AZACORTID COMPRIMIDOS 6 MG	6 MG	COMPRIMIDOS	COMPRIMIDOS	DEFLAZACORT	1993-02-25	Importado Terminado con Reacondicionamiento Local	SANOFI-AVENTIS DE CHILE S.A.	2016-02-25	Suspendido	Receta Médica Retenida
DEFLAZACORT	AZACORTID COMPRIMIDOS 30 MG	30 MG	COMPRIMIDOS	COMPRIMIDOS	DEFLAZACORT	1996-12-31	Importado Terminado con Reacondicionamiento Local	SANOFI-AVENTIS DE CHILE S.A.	2011-12-31	Suspendido	Receta Médica Retenida
DEFLAZACORT	DEFLAZACORT COMPRIMIDOS 6 MG	6 MG	COMPRIMIDOS	COMPRIMIDOS	DEFLAZACORT	2004-03-26	Fabricación Nacional	CHEMOPHARMA S.A.	2014-03-26	Suspendido	Receta Médica Retenida
DEFLAZACORT	DEFLAZACORT COMPRIMIDOS 30 MG	30 MG	COMPRIMIDOS	COMPRIMIDOS	DEFLAZACORT	2004-03-26	Fabricación Nacional	CHEMOPHARMA S.A.	2014-03-26	Suspendido	Receta Médica Retenida
DEFLAZACORT	ARRUMAL COMPRIMIDOS 6 MG (DEFLAZACORT)	6 MG	COMPRIMIDOS	COMPRIMIDOS	DEFLAZACORT	2010-07-13	Fabricación Nacional	PHARMA INVESTI DE CHILE S.A.	2015-07-12	Vigente	Receta Médica Retenida
DEFLAZACORT	ARRUMAL COMPRIMIDOS 30 MG (DEFLAZACORT)	30 MG	COMPRIMIDOS	COMPRIMIDOS	DEFLAZACORT	2010-07-13	Fabricación Nacional	PHARMA INVESTI DE CHILE S.A.	2015-07-12	Vigente	Receta Médica Retenida
DEFLAZACORT	DISFLAX COMPRIMIDOS 6 MG	6,00MG	COMPRIMIDOS	COMPRIMIDOS	DEFLAZACORT	2011-12-23	Importado Terminado con Reacondicionamiento Local	FAES FARMA CHILE, SALUD Y NUTRICIÓN LTDA.	2016-12-23	Vigente	Receta Médica Retenida
DEFLAZACORT	DISFLAX COMPRIMIDOS 30 MG	30 MG	COMPRIMIDOS	COMPRIMIDOS	DEFLAZACORT	2011-12-23	Importado Terminado con Reacondicionamiento Local	FAES FARMA CHILE, SALUD Y NUTRICIÓN LTDA.	2016-12-23	Vigente	Receta Médica Retenida
DEFLAZACORT	DEZARTAL COMPRIMIDOS 30 MG	30 MG	COMPRIMIDOS	COMPRIMIDOS	DEFLAZACORT	2015-02-10	Importado Terminado con Reacondicionamiento Local	GRÜNENTHAL CHILENA LTDA.		Vigente	Receta Médica Retenida
DEFLAZACORT	DEZARTAL COMPRIMIDOS 6 MG (DEFLAZACORT)	6 MG	COMPRIMIDOS	COMPRIMIDOS	DEFLAZACORT	2015-02-03	Importado Terminado con Reacondicionamiento Local	GRÜNENTHAL CHILENA LTDA.		Vigente	Receta Médica Retenida
DEFLAZACORT	AZACORTID COMPRIMIDOS 30 MG (DEFLAZACORT)	30 MG	COMPRIMIDOS	COMPRIMIDOS	DEFLAZACORT	2015-10-21	Importado Terminado con Reacondicionamiento Local	SANOFI-AVENTIS DE CHILE S.A.		Vigente	Receta Médica Retenida
DEFLAZACORT	AZACORTID COMPRIMIDOS 6 MG (DEFLAZACORT)	6 MG	COMPRIMIDOS	COMPRIMIDOS	DEFLAZACORT	2015-10-21	Importado Terminado con Reacondicionamiento Local	SANOFI-AVENTIS DE CHILE S.A.		Vigente	Receta Médica Retenida
DESLORATADINA	AERIUS COMPRIMIDOS RECUBIERTOS 5 MG	5 MG	COMPRIMIDOS RECUBIERTOS	COMPRIMIDOS	DESLORATADINA	2000-11-10	Importado Terminado con Reacondicionamiento Local	MERCK SHARP & DOHME CHILE LTDA.	2015-11-10	Vigente	Receta Médica
DESLORATADINA	NEOCLARITINE COMPRIMIDOS RECUBIERTOS 5 MG	5 MG	COMPRIMIDOS RECUBIERTOS	COMPRIMIDOS	DESLORATADINA	2000-11-10	Importado Terminado con Reacondicionamiento Local	MERCK SHARP & DOHME CHILE LTDA.	2015-11-10	Vigente	Receta Médica
DESLORATADINA	RINOFILAX COMPRIMIDOS RECUBIERTOS 5 MG	5 MG	COMPRIMIDOS RECUBIERTOS	COMPRIMIDOS	DESLORATADINA	2002-06-28	Fabricación Nacional	LABORATORIOS RECALCINE S.A.	2012-06-28	Vigente	Receta Médica
DESLORATADINA	RINAID COMPRIMIDOS RECUBIERTOS 5 MG	5 MG	COMPRIMIDOS RECUBIERTOS	COMPRIMIDOS	DESLORATADINA	2003-11-26	Fabricación Nacional	MEDIPHARM LTDA.	2013-11-26	Vigente	Receta Médica
DESLORATADINA	DESPEVAL COMPRIMIDOS RECUBIERTOS 5 MG	5 MG	COMPRIMIDOS RECUBIERTOS	COMPRIMIDOS	DESLORATADINA	2004-08-18	Fabricación Nacional	LABORATORIOS SAVAL S.A.	2014-08-18	Vigente	Receta Médica
DESLORATADINA	DESLORATADINA COMPRIMIDOS RECUBIERTOS 5 MG	5 MG	COMPRIMIDOS RECUBIERTOS	COMPRIMIDOS	DESLORATADINA	2004-12-22	Fabricación Nacional	MINTLAB Co. S.A.	2014-12-22	Vigente	Receta Médica
DESLORATADINA	NEOHYSTICLAR COMPRIMIDOS RECUBIERTOS 5 MG (DESLORATADINA)	5 MG	COMPRIMIDOS RECUBIERTOS	COMPRIMIDOS	DESLORATADINA	2004-12-22	Fabricación Nacional	MINTLAB CO. S.A.	2014-12-22	Vigente	Receta Médica
DESLORATADINA	MAILEN COMPRIMIDOS RECUBIERTOS 5 MG	5 MG	COMPRIMIDOS RECUBIERTOS	COMPRIMIDOS	DESLORATADINA	2005-01-31	Importado Terminado	PHARMA INVESTI DE CHILE S.A.	2015-01-31	Vigente	Receta Médica
DESLORATADINA	NEOLARMAX COMPRIMIDOS RECUBIERTOS 5 MG	5 MG	COMPRIMIDOS RECUBIERTOS	COMPRIMIDOS	DESLORATADINA	2005-03-11	Fabricación Nacional	LABORATORIOS ANDRÓMACO S.A.	2015-03-11	Vigente	Receta Médica
DESLORATADINA	DESLORATADINA COMPRIMIDOS RECUBIERTOS 5 MG	5 MG	COMPRIMIDOS RECUBIERTOS	COMPRIMIDOS	DESLORATADINA	2005-09-02	Fabricación Nacional	LABORATORIO CHILE S.A.	2015-09-01	Suspendido	Receta Médica
DESLORATADINA	DESPEX COMPRIMIDOS RECUBIERTOS 5 MG	5 MG	COMPRIMIDOS RECUBIERTOS	COMPRIMIDOS	DESLORATADINA	2005-09-02	Fabricación Nacional	LABORATORIO CHILE S.A.	2015-09-01	Vigente	Receta Médica
DESLORATADINA	D-HISTAPLUS	5 MG	COMPRIMIDOS RECUBIERTOS	COMPRIMIDOS	DESLORATADINA	2006-03-24	Fabricación Nacional	LABORATORIO PASTEUR S.A.	2016-03-23	Vigente	Receta Médica
DESLORATADINA	DESSLOR COMPRIMIDOS RECUBIERTOS 5 MG	5 MG	COMPRIMIDOS RECUBIERTOS	COMPRIMIDOS	DESLORATADINA	2007-07-26	Importado Terminado con Reacondicionamiento Local	BIOCROSS S.A.	2012-07-26	Vigente	Receta Médica
DESLORATADINA	NEO-ALLEDRYL COMPRIMIDOS RECUBIERTOS 5 MG	5 MG	COMPRIMIDOS RECUBIERTOS	COMPRIMIDOS	DESLORATADINA	2007-11-07	Fabricación Nacional	LABORATORIOS PRATER S.A.	2012-11-07	Vigente	Receta Médica
DESLORATADINA	DESLORATADINA COMPRIMIDOS RECUBIERTOS 5 MG	5 MG	COMPRIMIDOS RECUBIERTOS	COMPRIMIDOS	DESLORATADINA	2007-11-06	Fabricación Nacional	LABORATORIOS PRATER S.A.	2012-11-06	Vigente	Receta Médica
DESLORATADINA	DESLORATADINA COMPRIMIDOS RECUBIERTOS 5 MG	5 MG	COMPRIMIDOS RECUBIERTOS	COMPRIMIDOS	DESLORATADINA	2008-11-05	Fabricación Nacional	INSTITUTO SANITAS S.A.	2013-11-05	Vigente	Receta Médica
DESLORATADINA	DESLORATADINA COMPRIMIDOS RECUBIERTOS 5 MG	5 MG	COMPRIMIDOS RECUBIERTOS	COMPRIMIDOS	DESLORATADINA	2008-11-05	Fabricación Nacional	CHEMOPHARMA S.A.	2013-11-05	Vigente	Receta Médica
DESLORATADINA	AERIUS FAST COMPRIMIDOS BUCODISPERSABLES 2,5 MG	2,5 MG	COMPRIMIDOS BUCODISPERSABLES	COMPRIMIDOS	DESLORATADINA	2008-12-11	Importado Terminado con Reacondicionamiento Local	MERCK SHARP & DOHME CHILE LTDA.	2013-12-11	Suspendido	Receta Médica
DESLORATADINA	AERIUS FAST COMPRIMIDOS BUCODISPERSABLES 5,0 MG	5,0 MG	COMPRIMIDOS BUCODISPERSABLES	COMPRIMIDOS	DESLORATADINA	2008-12-11	Importado Terminado con Reacondicionamiento Local	MERCK SHARP & DOHME CHILE LTDA.	2013-12-11	Suspendido	Receta Médica
DESLORATADINA	DESLORATADINA COMPRIMIDOS RECUBIERTOS 5 MG	5 MG	COMPRIMIDOS RECUBIERTOS	COMPRIMIDOS	DESLORATADINA	2009-12-23	Importado Terminado	EXPORTADORA Y COMERCIALIZADORA DE PRODUCTOS FARMACÉUTICOS LTDA.		No Vigente	Receta Médica
DESLORATADINA	HEXALER COMPRIMIDOS RECUBIERTOS 5 MG	5 MG	COMPRIMIDOS RECUBIERTOS	COMPRIMIDOS	DESLORATADINA	2011-09-30	Importado Terminado con Reacondicionamiento Local	DEUTSCHE PHARMA S.A.		Suspendido	Receta Médica
DESLORATADINA	ALERGUS COMPRIMIDOS RECUBIERTOS 5 MG	5 MG	COMPRIMIDOS RECUBIERTOS	COMPRIMIDOS	DESLORATADINA	2012-11-05	Importado Terminado con Reacondicionamiento Local	EUROFARMA CHILE S.A.		Suspendido	Receta Médica
DESLORATADINA	DESLORATADINA COMPRIMIDOS RECUBIERTOS 5 MG	5 MG	COMPRIMIDOS RECUBIERTOS	COMPRIMIDOS	DESLORATADINA	2013-03-18	Fabricación Nacional	INTERPHARMA S.A.		Vigente	Receta Médica
DESLORATADINA	PETYLYL COMPRIMIDOS RECUBIERTOS 5 MG	5 MG	COMPRIMIDOS RECUBIERTOS	COMPRIMIDOS	DESLORATADINA	2013-03-18	Fabricación Nacional	INTERPHARMA S.A.		Vigente	Receta Médica
DESLORATADINA	DESLORATADINA COMPRIMIDOS RECUBIERTOS 5 MG	5 MG	COMPRIMIDOS RECUBIERTOS	COMPRIMIDOS	DESLORATADINA	2013-10-24	Importado Terminado	B Y B FARMACÉUTICA LTDA.		Suspendido	Receta Médica
DESLORATADINA	RINAID COMPRIMIDOS RECUBIERTOS 5 MG	5 MG	COMPRIMIDOS RECUBIERTOS	COMPRIMIDOS	DESLORATADINA	2013-12-23	Fabricación Nacional	MEDIPHARM LTDA.		Vigente	Receta Médica
DIAZEPAM	DIAZEPAM COMPRIMIDOS 10 MG	10 MG	COMPRIMIDOS	COMPRIMIDOS	DIAZEPAM	1987-12-18	Fabricación Nacional	INSTITUTO SANITAS S.A.	2009-12-18	No Vigente	Receta Médica Retenida
DIAZEPAM	DIAZEPAM COMPRIMIDOS 5 MG	5 MG	COMPRIMIDOS	COMPRIMIDOS	DIAZEPAM	1979-12-18	Fabricación Nacional	INSTITUTO SANITAS S.A.	2009-12-18	No Vigente	Receta Médica Retenida
DIAZEPAM	DIAZEPAM COMPRIMIDOS 5 MG	5 MG	COMPRIMIDOS	COMPRIMIDOS	DIAZEPAM	1982-11-25	Fabricación Nacional	LABORATORIO CHILE S.A.	2014-11-25	Vigente	Receta Médica Retenida
DIAZEPAM	DIAZEPAM COMPRIMIDOS 5 MG	5 MG	COMPRIMIDOS	COMPRIMIDOS	DIAZEPAM	1978-08-07	Fabricación Nacional	LABORATORIO VALMA LTDA.	2009-08-07	No Vigente	Receta Médica Retenida
DIAZEPAM	DIAZEPAM COMPRIMIDOS 10 MG	10 MG	COMPRIMIDOS	COMPRIMIDOS	DIAZEPAM	1978-08-07	Fabricación Nacional	LABORATORIO VALMA LTDA.	2009-08-07	No Vigente	Receta Médica Retenida
DIAZEPAM	DIAZEPAM COMPRIMIDOS 10 MG	10 MG	COMPRIMIDOS	COMPRIMIDOS	DIAZEPAM	2000-05-15	Fabricación Nacional	MINTLAB CO. S.A.	2015-05-14	Vigente	Receta Médica Retenida
DIAZEPAM	DIAZEPAM COMPRIMIDOS 5 MG	5 MG	COMPRIMIDOS	COMPRIMIDOS	DIAZEPAM	2000-05-15	Fabricación Nacional	MINTLAB CO. S.A.	2010-05-15	No Vigente	Receta Médica Retenida
DIAZEPAM	DIAZEPAM COMPRIMIDOS 10 MG	10 MG	COMPRIMIDOS	COMPRIMIDOS	DIAZEPAM	1980-10-20	Fabricación Nacional	LABORATORIO CHILE S.A.	2015-10-20	Vigente	Receta Médica Retenida
DIAZEPAM	DIAZEPAM COMPRIMIDOS 10 MG	10 MG	COMPRIMIDOS	COMPRIMIDOS	DIAZEPAM	1980-08-18	Fabricación Nacional	RECBEN XENERICS FARMACÉUTICA LTDA.	2010-08-18	No Vigente	Receta Médica Retenida
DIAZEPAM	DIAZEPAM COMPRIMIDOS 5 MG	5 MG	COMPRIMIDOS	COMPRIMIDOS	DIAZEPAM	1980-08-20	Fabricación Nacional	RECBEN XENERICS FARMACÉUTICA LTDA.	2010-08-20	No Vigente	Receta Médica Retenida
DIAZEPAM	DIAZEPAM COMPRIMIDOS 10 MG	10 MG	COMPRIMIDOS	COMPRIMIDOS	DIAZEPAM	1982-09-30	Fabricación Nacional	LABORATORIO PASTEUR S.A.	2010-09-30	No Vigente	Receta Médica Retenida
DIAZEPAM	DIAZEPAM COMPRIMIDOS 10 MG	10 MG	COMPRIMIDOS	COMPRIMIDOS	DIAZEPAM	1981-01-02	Fabricación Nacional	LABORATORIOS ANDRÓMACO S.A.	2010-01-02	No Vigente	Receta Médica Retenida
DIAZEPAM	DIAZEPAM COMPRIMIDOS 5 MG	5 MG	COMPRIMIDOS	COMPRIMIDOS	DIAZEPAM	2000-12-15	Fabricación Nacional	LABORATORIOS SILESIA S.A.	2005-01-07	No Vigente	Receta Médica Retenida
DIAZEPAM	DISTENSOR COMPRIMIDOS 10 MG	10 MG	COMPRIMIDOS	COMPRIMIDOS	DIAZEPAM	1981-11-19	Fabricación Nacional	LABORATORIOS SILESIA S.A.	2005-11-19	No Vigente	Receta Médica Retenida
DIAZEPAM	DIAZEPAM COMPRIMIDOS 10 MG		COMPRIMIDOS	COMPRIMIDOS	DIAZEPAM	2001-05-14	Fabricación Nacional	GUILLERMO HARDING Y CIA. LTDA.	2006-05-14	No Vigente	Receta Médica Retenida
DIAZEPAM	DIAZEPAM COMPRIMIDOS 5 MG		COMPRIMIDOS	COMPRIMIDOS	DIAZEPAM	2001-05-14	Fabricación Nacional	GUILLERMO HARDING Y CIA. LTDA.	2006-05-14	No Vigente	Receta Médica
DIAZEPAM	DIAZEPAM COMPRIMIDOS 5 MG	5 MG	COMPRIMIDOS	COMPRIMIDOS	DIAZEPAM	2001-05-14	Importado Terminado	BESTPHARMA S.A.	2011-05-14	Suspendido	Receta Médica Retenida
DIAZEPAM	DIAZEPAM COMPRIMIDOS 10 MG	10 MG	COMPRIMIDOS	COMPRIMIDOS	DIAZEPAM	2001-12-17	Importado Terminado	BESTPHARMA S.A.	2011-12-17	Suspendido	Receta Médica Retenida
DIAZEPAM	DIAZEPAM COMPRIMIDOS 5 MG	5 MG	COMPRIMIDOS	COMPRIMIDOS	DIAZEPAM	2004-06-08	Fabricación Nacional	LABORATORIO PASTEUR S.A.	2014-06-08	Suspendido	Receta Médica Retenida
DIAZEPAM	DIAZEPAM COMPRIMIDOS 10 MG	10 MG	COMPRIMIDOS	COMPRIMIDOS	DIAZEPAM	2005-01-25	Fabricación Nacional	LABORATORIOS ANDRÓMACO S.A.	2010-01-25	No Vigente	Receta Médica Retenida
DIAZEPAM	DIAZEPAN COMPRIMIDOS 5 MG	5 MG	COMPRIMIDOS	COMPRIMIDOS	DIAZEPAM	2009-04-01	Importado Terminado	OPKO CHILE S.A.		No Vigente	Receta Médica Retenida
DICLOFENACO POTASICO	DEFLAMAT CAPSULAS DE LIBERACION SOSTENIDA 100 MG		CAPSULAS LIBERACION SOSTENIDA	CAPSULAS	DICLOFENACO SODICO	1998-03-27	Importado A Granel	LABORATORIOS ANDROMACO S.A.		No Vigente	Receta Médica
DICLOFENACO POTASICO	DEFLAMAT CAPSULAS DE LIBERACION SOSTENIDA 75 MG		CAPSULAS LIBERACION SOSTENIDA	CAPSULAS	DICLOFENACO SODICO	1998-03-27	Importado A Granel	LABORATORIOS ANDROMACO S.A.		No Vigente	Receta Médica
DICLOFENACO POTASICO	MERPAL COMPRIMIDOS CON RECUBRIMIENTO ENTERICO 50 MG		COMPRIMIDOS CON RECUBRIMIENTO ENTERICO	COMPRIMIDOS	DICLOFENACO SODICO	1998-04-09	Importado A Granel	LABORATORIOS PRATER S.A.	2008-04-09	No Vigente	Receta Médica
DICLOFENACO POTASICO	ELITIRAN COMPRIMIDOS CON RECUBRIMIENTO ENTERICO 50 MG	50 MG	COMPRIMIDOS CON RECUBRIMIENTO ENTERICO	COMPRIMIDOS	DICLOFENACO	1998-09-04	Fabricación Nacional	MINTLAB CO. S.A.	2013-09-04	Vigente	Receta Médica
DICLOFENACO POTASICO	LERTUS RL, COMPRIMIDOS RECUBIERTOS DE LIBERACION PROLONGADA 150 MG	150 MG	COMPRIMIDOS RECUBIERTOS LIBERACION PROLONGADA	COMPRIMIDOS	DICLOFENACO SODICO	1998-12-31	Importado A Granel	TECNOFARMA S.A.	2008-12-31	No Vigente	Receta Médica
DICLOFENACO POTASICO	AUTDOL COMPRIMIDOS CON RECUBRIMIENTO ENTERICO 50 MG (DICLOFENACO SODICO)	50 MG	COMPRIMIDOS RECUBIERTOS	COMPRIMIDOS	DICLOFENACO SODICO	1999-06-08	Fabricación Nacional	LABORATORIO CHILE S.A.	2014-06-08	Vigente	Receta Médica
DICLOFENACO POTASICO	MERPAL CAPSULAS CON GRANULOS RECUBIERTOS DE LIBERACION PROLONGADA 75 MG	75 MG	CAPSULAS CON GRANULOS RECUBIERTOS LIBERACION PROLONGADA	CAPSULAS	DICLOFENACO SODICO	1999-07-28	Importado A Granel	LABORATORIOS PRATER S.A.	2014-07-28	Vigente	Receta Médica
DICLOFENACO POTASICO	ELITIRAN-GP CAPSULAS CON GRANULOS RECUBIERTOS DE LIBERACION PROLONGADA 100 MG	100 MG	CAPSULAS CON GRANULOS RECUBIERTOS LIBERACION PROLONGADA	CAPSULAS	DICLOFENACO SODICO	1999-09-22	Importado A Granel	MINTLAB CO. S.A.	2014-09-21	Vigente	Receta Médica
DICLOFENACO POTASICO	ARTREN 50, COMPRIMIDOS DISPERSABLES 46,5 MG	46,5 MG	COMPRIMIDOS DISPERSABLES	COMPRIMIDOS	DICLOFENACO	1999-09-24	Importado Terminado	MERCK S.A.	2009-09-24	No Vigente	Receta Médica
DICLOFENACO POTASICO	DICLOFENACO SODICO CAPSULAS CON GRANULOS RECUBIERTOS DE LIBERACION PROLONGADA 100 MG	100 MG	CAPSULAS CON GRANULOS RECUBIERTOS LIBERACION PROLONGADA	CAPSULAS	DICLOFENACO SODICO	1999-11-10	Importado A Granel	MINTLAB CO. S.A.	2014-11-10	Vigente	Receta Médica
DICLOFENACO POTASICO	VOLTAREN COMPRIMIDOS CON RECUBRIMIENTO ENTERICO 25 MG	25 MG	COMPRIMIDOS CON RECUBRIMIENTO ENTERICO	COMPRIMIDOS	DICLOFENACO	1976-01-20	Importado Terminado con Reacondicionamiento Local	NOVARTIS CHILE S.A.	2009-01-20	No Vigente	Receta Médica
DICLOFENACO POTASICO	VOLTAREN COMPRIMIDOS CON RECUBRIMIENTO ENTERICO 50 MG	50 MG	COMPRIMIDOS CON RECUBRIMIENTO ENTERICO	COMPRIMIDOS	DICLOFENACO	1978-06-23	Importado Terminado con Reacondicionamiento Local	NOVARTIS CHILE S.A.	2014-06-23	Suspendido	Receta Médica
DICLOFENACO POTASICO	DICLOFENACO SODICO CAPSULAS CON GRANULOS RECUBIERTOS DE LIBERACION PROLONGADA 75 MG	75 MG	CAPSULAS CON GRANULOS RECUBIERTOS LIBERACION PROLONGADA	CAPSULAS	DICLOFENACO SODICO	1999-12-30	Importado A Granel	INSTITUTO SANITAS S.A.	2014-12-30	Vigente	Receta Médica
DICLOFENACO POTASICO	SIPIRAC CAPSULAS CON GRANULOS RECUBIERTOS DE LIBERACION PROLONGADA 75 MG	75 MG	CAPSULAS CON GRANULOS RECUBIERTOS LIBERACION PROLONGADA	CAPSULAS	DICLOFENACO	1999-12-30	Importado A Granel	CHEMOPHARMA S.A.	2014-12-30	Vigente	Receta Médica
DICLOFENACO POTASICO	VESALION-C COMPRIMIDOS DE LIBERACION PROLONGADA 75 MG	75 MG	COMPRIMIDOS LIBERACION PROLONGADA	COMPRIMIDOS	DICLOFENACO SODICO COMPRIMIDOS DE LIBERACION RETARDADA	1999-12-30	Importado Terminado	BRISTOL - MYERS SQUIBB DE CHILE	2004-12-30	No Vigente	Receta Médica
DICLOFENACO POTASICO	VESALION-C COMPRIMIDOS DE LIBERACION PROLONGADA 100 MG	100 MG	COMPRIMIDOS LIBERACION PROLONGADA	COMPRIMIDOS	DICLOFENACO SODICO COMPRIMIDOS DE LIBERACION PROLONGADA	1999-12-30	Importado Terminado	BRISTOL - MYERS SQUIBB DE CHILE	2004-12-30	No Vigente	Receta Médica
DICLOFENACO POTASICO	FLOTAC CAPSULAS DE LIBERACION PROLONGADA 140 MG (DICLOFENACO COLESTIRAMINA)	140 MG	CAPSULAS LIBERACION PROLONGADA	CAPSULAS	DICLOFENACO	2000-01-31	Importado Terminado con Reacondicionamiento Local	NOVARTIS CHILE S.A.	2015-01-31	Vigente	Receta Médica
DICLOFENACO POTASICO	DICLOFENACO SODICO COMPRIMIDOS RECUBIERTOS DE LIBERACION PROLONGADA 100 MG	100 MG	COMPRIMIDOS RECUBIERTOS DE LIBERACION PROLONGADA	COMPRIMIDOS	DICLOFENACO SODICO	2000-03-28	Importado Terminado	BESTPHARMA S.A.	2010-03-28	No Vigente	Receta Médica
DICLOFENACO POTASICO	DICLOFENACO SODICO COMPRIMIDOS CON RECUBRIMIENTO ENTERICO 25 MG	MG	COMPRIMIDOS CON RECUBRIMIENTO ENTERICO	COMPRIMIDOS	DICLOFENACO SODICO	1985-11-29	Fabricación Nacional	INSTITUTO SANITAS S.A.	2010-11-29	No Vigente	Receta Médica
DICLOFENACO POTASICO	KLAFENAC-D COMPRIMIDOS DISPERSABLES 46,5 MG	46,5 MG	COMPRIMIDOS DISPERSABLES	COMPRIMIDOS	DICLOFENACO	2000-04-10	Importado Terminado	INTERPHARMA S.A.	2010-04-10	No Vigente	Receta Médica
DICLOFENACO POTASICO	KLAFENAC-R CAPSULAS CON GRANULOS DE LIBERACION PROLONGADA 100 MG	100 MG	CAPSULAS CON GRANULOS DE LIBERACION PROLONGADA	CAPSULAS	DICLOFENACO	2000-04-10	Importado Terminado	INTERPHARMA S.A.	2010-04-10	No Vigente	Receta Médica
DICLOFENACO POTASICO	DICLOFENACO SODICO COMPRIMIDOS CON RECUBRIMIENTO ENTERICO 50 MG	50 MG	COMPRIMIDOS CON RECUBRIMIENTO ENTERICO	COMPRIMIDOS	DICLOFENACO SODICO	1985-11-29	Fabricación Nacional	CHEMOPHARMA S.A.	2015-11-29	Vigente	Receta Médica
DICLOFENACO POTASICO	SIPIRAC COMPRIMIDOS CON RECUBRIMIENTO ENTERICO 50 MG	50 MG	COMPRIMIDOS CON RECUBRIMIENTO ENTERICO	COMPRIMIDOS	DICLOFENACO	1988-02-26	Fabricación Nacional	CHEMOPHARMA S.A.	2015-02-26	Vigente	Receta Médica
DICLOFENACO POTASICO	DICLOFENACO SODICO COMPRIMIDOS CON RECUBRIMIENTO ENTERICO 25 MG	25 MG	COMPRIMIDOS CON RECUBRIMIENTO ENTERICO	COMPRIMIDOS	DICLOFENACO SODICO	2000-05-15	Fabricación Nacional	MINTLAB CO. S.A.	2015-05-14	Vigente	Receta Médica
DICLOFENACO POTASICO	MERPAL COMPRIMIDOS CON RECUBRIMIENTO ENTERICO 50 MG	50 MG	COMPRIMIDOS CON RECUBRIMIENTO ENTERICO	COMPRIMIDOS	DICLOFENACO DE SODIO	2000-05-15	Fabricación Nacional	LABORATORIOS PRATER S.A.	2015-05-14	Vigente	Receta Médica
DICLOFENACO POTASICO	DICLOFENACO SODICO COMPRIMIDOS CON RECUBRIMIENTO ENTERICO 25 MG	25 MG	COMPRIMIDOS CON RECUBRIMIENTO ENTERICO	COMPRIMIDOS	DICLOFENACO	1986-12-03	Fabricación Nacional	LABORATORIO CHILE S.A.	2010-12-03	No Vigente	Receta Médica
DICLOFENACO POTASICO	DICLOFENACO SODICO COMPRIMIDOS CON RECUBRIMIENTO ENTERICO 50 MG	50 MG	COMPRIMIDOS CON RECUBRIMIENTO ENTERICO	COMPRIMIDOS	DICLOFENACO SODICO	1986-12-03	Fabricación Nacional	LABORATORIO CHILE S.A.	2015-12-03	Vigente	Receta Médica
DICLOFENACO POTASICO	DICLOFENACO SODICO CAPSULAS CON GRANULOS RECUBIERTOS DE LIBERACION PROLONGADA 100 MG	100 MG	CAPSULAS CON GRANULOS RECUBIERTOS LIBERACION PROLONGADA	CAPSULAS	DICLOFENACO SODICO	1989-10-03	Importado A Granel	LABORATORIO CHILE S.A.	2015-10-02	Vigente	Receta Médica
DICLOFENACO POTASICO	VOLTAREN COMPRIMIDOS RECUBIERTOS DE LIBERACION PROLONGADA 100 MG	100 MG	COMPRIMIDOS RECUBIERTOS DE LIBERACION PROLONGADA	COMPRIMIDOS	DICLOFENACO	1981-03-05	Importado Terminado con Reacondicionamiento Local	NOVARTIS CHILE S.A.	2015-03-05	Suspendido	Receta Médica
DICLOFENACO POTASICO	ELITIRAN RETARD COMPRIMIDOS CON RECUBRIMIENTO ENTERICO DE LIBERACION PROLONGADA 100 MG	100 MG	COMPRIMIDOS ENTERICOS LIBERACION PROLONGADA	COMPRIMIDOS	DICLOFENACO SODICO	2000-07-20	Fabricación Nacional	MINTLAB CO. S.A.	2015-07-19	Vigente	Receta Médica
DICLOFENACO POTASICO	DICLOFENACO SODICO CAPSULAS CON GRANULOS RECUBIERTOS DE LIBERACION PROLONGADA 100 MG	100 MG	CAPSULAS CON GRANULOS RECUBIERTOS LIBERACION PROLONGADA	CAPSULAS	DICLOFENACO SODICO	2000-07-20	Importado A Granel	BESTPHARMA S.A.	2010-07-20	No Vigente	Receta Médica
DICLOFENACO POTASICO	DEFLAMAT CAPSULAS CON GRANULOS CON RECUBRIMIENTO ENTERICO 50 MG	50 MG	COMPRIMIDOS CON RECUBRIMIENTO ENTERICO	COMPRIMIDOS	DICLOFENACO	2000-07-20	Importado A Granel	LABORATORIOS ANDRÓMACO S.A.	2015-07-19	Vigente	Receta Médica
DICLOFENACO POTASICO	MERPAL MICRONIZER CAPSULAS CON GRANULOS RECUBIERTOS DE LIBERACION PROLONGADA 100 MG	100 MG	CAPSULAS CON GRANULOS RECUBIERTOS DE LIBERACION RETARDADA	CAPSULAS	DICLOFENACO SODICO	2000-07-18	Importado A Granel	LABORATORIOS PRATER S.A.	2015-07-17	Vigente	Receta Médica
DICLOFENACO POTASICO	DICLOFENACO SODICO COMPRIMIDOS CON RECUBRIMIENTO ENTERICO 50 MG		COMPRIMIDOS CON RECUBRIMIENTO ENTERICO	COMPRIMIDOS		2000-07-20	Fabricación Nacional	PHARMATRADE S.A.		No Vigente	Receta Médica
DICLOFENACO POTASICO	LERTUS RETARD COMPRIMIDOS RECUBIERTOS DE LIBERACION PROLONGADA 100 MG	100 MG	COMPRIMIDOS RECUBIERTOS	COMPRIMIDOS	DICLOFENACO SODICO	1985-05-10	Importado Terminado	TECNOFARMA S.A.	2015-05-09	Vigente	Receta Médica
DICLOFENACO POTASICO	DICLOFENACO SODICO COMPRIMIDOS RECUBIERTOS 25 MG	25 MG	COMPRIMIDOS RECUBIERTOS	COMPRIMIDOS	DICLOFENACO	1985-03-28	Fabricación Nacional	RECBEN XENERICS FARMACÉUTICA LTDA.	2010-03-28	No Vigente	Receta Médica
DICLOFENACO POTASICO	DICLOFENACO SODICO COMPRIMIDOS RECUBIERTOS 50 MG	50 MG	COMPRIMIDOS RECUBIERTOS	COMPRIMIDOS	DICLOFENACO SODICO	1985-03-28	Importado Terminado	RECBEN XENERICS FARMACÉUTICA LTDA.	2010-03-26	No Vigente	Receta Médica
DICLOFENACO POTASICO	PEVORAN COMPRIMIDOS CON RECUBRIMIENTO ENTERICO 50 MG	50 MG	COMPRIMIDOS RECUBIERTOS	COMPRIMIDOS	DICLOFENACO SODICO	1988-02-09	Fabricación Nacional	LABORATORIOS ANDRÓMACO S.A.	2010-02-09	No Vigente	Receta Médica
DICLOFENACO POTASICO	PEVORAN COMPRIMIDOS RECUBIERTOS RETARD 100 MG	100 MG	COMPRIMIDOS RECUBIERTOS LIBERACION PROLONGADA	COMPRIMIDOS	DICLOFENACO SODICO	1988-02-16	Fabricación Nacional	LABORATORIOS ANDRÓMACO S.A.	2010-02-16	No Vigente	Receta Médica
DICLOFENACO POTASICO	DICLOTAREN COMPRIMIDOS CON RECUBRIMIENTO ENTERICO 50 MG	50 MG	COMPRIMIDOS CON RECUBRIMIENTO ENTERICO	COMPRIMIDOS	DICLOFENACO SODICO	1983-10-04	Fabricación Nacional	ASTORGA S.A.	2005-10-04	No Vigente	Receta Médica
DICLOFENACO POTASICO	DICLOFENACO SODICO COMPRIMIDOS RECUBIERTOS ENTERICOS 50 MG	50 MG	COMPRIMIDOS CON RECUBRIMIENTO ENTERICO	COMPRIMIDOS	DICLOFENACO SODICO	1989-10-26	Fabricación Nacional	LABORATORIOS ANDRÓMACO S.A.	2015-10-26	Vigente	Receta Médica
DICLOFENACO POTASICO	DICLOFENACO SODICO COMPRIMIDOS RECUBIERTOS DE LIBERACION RETARDADA 100 MG	100 MG	COMPRIMIDOS RECUBIERTOS LIBERACION RETARDADA	COMPRIMIDOS	DICLOFENACO SODICO	1989-12-11	Fabricación Nacional	LABORATORIOS ANDRÓMACO S.A.	2015-12-11	Vigente	Receta Médica
DICLOFENACO POTASICO	EXFLAM NF 50 COMPRIMIDOS RECUBIERTOS 50 MG	50 MG	COMPRIMIDOS RECUBIERTOS	COMPRIMIDOS	DICLOFENACO POTASICO	2000-09-01	Importado Terminado	MEPRO S.A.	2005-09-01	No Vigente	Receta Médica
DICLOFENACO POTASICO	DICLOFENACO SODICO CAPSULAS CON GRANULOS RECUBIERTOS DE LIBERACION PROLONGADA 100 MG	100 MG	CAPSULAS CON GRANULOS RECUBIERTOS LIBERACION PROLONGADA	CAPSULAS	DICLOFENACO	2000-11-10	Importado A Granel	LABORATORIO CHILE S.A.	2010-11-10	No Vigente	Receta Médica
DICLOFENACO POTASICO	PRO LERTUS CAPSULAS DE LIBERACION PROLONGADA 140 MG	140 MG	CAPSULAS LIBERACION PROLONGADA	CAPSULAS	DICLOFENACO COLESTIRAMINA	2001-02-02	Importado Terminado	TECNOFARMA S.A.	2006-02-02	No Vigente	Receta Médica
DICLOFENACO POTASICO	DICLOFENACO SODICO COMPRIMIDOS CON RECUBRIMIENTO ENTERICO 50 MG		COMPRIMIDOS CON RECUBRIMIENTO ENTERICO	COMPRIMIDOS		2001-02-09	Fabricación Nacional	GUILLERMO HARDING Y CIA. LTDA.	2006-02-09	No Vigente	Receta Médica
DICLOFENACO POTASICO	PIROFLAM COMPRIMIDOS CON RECUBRIMIENTO ENTERICO 50 MG	50 MG	COMPRIMIDOS CON RECUBRIMIENTO ENTERICO	COMPRIMIDOS	DICLOFENACO SODICO	2001-08-05	Fabricación Nacional	MEDIPHARM LTDA.	2011-08-05	No Vigente	Receta Médica
DICLOFENACO POTASICO	PIROFLAM COMPRIMIDOS CON RECUBRIMIENTO ENTERICO 25 MG	25 MG	COMPRIMIDOS CON RECUBRIMIENTO ENTERICO	COMPRIMIDOS	DICLOFENACO	1991-08-05	Fabricación Nacional	MEDIPHARM LTDA.	2011-08-05	No Vigente	Receta Médica
DICLOFENACO POTASICO	TURBOGESIC COMPRIMIDOS RECUBIERTOS 25 MG	25 MG	COMPRIMIDOS RECUBIERTOS	COMPRIMIDOS	DICLOFENACO POTASICO	1994-04-20	Fabricación Nacional	LABORATORIO CHILE S.A.	2011-04-20	No Vigente	Receta Médica
DICLOFENACO POTASICO	TURBOGESIC COMPRIMIDOS RECUBIERTOS 50 MG	50 MG	COMPRIMIDOS RECUBIERTOS	COMPRIMIDOS	DICLOFENACO	1994-04-20	Fabricación Nacional	LABORATORIO CHILE S.A.	2011-04-20	No Vigente	Receta Médica
DICLOFENACO POTASICO	MERPAL COMPRIMIDOS CON RECUBRIMIENTO ENTERICO 25 MG	25 MG	COMPRIMIDOS CON RECUBRIMIENTO ENTERICO	COMPRIMIDOS	DICLOFENACO DE SODIO	2001-09-06	Fabricación Nacional	LABORATORIOS PRATER S.A.	2016-09-05	Vigente	Receta Médica
DICLOFENACO POTASICO	SIPIRAC CAPSULAS CON GRANULOS RECUBIERTOS DE LIBERACION PROLONGADA 100 MG	100 MG	CAPSULAS	CAPSULAS	DICLOFENACO SODICO	1992-04-30	Importado A Granel	CHEMOPHARMA S.A.	2016-04-29	Vigente	Receta Médica
DICLOFENACO POTASICO	DICLOFENACO SODICO COMPRIMIDOS DE LIBERACION PROLONGADA 100 MG		COMPRIMIDOS RECUBIERTOS LIBERACION PROLONGADA	COMPRIMIDOS		1990-10-22	Fabricación Nacional	INSTITUTO SANITAS S.A.	2011-10-22	Vigente	Receta Médica
DICLOFENACO POTASICO	FLAMESAN COMPRIMIDOS CON RECUBRIMIENTO ENTERICO 50 MG	50 MG	COMPRIMIDOS CON RECUBRIMIENTO ENTERICO	COMPRIMIDOS	DICLOFENACO SODICO	1992-06-03	Fabricación Nacional	FARMACÉUTICA ESAN LTDA.	2016-06-03	Suspendido	Receta Médica
DICLOFENACO POTASICO	CATAFLAM COMPRIMIDOS DISPERSABLES 50 MG	50 MG	COMPRIMIDOS DISPERSABLES	COMPRIMIDOS	DICLOFENACO ACIDO LIBRE (SODICO)	1995-08-04	Importado Terminado con Reacondicionamiento Local	NOVARTIS CHILE S.A.	2006-08-04	No Vigente	Receta Médica
DICLOFENACO POTASICO	CATAFLAM GRAGEAS 25 MG	25 MG	GRAGEAS	GRAGEAS	DICLOFENACO POTASICO	1990-10-03	Importado Terminado con Reacondicionamiento Local	NOVARTIS CHILE S.A.	2011-10-03	No Vigente	Receta Médica
DICLOFENACO POTASICO	CATAFLAM GRAGEAS 50 MG (DICLOFENACO POTASICO)	50 MG	GRAGEAS	GRAGEAS	DICLOFENACO POTASICO	1990-10-03	Importado Terminado con Reacondicionamiento Local	NOVARTIS CHILE S.A.	2016-10-03	Vigente	Receta Médica
DICLOFENACO POTASICO	VOLTAREN SR 75 GRAGEAS DE LIBERACION PROLONGADA 75 MG	75 MG	GRAGEAS LIBERACION PROLONGADA	GRAGEAS	DICLOFENACO	1993-09-14	Importado Terminado con Reacondicionamiento Local	NOVARTIS CHILE S.A.	2016-09-13	Suspendido	Receta Médica
DICLOFENACO POTASICO	BREVEDOL COMPRIMIDOS RECUBIERTOS 25 MG	25 MG	COMPRIMIDOS RECUBIERTOS	COMPRIMIDOS	DICLOFENACO SODICO	1991-05-13	Fabricación Nacional	LABORATORIO BAGÓ DE CHILE S.A.	2011-05-13	No Vigente	Receta Médica
DICLOFENACO POTASICO	DICLOFENACO SODICO COMPRIMIDOS CON RECUBRIMIENTO ENTERICO 50 MG	50 MG	COMPRIMIDOS RECUBIERTOS	COMPRIMIDOS	DICLOFENACO SODICO	1991-05-13	Fabricación Nacional	LABORATORIO BAGÓ DE CHILE S.A.	2011-05-13	Vigente	Receta Médica
DICLOFENACO POTASICO	DICLOFENACO SODICO COMPRIMIDOS CON RECUBRIMIENTO ENTERICO 25 MG	25 MG	COMPRIMIDOS CON RECUBRIMIENTO ENTERICO	COMPRIMIDOS	DICLOFENACO SODICO	2001-12-05	Importado Terminado	BESTPHARMA S.A.	2011-12-05	Suspendido	Receta Médica
DICLOFENACO POTASICO	DICLOFENACO SODICO GRAGEAS CON RECUBRIMIENTO ENTERICO 50 MG	50 MG	GRAGEAS ENTERICAS	GRAGEAS	DICLOFENACO SODICO	2001-12-05	Importado Terminado	BESTPHARMA S.A.	2011-12-05	Suspendido	Receta Médica
DICLOFENACO POTASICO	DICLOFENACO SODICO COMPRIMIDOS CON RECUBRIMIENTO ENTERICO 50 MG	50 MG	COMPRIMIDOS CON RECUBRIMIENTO ENTERICO	COMPRIMIDOS	DICLOFENACO SODICO	1993-06-23	Fabricación Nacional	MINTLAB CO. S.A.	2011-06-23	No Vigente	Receta Médica
DICLOFENACO POTASICO	DICLOFENACO POTASICO COMPRIMIDOS RECUBIERTOS 50 MG		COMPRIMIDOS RECUBIERTOS	COMPRIMIDOS		1991-09-12	Fabricación Nacional	TECNOFARMA S.A.	2001-04-07	No Vigente	Receta Médica
DICLOFENACO POTASICO	DICLOFENACO SODICO COMPRIMIDOS 50 MG		COMPRIMIDOS	COMPRIMIDOS		1990-12-17	Fabricación Nacional	TECNOFARMA S.A.	2001-04-07	No Vigente	Receta Médica
DICLOFENACO POTASICO	LERTUS COMPRIMIDOS RECUBIERTOS 25 MG	25 MG	COMPRIMIDOS RECUBIERTOS	COMPRIMIDOS	DICLOFENACO	2009-08-31	Importado Terminado	TECNOFARMA S.A.	2016-08-30	Vigente	Receta Médica
DICLOFENACO POTASICO	LERTUS COMPRIMIDOS RECUBIERTOS 50 MG (DICLOFENACO SODICO)	50 MG	COMPRIMIDOS RECUBIERTOS	COMPRIMIDOS	DICLOFENACO	1992-11-18	Importado Terminado	TECNOFARMA S.A.	2016-11-18	Vigente	Receta Médica
DICLOFENACO POTASICO	LERTUS COMPRIMIDOS DISPERSABLES 46,50 MG	46,50 MG	COMPRIMIDOS DISPERSABLES	COMPRIMIDOS	DICLOFENACO ACIDO LIBRE	1996-07-01	Importado Terminado	TECNOFARMA S.A.	2011-07-01	No Vigente	Receta Médica
DICLOFENACO POTASICO	LERTUS RETARD COMPRIMIDOS RECUBIERTOS DE LIBERACION PROLONGADA 75 MG	75 MG	COMPRIMIDOS LIBERACION PROLONGADA	COMPRIMIDOS	DICLOFENACO SODICO	1994-04-20	Importado Terminado	TECNOFARMA S.A.	2006-04-20	No Vigente	Receta Médica
DICLOFENACO POTASICO	DICLOFENACO SODICO COMPRIMIDOS RECUBIERTOS DE LIBERACION PROLONGADA 100 MG		COMPRIMIDOS RECUBIERTOS LIBERACION PROLONGADA	COMPRIMIDOS		1997-02-01	Importado Terminado	RECBEN XENERICS FARMACÉUTICA LTDA.	2001-04-07	No Vigente	Receta Médica
DICLOFENACO POTASICO	DICLOFENACO SODICO COMPRIMIDOS CON RECUBRIMIENTO ENTERICO 25 MG		COMPRIMIDOS CON RECUBRIMIENTO ENTERICO	COMPRIMIDOS		1992-11-18	Fabricación Nacional	LABORATORIOS ANDROMACO S.A.	2001-04-07	No Vigente	Receta Médica
DICLOFENACO POTASICO	ARTREN COMPRIMIDOS CON RECUBRIMIENTO ENTERICO 25 MG	25 MG	COMPRIMIDOS CON RECUBRIMIENTO ENTERICO	COMPRIMIDOS	DICLOFENACO SODICO	2002-05-06	Importado A Granel	MERCK S.A.	2007-05-06	No Vigente	Receta Médica
DICLOFENACO POTASICO	DICLOFENACO SODICO COMPRIMIDOS CON RECUBRIMIENTO ENTERICO 50 MG	50 MG	GRAGEAS ENTERICAS	GRAGEAS	DICLOFENACO SODICO	2002-10-30	Importado Terminado con Reacondicionamiento Local	SANOFI-AVENTIS DE CHILE S.A.	2012-10-30	Suspendido	Receta Médica
DICLOFENACO POTASICO	LERTUS RL COMPRIMIDOS DE LIBERACION PROLONGADA 150 MG	150 MG	COMPRIMIDOS DE LIBERACION PROLONGADA	COMPRIMIDOS	DICLOFENACO SODICO	2003-09-15	Importado Terminado	TECNOFARMA S.A.	2013-09-14	Vigente	Receta Médica
DICLOFENACO POTASICO	DICLOFENACO SODICO COMPRIMIDOS RECUBIERTOS DE LIBERACION PROLONGADA 100 MG	100 MG	COMPRIMIDOS LIBERACION PROLONGADA	COMPRIMIDOS	DICLOFENACO SODICO	2003-12-31	Importado A Granel	MINTLAB CO. S.A.	2008-12-31	No Vigente	Receta Médica
DICLOFENACO POTASICO	DEFLAMAT CAPSULAS CON MIGROGRANULOS ENTERICOS DE LIBERACION PROLONGADA 100 MG	100 MG	CAPSULAS CON MICROGRANULOS LIBERACION PROLONGADA	CAPSULAS	DICLOFENACO SODICO	2004-06-23	Importado A Granel	LABORATORIOS ANDRÓMACO S.A.	2014-06-23	Vigente	Receta Médica
DICLOFENACO POTASICO	DICLOFENACO POTASICO COMPRIMIDOS RECUBIERTOS 12,5 MG	12, 5 MG	COMPRIMIDOS RECUBIERTOS	COMPRIMIDOS	DICLOFENACO	2004-07-30	Importado Terminado	NOVARTIS CHILE S.A.	2009-07-30	No Vigente	Receta Médica
DICLOFENACO POTASICO	DICLOFENACO SODICO COMPRIMIDOS CON RECUBRIMIENTO ENTERICO DE LIBERACION PROLONGADA 100 MG	100 MG	COMPRIMIDOS ENTERICOS LIBERACION PROLONGADA	COMPRIMIDOS	DICLOFENACO	2004-10-07	Importado Terminado con Reacondicionamiento Local	SANOFI-AVENTIS DE CHILE S.A.	2014-10-07	Suspendido	Receta Médica
DICLOFENACO POTASICO	DEFLAMAT CAPSULAS CON MICROGRANULOS ENTERICOS DE LIBERACION PROLONGADA 75 MG	75 MG	CAPSULAS CON MICROGRANULOS LIBERACION PROLONGADA	CAPSULAS	DICLOFENACO SODICO	2004-09-27	Importado A Granel	LABORATORIOS ANDRÓMACO S.A.	2014-09-26	Vigente	Receta Médica
DICLOFENACO POTASICO	PIROFLAM CAPSULAS CON GRANULOS DE LIBERACION PROLONGADA 100 MG	100 MG	CAPSULAS CON GRANULOS DE LIBERACION PROLONGADA	CAPSULAS	DICLOFENACO SODICO	2005-01-28	Importado a Granel	MEDIPHARM LTDA.	2015-01-28	Vigente	Receta Médica
DICLOFENACO POTASICO	DICLOFENACO SODICO CAPSULAS CON GRANULOS RECUBIERTOS DE LIBERACION PROLONGADA 100 MG	100 MG	CAPSULAS CON GRANULOS RECUBIERTOS LIBERACION PROLONGADA	CAPSULAS	DICLOFENACO SODICO	2005-01-31	Importado A Granel	FARMACÉUTICA MED - CELL LTDA.		No Vigente	Receta Médica
DICLOFENACO POTASICO	TRAUMUS COMPRIMIDOS CON RECUBRIMIENTO ENTERICO 50 MG	50 MG	COMPRIMIDOS CON RECUBRIMIENTO ENTERICO	COMPRIMIDOS	DICLOFENACO SODICO	2005-04-18	Importado Terminado	BESTPHARMA S.A.	2010-04-18	No Vigente	Receta Médica
DICLOFENACO POTASICO	DICLOFENACO SODICO COMPRIMIDOS CON RECUBRIMIENTO ENTERICO 50 MG	50 MG	COMPRIMIDOS CON RECUBRIMIENTO ENTERICO	COMPRIMIDOS	DICLOFENACO SODICO	2005-04-18	Importado Terminado	BESTPHARMA S.A.	2010-04-18	No Vigente	Receta Médica
DICLOFENACO POTASICO	DICLOFENACO SODICO CAPSULAS CON GRANULOS RECUBIERTOS DE LIBERACION PROLONGADA 100 MG	100 MG	CAPSULAS CON GRANULOS RECUBIERTOS LIBERACION PROLONGADA	CAPSULAS	DICLOFENACO SODICO	2005-10-25	Importado Semielaborado	LABORATORIOS ANDRÓMACO S.A.	2015-10-25	Vigente	Receta Médica
DICLOFENACO POTASICO	TRAUMUS GRAGEAS CON RECUBRIMIENTO ENTERICO 50 MG	50 MG	GRAGEAS ENTERICAS	GRAGEAS	DICLOFENACO SODICO	2005-12-12	Importado Terminado	BESTPHARMA S.A.	2010-12-12	No Vigente	Receta Médica
DICLOFENACO POTASICO	DICLOTAREN CAPSULAS CON GRANULOS RECUBIERTOS DE LIBERACION PROLONGADA 100 MG		CAPSULAS CON GRANULOS RECUBIERTOS LIBERACION PROLONGADA	CAPSULAS	DICLOFENACO SODICO	2006-12-20	Importado A Granel	DROGUERÍA FARMOQUÍMICA DEL PACÍFICO LTDA.	2011-12-20	Vigente	Receta Médica
DICLOFENACO POTASICO	DOLCIN-K COMPRIMIDOS RECUBIERTOS 50 MG	50 MG	COMPRIMIDOS RECUBIERTOS	COMPRIMIDOS	DICLOFENACO POTASICO	2007-10-19	Importado Terminado	LABORATORIO BIOTOSCANA FARMA LTDA.		No Vigente	Receta Médica
DICLOFENACO POTASICO	DICLAC COMPRIMIDOS CON RECUBRIMIENTO ENTERICO 50 MG	50 MG	COMPRIMIDOS CON RECUBRIMIENTO ENTERICO	COMPRIMIDOS	DICLOFENACO SODICO	2007-11-30	Fabricación Nacional	EUROFARMA CHILE S.A.	2012-11-30	Vigente	Receta Médica
DICLOFENACO POTASICO	GESIFLAM COMPRIMIDOS RECUBIERTOS ENTERICOS 50 MG	50 MG	COMPRIMIDOS CON RECUBRIMIENTO ENTERICO	COMPRIMIDOS	DICLOFENACO SODICO	2007-12-12	Fabricación Nacional	LABORATORIOS MDK S.A.	2012-12-12	Vigente	Receta Médica
DICLOFENACO POTASICO	DICLOFENACO SODICO COMPRIMIDOS CON RECUBRIMIENTO ENTERICO 25 MG	25 MG	COMPRIMIDOS CON RECUBRIMIENTO ENTERICO	COMPRIMIDOS	DICLOFENACO SODICO.	2008-04-09	Fabricación Nacional	LABORATORIOS ANDRÓMACO S.A.	2013-04-09	Vigente	Receta Médica
DICLOFENACO POTASICO	DICLOFENACO SODICO COMPRIMIDOS CON RECUBRIMIENTO ENTERICO 50 MG	50 MG	COMPRIMIDOS CON RECUBRIMIENTO ENTERICO	COMPRIMIDOS	DICLOFENACO	2008-06-03	Fabricación Nacional	LABORATORIOS PRATER S.A.	2013-06-03	Vigente	Receta Médica
DICLOFENACO POTASICO	GESIFLAM COMPRIMIDOS RECUBRIMIENTO ENTERICO 25 MG	25 MG	COMPRIMIDOS CON RECUBRIMIENTO ENTERICO	COMPRIMIDOS	DICLOFENACO SODICO	2008-08-01	Fabricación Nacional	LABORATORIOS MDK S.A.	2013-08-01	Vigente	Receta Médica
DICLOFENACO POTASICO	DICLOFENACO SODICO COMPRIMIDOS CON RECUBRIMIENTO ENTERICO 50 MG	50 MG	COMPRIMIDOS CON RECUBRIMIENTO ENTERICO	COMPRIMIDOS	DICLOFENACO SODICO	2008-09-01	Importado Terminado	OPKO CHILE S.A.		No Vigente	Receta Médica
DICLOFENACO POTASICO	CATAFLAM D COMPRIMIDOS DISPERSABLES 50 MG	50 MG	COMPRIMIDOS DISPERSABLES	COMPRIMIDOS	DICLOFENACO ACIDO	2008-10-08	Importado Terminado con Reacondicionamiento Local	NOVARTIS CHILE S.A.	2013-10-08	Vigente	Receta Médica
DICLOFENACO POTASICO	DICLOFENACO SODICO CAPSULAS CON GRANULOS RECUBIERTOS DE LIBERACION RETARDADA 100 MG	100 MG	CAPSULAS	CAPSULAS	DICLOFENACO SODICO	2010-01-28	Importado a Granel	LABORATORIOS PRATER S.A.	2015-01-28	Vigente	Receta Médica
DICLOFENACO POTASICO	DICLOFENACO SODICO COMPRIMIDOS CON RECUBRIMIENTO ENTERICO 50 MG	50 MG	COMPRIMIDOS CON RECUBRIMIENTO ENTERICO	COMPRIMIDOS	DICLOFENACO SODICO	2010-05-06	Importado a Granel	LABORATORIOS ANDRÓMACO S.A.		No Vigente	Receta Médica
DICLOFENACO POTASICO	KLAFENAC 50 COMPRIMIDOS CON RECUBRIMIENTO ENTERICO 50 MG	50 MG	COMPRIMIDOS CON RECUBRIMIENTO ENTERICO	COMPRIMIDOS	DICLOFENACO SODICO	2010-11-27	Fabricación Nacional	INTERPHARMA S.A.	2015-11-27	Vigente	Receta Médica
DICLOFENACO POTASICO	DICLOFENACO SODICO COMPRIMIDOS CON RECUBRIMIENTO ENTERICO 50 MG	50 MG	COMPRIMIDOS CON RECUBRIMIENTO ENTERICO	COMPRIMIDOS	DICLOFENACO SODICO	2010-11-27	Fabricación Nacional	INTERPHARMA S.A.	2015-11-27	Vigente	Receta Médica
DICLOFENACO POTASICO	DICLOFENACO SODICO COMPRIMIDOS CON RECUBRIMIENTO ENTERICO 50 MG	50 MG	COMPRIMIDOS CON RECUBRIMIENTO ENTERICO	COMPRIMIDOS	DICLOFENACO	2011-05-06	Importado Terminado	OPKO CHILE S.A.	2016-05-05	Vigente	Receta Médica
DICLOFENACO POTASICO	DICLOFENACO COLESTIRAMINA CAPSULAS DE LIBERACION PROLONGADA 140 MG	140 MG	CAPSULAS LIBERACION PROLONGADA	CAPSULAS	DICLOFENACO COLESTIRAMINA	2011-07-04	Fabricación Nacional	LABORATORIOS PRATER S.A.	2016-07-03	Vigente	Receta Médica
DICLOFENACO POTASICO	PRO MERPAL CAPSULAS DE LIBERACION PROLONGADA 140 MG	140 MG	CAPSULAS LIBERACION PROLONGADA	CAPSULAS	DICLOFENACO COLESTIRAMINA	2011-07-04	Fabricación Nacional	LABORATORIOS PRATER S.A.	2016-07-03	Vigente	Receta Médica
DICLOFENACO POTASICO	PRO LERTUS CAPSULAS DE LIBERACION PROLONGADA 140 MG	140 MG	CAPSULAS LIBERACION PROLONGADA	CAPSULAS	DICLOFENACO COLESTIRAMINA	2011-09-30	Importado Terminado	TECNOFARMA S.A.	2016-09-29	Vigente	Receta Médica
DICLOFENACO POTASICO	DYNAPAR COMPRIMIDOS RECUBIERTOS DE LIBERACION PROLONGADA 100 MG	100 MG	COMPRIMIDOS RECUBIERTOS	COMPRIMIDOS	DICLOFENACO SODICO	2011-10-21	Importado Terminado con Reacondicionamiento Local	MASTER CARE S.A.		Vigente	Receta Médica
DICLOFENACO POTASICO	DYNAPAR COMPRIMIDOS CON RECUBRIMIENTO ENTERICO 50 MG	50	COMPRIMIDOS CON RECUBRIMIENTO ENTERICO	COMPRIMIDOS	DICLOFENACO SODICO	2011-10-21	Importado Terminado con Reacondicionamiento Local	MASTER CARE S.A.		No Vigente	Receta Médica
DICLOFENACO POTASICO	LERTUS RETARD COMPRIMIDOS RECUBIERTOS DE LIBERACION PROLONGADA 75 MG	75 MG	COMPRIMIDOS RECUBIERTOS DE LIBERACION PROLONGADA	COMPRIMIDOS	DICLOFENACO SODICO	2011-10-24	Importado Terminado	TECNOFARMA S.A.	2016-10-24	Vigente	Receta Médica
DICLOFENACO POTASICO	DICLOFENACO SODICO CAPSULAS CON GRANULOS RECUBIERTOS DE LIBERACION PROLONGADA 100 MG	100 MG	CAPSULAS CON GRANULOS RECUBIERTOS LIBERACION PROLONGADA	CAPSULAS	DICLOFENACO SODICO	2011-11-21	Importado Terminado con Reacondicionamiento Local	B Y B FARMACÉUTICA LTDA.		Vigente	Receta Médica
DICLOFENACO POTASICO	DICLOFENACO SODICO COMPRIMIDOS CON RECUBRIMIENTO ENTERICO 50 MG	50 MG	COMPRIMIDOS CON RECUBRIMIENTO ENTERICO	COMPRIMIDOS	DICLOFENACO SODICO	2012-03-07	Importado Terminado con Reacondicionamiento Local	MEDINOVA FARMA LTDA.		Vigente	Receta Médica
DICLOFENACO POTASICO	DICLOFENACO DE SODIO COMPRIMIDOS CON RECUBRIMIENTO ENTERICO 50 MG	50 MG	COMPRIMIDOS CON RECUBRIMIENTO ENTERICO	COMPRIMIDOS	DICLOFENACO SODICO	2012-05-22	Importado Terminado	OPKO CHILE S.A.		Vigente	Receta Médica
DICLOFENACO POTASICO	MOXFINO COMPRIMIDOS CON RECUBRIMIENTO ENTERICO 50 MG	50 MG	COMPRIMIDOS CON RECUBRIMIENTO ENTERICO	COMPRIMIDOS	DICLOFENACO SODICO	2012-05-22	Importado Terminado	OPKO CHILE S.A.		Vigente	Receta Médica
DICLOFENACO POTASICO	CATAFLAM GRAGEAS 25 MG (DICLOFENACO POTASICO)	25 MG	GRAGEAS	GRAGEAS	DICLOFENACO POTASICO	2013-03-22	Importado Terminado con Reacondicionamiento Local	NOVARTIS CHILE S.A.		Suspendido	Receta Médica
DICLOFENACO POTASICO	DICLOFENACO SODICO COMPRIMIDOS CON RECUBRIMIENTO ENTERICO 50 MG	50 MG	COMPRIMIDOS CON RECUBRIMIENTO ENTERICO	COMPRIMIDOS	DICLOFENACO SODICO	2013-08-20	Importado Terminado con Reacondicionamiento Local	LABORATORIOS ANDRÓMACO S.A.		Vigente	Receta Médica
DICLOFENACO POTASICO	DICLOFENACO SODICO COMPRIMIDOS CON RECUBRIMIENTO ENTERICO 50 MG	50 MG	COMPRIMIDOS CON RECUBRIMIENTO ENTERICO	COMPRIMIDOS	DICLOFENACO SODICO	2013-10-21	Importado Terminado con Reacondicionamiento Local	LABORATORIOS ANDRÓMACO S.A.		Vigente	Receta Médica
DICLOFENACO POTASICO	DICLOFENACO SODICO COMPRIMIDOS CON RECUBRIMIENTO ENTERICO 50 MG	50 MG	COMPRIMIDOS CON RECUBRIMIENTO ENTERICO	COMPRIMIDOS	DICLOFENACO SODICO	2014-01-06	Importado Terminado con Reacondicionamiento Local	MINTLAB CO. S.A.		Vigente	Receta Médica
DICLOFENACO POTASICO	MERPAL COMPRIMIDOS CON RECUBRIMIENTO ENTERICO 25 MG	25 MG	COMPRIMIDOS CON RECUBRIMIENTO ENTERICO	COMPRIMIDOS	DICLOFENACO DE SODIO	2015-06-10	Fabricación Nacional	LABORATORIOS PRATER S.A.		Vigente	Receta Médica
DICLOFENACO POTASICO	MERPAL COMPRIMIDOS CON RECUBRIMIENTO ENTERICO 50 MG	50 MG	COMPRIMIDOS CON RECUBRIMIENTO ENTERICO	COMPRIMIDOS	DICLOFENACO DE SODIO	2015-06-10	Fabricación Nacional	LABORATORIOS PRATER S.A.		Vigente	Receta Médica
DICLOFENACO POTASICO	FLAMESAN-50 COMPRIMIDOS CON RECUBRIMIENTO ENTERICO 50 MG (DICLOFENACO SODICO)	50 MG	COMPRIMIDOS CON RECUBRIMIENTO ENTERICO	COMPRIMIDOS	DICLOFENACO SODICO	2016-05-12	Importado Terminado	FARMACÉUTICA ESAN LTDA.		Vigente	Receta Médica
DICLOFENACO POTASICO	FLAMESAN-R CAPSULAS CON GRANULOS DE LIBERACION PROLONGADA 100 MG (DICLOFENACO SODICO)	100 MG	CAPSULAS CON GRANULOS RECUBIERTOS LIBERACION PROLONGADA	CAPSULAS	DICLOFENACO SODICO	2016-05-12	Importado Terminado	FARMACÉUTICA ESAN LTDA.		Vigente	Receta Médica
DICLOFENACO POTASICO	ZORVOLEX CAPSULAS 18 MG	18 MG	CAPSULAS	CAPSULAS	DICLOFENACO ACIDO	2016-06-07	Importado Terminado	LABORATORIOS SAVAL S.A.		Vigente	Receta Médica
DICLOFENACO POTASICO	ZORVOLEX CAPSULAS 35 MG	35 MG	CAPSULAS	CAPSULAS	DICLOFENACO ACIDO	2016-06-07	Importado Terminado	LABORATORIOS SAVAL S.A.		Vigente	Receta Médica
DIGOXINA	DIGOXINA COMPRIMIDOS 0,25 MG	0,25 MG	COMPRIMIDOS	COMPRIMIDOS	DIGOXINA	2000-05-03	Importado Terminado	BESTPHARMA S.A.	2010-05-03	No Vigente	Receta Médica
DIGOXINA	DIGOXINA COMPRIMIDOS 0,25 MG		COMPRIMIDOS	COMPRIMIDOS		1975-09-23	Importado Terminado	NOVARTIS CHILE S.A.	2000-04-07	No Vigente	Receta Médica
DIGOXINA	DIGOXINA COMPRIMIDOS 0,25 MG	0,25 MG	COMPRIMIDOS	COMPRIMIDOS	DIGOXINA	1988-06-06	Fabricación Nacional	LABORATORIO CHILE S.A.	2015-06-05	Vigente	Receta Médica
DIGOXINA	LANOXIN COMPRIMIDOS 0,25 MG	0,25 MG	COMPRIMIDOS	COMPRIMIDOS	DIGOXINA	1945-04-26	Importado A Granel	LABORATORIO BIOTOSCANA FARMA LTDA.	2010-04-26	No Vigente	Receta Médica
DIGOXINA	DIGOXINA COMPRIMIDOS 0,25 MG	0,25 MG	COMPRIMIDOS	COMPRIMIDOS	DIGOXINA	2001-07-03	Fabricación Nacional	SYNTHON CHILE LTDA.	2016-07-02	Vigente	Receta Médica
DIGOXINA	DIGOXINA COMPRIMIDOS 0,25 MG	0,25 MG	COMPRIMIDOS	COMPRIMIDOS	DIGOXINA	1992-03-26	Fabricación Nacional	INSTITUTO SANITAS S.A.	2011-03-25	No Vigente	Receta Médica
DIGOXINA	DIGOXINA COMPRIMIDOS 0,25 MG		COMPRIMIDOS	COMPRIMIDOS	DIGOXINA	2002-10-17	Fabricación Nacional	MINTLAB CO. S.A.	2012-10-17	No Vigente	Receta Médica
DIGOXINA	DIGOXINA COMPRIMIDOS 0,25 MG	0,25 MG	COMPRIMIDOS	COMPRIMIDOS	DIGOXINA	2002-12-30	Fabricación Nacional	LABORATORIOS ANDRÓMACO S.A.	2007-12-30	No Vigente	Receta Médica
DILTIAZEM	TILDIEM COMPRIMIDOS 60 MG	60 MG	COMPRIMIDOS	COMPRIMIDOS	DILTIAZEM (CLORHIDRATO)	1987-08-31	Fabricación Nacional	CHEMOPHARMA S.A.	2015-08-30	Vigente	Receta Médica
DILTIAZEM	TILDIEM COMPRIMIDOS 90 MG	90 MG	COMPRIMIDOS	COMPRIMIDOS	DILTIAZEM (CLORHIDRATO)	1988-08-16	Fabricación Nacional	CHEMOPHARMA S.A.	2015-08-15	Vigente	Receta Médica
DILTIAZEM	DILTIAZEM CLORHIDRATO CAPSULAS CON GRANULOS RECUBIERTOS DE LIBERACION PROLONGADA 90 MG	90 MG	CAPSULAS CON GRANULOS RECUBIERTOS LIBERACION PROLONGADA	CAPSULAS	DILTIAZEM CLORHIDRATO	2000-05-09	Importado A Granel	BESTPHARMA S.A.	2010-05-09	No Vigente	Receta Médica
DILTIAZEM	DILTIAZEM CLORHIDRATO CAPSULAS CON GRANULOS RECUBIERTOS DE LIBERACION PROLONGADA 120 MG	120 MG	CAPSULAS CON GRANULOS RECUBIERTOS LIBERACION PROLONGADA	CAPSULAS	DILTIAZEM CLORHIDRATO	2000-05-09	Importado A Granel	BESTPHARMA S.A.	2010-05-09	No Vigente	Receta Médica
DILTIAZEM	GRIFODILZEM COMPRIMIDOS DE LIBERACION PROLONGADA 60 MG	60 MG	COMPRIMIDOS LIBERACION PROLONGADA	COMPRIMIDOS	DILTIAZEM CLORHIDRATO	1988-04-18	Fabricación Nacional	LABORATORIO CHILE S.A.	2015-04-17	Vigente	Receta Médica
DILTIAZEM	ACASMUL COMPRIMIDOS 60 MG	60 MG	COMPRIMIDOS	COMPRIMIDOS	DILTIAZEM (CLORHIDRATO)	1987-08-07	Importado A Granel	PHARMA INVESTI DE CHILE S.A.	2010-08-07	No Vigente	Receta Médica
DILTIAZEM	TILAZEM COMPRIMIDOS RECUBIERTOS DE LIBERACION PROLONGADA 90 MG	90 MG	COMPRIMIDOS RECUBIERTOS DE LIBERACION PROLONGADA	COMPRIMIDOS	DILTIAZEM CLORHIDRATO	1985-03-19	Importado Terminado	PFIZER CHILE S.A.	2015-03-19	Vigente	Receta Médica
DILTIAZEM	INCORIL COMPRIMIDOS DE LIBERACION CONTROLADA 60 MG	60 MG	COMPRIMIDOS LIBERACION CONTROLADA O GRADUAL	COMPRIMIDOS	DILTIAZEM CLORHIDRATO	1984-09-07	Fabricación Nacional	LABORATORIO BAGÓ DE CHILE S.A.	2015-09-07	Vigente	Receta Médica
DILTIAZEM	INCORIL AP COMPRIMIDOS RECUBIERTOS DE LIBERACION PROLONGADA 90 MG	90 MG	COMPRIMIDOS RECUBIERTOS LIBERACION PROLONGADA	COMPRIMIDOS	DILTIAZEM CLORHIDRATO	1988-07-22	Fabricación Nacional	LABORATORIO BAGÓ DE CHILE S.A.	2015-07-21	Vigente	Receta Médica
DILTIAZEM	DILTIAZEM CLORHIDRATO COMPRIMIDOS 60 MG		COMPRIMIDOS	COMPRIMIDOS		1990-05-30	Fabricación Nacional	LABORATORIOS RIDER LTDA.	2006-05-30	No Vigente	Receta Médica
DILTIAZEM	ACASMUL COMPRIMIDOS 120 MG	120 MG	COMPRIMIDOS	COMPRIMIDOS	DILTIAZEM (CLORHIDRATO)	1990-04-10	Fabricación Nacional	PHARMA INVESTI DE CHILE S.A.	2011-04-10	No Vigente	Receta Médica
DILTIAZEM	ACASMUL COMPRIMIDOS 90 MG	90 MG	COMPRIMIDOS	COMPRIMIDOS	DILTIAZEM (CLORHIDRATO)	1990-04-10	Fabricación Nacional	PHARMA INVESTI DE CHILE S.A.	2011-04-09	No Vigente	Receta Médica
DILTIAZEM	TILAZEM COMPRIMIDOS RECUBIERTOS DE LIBERACION PROLONGADA 180 MG	180 MG	COMPRIMIDOS RECUBIERTOS DE LIBERACION PROLONGADA	COMPRIMIDOS	DILTIAZEM CLORHIDRATO	1990-05-23	Importado Terminado	PFIZER CHILE S.A.	2016-05-22	Vigente	Receta Médica
DILTIAZEM	TILAZEM COMPRIMIDOS 60 MG	60 MG	COMPRIMIDOS	COMPRIMIDOS	DILTIAZEM (CLORHIDRATO)	2003-02-13	Importado Terminado	LABORATORIO PFIZER CHILE S.A.	2008-02-13	No Vigente	Receta Médica
DILTIAZEM	DILTIAZEM CLORHIDRATO CAPSULAS DE LIBERACION PROLONGADA 180 MG	180 MG	CAPSULAS LIBERACION PROLONGADA	CAPSULAS	-	2003-06-02	Importado Terminado	EXPORTADORA Y COMERCIALIZADORA DE PRODUCTOS FARMACEUTICOS LTDA. EXPOFARMA	2008-06-02	No Vigente	Receta Médica
DILTIAZEM	DILTIAZEM CLORHIDRATO COMPRIMIDOS 60 MG	60 MG	COMPRIMIDOS	COMPRIMIDOS	DILTIAZEM CLORHIDRATO	2003-12-09	Importado Terminado	BESTPHARMA S.A.	2013-12-09	Suspendido	Receta Médica
DOMPERIDONA	RESTOL CAPSULAS 10 MG	10 MG	CAPSULAS	CAPSULAS	DOMPERIDONA	1988-06-06	Fabricación Nacional	LABORATORIO CHILE S.A.	2015-06-05	Vigente	Receta Médica
DOMPERIDONA	MOTILIUM COMPRIMIDOS 10 MG	10 MG	COMPRIMIDOS	COMPRIMIDOS	DOMPERIDONA	1982-06-04	Importado A Granel	JOHNSON & JOHNSON DE CHILE S.A.	2010-06-03	No Vigente	Receta Médica
DOMPERIDONA	IDON CAPSULAS 10 MG	10 MG	CAPSULAS	CAPSULAS	DOMPERIDONA	1982-06-15	Fabricación Nacional	EUROLAB LTDA.	2015-06-14	Vigente	Receta Médica
DOMPERIDONA	DOMPERIDONA COMPRIMIDOS RECUBIERTOS 10 MG	10 MG	COMPRIMIDOS RECUBIERTOS	COMPRIMIDOS	DOMPERIDONA	1982-11-02	Fabricación Nacional	RECBEN XENERICS FARMACÉUTICA LTDA.	2010-11-02	No Vigente	Directa
DOMPERIDONA	DOMPERIDONA CAPSULAS 10 MG	10 MG	CAPSULAS	CAPSULAS	DOMPERIDONA	2000-08-25	Fabricación Nacional	LABORATORIO CHILE S.A.	2015-08-24	Vigente	Receta Médica
DOMPERIDONA	DOSIN COMPRIMIDOS 10 MG	10 MG	COMPRIMIDOS	COMPRIMIDOS	DOMPERIDONA	1982-08-18	Fabricación Nacional	LABORATORIOS ANDRÓMACO S.A.	2010-08-18	No Vigente	Directa
DOMPERIDONA	FASADOMP CAPSULAS 10 MG	10 MG	CAPSULAS	CAPSULAS	DOMPERIDONA	2001-06-12	Fabricación Nacional	LABORATORIOS MDK S.A.	2011-06-12	No Vigente	Directa
DOMPERIDONA	DOMPESIN CAPSULAS 10 MG	10 MG	CAPSULAS	CAPSULAS	DOMPERIDONA	1995-09-07	Fabricación Nacional	CHEMOPHARMA S.A.	2016-09-06	Vigente	Receta Médica
DOMPERIDONA	DOMPERIDONA COMPRIMIDOS 10 MG	10 MG	COMPRIMIDOS	COMPRIMIDOS	DOMPERIDONA	1990-03-16	Fabricación Nacional	LABORATORIOS ANDRÓMACO S.A.	2011-03-16	No Vigente	Receta Médica
DOMPERIDONA	DOMPERIDONA COMPRIMIDOS 10 MG	10 MG	COMPRIMIDOS	COMPRIMIDOS	DOMPERIDONA	2002-03-28	Importado Terminado	BESTPHARMA S.A.	2012-03-28	Suspendido	Receta Médica
DOMPERIDONA	DONEGAL CAPSULAS 10 MG	10 MG	CAPSULAS	CAPSULAS	DOMPERIDONA	2003-10-07	Fabricación Nacional	MEDIPHARM LTDA.	2013-10-07	Vigente	Receta Médica
DOMPERIDONA	DOCIVIN COMPRIMIDOS 10 MG	10 MG	COMPRIMIDOS	COMPRIMIDOS	DOMPERIDONA	2004-01-27	Importado A Granel	MINTLAB CO. S.A.	2009-01-27	No Vigente	Directa
DOMPERIDONA	GASDOL COMPRIMIDOS 10 MG	10 MG	COMPRIMIDOS	COMPRIMIDOS	DOMPERIDONA	2004-07-15	Fabricación Nacional	LABORATORIO BAGÓ DE CHILE S.A.	2014-07-15	Vigente	Receta Médica
DOMPERIDONA	SILIGAZ CAPSULAS 10 MG	10 MG	CAPSULAS	CAPSULAS	DOMPERIDONA	2004-12-22	Fabricación Nacional	LABORATORIOS PRATER S.A.	2009-12-22	No Vigente	Directa
DOMPERIDONA	DOMPERIDONA COMPRIMIDOS 10 MG	10 MG	COMPRIMIDOS	COMPRIMIDOS	DOMPERIDONA	2005-04-05	Fabricación Nacional	LABORATORIOS ANDRÓMACO S.A.	2010-04-05	No Vigente	Directa
DOMPERIDONA	DOMPERIDONA COMPRIMIDOS 10 MG	10 MG	COMPRIMIDOS	COMPRIMIDOS	DOMPERIDONA	2005-11-16	Importado A Granel	MINTLAB CO. S.A.	2010-11-16	No Vigente	Directa
DOMPERIDONA	DOMEVOL CAPSULAS 10 MG	10 MG	CAPSULAS	CAPSULAS	DOMPERIDONA	2008-05-07	Fabricación Nacional	EUROFARMA CHILE S.A.	2013-05-07	Vigente	Receta Médica
DOMPERIDONA	DOMPERIDONA COMPRIMIDOS 10 MG	10 MG	COMPRIMIDOS	COMPRIMIDOS	DOMPERIDONA	2008-09-12	Importado Terminado	OPKO CHILE S.A.	2013-09-12	Vigente	Receta Médica
DOMPERIDONA	DOMPERIDONA CAPSULAS 10 MG	10 MG	CAPSULAS	CAPSULAS	DOMPERIDONA	2008-10-14	Fabricación Nacional	OPKO CHILE S.A.	2013-10-14	Suspendido	Receta Médica
DOMPERIDONA	DOMPERIDONA COMPRIMIDOS 10 MG	10 MG	COMPRIMIDOS	COMPRIMIDOS	DOMPERIDONA	2008-12-11	Importado Terminado	BESTPHARMA S.A.	2013-12-11	Suspendido	Receta Médica
DOMPERIDONA	DOMPERIDONA CAPSULAS 10 MG	10 MG	CAPSULAS	CAPSULAS	DOMPERIDONA	2010-07-27	Fabricación Nacional	MINTLAB CO. S.A.	2015-07-26	Vigente	Receta Médica
DOMPERIDONA	DOCIVIN CAPSULAS 10 MG	10 MG	CAPSULAS	CAPSULAS	DOMPERIDONA	2010-07-27	Fabricación Nacional	MINTLAB CO. S.A.	2015-07-26	Vigente	Receta Médica
DOMPERIDONA	DOMPERIDONA COMPRIMIDOS 10 MG	10 MG	COMPRIMIDOS	COMPRIMIDOS	DOMPERIDONA	2011-03-04	Importado Terminado	EUROFARMA CHILE S.A.		Suspendido	Receta Médica
DOMPERIDONA	DOMPERIDONA COMPRIMIDOS RECUBIERTOS 10 MG	10 MG	COMPRIMIDOS	COMPRIMIDOS	DOMPERIDONA	2011-09-05	Importado Terminado	OPKO CHILE S.A.	2016-09-04	Vigente	Receta Médica
DOMPERIDONA	DOMPERIDONA COMPRIMIDOS 10 MG	10 MG	COMPRIMIDOS	COMPRIMIDOS	DOMPERIDONA	2011-09-05	Importado Terminado	OPKO CHILE S.A.		Suspendido	Receta Médica
DOMPERIDONA	DOMPERIDONA COMPRIMIDOS 10 MG	10 MG	COMPRIMIDOS	COMPRIMIDOS	DOMPERIDONA	2011-11-11	Importado Terminado	SANOFI-AVENTIS DE CHILE S.A.		Suspendido	Receta Médica
DOMPERIDONA	DOTREK CAPSULAS 10 MG	10 MG	CAPSULAS	CAPSULAS	DOMPERIDONA	2012-06-19	Fabricación Nacional	LABORATORIOS GARDEN HOUSE FARMACÉUTICA S.A.		Suspendido	Receta Médica
DOMPERIDONA	IDON CD COMPRIMIDOS BUCODISPERSABLES 10 MG	10 MG	COMPRIMIDOS BUCODISPERSABLES	COMPRIMIDOS	DOMPERIDONA	2015-12-29	Importado Semiterminado	EUROLAB LTDA.		Vigente	Receta Médica
DOMPERIDONA	DONEGAL COMPRIMIDOS RECUBIERTOS 10 MG (DOMPERIDONA)	10 MG	COMPRIMIDOS RECUBIERTOS	COMPRIMIDOS	DOMPERIDONA	2016-01-18	Importado Terminado	MEDIPHARM LTDA.		Vigente	Receta Médica
DONEPECILO	ERANZ COMPRIMIDOS RECUBIERTOS 5 MG	5 MG	COMPRIMIDOS RECUBIERTOS	COMPRIMIDOS	DONEPEZILO CLORHIDRATO	1998-12-01	Importado Terminado	LABORATORIOS WYETH LLC.	2008-12-01	No Vigente	Receta Médica
DONEPECILO	ERANZ COMPRIMIDOS RECUBIERTOS 10 MG	10 MG	COMPRIMIDOS RECUBIERTOS	COMPRIMIDOS	DONEPEZILO CLORHIDRATO	1998-11-30	Importado Terminado con Reacondicionamiento Local	LABORATORIOS WYETH LLC.	2008-12-01	No Vigente	Receta Médica
DONEPECILO	DAZOLIN COMPRIMIDOS RECUBIERTOS 5 MG	5 MG	COMPRIMIDOS RECUBIERTOS	COMPRIMIDOS	DONEPEZILO CLORHIDRATO	2001-12-12	Fabricación Nacional	LABORATORIOS RECALCINE S.A.	2011-12-12	Vigente	Receta Médica
DONEPECILO	DAZOLIN COMPRIMIDOS RECUBIERTOS 10 MG	10 MG	COMPRIMIDOS RECUBIERTOS	COMPRIMIDOS	DONEPEZILO CLORHIDRATO	2001-12-12	Fabricación Nacional	LABORATORIOS RECALCINE S.A.	2011-12-12	Vigente	Receta Médica
DONEPECILO	EVIMAL COMPRIMIDOS RECUBIERTOS 5 MG	5 MG	COMPRIMIDOS RECUBIERTOS	COMPRIMIDOS	DONEPEZILO CLORHIDRATO	2002-05-08	Fabricación Nacional	LABORATORIOS ANDRÓMACO S.A.	2012-05-08	Vigente	Receta Médica
DONEPECILO	EVIMAL COMPRIMIDOS RECUBIERTOS 10 MG	10 MG	COMPRIMIDOS RECUBIERTOS	COMPRIMIDOS	DONEPECILO	2002-05-17	Fabricación Nacional	LABORATORIOS ANDRÓMACO S.A.	2012-05-17	Vigente	Receta Médica
DONEPECILO	DOPABEN COMPRIMIDOS RECUBIERTOS 5 MG	5 MG	COMPRIMIDOS RECUBIERTOS	COMPRIMIDOS	DONEPEZILO CLORHIDRATO	2006-06-30	Importado Terminado	LABORATORIO CHILE S.A.	2011-06-30	No Vigente	Receta Médica
DONEPECILO	DOPABEN COMPRIMIDOS RECUBIERTOS 10 MG	10 MG	COMPRIMIDOS RECUBIERTOS	COMPRIMIDOS	DONEPECILO	2006-06-30	Importado Terminado	LABORATORIO CHILE S.A.	2016-06-30	Vigente	Receta Médica
DONEPECILO	EFRELIX COMPRIMIDOS RECUBIERTOS 5 MG		COMPRIMIDOS RECUBIERTOS	COMPRIMIDOS	DONEPEZILO CLORHIDRATO	2007-09-06	Fabricación Nacional	LABORATORIOS SILESIA S.A.	2012-09-06	Vigente	Receta Médica
DONEPECILO	EFRELIX COMPRIMIDOS RECUBIERTOS 10 MG		COMPRIMIDOS RECUBIERTOS	COMPRIMIDOS	DONEPEZILO CLORHIDRATO	2007-09-06	Fabricación Nacional	LABORATORIOS SILESIA S.A.	2012-09-06	Vigente	Receta Médica
DONEPECILO	FINCIP COMPRIMIDOS RECUBIERTOS 5 MG	5 MG	COMPRIMIDOS RECUBIERTOS	COMPRIMIDOS	DONEPECILO CLORHIDRATO	2007-09-25	Importado a Granel	LABORATORIO MAVER S.A.		No Vigente	Receta Médica
DONEPECILO	FINCIP COMPRIMIDOS RECUBIERTOS 10 MG	10 MG	COMPRIMIDOS RECUBIERTOS	COMPRIMIDOS	DONEPEZILO CLORHIDRATO	2007-09-25	Importado a Granel	LABORATORIO MAVER S.A.	2012-09-25	Suspendido	Receta Médica
DONEPECILO	DONEPECILO COMPRIMIDOS RECUBIERTOS 5 MG		COMPRIMIDOS RECUBIERTOS	COMPRIMIDOS	DONEPECILO CLORHIDRATO	2007-11-06	Importado Terminado	BIOCROSS S.A.		No Vigente	Receta Médica
DONEPECILO	DAZOLIN ODT COMPRIMIDOS DISPERSABLES 5 MG	5 MG	COMPRIMIDOS DISPERSABLES	COMPRIMIDOS	DONEPEZILO CLORHIDRATO	2007-11-07	Fabricación Nacional	LABORATORIOS RECALCINE S.A.	2012-11-07	Vigente	Receta Médica
DONEPECILO	DAZOLIN ODT COMPRIMIDOS DISPERSABLES 10 MG	-	COMPRIMIDOS DISPERSABLES	COMPRIMIDOS	DONEPEZILO CLORHIDRATO	2007-11-07	Fabricación Nacional	LABORATORIOS RECALCINE S.A.	2012-11-07	Vigente	Receta Médica
DONEPECILO	GENOPAS COMPRIMIDOS RECUBIERTOS 10 MG	10 MG	COMPRIMIDOS RECUBIERTOS	COMPRIMIDOS	DONEPEZILO CLORHIDRATO	2010-05-06	Fabricación Nacional	MASTER CARE S.A.		No Vigente	Receta Médica
DONEPECILO	IDECLAR COMPRIMIDOS RECUBIERTOS 5 MG	5 MG	COMPRIMIDOS RECUBIERTOS	COMPRIMIDOS	DONEPECILO	2012-03-26	Importado a Granel	SYNTHON CHILE LTDA.		Vigente	Receta Médica
DONEPECILO	IDECLAR COMPRIMIDOS RECUBIERTOS 10 MG	10 MG	COMPRIMIDOS RECUBIERTOS	COMPRIMIDOS	DONEPECILO	2012-03-26	Importado a Granel	SYNTHON CHILE LTDA.		Vigente	Receta Médica
DONEPECILO	NEPOKARE COMPRIMIDOS RECUBIERTOS 5 MG	5 MG	COMPRIMIDOS RECUBIERTOS	COMPRIMIDOS	DONEPECILO	2012-04-30	Importado Terminado con Reacondicionamiento Local	ETEX FARMACÉUTICA LTDA.		Vigente	Receta Médica
DONEPECILO	NEPOKARE COMPRIMIDOS RECUBIERTOS 10 MG	10 MG	COMPRIMIDOS RECUBIERTOS	COMPRIMIDOS	DONEPECILO	2012-04-30	Importado Terminado con Reacondicionamiento Local	ETEX FARMACÉUTICA LTDA.		Vigente	Receta Médica
DONEPECILO	DAZOLIN 23 SR COMPRIMIDOS RECUBIERTOS DE LIBERACION PROLONGADA 23 MG (DONEPEZILO)	23 MG	COMPRIMIDOS RECUBIERTOS DE LIBERACION PROLONGADA	COMPRIMIDOS	DONEPEZILO CLORHIDRATO	2012-11-06	Fabricación Nacional	LABORATORIOS RECALCINE S.A.		Vigente	Receta Médica
DONEPECILO	DONEPEZILO CLORHIDRATO COMPRIMIDOS RECUBIERTOS 10 MG	10 MG	COMPRIMIDOS RECUBIERTOS	COMPRIMIDOS	DONEPEZILO CLORHIDRATO	2013-07-31	Importado Terminado con Reacondicionamiento Local	EUROFARMA CHILE S.A.		Suspendido	Receta Médica
DONEPECILO	DONEPEZILO CLORHIDRATO COMPRIMIDOS RECUBIERTOS 5 MG	5 MG	COMPRIMIDOS RECUBIERTOS	COMPRIMIDOS	DONEPECILO	2014-05-06	Importado Terminado	EUROFARMA CHILE S.A.		Vigente	Receta Médica
DONEPECILO	EVOCAZ CD COMPRIMIDOS DISPERSABLES 10 MG (DONEPEZILO CLORHIDRATO )	10 MG	COMPRIMIDOS DISPERSABLES	COMPRIMIDOS	DONEPEZILO CLORHIDRATO	2016-06-10	Fabricación Nacional	LABORATORIOS SAVAL S.A.		Vigente	Receta Médica
DONEPECILO	EVOCAZ CD COMPRIMIDOS DISPERSABLES 5 MG ( DONEPEZILO CLORHIDRATO )	5 MG	COMPRIMIDOS DISPERSABLES	COMPRIMIDOS	DONEPEZILO CLORHIDRATO	2016-06-10	Fabricación Nacional	LABORATORIOS SAVAL S.A.		Vigente	Receta Médica
DONEPECILO	DONEPEZILO CLORHIDRATO COMPRIMIDOS RECUBIERTOS 10 MG	10 MG	COMPRIMIDOS RECUBIERTOS	COMPRIMIDOS	DONEPEZILO	2016-08-16	Importado Terminado con Reacondicionamiento Local	SEVEN PHARMA CHILE S.p.A.		Vigente	Receta Médica
DOXAZOSINA	DORBANTIL COMPRIMIDOS 1 MG	1 MG	COMPRIMIDOS	COMPRIMIDOS	DOXAZOSINA MESILATO	1998-03-11	Fabricación Nacional	LABORATORIOS LAFI LTDA.	2013-03-11	Suspendido	Receta Médica
DOXAZOSINA	DORBANTIL COMPRIMIDOS 2 MG	2 MG	COMPRIMIDOS	COMPRIMIDOS	DOXAZOSINA (MESILATO)	1998-03-11	Fabricación Nacional	LABORATORIOS LAFI LTDA.	2013-03-11	Suspendido	Receta Médica
DOXAZOSINA	DORBANTIL COMPRIMIDOS 4 MG	4 MG	COMPRIMIDOS	COMPRIMIDOS	DOXAZOSINA	1998-03-10	Fabricación Nacional	LABORATORIOS LAFI LTDA.	2013-03-10	Suspendido	Receta Médica
DOXAZOSINA	ANGICON COMPRIMIDOS 4 MG	4 MG	COMPRIMIDOS	COMPRIMIDOS	DOXAZOSINA MESILATO	1999-01-15	Fabricación Nacional	PHARMA INVESTI DE CHILE S.A.	2014-01-15	Vigente	Receta Médica
DOXAZOSINA	ANGICON COMPRIMIDOS 2 MG	2 MG	COMPRIMIDOS	COMPRIMIDOS	DOXAZOSINA MESILATO	1999-01-15	Fabricación Nacional	PHARMA INVESTI DE CHILE S.A.	2014-01-15	Vigente	Receta Médica
DOXAZOSINA	SOLOCARD COMPRIMIDOS 4 MG	4 MG	COMPRIMIDOS	COMPRIMIDOS	DOXAZOSINA (CLORHIDRATO)	1999-08-31	Importado A Granel	MEPRO S.A.	2004-08-31	No Vigente	Receta Médica
DOXAZOSINA	SOLOCARD COMPRIMIDOS 1 MG	1 MG	COMPRIMIDOS	COMPRIMIDOS	DOXAZOSINA (CLORHIDRATO)	1999-08-31	Importado A Granel	MEPRO S.A.	2004-08-31	No Vigente	Receta Médica
DOXAZOSINA	ALFADOXIN COMPRIMIDOS RECUBIERTOS 1 MG	1 MG	COMPRIMIDOS RECUBIERTOS	COMPRIMIDOS	DOXAZOSINA	1999-12-29	Fabricación Nacional	LABORATORIO CHILE S.A.	2009-12-29	No Vigente	Receta Médica
DOXAZOSINA	ALFADOXIN COMPRIMIDOS RECUBIERTOS 2 MG	2 MG	COMPRIMIDOS RECUBIERTOS	COMPRIMIDOS	DOXAZOSINA MESILATO	1999-12-21	Fabricación Nacional	LABORATORIO CHILE S.A.	2014-12-21	Suspendido	Receta Médica
DOXAZOSINA	ALFADOXIN COMPRIMIDOS RECUBIERTOS 4 MG	4 MG	COMPRIMIDOS RECUBIERTOS	COMPRIMIDOS	DOXAZOSINA	1999-12-21	Fabricación Nacional	LABORATORIO CHILE S.A.	2014-12-21	Vigente	Receta Médica
DOXAZOSINA	CARDURA XL COMPRIMIDOS RECUBIERTOS DE LIBERACION OSMOTICA PROLONGADA 4 MG (DOXAZOSINA)	4 MG	COMPRIMIDOS RECUBIERTOS DE LIBERACION OSMOTICA PROGRAMADA	COMPRIMIDOS	DOXAZOSINA	1999-12-30	Importado Terminado	ROERIG S.A.	2014-12-30	Vigente	Receta Médica
DOXAZOSINA	DOXAZOSINA COMPRIMIDOS 1 MG		COMPRIMIDOS	COMPRIMIDOS		1997-01-08	Importado Terminado	PFIZER CHILE S.A.	2001-04-07	No Vigente	Receta Médica
DOXAZOSINA	DOXAZOSINA COMPRIMIDOS 2 MG		COMPRIMIDOS	COMPRIMIDOS		1997-01-16	Importado Terminado	PFIZER CHILE S.A.	2001-04-07	No Vigente	Receta Médica
DOXAZOSINA	DOXAZOSINA COMPRIMIDOS 4 MG		COMPRIMIDOS	COMPRIMIDOS		1997-01-16	Importado Terminado	PFIZER CHILE S.A.	2001-04-07	No Vigente	Receta Médica
DOXAZOSINA	CARDURA COMPRIMIDOS 4 MG	4 MG	COMPRIMIDOS	COMPRIMIDOS	DOXAZOSINA (CLORHIDRATO)	1990-01-05	Importado Terminado	ROERIG S.A.	2016-01-05	Vigente	Receta Médica
DOXAZOSINA	CARDURA COMPRIMIDOS 1 MG	1 MG	COMPRIMIDOS	COMPRIMIDOS	DOXAZOSINA (MESILATO)	1990-04-23	Importado Terminado	ROERIG S.A.	2016-04-22	Vigente	Receta Médica
DOXAZOSINA	CARDURA COMPRIMIDOS 2 MG	2 MG	COMPRIMIDOS	COMPRIMIDOS	DOXAZOSINA	1990-04-23	Importado Terminado	ROERIG S.A.	2016-04-22	Vigente	Receta Médica
DOXAZOSINA	DOXAZOSINA COMPRIMIDOS 1 MG		COMPRIMIDOS	COMPRIMIDOS		1997-02-07	Importado Terminado	ROERIG S.A.	2001-04-07	No Vigente	Receta Médica
DOXAZOSINA	DOXAZOSINA COMPRIMIDOS 2 MG		COMPRIMIDOS	COMPRIMIDOS		1997-02-07	Importado Terminado	ROERIG S.A.	2001-04-07	No Vigente	Receta Médica
DOXAZOSINA	DOXAZOSINA COMPRIMIDOS 4 MG		COMPRIMIDOS	COMPRIMIDOS		1997-02-07	Importado Terminado	ROERIG S.A.	2001-04-07	No Vigente	Receta Médica
DOXAZOSINA	DOXAZOSINA COMPRIMIDOS RECUBIERTOS 4 MG	4 MG	COMPRIMIDOS RECUBIERTOS	COMPRIMIDOS	DOXAZOSINA	2002-10-30	Fabricación Nacional	INSTITUTO SANITAS S.A.	2012-10-30	Suspendido	Receta Médica
DOXAZOSINA	DOXAZOSINA COMPRIMIDOS 2 MG.		COMPRIMIDOS	COMPRIMIDOS	DOXAZOSINA	2002-11-29	Importado A Granel	KAMPAR S.A.	2007-11-28	No Vigente	Receta Médica
DOXAZOSINA	DOXAZOSINA COMPRIMIDOS RECUBIERTOS 2 MG		COMPRIMIDOS RECUBIERTOS	COMPRIMIDOS	DOXAZOSINA	2002-10-30	Fabricación Nacional	INSTITUTO SANITAS S.A.	2012-10-30	Suspendido	Receta Médica
DOXAZOSINA	DOXAZOSINA COMPRIMIDOS RECUBIERTOS 1 MG		COMPRIMIDOS RECUBIERTOS	COMPRIMIDOS	DOXAZOSINA	2002-10-30	Fabricación Nacional	INSTITUTO SANITAS S.A.	2012-10-30	Suspendido	Receta Médica
DOXAZOSINA	DOXAZOSINA COMPRIMIDOS RECUBIERTOS 2 MG	2 MG	COMPRIMIDOS RECUBIERTOS	COMPRIMIDOS	DOXAZOSINA (MESILATO)	2005-05-31	Fabricación Nacional	LABORATORIO CHILE S.A.	2010-05-31	No Vigente	Receta Médica
DOXAZOSINA	DOXAZOSINA COMPRIMIDOS RECUBIERTOS 4 MG	4 MG	COMPRIMIDOS RECUBIERTOS	COMPRIMIDOS	DOXAZOSINA (MESILATO)	2005-05-31	Fabricación Nacional	LABORATORIO CHILE S.A.	2010-05-31	No Vigente	Receta Médica
DOXAZOSINA	DUOMO COMPRIMIDOS 2 MG	2 MG	COMPRIMIDOS	COMPRIMIDOS	DOXAZOSINA (COMO MESILATO)	2013-05-07	Importado Semiterminado	EUROFARMA CHILE S.A.		Suspendido	Receta Médica
DOXAZOSINA	ANGICON COMPRIMIDOS 4 MG	4 MG	COMPRIMIDOS	COMPRIMIDOS	DOXAZOSINA MESILATO	2014-08-25	Fabricación Nacional	PHARMA INVESTI DE CHILE S.A.		Vigente	Receta Médica
DOXAZOSINA	ANGICON COMPRIMIDOS 2 MG	2 MG	COMPRIMIDOS	COMPRIMIDOS	DOXAZOSINA MESILATO	2015-01-19	Fabricación Nacional	PHARMA INVESTI DE CHILE S.A.		Vigente	Receta Médica
DOXAZOSINA	CARDURA COMPRIMIDOS 1 MG (DOXAZOSINA)	1 MG	COMPRIMIDOS	COMPRIMIDOS	DOXAZOSINA (MESILATO)	2015-10-20	Importado Terminado con Reacondicionamiento Local	PFIZER CHILE S.A.		Vigente	Receta Médica
DOXAZOSINA	CARDURA COMPRIMIDOS 2 MG (DOXAZOSINA)	2 MG	COMPRIMIDOS	COMPRIMIDOS	DOXAZOSINA	2015-10-20	Importado Terminado con Reacondicionamiento Local	PFIZER CHILE S.A.		Vigente	Receta Médica
DOXAZOSINA	CARDURA COMPRIMIDOS 4 MG (DOXAZOSINA)	4 MG	COMPRIMIDOS	COMPRIMIDOS	DOXAZOSINA	2015-10-20	Importado Terminado con Reacondicionamiento Local	PFIZER CHILE S.A.		Vigente	Receta Médica
DOXICICLINA HICLATO MONOHIDRATO CLORHIDRATO	ABRAXIL COMPRIMIDOS 100 MG	100 MG	COMPRIMIDOS	COMPRIMIDOS	DOXICICLINA	2000-01-25	Fabricación Nacional	RECBEN XENERICS FARMACÉUTICA LTDA.	2010-01-25	No Vigente	Receta Médica
DOXICICLINA HICLATO MONOHIDRATO CLORHIDRATO	ABRAXIL COMPRIMIDOS 200 MG	200 MG	COMPRIMIDOS	COMPRIMIDOS	DOXICICLINA	2000-01-25	Fabricación Nacional	RECBEN XENERICS FARMACÉUTICA LTDA.	2010-01-25	No Vigente	Receta Médica
DOXICICLINA HICLATO MONOHIDRATO CLORHIDRATO	SIGADOXIN CAPSULAS CON MICROGRANULOS 100 MG	100 MG	CAPSULAS CON MICROGRANULOS	CAPSULAS	DOXICICLINA (HICLATO)	1984-07-16	Importado A Granel	LABORATORIO MAVER S.A.	2010-07-16	No Vigente	Receta Médica
DOXICICLINA HICLATO MONOHIDRATO CLORHIDRATO	SIGADOXIN 200 CAPSULAS CON MICROGRANULOS CON RECUBRIMIENTO ENTERICO 200 MG	200 MG	CAPSULAS CON MICROGRANULOS ENTERICOS	CAPSULAS	DOXICICLINA (HICLATO)	1989-11-08	Importado A Granel	LABORATORIO MAVER S.A.	2010-11-08	No Vigente	Receta Médica
DOXICICLINA HICLATO MONOHIDRATO CLORHIDRATO	DOXITHAL COMPRIMIDOS DISPERSABLES 100 MG	100 MG	COMPRIMIDOS DISPERSABLES	COMPRIMIDOS	DOXICICLINA	1988-08-05	Fabricación Nacional	PHARMA INVESTI DE CHILE S.A.	2015-08-04	Vigente	Receta Médica
DOXICICLINA HICLATO MONOHIDRATO CLORHIDRATO	DOXITAL FORTE COMPRIMIDOS DISPERSABLES 200 MG	200 MG	COMPRIMIDOS DISPERSABLES	COMPRIMIDOS	DOXICICLINA MONOHIDRATO	1988-08-05	Fabricación Nacional	ALPES CHEMIE S.A.	2015-08-04	Vigente	Receta Médica
DOXICICLINA HICLATO MONOHIDRATO CLORHIDRATO	DOXICICLINA CAPSULAS 100 MG	100 MG	CAPSULAS	CAPSULAS	DOXICICLINA (HICLATO)	2000-07-18	Importado Terminado	BESTPHARMA S.A.	2010-07-18	No Vigente	Receta Médica
DOXICICLINA HICLATO MONOHIDRATO CLORHIDRATO	DORYX CAPSULAS CON MICROGRANULOS ENTERICOS 100 MG		CAPSULAS CON MICROGRANULOS ENTERICOS	CAPSULAS	DOXICILINA	1988-05-30	Importado A Granel	PFIZER CHILE S.A.	2000-04-07	No Vigente	Receta Médica
DOXICICLINA HICLATO MONOHIDRATO CLORHIDRATO	DOXICICLINA COMPRIMIDOS 100 MG	100 MG	COMPRIMIDOS	COMPRIMIDOS	DOXICICLINA (HICLATO)	1987-04-13	Fabricación Nacional	MINTLAB CO. S.A.	2015-04-12	Vigente	Receta Médica
DOXICICLINA HICLATO MONOHIDRATO CLORHIDRATO	DOXICICLINA COMPRIMIDOS 200 MG	200 MG	COMPRIMIDOS	COMPRIMIDOS	DOXICICLINA	1988-04-27	Fabricación Nacional	MINTLAB CO. S.A.	2010-04-27	No Vigente	Receta Médica
DOXICICLINA HICLATO MONOHIDRATO CLORHIDRATO	DOXICICLINA COMPRIMIDOS 100 MG		COMPRIMIDOS	COMPRIMIDOS	DOXICICLINA	1992-11-25	Fabricación Nacional	LABORATORIO CHILE S.A.	2016-11-25	Vigente	Receta Médica
DOXICICLINA HICLATO MONOHIDRATO CLORHIDRATO	DOXICICLINA COMPRIMIDOS RECUBIERTOS 200 MG		COMPRIMIDOS RECUBIERTOS	COMPRIMIDOS		1992-11-25	Fabricación Nacional	LABORATORIO CHILE S.A.		No Vigente	Receta Médica
DOXICICLINA HICLATO MONOHIDRATO CLORHIDRATO	DOXICICLINA CAPSULAS 200 MG	200 MG	CAPSULAS	CAPSULAS	DOXICICLINA (HICLATO)	2001-09-27	Importado Terminado	BESTPHARMA S.A.	2006-09-27	No Vigente	Receta Médica
DOXICICLINA HICLATO MONOHIDRATO CLORHIDRATO	VIBRAMICINA CAPSULAS 50 MG		CAPSULAS	CAPSULAS	DOXICICLINA	1993-10-04	Importado Terminado	PFIZER CHILE S.A.	2011-10-04	No Vigente	Receta Médica
DOXICICLINA HICLATO MONOHIDRATO CLORHIDRATO	VIBRAMICINA CAPSULAS 100 MG		CAPSULAS	CAPSULAS	DOXICICLINA CLORHIDRATO	1993-10-04	Importado Terminado	PFIZER CHILE S.A.	2011-10-04	No Vigente	Receta Médica
DOXICICLINA HICLATO MONOHIDRATO CLORHIDRATO	DOXICICLINA COMPRIMIDOS CON RECUBRIMIETO ENTERICO 200 MG	200 MG	COMPRIMIDOS CON RECUBRIMIENTO ENTERICO	COMPRIMIDOS	DOXICICLINA (HICLATO)	1995-05-09	Fabricación Nacional	LABORATORIOS ANDRÓMACO S.A.	2011-05-09	No Vigente	Receta Médica
DOXICICLINA HICLATO MONOHIDRATO CLORHIDRATO	DOXICICLINA COMPRIMIDOS RECUBIERTOS 100 MG	100 MG	COMPRIMIDOS RECUBIERTOS	COMPRIMIDOS	DOXICICLINA (MONOHIDRATO)	2004-06-08	Importado Terminado	Medical International Laboratories Corporation S.A. (MINTLAB Co. S.A.)		No Vigente	Receta Médica
DOXICICLINA HICLATO MONOHIDRATO CLORHIDRATO	DENTAREC COMPRIMIDOS RECUBIERTOS 20 MG	20 MG	COMPRIMIDOS RECUBIERTOS	COMPRIMIDOS	DOXICILINA	2005-07-05	Fabricación Nacional	LABORATORIOS RECALCINE S.A.	2010-07-05	No Vigente	Receta Médica
DOXICICLINA HICLATO MONOHIDRATO CLORHIDRATO	TOLEXINE GE 50 COMPRIMIDOS 50 MG	50 MG	COMPRIMIDOS	COMPRIMIDOS	DOXICICLINA	2005-10-07	Importado Terminado con Reacondicionamiento Local	LABORATORIOS D & M PHARMA LTDA.	2010-10-07	No Vigente	Receta Médica
DOXICICLINA HICLATO MONOHIDRATO CLORHIDRATO	TOLEXINE GE 100 COMPRIMIDOS 100 MG	100 MG	COMPRIMIDOS	COMPRIMIDOS	DOXICICLINA	2005-10-07	Importado Terminado con Reacondicionamiento Local	LABORATORIOS D & M PHARMA LTDA.	2015-10-07	Vigente	Receta Médica
DOXICICLINA HICLATO MONOHIDRATO CLORHIDRATO	DOXITHAL COMPRIMIDOS DISPERSABLES 50 MG	50 MG	COMPRIMIDOS DISPERSABLES	COMPRIMIDOS	DOXICICLINA MONOHIDRATO	1993-10-07	Fabricación Nacional	PHARMA INVESTI DE CHILE S.A.	2016-10-07	Vigente	Receta Médica
DOXICICLINA HICLATO MONOHIDRATO CLORHIDRATO	VIBRAMICINA CAPSULAS 50 MG	50 MG	CAPSULAS	CAPSULAS	DOXICICLINA (HICLATO)	2011-01-27	Importado Terminado	PFIZER CHILE S.A.	2016-01-27	Vigente	Receta Médica
DOXICICLINA HICLATO MONOHIDRATO CLORHIDRATO	VIBRAMICINA CAPSULAS 100 MG	100 MG	CAPSULAS	CAPSULAS	DOXICICLINA (HICLATO)	2012-02-24	Importado Terminado	PFIZER CHILE S.A.		Vigente	Receta Médica
DOXICICLINA HICLATO MONOHIDRATO CLORHIDRATO	DOXITHAL SR CAPSULAS CON MICROGRANULOS DE LIBERACION PROLONGADA 40 MG	40 MG	CAPSULAS CON MICROGRANULOS LIBERACION PROLONGADA	CAPSULAS	DOXICICLINA MONOHIDRATO	2012-11-15	Importado a Granel	PHARMA INVESTI DE CHILE S.A.		Vigente	Receta Médica
DOXICICLINA HICLATO MONOHIDRATO CLORHIDRATO	ORACEA CAPSULAS CON MICROGRANULOS DE LIBERACION SOSTENIDA 40 MG (DOXICICLINA)	40 MG	CAPSULAS CON MICROGRANULOS LIBERACION SOSTENIDA	CAPSULAS	DOXICICLINA (MONOHIDRATO)	2015-09-08	Importado Terminado	GALDERMA CHILE LABORATORIOS LTDA.		Vigente	Receta Médica
DOXICICLINA HICLATO MONOHIDRATO CLORHIDRATO	DOXITHAL SR CAPSULAS CON MICROGRANULOS DE LIBERACION PROLONGADA 40 MG	40 MG	CAPSULAS CON MICROGRANULOS LIBERACION PROLONGADA	CAPSULAS	DOXICICLINA MONOHIDRATO	2016-05-19	Importado a Granel	PHARMA INVESTI DE CHILE S.A.		Vigente	Receta Médica
DOXICICLINA HICLATO MONOHIDRATO CLORHIDRATO	DOXITHAL SR CAPSULAS CON MICROGRANULOS DE LIBERACION PROLONGADA 40 MG	40 MG	CAPSULAS CON MICROGRANULOS LIBERACION PROLONGADA	CAPSULAS	DOXICICLINA MONOHIDRATO	2016-05-19	Importado a Granel	PHARMA INVESTI DE CHILE S.A.		Vigente	Receta Médica
EFAVIRENZ	STOCRIN CAPSULAS 200 MG	200 MG	CAPSULAS	CAPSULAS	EFAVIRENZ	1999-11-25	Importado Terminado con Reacondicionamiento Local	MERCK SHARP & DOHME (I.A.) LLC	2009-11-25	No Vigente	Receta Médica
EFAVIRENZ	STOCRIN CAPSULAS 100 MG	100 MG	CAPSULAS	CAPSULAS	EFAVIRENZ	2000-10-06	Importado Terminado	MERCK SHARP & DOHME (I.A.)CORP.	2005-10-06	No Vigente	Receta Médica
EFAVIRENZ	STOCRIN COMPRIMIDOS RECUBIERTOS 600 MG	600 MG	COMPRIMIDOS RECUBIERTOS	COMPRIMIDOS	EFAVIRENZ	2003-10-21	Importado Terminado con Reacondicionamiento Local	MERCK SHARP & DOHME (I.A.) LLC	2013-10-21	Suspendido	Receta Médica
EFAVIRENZ	EFAVIRENZ CAPSULAS 200 MG	200 MG	CAPSULAS	CAPSULAS	EFAVIRENZ	2005-04-15	Importado A Granel	BIOTOSCANA FARMA S.A.		No Vigente	Receta Médica
EFAVIRENZ	EFCURE COMPRIMIDOS RECUBIERTOS 200 MG		COMPRIMIDOS RECUBIERTOS	COMPRIMIDOS	EFAVIRENZ	2007-10-08	Importado Terminado	LABORATORIO BIOSANO S.A.		No Vigente	Receta Médica
EFAVIRENZ	EFAVIRENZ COMPRIMIDOS RECUBIERTOS 600 MG		COMPRIMIDOS RECUBIERTOS	COMPRIMIDOS	EFAVIRENZ	2007-11-06	Importado Terminado	BIOCROSS S.A.		No Vigente	Receta Médica
EFAVIRENZ	EFAVIRENZ COMPRIMIDOS RECUBIERTOS 600 MG		COMPRIMIDOS RECUBIERTOS	COMPRIMIDOS	EFAVIRENZ	2007-12-18	Importado Terminado con Reacondicionamiento Local	LABORATORIOS ANDRÓMACO S.A.		No Vigente	Receta Médica
EFAVIRENZ	EFAVIRENZ CAPSULAS 200 MG		CAPSULAS	CAPSULAS	EFAVIRENZ	2007-12-18	Importado Terminado con Reacondicionamiento Local	LABORATORIOS ANDRÓMACO S.A.		No Vigente	Receta Médica
EFAVIRENZ	VOVIRENS COMPRIMIDOS RECUBIERTOS 600 MG	600 MG	COMPRIMIDOS RECUBIERTOS	COMPRIMIDOS	EFAVIRENZ	2011-03-11	Importado Terminado	OPKO CHILE S.A.	2016-03-11	Vigente	Receta Médica
EFAVIRENZ	STOCRIN COMPRIMIDOS RECUBIERTOS 50 MG	50 MG	COMPRIMIDOS RECUBIERTOS	COMPRIMIDOS	EFAVIRENZ	2012-09-20	Importado Terminado con Reacondicionamiento Local	MERCK SHARP & DOHME (I.A.) LLC		Suspendido	Receta Médica
EFAVIRENZ	STOCRIN COMPRIMIDOS RECUBIERTOS 200 MG	200 MG	COMPRIMIDOS RECUBIERTOS	COMPRIMIDOS	EFAVIRENZ	2012-10-26	Importado Terminado con Reacondicionamiento Local	MERCK SHARP & DOHME (I.A.) LLC		Vigente	Receta Médica
EFAVIRENZ	EFAVIRENZ COMPRIMIDOS RECUBIERTOS 600 MG	600 MG	COMPRIMIDOS RECUBIERTOS	COMPRIMIDOS	EFAVIRENZ	2013-01-10	Importado Semiterminado	GRÜNENTHAL CHILENA LTDA.		Vigente	Receta Médica
EFAVIRENZ	RIBOTEX COMPRIMIDOS RECUBIERTOS 600 MG	600 MG	COMPRIMIDOS RECUBIERTOS	COMPRIMIDOS	EFAVIRENZ	2013-01-10	Importado Semiterminado	GRÜNENTHAL CHILENA LTDA.		Vigente	Receta Médica
EFAVIRENZ	STOCRIN COMPRIMIDOS RECUBIERTOS 600 MG	600 MG	COMPRIMIDOS RECUBIERTOS	COMPRIMIDOS	EFAVIRENZ	2013-07-31	Importado Terminado con Reacondicionamiento Local	MERCK SHARP & DOHME (I.A.) LLC		Vigente	Receta Médica
EFAVIRENZ	EFAVIRENZ COMPRIMIDOS RECUBIERTOS 600 MG	600 MG	COMPRIMIDOS RECUBIERTOS	COMPRIMIDOS	EFAVIRENZ	2014-03-26	Importado Terminado	LABORATORIO CHILE S.A.		Vigente	Receta Médica
EFAVIRENZ	EFAVIRENZ COMPRIMIDOS RECUBIERTOS 600 MG	600 MG	COMPRIMIDOS RECUBIERTOS	COMPRIMIDOS	EFAVIRENZ	2015-10-27	Importado Terminado	SEVEN PHARMA CHILE S.p.A.		Vigente	Receta Médica
EFAVIRENZ	EFAVIRENZ COMPRIMIDOS RECUBIERTOS 600 MG	600 MG	COMPRIMIDOS RECUBIERTOS	COMPRIMIDOS	EFAVIRENZ	2016-10-05	Importado Terminado con Reacondicionamiento Local	NOVARTIS CHILE S.A.		Vigente	Receta Médica
ENALAPRIL MALEATO	ENALAPRIL MALEATO COMPRIMIDOS RECUBIERTOS 10 MG	10 MG	COMPRIMIDOS RECUBIERTOS	COMPRIMIDOS	ENALAPRIL	1999-07-14	Fabricación Nacional	LABORATORIOS ANDRÓMACO S.A.	2014-07-14	Vigente	Receta Médica
ENALAPRIL MALEATO	ENALAPRIL MALEATO COMPRIMIDOS RECUBIERTOS 20 MG	20 MG	COMPRIMIDOS RECUBIERTOS	COMPRIMIDOS	ENALAPRIL MALEATO	1999-07-14	Fabricación Nacional	LABORATORIOS ANDRÓMACO S.A.	2014-07-14	Vigente	Receta Médica
ENALAPRIL MALEATO	ENALAPRIL MALEATO COMPRIMIDOS 5 MG	5 MG	COMPRIMIDOS	COMPRIMIDOS	ENALAPRIL MALEATO	1999-12-30	Fabricación Nacional	LABORATORIO PASTEUR S.A.	2009-12-30	No Vigente	Receta Médica
ENALAPRIL MALEATO	ENALAPRIL MALEATO COMPRIMIDOS 20 MG	20 MG	COMPRIMIDOS	COMPRIMIDOS	ENALAPRIL MALEATO	1999-12-30	Fabricación Nacional	LABORATORIO PASTEUR S.A.	2009-12-30	No Vigente	Receta Médica
ENALAPRIL MALEATO	ENALAPRIL MALEATO COMPRIMIDOS 10 MG	10 MG	COMPRIMIDOS	COMPRIMIDOS	ENALAPRIL MALEATO	1999-12-29	Fabricación Nacional	LABORATORIO PASTEUR S.A.	2009-12-29	No Vigente	Receta Médica
ENALAPRIL MALEATO	ENALAPRIL MALEATO COMPRIMIDOS 20 MG	20 MG	COMPRIMIDOS	COMPRIMIDOS	ENALAPRIL MALEATO	1987-11-02	Fabricación Nacional	CHEMOPHARMA S.A.	2010-11-02	No Vigente	Receta Médica
ENALAPRIL MALEATO	ENALAPRIL MALEATO COMPRIMIDOS 10 MG	10 MG	COMPRIMIDOS	COMPRIMIDOS	ENALAPRIL MALEATO	1987-11-02	Fabricación Nacional	CHEMOPHARMA S.A.	2010-11-02	No Vigente	Receta Médica
ENALAPRIL MALEATO	ENALAPRIL MALEATO COMPRIMIDOS 5 MG		COMPRIMIDOS	COMPRIMIDOS		1987-10-22	Fabricación Nacional	CHEMOPHARMA S.A.	2010-10-22	No Vigente	Receta Médica
ENALAPRIL MALEATO	GRIFOPRIL COMPRIMIDOS 10 MG	10 MG	COMPRIMIDOS	COMPRIMIDOS	ENALAPRIL MALEATO	1989-04-18	Fabricación Nacional	LABORATORIO CHILE S.A.	2010-04-18	No Vigente	Receta Médica
ENALAPRIL MALEATO	LOTRIAL COMPRIMIDOS 10 MG	10 MG	COMPRIMIDOS	COMPRIMIDOS	ENALAPRIL MALEATO	1986-03-31	Fabricación Nacional	PHARMA INVESTI DE CHILE S.A.	2010-03-31	No Vigente	Receta Médica
ENALAPRIL MALEATO	LOTRIAL COMPRIMIDOS 10 MG	10 MG	COMPRIMIDOS	COMPRIMIDOS	ENALAPRIL MALEATO	1987-07-14	Importado A Granel	PHARMA INVESTI DE CHILE S.A.	2010-07-14	No Vigente	Receta Médica
ENALAPRIL MALEATO	LOTRIAL COMPRIMIDOS 20 MG	20 MG	COMPRIMIDOS	COMPRIMIDOS	ENALAPRIL MALEATO	1987-07-14	Importado A Granel	PHARMA INVESTI DE CHILE S.A.	2010-07-14	No Vigente	Receta Médica
ENALAPRIL MALEATO	ENALTEN COMPRIMIDOS 10 MG	10 MG	COMPRIMIDOS	COMPRIMIDOS	ENALAPRIL	1986-04-28	Fabricación Nacional	EUROLAB LTDA.	2015-04-27	Vigente	Receta Médica
ENALAPRIL MALEATO	ENALTEN COMPRIMIDOS 20 MG		COMPRIMIDOS	COMPRIMIDOS	ENALAPRIL	1985-12-26	Fabricación Nacional	EUROLAB LTDA.	2015-12-26	Vigente	Receta Médica
ENALAPRIL MALEATO	ENALTEN COMPRIMIDOS 5 MG	5 MG	COMPRIMIDOS	COMPRIMIDOS	ENALAPRIL	1986-04-28	Fabricación Nacional	EUROLAB LTDA.	2015-04-27	Vigente	Receta Médica
ENALAPRIL MALEATO	ENALAPRIL MALEATO HIDROCLOROTIAZIDA COMPRIMIDOS	10,00MG	COMPRIMIDOS	COMPRIMIDOS	ENALAPRIL MALEATO	1989-11-30	Fabricación Nacional	LABORATORIOS LAFI LTDA.	2005-11-30	No Vigente	Receta Médica
ENALAPRIL MALEATO	ESALFON COMPRIMIDOS 10 MG	10MG	COMPRIMIDOS	COMPRIMIDOS	ENALAPRIL MALEATO	1988-04-22	Fabricación Nacional	LABORATORIOS LAFI LTDA.	2005-04-22	No Vigente	Receta Médica
ENALAPRIL MALEATO	ESALFON COMPRIMIDOS 20 MG	20 MG	COMPRIMIDOS	COMPRIMIDOS	ENALAPRIL MALEATO	1988-04-22	Fabricación Nacional	LABORATORIOS LAFI LTDA.	2005-04-22	No Vigente	Receta Médica
ENALAPRIL MALEATO	ANGIOPRIL COMPRIMIDOS 10 MG	10 MG	COMPRIMIDOS RECUBIERTOS	COMPRIMIDOS	ENALAPRIL MALEATO	1986-06-19	Fabricación Nacional	MASTER CARE S.A.	2010-06-19	No Vigente	Receta Médica
ENALAPRIL MALEATO	ANGIOPRIL COMPRIMIDOS RECUBIERTOS 20 MG	20 MG	COMPRIMIDOS RECUBIERTOS	COMPRIMIDOS	ENALAPRIL	1986-06-19	Fabricación Nacional	MASTER CARE S.A.	2010-06-19	No Vigente	Receta Médica
ENALAPRIL MALEATO	ENALAPRIL MALEATO COMPRIMIDOS RECUBIERTOS 5 MG	5 MG	COMPRIMIDOS	COMPRIMIDOS	ENALAPRIL MALEATO	1988-09-02	Fabricación Nacional	LABORATORIOS ANDRÓMACO S.A.	2010-09-02	No Vigente	Receta Médica
ENALAPRIL MALEATO	ENALAPRIL MALEATO COMPRIMIDOS 20 MG		COMPRIMIDOS	COMPRIMIDOS		2000-09-01	Fabricación Nacional	PHARMATRADE S.A.		No Vigente	Receta Médica
ENALAPRIL MALEATO	ENALAPRIL MALEATO COMPRIMIDOS 20 MG	20 MG	COMPRIMIDOS	COMPRIMIDOS	ENALAPRIL MALEATO	2000-09-01	Importado Terminado	BESTPHARMA S.A.	2010-09-01	No Vigente	Receta Médica
ENALAPRIL MALEATO	ENALAPRIL MALEATO COMPRIMIDOS 10 MG		COMPRIMIDOS	COMPRIMIDOS		2000-09-01	Fabricación Nacional	PHARMATRADE S.A.		No Vigente	Receta Médica
ENALAPRIL MALEATO	GLIOTEN COMPRIMIDOS 10 MG	10 MG	COMPRIMIDOS	COMPRIMIDOS	ENALAPRIL MALEATO	1987-11-03	Fabricación Nacional	LABORATORIO BAGÓ DE CHILE S.A.	2010-11-30	No Vigente	Receta Médica
ENALAPRIL MALEATO	GLIOTEN COMPRIMIDOS 5 MG	5 MG	COMPRIMIDOS	COMPRIMIDOS	ENALAPRIL MALEATO	1988-03-25	Fabricación Nacional	LABORATORIO BAGÓ DE CHILE S.A.	2010-03-25	No Vigente	Receta Médica
ENALAPRIL MALEATO	GLIOTEN COMPRIMIDOS 20 MG	20 MG	COMPRIMIDOS	COMPRIMIDOS	ENALAPRIL MALEATO	1989-04-03	Fabricación Nacional	LABORATORIO BAGÓ DE CHILE S.A.	2010-04-03	No Vigente	Receta Médica
ENALAPRIL MALEATO	HIPERSON COMPRIMIDOS 10 MG	10 MG	COMPRIMIDOS	COMPRIMIDOS	ENALAPRIL MALEATO	1996-03-26	Fabricación Nacional	MEDIPHARM LTDA.	2011-03-25	No Vigente	Receta Médica
ENALAPRIL MALEATO	HIPERSON COMPRIMIDOS 20 MG	20 MG	COMPRIMIDOS	COMPRIMIDOS	ENALAPRIL MALEATO	1996-06-10	Fabricación Nacional	MEDIPHARM LTDA.	2011-06-10	No Vigente	Receta Médica
ENALAPRIL MALEATO	ENALAPRIL MALEATO COMPRIMIDOS 10 MG		COMPRIMIDOS	COMPRIMIDOS		1996-05-27	Importado Terminado	LABORATORIO BESTPHARMA S.A.	2001-04-07	No Vigente	Receta Médica
ENALAPRIL MALEATO	ENALAPRIL MALEATO COMPRIMIDOS 10 MG		COMPRIMIDOS	COMPRIMIDOS		1997-02-11	Fabricación Nacional	LABORATORIO CHILE S.A.		No Vigente	Receta Médica
ENALAPRIL MALEATO	ENALAPRIL MALEATO COMPRIMIDOS 20 MG	20 MG	COMPRIMIDOS	COMPRIMIDOS	ENALAPRIL MALEATO	1997-02-11	Fabricación Nacional	LABORATORIO CHILE S.A.	2011-02-11	No Vigente	Receta Médica
ENALAPRIL MALEATO	GRIFOPRIL COMPRIMIDOS 20 MG	20 MG	COMPRIMIDOS	COMPRIMIDOS	ENALAPRIL MALEATO	1990-03-08	Fabricación Nacional	LABORATORIO CHILE S.A.	2011-03-08	Vigente	Receta Médica
ENALAPRIL MALEATO	GRIFOPRIL COMPRIMIDOS 5 MG	5 MG	COMPRIMIDOS	COMPRIMIDOS	ENALAPRIL MALEATO	1996-02-02	Fabricación Nacional	LABORATORIO CHILE S.A.	2011-02-02	No Vigente	Receta Médica
ENALAPRIL MALEATO	ENALAPRIL MALEATO COMPRIMIDOS 10 MG	10 MG	COMPRIMIDOS	COMPRIMIDOS	ENALAPRIL MALEATO	1990-05-30	Fabricación Nacional	SYNTHON CHILE LTDA.	2011-05-30	No Vigente	Receta Médica
ENALAPRIL MALEATO	BAJATEN COMPRIMIDOS 10 MG	10 MG	COMPRIMIDOS	COMPRIMIDOS	ENALAPRIL MALEATO	1993-01-13	Fabricación Nacional	INSTITUTO SANITAS S.A.	2011-01-13	No Vigente	Receta Médica
ENALAPRIL MALEATO	ENALAPRIL MALEATO COMPRIMIDOS 20 MG	20 MG	COMPRIMIDOS	COMPRIMIDOS	ENALAPRIL MALEATO	1995-02-01	Fabricación Nacional	INTERPHARMA S.A.	2011-02-01	No Vigente	Receta Médica
ENALAPRIL MALEATO	ENALAPRIL MALEATO COMPRIMIDOS 5 MG	5 MG	COMPRIMIDOS	COMPRIMIDOS	ENALAPRIL MALEATO	1995-02-11	Fabricación Nacional	INTERPHARMA S.A.	2011-02-11	No Vigente	Receta Médica
ENALAPRIL MALEATO	ENALAPRIL MALEATO COMPRIMIDOS 10 MG	10 MG	COMPRIMIDOS	COMPRIMIDOS	ENALAPRIL MALEATO	1995-02-01	Fabricación Nacional	INTERPHARMA S.A.	2011-02-01	No Vigente	Receta Médica
ENALAPRIL MALEATO	ENALAPRIL MALEATO COMPRIMIDOS 10 MG	10 MG	COMPRIMIDOS	COMPRIMIDOS	ENALAPRIL	1994-05-26	Fabricación Nacional	MINTLAB CO. S.A.	2016-05-25	Vigente	Receta Médica
ENALAPRIL MALEATO	ENALAPRIL MALEATO COMPRIMIDOS 20 MG	20 MG	COMPRIMIDOS	COMPRIMIDOS	ENALAPRIL	1994-05-26	Fabricación Nacional	MINTLAB CO. S.A.	2016-05-25	Vigente	Receta Médica
ENALAPRIL MALEATO	ENALAPRIL MALEATO COMPRIMIDOS 5 MG	5 MG	COMPRIMIDOS	COMPRIMIDOS	ENALAPRIL	1994-05-26	Fabricación Nacional	MINTLAB CO. S.A.	2016-05-25	Vigente	Receta Médica
ENALAPRIL MALEATO	ENALAPRIL MALEATO COMPRIMIDOS 10 MG	10 MG	COMPRIMIDOS	COMPRIMIDOS	ENALAPRIL	1995-08-21	Fabricación Nacional	LABORATORIO MAVER S.A.	2016-08-20	Vigente	Receta Médica
ENALAPRIL MALEATO	ENALAPRIL MALEATO COMPRIMIDOS 20 MG	20 MG	COMPRIMIDOS	COMPRIMIDOS	ENALAPRIL	1994-07-12	Fabricación Nacional	LABORATORIO MAVER S.A.	2011-07-12	No Vigente	Receta Médica
ENALAPRIL MALEATO	ENALAPRIL MALEATO COMPRIMIDOS 10 MG	10 MG	COMPRIMIDOS	COMPRIMIDOS	ENALAPRIL MALEATO	1990-02-08	Fabricación Nacional	ITF - LABOMED FARMACÉUTICA LTDA.	2011-02-08	No Vigente	Receta Médica
ENALAPRIL MALEATO	ENALAPRIL MALEATO COMPRIMIDOS 20 MG	20 MG	COMPRIMIDOS	COMPRIMIDOS	ENALAPRIL MALEATO	1990-02-08	Fabricación Nacional	ITF - LABOMED FARMACÉUTICA LTDA.	2011-02-08	No Vigente	Receta Médica
ENALAPRIL MALEATO	ENALAPRIL MALEATO COMPRIMIDOS 5 MG	5 MG	COMPRIMIDOS	COMPRIMIDOS	ENALAPRIL MALEATO	1990-02-13	Fabricación Nacional	ITF - LABOMED FARMACÉUTICA LTDA.	2011-02-13	No Vigente	Receta Médica
ENALAPRIL MALEATO	ENALAPRIL MALEATO COMPRIMIDOS 10 MG	10 MG	COMPRIMIDOS	COMPRIMIDOS	ENALAPRIL MALEATO	1997-01-08	Importado Terminado	RECBEN XENERICS FARMACÉUTICA LTDA.	2011-01-08	No Vigente	Receta Médica
ENALAPRIL MALEATO	ENALAPRIL MALEATO COMPRIMIDOS 20 MG		COMPRIMIDOS	COMPRIMIDOS		1996-10-30	Importado Terminado	RECBEN XENERICS FARMACÉUTICA LTDA.	2011-10-30	Vigente	Receta Médica
ENALAPRIL MALEATO	ENALAPRIL MALEATO COMPRIMIDOS 5 MG	5 MG	COMPRIMIDOS	COMPRIMIDOS	ENALAPRIL MALEATO	2003-12-09	Importado Terminado	BESTPHARMA S.A.	2008-12-09	No Vigente	Receta Médica
ENALAPRIL MALEATO	DIOTENSIL COMPRIMIDOS 5 MG	5 MG	COMPRIMIDOS	COMPRIMIDOS	ENALAPRIL	2004-05-17	Fabricación Nacional	MINTLAB CO. S.A.	2014-05-17	Vigente	Receta Médica
ENALAPRIL MALEATO	DIOTENSIL COMPRIMIDOS 10 MG	10 MG	COMPRIMIDOS	COMPRIMIDOS	ENALAPRIL	2004-05-17	Fabricación Nacional	MINTLAB CO. S.A.	2014-05-17	Vigente	Receta Médica
ENALAPRIL MALEATO	DIOTENSIL COMPRIMIDOS 20 MG	20 MG	COMPRIMIDOS	COMPRIMIDOS	ENALAPRIL	2004-05-17	Fabricación Nacional	MINTLAB CO. S.A.	2014-05-17	Vigente	Receta Médica
ENALAPRIL MALEATO	ENALAPRIL MALEATO COMPRIMIDOS 5 MG	5 MG	COMPRIMIDOS	COMPRIMIDOS	ENALAPRIL MALEATO	2004-09-03	Importado Terminado	Medical International Laboratories Corporation S.A. (MINTLAB Co. S.A.)		No Vigente	Receta Médica
ENALAPRIL MALEATO	ENALAPRIL MALEATO COMPRIMIDOS 10 MG	10 MG	COMPRIMIDOS	COMPRIMIDOS	ENALAPRIL MALEATO	2004-09-03	Importado Terminado	Medical International Laboratories Corporation S.A. (MINTLAB Co. S.A.)		No Vigente	Receta Médica
ENALAPRIL MALEATO	ENALAPRIL MALEATO COMPRIMIDOS 10 MG	10 MG	COMPRIMIDOS	COMPRIMIDOS	ENALAPRIL MALEATO	2004-09-03	Importado Terminado	BESTPHARMA S.A.	2009-09-03	No Vigente	Receta Médica
ENALAPRIL MALEATO	ENALAPRIL MALEATO COMPRIMIDOS 10 MG	10 MG	COMPRIMIDOS	COMPRIMIDOS	ENALAPRIL MALEATO	2006-05-17	Importado Terminado	LABORATORIOS ANDRÓMACO S.A.	2011-05-17	No Vigente	Receta Médica
ENALAPRIL MALEATO	ENALAPRIL MALEATO COMPRIMIDOS 10 MG	10 MG	COMPRIMIDOS	COMPRIMIDOS	ENALAPRIL	2007-05-09	Fabricación Nacional	LABORATORIO CHILE S.A.	2012-05-09	Suspendido	Receta Médica
ENALAPRIL MALEATO	ENALAPRIL MALEATO COMPRIMIDOS RECUBIERTOS 20 MG	20 MG	COMPRIMIDOS RECUBIERTOS	COMPRIMIDOS	ENALAPRIL MALEATO	2008-01-23	Fabricación Nacional	OPKO CHILE S.A.	2013-01-23	Suspendido	Receta Médica
ENALAPRIL MALEATO	ENATRIAL COMPRIMIDOS RECUBIERTOS 20 MG	20 MG	COMPRIMIDOS RECUBIERTOS	COMPRIMIDOS	ENALAPRIL MALEATO	2008-01-23	Fabricación Nacional	EUROFARMA CHILE S.A.	2013-01-23	Vigente	Receta Médica
ENALAPRIL MALEATO	ENALAPRIL MALEATO COMPRIMIDOS RECUBIERTOS 10 MG	10 MG	COMPRIMIDOS RECUBIERTOS	COMPRIMIDOS	ENALAPRIL MALEATO	2008-01-23	Fabricación Nacional	OPKO CHILE S.A.	2013-01-23	Suspendido	Receta Médica
ENALAPRIL MALEATO	ENATRIAL COMPRIMIDOS RECUBIERTOS 10 MG	10 MG	COMPRIMIDOS RECUBIERTOS	COMPRIMIDOS	ENALAPRIL MALEATO	2008-01-23	Fabricación Nacional	EUROFARMA CHILE S.A.	2013-01-23	Vigente	Receta Médica
ENALAPRIL MALEATO	ENALAPRIL MALEATO COMPRIMIDOS 10 MG	10 MG	COMPRIMIDOS	COMPRIMIDOS	ENALAPRIL MALEATO	2008-06-11	Importado Terminado	OPKO CHILE S.A.	2013-06-11	Suspendido	Receta Médica
ENALAPRIL MALEATO	ENALAPRIL MALEATO COMPRIMIDOS 20 MG	20 MG	COMPRIMIDOS	COMPRIMIDOS	ENALAPRIL MALEATO	2008-11-28	Importado Terminado	BESTPHARMA S.A.	2013-11-28	Suspendido	Receta Médica
ENALAPRIL MALEATO	ENALAPRIL MALEATO COMPRIMIDOS 20 MG	20 MG	COMPRIMIDOS	COMPRIMIDOS	ENALAPRIL MALEATO	2008-12-22	Importado Terminado	OPKO CHILE S.A.		No Vigente	Receta Médica
ENALAPRIL MALEATO	ENALAPRIL MALEATO COMPRIMIDOS 10 MG	10 MG	COMPRIMIDOS	COMPRIMIDOS	ENALAPRIL MALEATO	2010-02-26	Importado a Granel	MINTLAB CO. S.A.		No Vigente	Receta Médica
ENALAPRIL MALEATO	ENALAPRIL MALEATO COMPRIMIDOS RECUBIERTOS 10 MG	10 MG	COMPRIMIDOS RECUBIERTOS	COMPRIMIDOS	ENALAPRIL MALEATO	2010-08-18	Fabricación Nacional	LABORATORIOS EUROMED CHILE S.A.		No Vigente	Receta Médica
ENALAPRIL MALEATO	ENALAPRIL MALEATO COMPRIMIDOS 10 MG	10 MG	COMPRIMIDOS	COMPRIMIDOS	ENALAPRIL MALEATO	2010-08-18	Importado Terminado	LABORATORIOS EUROMED CHILE S.A.		No Vigente	Receta Médica
ENALAPRIL MALEATO	ENALAPRIL MALEATO COMPRIMIDOS 20 MG	20 MG	COMPRIMIDOS	COMPRIMIDOS	ENALAPRIL MALEATO	2010-08-30	Importado Terminado	LABORATORIOS EUROMED CHILE S.A.		No Vigente	Receta Médica
ENALAPRIL MALEATO	ENALAPRIL MALEATO COMPRIMIDOS RECUBIERTOS 20 MG	20 MG	COMPRIMIDOS RECUBIERTOS	COMPRIMIDOS	ENALAPRIL MALEATO	2010-09-23	Fabricación Nacional	LABORATORIOS EUROMED CHILE S.A.		No Vigente	Receta Médica
ENALAPRIL MALEATO	ENALAPRIL MALEATO COMPRIMIDOS 10 MG	10 MG	COMPRIMIDOS	COMPRIMIDOS	ENALAPRIL	2011-08-30	Importado Terminado	OPKO CHILE S.A.	2016-08-29	Vigente	Receta Médica
ENALAPRIL MALEATO	ENALAPRIL MALEATO COMPRIMIDOS 20 MG	20 MG	COMPRIMIDOS	COMPRIMIDOS	ENALAPRIL MALEATO	2011-09-23	Importado Terminado	BIOSYNTEC S.A.		No Vigente	Receta Médica
ENALAPRIL MALEATO	ENALAPRIL MALEATO COMPRIMIDOS 10 MG	10 MG	COMPRIMIDOS	COMPRIMIDOS	ENALAPRIL MALEATO	2012-02-27	Importado Terminado	OPKO CHILE S.A.		Suspendido	Receta Médica
ENALAPRIL MALEATO	ENALAPRIL MALEATO COMPRIMIDOS 20 MG	20 MG	COMPRIMIDOS	COMPRIMIDOS	ENALAPRIL	2012-02-27	Importado Terminado	OPKO CHILE S.A.		Vigente	Receta Médica
ENALAPRIL MALEATO	ENALAPRIL MALEATO COMPRIMIDOS 10 MG	10 MG	COMPRIMIDOS	COMPRIMIDOS	ENALAPRIL MALEATO	2013-05-08	Importado Terminado con Reacondicionamiento Local	LABORATORIOS ANDRÓMACO S.A.		Vigente	Receta Médica
ENALAPRIL MALEATO	ENALAPRIL MALEATO COMPRIMIDOS 20 MG	20 MG	COMPRIMIDOS	COMPRIMIDOS	ENALAPRIL	2013-12-10	Importado Terminado con Reacondicionamiento Local	LABORATORIOS ANDRÓMACO S.A.		Vigente	Receta Médica
ENALAPRIL MALEATO	HIPERSON COMPRIMIDOS 20 MG	20 MG	COMPRIMIDOS	COMPRIMIDOS	ENALAPRIL MALEATO	2014-03-20	Fabricación Nacional	MEDIPHARM LTDA.		Vigente	Receta Médica
ESCITALOPRAM	LEXAPRO COMPRIMIDOS RECUBIERTOS 5 MG	5 MG	COMPRIMIDOS RECUBIERTOS	COMPRIMIDOS	ESCITALOPRAM ( OXALATO)	2003-04-29	Importado Terminado con Reacondicionamiento Local	LUNDBECK CHILE FARMACÉUTICA LTDA.	2013-04-29	Vigente	Receta Médica
ESCITALOPRAM	LEXAPRO COMPRIMIDOS RECUBIERTOS 10 MG	10 MG	COMPRIMIDOS RECUBIERTOS	COMPRIMIDOS	ESCITALOPRAM ( OXALATO)	2003-04-29	Importado Terminado	LUNDBECK CHILE FARMACÉUTICA LTDA.	2013-04-28	Vigente	Receta Médica
ESCITALOPRAM	LEXAPRO COMPRIMIDOS RECUBIERTOS 15 MG	15 MG	COMPRIMIDOS RECUBIERTOS	COMPRIMIDOS	ESCITALOPRAM ( OXALATO)	2003-04-29	Importado Terminado	LUNDBECK CHILE FARMACÉUTICA LTDA.	2013-04-29	Vigente	Receta Médica
ESCITALOPRAM	LEXAPRO COMPRIMIDOS RECUBIERTOS 20 MG	20 MG	COMPRIMIDOS RECUBIERTOS	COMPRIMIDOS	ESCITALOPRAM OXALATO	2003-04-29	Importado Terminado	LUNDBECK CHILE FARMACÉUTICA LTDA.	2013-04-29	Vigente	Receta Médica
ESCITALOPRAM	IPRAN COMPRIMIDOS RECUBIERTOS 10 MG	10 MG	COMPRIMIDOS RECUBIERTOS	COMPRIMIDOS	ESCITALOPRAM	2003-07-15	Fabricación Nacional	LABORATORIOS RECALCINE S.A.	2013-07-15	Vigente	Receta Médica
ESCITALOPRAM	IPRAN COMPRIMIDOS RECUBIERTOS 20 MG	20 MG	COMPRIMIDOS RECUBIERTOS	COMPRIMIDOS	ESCITALOPRAM	2003-07-15	Fabricación Nacional	LABORATORIOS RECALCINE S.A.	2013-07-15	Vigente	Receta Médica
ESCITALOPRAM	ZEPAZ COMPRIMIDOS RECUBIERTOS 10 MG	10 MG	COMPRIMIDOS RECUBIERTOS	COMPRIMIDOS	ESCITALOPRAM OXALATO	2004-10-12	Fabricación Nacional	ALPES CHEMIE S.A.	2014-10-12	Suspendido	Receta Médica
ESCITALOPRAM	CELTIUM COMPRIMIDOS RECUBIERTOS 10 MG	10 MG	COMPRIMIDOS RECUBIERTOS	COMPRIMIDOS	ESCITALOPRAM	2005-01-24	Fabricación Nacional	LABORATORIOS SAVAL S.A.	2015-01-24	Vigente	Receta Médica
ESCITALOPRAM	NEOZENTIUS COMPRIMIDOS RECUBIERTOS 10 MG	10 MG	COMPRIMIDOS RECUBIERTOS	COMPRIMIDOS	ESCITALOPRAM	2005-01-31	Importado Terminado	PHARMA INVESTI DE CHILE S.A.	2010-01-31	No Vigente	Receta Médica
ESCITALOPRAM	NEOZENTIUS COMPRIMIDOS RECUBIERTOS 20 MG	20 MG	COMPRIMIDOS RECUBIERTOS	COMPRIMIDOS	ESCITALOPRAM	2005-01-31	Importado Terminado	PHARMA INVESTI DE CHILE S.A.	2010-01-31	No Vigente	Receta Médica
ESCITALOPRAM	AREL COMPRIMIDOS RECUBIERTOS 10 MG	10 MG	COMPRIMIDOS RECUBIERTOS	COMPRIMIDOS	ESCITALOPRAM	2005-06-08	Fabricación Nacional	LABORATORIOS SILESIA S.A.	2010-06-08	No Vigente	Receta Médica
ESCITALOPRAM	AREL COMPRIMIDOS RECUBIERTOS 20 MG	20 MG	COMPRIMIDOS RECUBIERTOS	COMPRIMIDOS	ESCITALOPRAM	2005-06-08	Fabricación Nacional	LABORATORIOS SILESIA S.A.	2010-06-08	No Vigente	Receta Médica
ESCITALOPRAM	ECTIBAN COMPRIMIDOS RECUBIERTOS 20 MG	20 MG	COMPRIMIDOS RECUBIERTOS	COMPRIMIDOS	ESCITALOPRAM	2005-08-05	Fabricación Nacional	LABORATORIO CHILE S.A.	2015-08-04	Vigente	Receta Médica
ESCITALOPRAM	ECTIBAN COMPRIMIDOS RECUBIERTOS 10 MG	10 MG	COMPRIMIDOS RECUBIERTOS	COMPRIMIDOS	ESCITALOPRAM	2005-08-05	Fabricación Nacional	LABORATORIO CHILE S.A.	2015-08-04	Vigente	Receta Médica
ESCITALOPRAM	NEOZENTIUS COMPRIMIDOS RECUBIERTOS 10 MG	10 MG	COMPRIMIDOS RECUBIERTOS	COMPRIMIDOS	ESCITALOPRAM	2005-08-26	Importado Terminado	PHARMA INVESTI DE CHILE S.A.	2015-08-25	Vigente	Receta Médica
ESCITALOPRAM	NEOZENTIUS COMPRIMIDOS RECUBIERTOS 20 MG	20 MG	COMPRIMIDOS RECUBIERTOS	COMPRIMIDOS	ESCITALOPRAM	2005-08-26	Importado Terminado	PHARMA INVESTI DE CHILE S.A.	2015-08-25	Vigente	Receta Médica
ESCITALOPRAM	REPOSIL COMPRIMIDOS RECUBIERTOS 10 MG	10 MG	COMPRIMIDOS RECUBIERTOS	COMPRIMIDOS	ESCITALOPRAM	2005-12-12	Fabricación Nacional	MEDIPHARM LTDA.	2015-12-12	Vigente	Receta Médica
ESCITALOPRAM	CELTIUM COMPRIMIDOS RECUBIERTOS 20 MG.	20 MG	COMPRIMIDOS RECUBIERTOS	COMPRIMIDOS	ESCITALOPRAM	2006-08-29	Fabricación Nacional	LABORATORIOS SAVAL S.A.	2016-08-28	Vigente	Receta Médica
ESCITALOPRAM	ESCITALOPRAM COMPRIMIDOS RECUBIERTOS 10 MG	10 MG	COMPRIMIDOS RECUBIERTOS	COMPRIMIDOS	ESCITALOPRAM OXALATO	2006-11-10	Fabricación Nacional	PHARMA INVESTI DE CHILE S.A.	2016-11-10	Vigente	Receta Médica
ESCITALOPRAM	NEOPRESOL COMPRIMIDOS RECUBIERTOS 20 MG	20 MG	COMPRIMIDOS RECUBIERTOS	COMPRIMIDOS	ESCITALOPRAM ( OXALATO)	2006-12-18	Fabricación Nacional	LABORATORIO BAGÓ DE CHILE S.A.	2011-12-18	No Vigente	Receta Médica
ESCITALOPRAM	NEOPRESOL COMPRIMIDOS RECUBIERTOS 10 MG	10 MG	COMPRIMIDOS RECUBIERTOS	COMPRIMIDOS	ESCITALOPRAM	2006-12-18	Fabricación Nacional	LABORATORIO BAGÓ DE CHILE S.A.	2011-12-18	Vigente	Receta Médica
ESCITALOPRAM	ECIPRAX COMPRIMIDOS RECUBIERTOS 20 MG	20 MG	COMPRIMIDOS RECUBIERTOS	COMPRIMIDOS	ESCITALOPRAM	2006-12-29	Fabricación Nacional	ITF - LABOMED FARMACÉUTICA LTDA.	2011-12-29	Suspendido	Receta Médica
ESCITALOPRAM	ECIPRAX COMPRIMIDOS RECUBIERTOS 10 MG	10 MG	COMPRIMIDOS RECUBIERTOS	COMPRIMIDOS	ESCITALOPRAM	2006-12-29	Fabricación Nacional	ITF - LABOMED FARMACÉUTICA LTDA.	2011-12-29	Suspendido	Receta Médica
ESCITALOPRAM	ESCITACROSS COMPRIMIDOS RECUBIERTOS 10 MG		COMPRIMIDOS RECUBIERTOS	COMPRIMIDOS	ESCITALOPRAM	2007-10-09	Importado Terminado	BIOCROSS S.A.	2012-10-09	Suspendido	Receta Médica
ESCITALOPRAM	ESCITACROSS COMPRIMIDOS RECUBIERTOS 20 MG	20 MG	COMPRIMIDOS RECUBIERTOS	COMPRIMIDOS	ESCITALOPRAM OXALATO	2007-10-09	Importado Terminado	BIOCROSS S.A.	2012-10-09	Suspendido	Receta Médica
ESCITALOPRAM	NEXIPRAM COMPRIMIDOS RECUBIERTOS 10 MG	10 MG	COMPRIMIDOS RECUBIERTOS	COMPRIMIDOS	ESCITALOPRAM ( OXALATO)	2008-12-23	Importado a Granel	LABORATORIO MAVER S.A.	2013-12-23	Suspendido	Receta Médica
ESCITALOPRAM	ESCITALOPRAM COMPRIMIDOS RECUBIERTOS 10 MG	10 MG	COMPRIMIDOS RECUBIERTOS	COMPRIMIDOS	ESCITALOPRAM	2009-06-09	Fabricación Nacional	MINTLAB CO. S.A.	2014-06-09	Vigente	Receta Médica
ESCITALOPRAM	ESCITALOPRAM COMPRIMIDOS RECUBIERTOS 20 MG	20 MG	COMPRIMIDOS RECUBIERTOS	COMPRIMIDOS	ESCITALOPRAM OXALATO	2009-06-09	Fabricación Nacional	MINTLAB CO. S.A.	2014-06-09	Vigente	Receta Médica
ESCITALOPRAM	ESCITALOPRAM COMPRIMIDOS RECUBIERTOS 10 MG	10 MG	COMPRIMIDOS RECUBIERTOS	COMPRIMIDOS	ESCITALOPRAM ( OXALATO)	2010-06-29	Importado Terminado	LUNDBECK CHILE FARMACÉUTICA LTDA.		No Vigente	Receta Médica
ESCITALOPRAM	ESCITALOPRAM COMPRIMIDOS RECUBIERTOS 20 MG	20 MG	COMPRIMIDOS RECUBIERTOS	COMPRIMIDOS	ESCITALOPRAM ( OXALATO)	2010-08-31	Fabricación Nacional	INSTITUTO SANITAS S.A.		No Vigente	Receta Médica
ESCITALOPRAM	ESCITALOPRAM COMPRIMIDOS RECUBIERTOS 10 MG	10 MG	COMPRIMIDOS RECUBIERTOS	COMPRIMIDOS	ESCITALOPRAM (OXALATO)	2010-08-31	Fabricación Nacional	INSTITUTO SANITAS S.A.		No Vigente	Receta Médica
ESCITALOPRAM	ESCITALOPRAM COMPRIMIDOS RECUBIERTOS 10 MG	10 MG	COMPRIMIDOS RECUBIERTOS	COMPRIMIDOS	ESCITALOPRAM OXALATO	2010-08-31	Fabricación Nacional	CHEMOPHARMA S.A.		No Vigente	Receta Médica
ESCITALOPRAM	ESCITALOPRAM COMPRIMIDOS RECUBIERTOS 20 MG	20 MG	COMPRIMIDOS RECUBIERTOS	COMPRIMIDOS	ESCITALOPRAM OXALATO	2010-08-31	Fabricación Nacional	CHEMOPHARMA S.A.		No Vigente	Receta Médica
ESCITALOPRAM	ECITALEX FT COMPRIMIDOS DE DESINTEGRACION BUCAL 10 MG	10 MG	COMPRIMIDOS DE DESINTEGRACION BUCAL	COMPRIMIDOS	ESCITALOPRAM OXALATO	2011-03-03	Fabricación Nacional	LABORATORIOS ANDRÓMACO S.A.	2016-03-03	Vigente	Receta Médica
ESCITALOPRAM	RESTAURAL COMPRIMIDOS RECUBIERTOS 10 MG	10 MG	COMPRIMIDOS RECUBIERTOS	COMPRIMIDOS	ESCITALOPRAM ( OXALATO)	2011-03-22	Fabricación Nacional	PHARMAVITA S.A.		No Vigente	Receta Médica
ESCITALOPRAM	ESCITALOPRAM COMPRIMIDOS RECUBIERTOS 10 MG	10 MG	COMPRIMIDOS RECUBIERTOS	COMPRIMIDOS	ESCITALOPRAM	2011-04-19	Fabricación Nacional	LABORATORIO CHILE S.A.	2016-04-18	Vigente	Receta Médica
ESCITALOPRAM	ESCITALOPRAM COMPRIMIDOS RECUBIERTOS 20 MG	20 MG	COMPRIMIDOS RECUBIERTOS	COMPRIMIDOS	ESCITALOPRAM OXALATO	2011-04-18	Importado Terminado con Reacondicionamiento Local	LUNDBECK CHILE FARMACÉUTICA LTDA.		No Vigente	Receta Médica
ESCITALOPRAM	TRESUS COMPRIMIDOS RECUBIERTOS 10 MG	10 MG	COMPRIMIDOS RECUBIERTOS	COMPRIMIDOS	ESCITALOPRAM	2011-11-22	Importado Terminado con Reacondicionamiento Local	NOVARTIS CHILE S.A.	2016-11-22	Vigente	Receta Médica
ESCITALOPRAM	TRESUS COMPRIMIDOS RECUBIERTOS 20 MG	20 MG	COMPRIMIDOS RECUBIERTOS	COMPRIMIDOS	ESCITALOPRAM	2011-11-22	Importado Terminado con Reacondicionamiento Local	NOVARTIS CHILE S.A.	2016-11-22	Vigente	Receta Médica
ESCITALOPRAM	ETALOKARE COMPRIMIDOS RECUBIERTOS 10 MG	10 MG	COMPRIMIDOS RECUBIERTOS	COMPRIMIDOS	ESCITALOPRAM	2012-02-06	Importado Terminado con Reacondicionamiento Local	ETEX FARMACÉUTICA LTDA.		Vigente	Receta Médica
ESCITALOPRAM	ESCITALOPRAM COMPRIMIDOS RECUBIERTOS 10 MG	10 MG	COMPRIMIDOS RECUBIERTOS	COMPRIMIDOS	ESCITALOPRAM ( OXALATO)	2013-06-06	Importado Terminado	PHARMA INVESTI DE CHILE S.A.		Suspendido	Receta Médica
ESCITALOPRAM	ESCITALOPRAM COMPRIMIDOS RECUBIERTOS 20 MG	20 MG	COMPRIMIDOS RECUBIERTOS	COMPRIMIDOS	ESCITALOPRAM ( OXALATO)	2013-06-07	Importado Terminado	PHARMA INVESTI DE CHILE S.A.		Suspendido	Receta Médica
ESCITALOPRAM	ESCITALOPRAM COMPRIMIDOS RECUBIERTOS 20 MG	20 MG	COMPRIMIDOS RECUBIERTOS	COMPRIMIDOS	ESCITALOPRAM ( OXALATO)	2013-07-01	Importado Terminado	BIOSYNTEC S.A.		No Vigente	Receta Médica
ESCITALOPRAM	RESTAURAL COMPRIMIDOS RECUBIERTOS 10 MG	10 MG	COMPRIMIDOS RECUBIERTOS	COMPRIMIDOS	ESCITALOPRAM	2013-12-10	Importado Terminado con Reacondicionamiento Local	PHARMAVITA S.A.		Vigente	Receta Médica
ESCITALOPRAM	RESTAURAL COMPRIMIDOS RECUBIERTOS 20 MG	20 MG	COMPRIMIDOS RECUBIERTOS	COMPRIMIDOS	ESCITALOPRAM	2013-12-10	Importado Terminado con Reacondicionamiento Local	PHARMAVITA S.A.		Vigente	Receta Médica
ESCITALOPRAM	REPOSIL COMPRIMIDOS RECUBIERTOS 10 MG	10 MG	COMPRIMIDOS RECUBIERTOS	COMPRIMIDOS	ESCITALOPRAM	2013-12-23	Fabricación Nacional	MEDIPHARM LTDA.		Vigente	Receta Médica
ESCITALOPRAM	ESCITALOPRAM COMPRIMIDOS RECUBIERTOS 20 MG	20 MG	COMPRIMIDOS RECUBIERTOS	COMPRIMIDOS	ESCITALOPRAM	2014-01-20	Importado Terminado con Reacondicionamiento Local	PHARMA INVESTI DE CHILE S.A.		Vigente	Receta Médica
ESCITALOPRAM	ESCITALOPRAM COMPRIMIDOS RECUBIERTOS 10 MG	10 MG	COMPRIMIDOS RECUBIERTOS	COMPRIMIDOS	ESCITALOPRAM	2014-03-18	Importado Terminado con Reacondicionamiento Local	PHARMA INVESTI DE CHILE S.A.		Vigente	Receta Médica
ESCITALOPRAM	ZEPAZ COMPRIMIDOS RECUBIERTOS 10 MG	10 MG	COMPRIMIDOS RECUBIERTOS	COMPRIMIDOS	ESCITALOPRAM OXALATO	2014-04-21	Fabricación Nacional	ALPES CHEMIE S.A.		Suspendido	Receta Médica
ESCITALOPRAM	ZEPAZ COMPRIMIDOS RECUBIERTOS 10 MG	10 MG	COMPRIMIDOS RECUBIERTOS	COMPRIMIDOS	ESCITALOPRAM OXALATO	2014-04-21	Fabricación Nacional	ALPES CHEMIE S.A.		Suspendido	Receta Médica
ESCITALOPRAM	ESC COMPRIMIDOS RECUBIERTOS 20 MG	20 MG	COMPRIMIDOS RECUBIERTOS	COMPRIMIDOS	ESCITALOPRAM	2014-05-27	Importado Semiterminado	EUROFARMA CHILE S.A.		Vigente	Receta Médica
ESCITALOPRAM	LUNDYA COMPRIMIDOS RECUBIERTOS 10 MG	10 MG	COMPRIMIDOS RECUBIERTOS	COMPRIMIDOS	ESCITALOPRAM	2014-07-02	Importado Semiterminado	SYNTHON CHILE LTDA.		Vigente	Receta Médica
ESCITALOPRAM	LUNDYA COMPRIMIDOS RECUBIERTOS 20 MG	20 MG	COMPRIMIDOS RECUBIERTOS	COMPRIMIDOS	ESCITALOPRAM	2014-07-02	Importado Semiterminado	SYNTHON CHILE LTDA.		Vigente	Receta Médica
ESCITALOPRAM	ESC COMPRIMIDOS RECUBIERTOS 10 MG	10 MG	COMPRIMIDOS RECUBIERTOS	COMPRIMIDOS	ESCITALOPRAM	2014-07-09	Importado Semiterminado	EUROFARMA CHILE S.A.		Vigente	Receta Médica
ESCITALOPRAM	IPRAN ODT COMPRIMIDOS DISPERSABLES 10 MG	10 MG	COMPRIMIDOS DISPERSABLES	COMPRIMIDOS	ESCITALOPRAM ( OXALATO)	2014-07-23	Fabricación Nacional	LABORATORIOS RECALCINE S.A.		Vigente	Receta Médica
ESCITALOPRAM	IPRAN ODT COMPRIMIDOS DISPERSABLES 20 MG	20 MG	COMPRIMIDOS DISPERSABLES	COMPRIMIDOS	ESCITALOPRAM ( OXALATO)	2014-07-23	Fabricación Nacional	LABORATORIOS RECALCINE S.A.		Vigente	Receta Médica
ESCITALOPRAM	ESCITAVITAE COMPRIMIDOS RECUBIERTOS 20 MG	20 MG	COMPRIMIDOS RECUBIERTOS	COMPRIMIDOS	ESCITALOPRAM	2014-09-23	Importado Terminado con Reacondicionamiento Local	GALENICUM HEALTH CHILE S.p.A.		Vigente	Receta Médica
ESCITALOPRAM	ESCITAVITAE COMPRIMIDOS RECUBIERTOS 10 MG	10 MG	COMPRIMIDOS RECUBIERTOS	COMPRIMIDOS	ESCITALOPRAM	2014-09-23	Importado Terminado con Reacondicionamiento Local	GALENICUM HEALTH CHILE S.p.A.		Vigente	Receta Médica
ESCITALOPRAM	ESCITALOPRAM COMPRIMIDOS RECUBIERTOS 10 MG	10 MG	COMPRIMIDOS RECUBIERTOS	COMPRIMIDOS	ESCITALOPRAM	2014-12-16	Importado a Granel	MINTLAB Co. S.A.		Vigente	Receta Médica
ESCITALOPRAM	PREXAN COMPRIMIDOS RECUBIERTOS 10 MG (ESCITALOPRAM)	10 MG	COMPRIMIDOS RECUBIERTOS	COMPRIMIDOS	ESCITALOPRAM	2014-12-11	Importado Semiterminado	MINTLAB Co. S.A.		Vigente	Receta Médica
ESCITALOPRAM	ERLINIZ COMPRIMIDOS RECUBIERTOS 10 MG (ESCITALOPRAM)	10 MG	COMPRIMIDOS RECUBIERTOS	COMPRIMIDOS	ESCITALOPRAM	2015-01-06	Importado Terminado con Reacondicionamiento Local	SANOFI-AVENTIS DE CHILE S.A.		Vigente	Receta Médica
ESCITALOPRAM	ERLINIZ COMPRIMIDOS RECUBIERTOS 20 MG (ESCITALOPRAM)	20 MG	COMPRIMIDOS RECUBIERTOS	COMPRIMIDOS	ESCITALOPRAM	2015-01-06	Importado Terminado con Reacondicionamiento Local	SANOFI-AVENTIS DE CHILE S.A.		Vigente	Receta Médica
ESCITALOPRAM	ESCITALOPRAM COMPRIMIDOS RECUBIERTOS 10 MG	10 MG	COMPRIMIDOS RECUBIERTOS	COMPRIMIDOS	ESCITALOPRAM OXALATO	2016-02-03	Fabricación Nacional	PHARMA INVESTI DE CHILE S.A.		Vigente	Receta Médica
ESCITALOPRAM	ESCITALOPRAM COMPRIMIDOS RECUBIERTOS 10 MG	10 MG/COMPRIMIDO	COMPRIMIDOS RECUBIERTOS	COMPRIMIDOS	ESCITALOPRAM	2016-03-30	Importado Terminado con Reacondicionamiento Local	MEDINOVA FARMA LTDA.		Vigente	Receta Médica
ESCITALOPRAM	ESCITALOPRAM COMPRIMIDOS RECUBIERTOS 10 MG	10 MG/COMPRIMIDO	COMPRIMIDOS RECUBIERTOS	COMPRIMIDOS	ESCITALOPRAM	2016-04-08	Importado Terminado con Reacondicionamiento Local	MEDINOVA FARMA LTDA.		Vigente	Receta Médica
ESCITALOPRAM	ESCITALOPRAM COMPRIMIDOS RECUBIERTOS 10 MG	10 MG	COMPRIMIDOS RECUBIERTOS	COMPRIMIDOS	ESCITALOPRAM	2016-05-31	Importado Terminado con Reacondicionamiento Local	SEVEN PHARMA CHILE S.p.A.		Vigente	Receta Médica
ESCITALOPRAM	ESCITALOPRAM COMPRIMIDOS RECUBIERTOS 20 MG	20 MG	COMPRIMIDOS RECUBIERTOS	COMPRIMIDOS	ESCITALOPRAM	2016-05-31	Importado Terminado con Reacondicionamiento Local	SEVEN PHARMA CHILE S.p.A.		Vigente	Receta Médica
ESPIRONOLACTONA	ESPIRONOLACTONA COMPRIMIDOS 25 MG	25 MG	COMPRIMIDOS	COMPRIMIDOS	ESPIRONOLACTONA	1985-01-22	Fabricación Nacional	LABORATORIOS ANDRÓMACO S.A.	2015-01-22	Vigente	Receta Médica
ESPIRONOLACTONA	ESPIRONOLACTONA COMPRIMIDOS 25 MG		COMPRIMIDOS	COMPRIMIDOS		1988-10-26	Fabricación Nacional	MINTLAB CO. S.A.	2000-04-07	No Vigente	Receta Médica
ESPIRONOLACTONA	ESPIRONOLACTONA COMPRIMIDOS 25 MG		COMPRIMIDOS	COMPRIMIDOS		1996-05-28	Importado Terminado	LABORATORIO BESTPHARMA S.A.	2001-04-07	No Vigente	Receta Médica
ESPIRONOLACTONA	ESPIRONOLACTONA COMPRIMIDOS 25 MG	25 MG	COMPRIMIDOS	COMPRIMIDOS	ESPIRONOLACTONA	2001-10-22	Importado A Granel	LABORATORIO CHILE S.A.	2011-10-22	Suspendido	Receta Médica
ESPIRONOLACTONA	ESPIRONOLACTONA COMPRIMIDOS 25 MG	25 MG	COMPRIMIDOS	COMPRIMIDOS	ESPIRONOLACTONA	1990-07-06	Fabricación Nacional	INSTITUTO SANITAS S.A.	2011-07-06	No Vigente	Receta Médica
ESPIRONOLACTONA	ESPIRONOLACTONA COMPRIMIDOS 25 MG		COMPRIMIDOS	COMPRIMIDOS		1996-11-26	Importado Terminado	RECBEN XENERICS FARMACÉUTICA LTDA.	2011-11-26	Vigente	Receta Médica
ESPIRONOLACTONA	CARDACTONA COMPRIMIDOS 25 MG		COMPRIMIDOS	COMPRIMIDOS	ESPIRONOLACTONA	2002-06-05	Fabricación Nacional	LABORATORIO PASTEUR S.A.	2012-06-05	Suspendido	Receta Médica
ESPIRONOLACTONA	ALIZAR COMPRIMIDOS 50 MG	50 MG	COMPRIMIDOS	COMPRIMIDOS	ESPIRONOLACTONA	2002-12-18	Fabricación Nacional	LABORATORIOS RECALCINE S.A.	2012-12-18	Suspendido	Receta Médica
ESPIRONOLACTONA	ESPIRONOLACTONA COMPRIMIDOS 100 MG.	100 MG	COMPRIMIDOS	COMPRIMIDOS	ESPIRONOLACTONA	2002-12-10	Fabricación Nacional	LABORATORIOS RECALCINE S.A.	2007-12-10	No Vigente	Receta Médica
ESPIRONOLACTONA	ESPIRONOLACTONA COMPRIMIDOS 25 MG	25 MG	COMPRIMIDOS	COMPRIMIDOS	ESPIRONOLACTONA	1969-11-15	Fabricación Nacional	LABORATORIO CHILE S.A.	2014-11-15	Vigente	Receta Médica
ESPIRONOLACTONA	ESPIRONOLACTONA COMPRIMIDOS 25 MG	25 MG	COMPRIMIDOS	COMPRIMIDOS	ESPIRONOLACTONA	2005-01-24	Importado Terminado	BESTPHARMA S.A.	2010-01-24	No Vigente	Receta Médica
ESPIRONOLACTONA	ESPIRONOLACTONA COMPRIMIDOS 25 MG		COMPRIMIDOS	COMPRIMIDOS	ESPIRONOLACTONA	2005-10-14	Fabricación Nacional	MINTLAB CO. S.A.	2015-10-14	Vigente	Receta Médica
ESPIRONOLACTONA	ESPIRONOLACTONA COMPRIMIDOS 100 MG	CADA COMPRIMIDO CONTIENE:	COMPRIMIDOS	COMPRIMIDOS	ESPIRONOLACTONA	2010-11-02	Fabricación Nacional	MINTLAB CO. S.A.		No Vigente	Receta Médica
ESPIRONOLACTONA	DRIMUX-A 50 COMPRIMIDOS 50 MG	50 MG	COMPRIMIDOS	COMPRIMIDOS	ESPIRONOLACTONA	2011-08-30	Importado Semiterminado	GADOR LTDA.		No Vigente	Receta Médica
ESTAVUDINA	ESTAVUDINA CAPSULAS 30 MG		CAPSULAS	CAPSULAS		1999-07-30	Importado Terminado	ELORTEGUI Y ELORTEGUI LIMITADA		No Vigente	Receta Médica
[truncated: 3,269 more rows]

## Sheet: Figure 1
					2009	2010	2011	2012	2013	2014	2015	2016	2017
				New APIs per year	1	8	8	14	26	23	29	8	0	117
[truncated: 3 more rows]
