# Supplementary material for: The implementation of the bioequivalence certification policy in Chile: An analysis of market authorization data
Source: PLoS One. 2019 May 29;14(5):e0217334. doi: 10.1371/journal.pone.0217334 (PMC6541293; doi:10.1371/journal.pone.0217334)
Supplement: S2 Fig — (XLSX) [file pone.0217334.s002.xlsx]

## Sheet: Fig 2 Indications
		Count	2336 LIST		Indication
			11827	86	Antiinflamatorios No Esteroidales
		1	23025	18989	Diazepinas;oxazepinas;tiazepinas y oxepinas.
			12458	154	Psicoestimulantes
			1295	467	Antihipertensivos
		1	23092	19410	Inhibidores no nucleosídicos de la transcriptasa inversa
			14540	494	Antipsicóticos
			14982	504	Anticonvulsivantes
			16127	505	Hipnoticos Barbituricos
			16611	518	Antidepresivos
			17060	580	Tratamiento De La Disfunción Eréctil
			17127	650	Antiagregante Plaquetario
			1738	668	Vasodilatadores Coronarios;Antagonistas Del Calcio
			18838	669	Hipoglicemiantes Orales
		1	22899	20013	Otros Antipsicoticos
			19762	855	Psicoestimulantes
		1	22900	20019	Otros Antipsicóticos
		1	21607	1702	Acné
		1	22419	1896	Acné
			2097	1379	Antirreumáticos;Inmunomoduladores
		1	8010	12546	Acné
			21539	1444	Psicoestimulantes
		1	22951	18595	Acné
		1	22968	19776	Acné
		1	22424	19801	Acné
			219	1735	Agonistas De La Histamina
			22374	1893	Antieméticos;Regulador De La Función Motora Digestiva
		1	22436	20391	Acné
		1	21905	21767	Acné
		1	21906	21867	Acné
			22700	1984	Derivados del ác. propiónico
			22984	2050	Penicilinas resistentes a Beta - Lactamasas
			4010	2106	Antiinflamatorios No Esteroidales;Analgésicos
			4215	2231	Antibioticos Macrolidos
		1	19577		Acné
			5499	2256	Analgesicos;Antipireticos
		1	19579		Acné
			7916	2275	Antiinflamatorios No Esteroidales
			835	2279	Inhibidor De La Colinesterasa Con Selectividad Cerebral
		1	15491		Acné
			15	2402	Diureticos
		1	15492		Acné
		1	22971	20239	Alzheimer
			9898	2477	Antiinflamatorios No Esteroidales
			160	2623	Antibioticos Macrolidos
			161	2634	Antiinflamatorios No Esteroidales
		1	21078	22474	Alzheimer
			163	3292	Antihipertensivos
			164	3293	Antiinflamatorios No Esteroidales
			165	3374	Hipolipidemicos
			166	3376	Antihipertensivos
			167	3399	Antimicoticos
			169	3440	Antihipertensivos
			170	3447	Hipolipidemicos
			171	3588	Antihipertensivos
			173	3632	Antiinflamatorios No Esteroidales
			174	3633	Antibioticos Cefalosporinicos
			176	3893	Sedantes E Hipnoticos
			60	3901	Analgesicos Antiinflamatorios No Esteroidales
			61	3920	Analgesicos Antiinflamatorios No Esteroidales
			63	3931	Analgesicos Antiinflamatorios No Esteroidales Antipireticos
		1	19331		Alzheimer
			70	3940	Antibióticos
		1	19332		Alzheimer
		1	19401		Alzheimer
			9865	3988	Antiinflamatorios No Esteroidales
			9866	4001	Antiinflamatorios No Esteroidales;Analgésicos
		1	19402		Alzheimer
		1	15607		Alzheimer
		1	12081		Alzheimer
		1	9897	2435	Analgésico / Antiinflamatorio
		1	9784	7450	Analgésico / Antiinflamatorio
		1	9785	7465	Analgésico / Antiinflamatorio
		1	9387	9013	Analgésico / Antiinflamatorio
		1	8406	9885	Analgésico / Antiinflamatorio
		1	855	9897	Analgésico / Antiinflamatorio
			177	4438	Hipolipidemicos
			180	5446	Diureticos
			183	5452	ESTIMULANTE DE LA OVULACIÓN - (NUEVO)
			184	5453	Sedantes E Hipnoticos
			185	5454	Antidepresivos
			187	5462	Sedantes E Hipnoticos
			188	5509	Analgesicos Antiinflamatorios No Esteroidales
			189	5511	Analgesicos Antiinflamatorios No Esteroidales
			18	5523	Hipolipidemicos
			131	6249	Diazepinas-Oxazepinas-Tiazepinas y Oxepinas
			134	6270	Antihipertensivos Antagonistas Del Calcio
			14	6436	Ansiolitico Benzodiazepinico
		1	8701	10111	Analgésico / Antiinflamatorio
			80	6516	Antivirales
			49	6518	Antibióticos Macrólidos
			53	6533	Inhibidor Enzimatico
			54	6546	Antibióticos
		1	7571	13441	Analgésico / Antiinflamatorio
			9921	6578	Antisepticos Urinarios
			190	6844	Analgesicos Antiinflamatorios No Esteroidales
			191	6873	Bloqueadores Beta Adrenergicos Antihipertensivos
			192	6874	Bloqueadores Beta Adrenergicos Antihipertensivos
			24	6877	Anticonvulsivantes
			85	6908	Antirreumaticos
		1	7636	13491	Analgésico / Antiinflamatorio
			88	6931	Antipsicóticos
			91	7020	Hipocolesteremiante
			92	7110	Antibióticos
			97	7116	Anticonvulsivantes
			9	7124	Vasodilatadores Perifericos
		1	7638	13525	Analgésico / Antiinflamatorio
			141	7160	Antiulcerosos
		1	7160	13559	Analgésico / Antiinflamatorio
		1	6931	14422	Analgésico / Antiinflamatorio
			9748	7405	Antiinflamatorios No Esteroidales
		1	6436	14804	Analgésico / Antiinflamatorio
		1	4083	17253	Analgésico / Antiinflamatorio
		1	22824	19321	Analgésico / Antiinflamatorio
		1	22842	19956	Analgésico / Antiinflamatorio
		1	22417	20489	Analgésico / Antiinflamatorio
			9789	7519	Antivirales
		1	22582	20490	Analgésico / Antiinflamatorio
			9927	7545	Antiinflamatorios No Esteroidales
			104	7571	Inhibidor De La Secrecion Acida Gastrica Antiulcerosos
			105	7582	Anticonvulsivantes
			107	7636	Hormonas
			108	7638	Inhibidor De La Secrecion Acida Gastrica Antiulcerosos
			109	7668	Ansiolitico Benzodiazepinico
		1	22393	20723	Analgésico / Antiinflamatorio
			110	7764	Hipnoticos No Barbituricos Ansiolitico Benzodiazepinico
			111	7782	Hipnoticos No Barbituricos Ansiolitico Benzodiazepinico
			112	7802	Hipnoticos No Barbituricos Ansiolitico Benzodiazepinico
			113	7869	Hipnoticos No Barbituricos Ansiolitico Benzodiazepinico
			9461	7913	Antipsicóticos
			29	8010	Ansiolitico Benzodiazepinico
			30	8247	Antibioticos Tetraciclinicos
			33	8290	Antibacteriano Quinolonico
			35	8314	Antieméticos
			37	8329	Inmunosupresores
			38	8331	Inmunosupresores
			9523	8337	Hipnoticos No Barbituricos
		1	22394	20724	Analgésico / Antiinflamatorio
			9626	8371	Inmunosupresores
			9627	8373	Inmunosupresores
			9628	8374	Inmunosupresores
			9570	8381	Antiespasmodicos
			9400	8382	Antibioticos Macrolidos
			9401	8392	Antibioticos Macrolidos
		1	22279	21097	Analgésico / Antiinflamatorio
			114	8411	Hipnóticos No Barbitúricos
			45	8422	Antiemeticos
			9301	8425	Antimicoticos
		1	22145	21710	Analgésico / Antiinflamatorio
			115	8455	Hipnoticos No Barbituricos Ansiolitico Benzodiazepinico
			116	8481	Antihipertensivos Antagonistas De La Angiotensina Ii
			129	8483	Diazepinas-Oxazepinas-Tiazepinas y Oxepinas
		1	21967	21738	Analgésico / Antiinflamatorio
		1	21624	22049	Analgésico / Antiinflamatorio
		1	21632	22145	Analgésico / Antiinflamatorio
		1	21633	22153	Analgésico / Antiinflamatorio
			9458	8660	Antipsicóticos
			9459	8701	Antipsicóticos
			9605	8722	Antiinflamatorios No Esteroidales
			9645	8741	Antiinflamatorios No Esteroidales
		1	20999	22378	Analgésico / Antiinflamatorio
			9184	8842	Anticonvulsivantes
			924	8894	Ansiolitico Benzodiazepinico
			9316	8952	Ansiolitico Benzodiazepinico
		1	21269	22394	Analgésico / Antiinflamatorio
		1	21000	22468	Analgésico / Antiinflamatorio
		1	20227	22523	Analgésico / Antiinflamatorio
			9780	9091	Antidepresivos
		1	19975	22684	Analgésico / Antiinflamatorio
			8982	9402	Antidepresivos
			9197	9430	Antibióticos Macrólidos
			9198	9431	Antibioticos Macrolidos
			9329	9433	Antigotosos;Antihiperuricémicos
		1	20011	22842	Analgésico / Antiinflamatorio
		1	20013	22907	Analgésico / Antiinflamatorio
		1	19794		Analgésico / Antiinflamatorio
			9398	9657	Antiinflamatorios No Esteroidales;Analgésicos
			8729	9663	Regulador De La Funcion Motora Digestiva
		1	19796		Analgésico / Antiinflamatorio
		1	19797		Analgésico / Antiinflamatorio
			915	9773	Anticonvulsivantes;Antimigrañoso
			916	9774	Anticonvulsivantes;Antimigrañoso
			8995	9784	Ansiolitico Benzodiazepinico;Hipnoticos No Barbituricos
			9341	9785	Analgesicos;Antipireticos
		1	18543		Analgésico / Antiinflamatorio
			9597	9791	Antidepresivos
			8638	9806	Analgésicos;Antipiréticos
			914	9807	Anticonvulsivantes;Antimigrañoso
			8719	9808	Antihipertensivos
		1	18548		Analgésico / Antiinflamatorio
			9216	9863	Anticonvulsivantes
		1	18139		Analgésico / Antiinflamatorio
		1	18140		Analgésico / Antiinflamatorio
		1	16898		Analgésico / Antiinflamatorio
		1	16989		Analgésico / Antiinflamatorio
			8505	9877	Antipsicoticos
		1	16049		Analgésico / Antiinflamatorio
		1	16738		Analgésico / Antiinflamatorio
		1	14024		Analgésico / Antiinflamatorio
			8886	9892	Antiinflamatorios No Esteroidales
		1	13868		Analgésico / Antiinflamatorio
		1	12546		Analgésico / Antiinflamatorio
		1	14255		Analgésico / Antiinflamatorio
		1	14256		Analgésico / Antiinflamatorio
		1	14257		Analgésico / Antiinflamatorio
			8307	10073	Antiinflamatorios No Esteroidales
			8309	10074	Antibioticos Cefalosporinicos
		1	14258		Analgésico / Antiinflamatorio
		1	21435		Analgésico / Antiinflamatorio
		1	21436		Analgésico / Antiinflamatorio
		1	21593		Analgésico / Antiinflamatorio
		1	21594		Analgésico / Antiinflamatorio
		1	20674		Analgésico / Antiinflamatorio
		1	20148		Analgésico / Antiinflamatorio
		1	20393		Analgésico / Antiinflamatorio
		1	20046		Analgésico / Antiinflamatorio
			8203	11043	Progestagenos
		1	20047		Analgésico / Antiinflamatorio
		1	20401		Analgésico / Antiinflamatorio
		1	19698		Analgésico / Antiinflamatorio
		1	2050		Analgésico / Antiinflamatorio
		1	19511		Analgésico / Antiinflamatorio
		1	18181		Analgésico / Antiinflamatorio
		1	18182		Analgésico / Antiinflamatorio
		1	18594		Analgésico / Antiinflamatorio
			797	11626	Antivirales
		1	15298		Analgésico / Antiinflamatorio
			820	11672	Antiinflamatorios;Analgésicos;Antipiréticos
			806	11807	Inhibidor Enzimático De La Fosfodiesterasa Tipo 5 (Pdes)
			8122	11921	Inmunosupresores
			8125	11923	Antihipertensivos;Bloqueadores Beta Adrenergicos
		1	13747		Analgésico / Antiinflamatorio
			832	11960	Inhibidor De La Colinesterasa Con Selectividad Cerebral
		1	13491		Analgésico / Antiinflamatorio
			834	11996	Inhibidor De La Colinesterasa Con Selectividad Cerebral
		1	10175		Analgésico / Antiinflamatorio
			8433	12065	Antihipertensivos
			777	12081	Antihistamínicos
		1	10176		Analgésico / Antiinflamatorio
			807	12150	Inhibidor Enzimático;Tratamiento De La Disfunción Eréctil
			7908	12151	Anticonvulsivantes
			7909	12187	Anticonvulsivantes
			7910	12189	Anticonvulsivantes
		1	8660	2401	Analgésico / Antipirético
			7914	12191	Antibióticos Macrólidos
			7937	12227	Antiparkinsonianos
		1	7782	12089	Analgésico / Antipirético
			833	12254	Inhibidor De La Colinesterasa Con Selectividad Cerebral
			8128	12298	Hipoglicemiantes Orales
		1	6908	14004	Analgésico / Antipirético
			8239	12361	Antiandrógenos
			7550	12420	Vasodilatadores Coronarios;Antagonistas Del Calcio
			7553	12421	Psicoestimulantes
		1	6909	14024	Analgésico / Antipirético
			7939	12494	Antiparkinsonianos
			7840	12495	Anticonvulsivantes
		1	6844	14527	Analgésico / Antipirético
		1	494	16880	Analgésico / Antipirético
		1	4001	17375	Analgésico / Antipirético
		1	3399	18294	Analgésico / Antipirético
			768	12693	Antiinflamatorios No Esteroidales
		1	2634	18552	Analgésico / Antipirético
			7801	12892	Antidepresivos
			7693	12937	Antineoplasicos;Antineoplasicos Antiestrogenos
			7694	12972	Antineoplasicos;Antineoplasicos Antiestrogenos
			7425	12973	Anticonvulsivantes
		1	22375	20065	Analgésico / Antipirético
		1	22376	20066	Analgésico / Antipirético
			7302	13246	Psicoestimulantes
			72	13247	Hipocolesteremiante
			7372	13297	Antimaniacos
			78	13368	Antihipertensivos
		1	21854	22215	Analgésico / Antipirético
		1	20020	23005	Analgésico / Antipirético
			7755	13444	Analgésicos;Antipiréticos;Antiinflamatorios No Esteroidales (Aines)
		1	19078		Analgésico / Antipirético
		1	16129		Analgésico / Antipirético
		1	1984		Analgésico / Antipirético
		1	19506		Analgésico / Antipirético
		1	17536		Analgésico / Antipirético
		1	17537		Analgésico / Antipirético
			7109	13556	Antihistamínicos;Antialérgicos
		1	17618		Analgésico / Antipirético
			7158	13558	Antibioticos Macrolidos
		1	154		Analgésico / Antipirético
			717	13568	Antihipertensivos;Antagonistas De La Angiotensina Ii
		1	15246		Analgésico / Antipirético
			6792	13668	Vasodilatadores Coronarios
			7290	13669	Terapia De Reemplazo Hormonal
			7294	13715	Vasodilatador Cerebral Y/o Activador Cerebral;Antivertiginosos
		1	1444		Analgésico / Antipirético
		1	11672		Analgésico / Antipirético
			7518	13738	Antihipertensivos
		1	7582	13716	Analgesicos
			695	13749	Vasodilatador Cerebral Y/o Activador Cerebral
		1	21203		Analgésicos;Antiinflamatorios
			7083	13776	Vasodilatador Periferico Y Central;Antivertiginosos
			7014	13777	Vasodilatadores Coronarios
			7036	13779	Antiinflamatorios Esteroidales
			7037	13795	Antiinflamatorios Esteroidales
		1	9867	4020	Ansiedad
			7187	13810	Progestagenos
			718	13825	Antihipertensivos;Antagonistas De La Angiotensina Ii
		1	9868	4083	Ansiedad
			7451	13919	Antiasmaticos
			6897	13920	Antibioticos Tetraciclinicos
			6854	13921	Antiarritmicos
			7200	13954	Antipsicóticos
			7201	13961	Antipsicóticos
		1	9663	7151	Ansiedad
			6650	13998	Tricomonicidas;Antiamebiano
		1	913	9594	Ansiedad
		1	8314	11075	Ansiedad
			758	14037	Antivirales (Sida)
			7396	14047	Ansiolitico Benzodiazepinico
			7397	14065	Ansiolitico Benzodiazepinico
			73	14163	Hipocolesteremiante
		1	8373	11176	Ansiedad
			7470	14228	Analgésicos;Antipiréticos
			6981	14255	Vasodilatadores Coronarios
			7202	14256	Antipsicóticos
			7139	14257	Antiasmáticos;Antialérgicos
			713	14258	Antihipertensivos;Antagonistas De La Angiotensina Ii
		1	8374	11274	Ansiedad
			714	14316	Antihipertensivos
		1	6506	14575	Ansiedad
			7219	14377	Antipsicóticos
		1	5509	15298	Ansiedad
			6824	14404	Antigotosos;Antihiperuricemico
			6925	14411	Antiinflamatorios No Esteroidales;Analgesicos
		1	5511	15491	Ansiedad
			7204	14430	Antianginosos;Vasodilatadores Coronarios
			7205	14519	Antianginosos;Vasodilatador
		1	504	15838	Ansiedad
			6471	14545	Antipsicóticos
		1	505	15844	Ansiedad
		1	3983	17455	Ansiedad
		1	3920	17537	Ansiedad
			6932	14617	Antiinflamatorios No Esteroidales
		1	3374	17911	Ansiedad
			6564	14664	Vasodilatadores Coronarios
			6622	14665	Vasodilatador Cerebral Y/o Activador Cerebral
		1	20239	22626	Ansiedad
			6939	14803	Antibioticos Tetraciclinicos
		1	20240	22629	Ansiedad
			6313	14832	Antineoplasicos;Antineoplasicos Antimetabolitos
		1	20004	22818	Ansiedad
			6418	14846	Antigotosos;Antihiperuricemico
		1	17409		Ansiedad
		1	17410		Ansiedad
			651	14877	Antidepresivos
		1	15579		Ansiedad
		1	15580		Ansiedad
		1	13246		Ansiedad
			593	15028	Hipolipidemicos;Hipocolesteremiante
		1	13247		Ansiedad
			5814	15040	Antihipertensivos;Antiarritmicos;Bloqueadores Beta Adrenergicos
		1	13556		Ansiedad
			5815	15088	Antihipertensivos;Antiarrítmicos;Bloqueadores Beta Adrenergicos
			6064	15113	Vasodilatadores Coronarios
			6065	15120	Vasodilatadores Coronarios
			6066	15121	Vasodilatadores Coronarios
			6128	15133	Vasodilatadores Coronarios;Antagonistas Del Calcio
			612	15162	Antiasmáticos;Antialérgicos
			6245	15164	Antagonistas Del Calcio;Vasodilatadores Coronarios
			5899	15166	Anticonvulsivantes;Antiepilépticos
			5900	15201	Anticonvulsivantes;Antiepilépticos
			5970	15202	Vasodilatadores Coronarios
			598	15237	Antijaquecosos
		1	13557		Ansiedad
		1	13558		Ansiedad
		1	13559		Ansiedad
		1	12254		Ansiolítico Benzodiazepínico
		1	10095		Ansiolitico Benzodiazepinico;Anticonvulsivantes
		1	11075		Ansiolitico Benzodiazepinico;Anticonvulsivantes
			5498	15321	Broncodilatadores;Antiasmaticos
			6406	15322	Analgesicos;Antipireticos
			6184	15360	Anticonvulsivantes
			625	15381	Antiespasmodicos
			6267	15406	Anticonvulsivantes
			633	15430	Antihistamínicos
			6341	15444	Ansiolitico Benzodiazepinico
			6342	15478	Ansiolitico Benzodiazepinico
			6343	15481	Ansiolitico Benzodiazepinico
		1	11076		Ansiolitico Benzodiazepinico;Anticonvulsivantes
			5628	15492	Vasodilatadores Coronarios;Antagonistas Del Calcio
			6220	15499	Antibióticos Quinolónicos
			5837	15502	Antibioticos Quinolonicos
		1	71	3947	Antagonistas De La Angiotensina Ii
		1	23081	18856	Antagonistas de la Angiotensina II
			5529	15580	Antiespasmódicos
			5497	15588	Broncodilatadores;Antiasmaticos
			520	15607	Antiagregante Plaquetario
			5011	15642	Antipsicóticos
			4654	15667	Antibióticos Quinolónicos
			5584	15682	Antidepresivos
			5276	15732	Anticonvulsivantes
			5312	15733	Analgesicos;Antipireticos
			4514	15757	Antiinflamatorios No Esteroidales;Antiagregante Plaquetario
			451	15778	Ansiolitico Benzodiazepinico
		1	23082	19102	Antagonistas de la Angiotensina II
			5033	15788	Vasodilatador Cerebral Y/o Activador Cerebral
			5277	15789	Anticonvulsivantes
			5278	15836	Anticonvulsivantes
		1	15360		Antagonistas De La Angiotensina Ii;Antihipertensivos
		1	22733	19645	antagonistas de la angiotensina II;sólos
		1	22938	19172	antagonistas de los receptores de leucotrienos
			5591	15993	Vasodilatador Cerebral Y/o Activador Cerebral
			5531	16049	Broncodilatadores;Antiasmaticos
			5533	16088	Antiasmaticos;Broncodilatadores
		1	23120	19513	Antagonistas de los receptores de Leucotrienos
			5480	16094	Hipolipidemicos;Hipocolesteremiante
			4570	16129	Antiestrógenos;Inductores Ovulación - Estimuladores Ováricos
			4598	16183	Antiinflamatorios No Esteroidales
		1	22777	19291	Antiagregante Plaquetario
			4375	16197	Anticonvulsivantes
			4376	16297	Anticonvulsivantes
			4377	16299	Anticonvulsivantes
			437	16320	Anticonvulsivantes
		1	22129	21251	Antiagregante plaquetario
			4543	16440	Antibioticos Tetraciclinicos
			4544	16473	Antibióticos Tetraciclínicos
			4405	16474	Analgesicos;Antipireticos;Antiacidos
		1	22351	21444	Antiagregante plaquetario
			4157	16738	Ansiolitico Benzodiazepinico;Hipnoticos No Barbituricos
			4158	16751	Ansiolitico Benzodiazepinico;Hipnoticos No Barbituricos
			3829	16752	Antibioticos Quinolonicos
			3885	16767	Ansiolítico Benzodiazepínico
			3958	16852	Vasodilatadores Coronarios
			499	16868	Antirretrovirales;Inhibidor De La Transcriptasa Inversa
		1	21739	21624	Antiagregante plaquetario
			498	16886	Analgesicos;Antipireticos
			4171	16887	Antiacne
			4172	16898	Antiacne
			4329	16925	Diureticos
			4288	16926	Anticonvulsivantes
			4232	16944	Analgésicos;Antipiréticos
			454	16948	Ansiolitico Benzodiazepinico
			438	16949	Anticonvulsivantes
			4390	16950	Analgesicos;Antipireticos
		1	20812	22377	Antiagregante plaquetario
		1	15481		Antiagregante plaquetario
		1	19113		Antiagregante plaquetario
		1	17986		Antiagregante plaquetario
		1	16297		Antiagregante plaquetario
		1	21312	21886	Antiagregante plaquetario / Vasodilatador
		1	23098	19506	Antiagregante Plaquetario Antiinflamatorios No Esteroidales
		1	9692	7193	Antialérgico
		1	8455	9887	Antialérgico
			4185	17335	Antiemeticos;Regulador De La Funcion Motora Digestiva
		1	7764	12348	Antialérgico
			3774	17398	Antiinflamatorios No Esteroidales;Analgesicos
		1	6877	13487	Antialérgico
			3816	17410	Analgésicos;Antipiréticos
		1	7110	13557	Antialérgico
		1	7193	13868	Antialérgico
			3991	17526	Analgesicos;Antiinflamatorios No Esteroidales
			4035	17536	Tricomonicidas;Antiamebiano
		1	7212	14351	Antialérgico
			4392	17563	Hipertensión arterial - insuficiencia cardíaca
		1	3940	17090	Antialérgico
		1	3901	17409	Antialérgico
			343	17617	Hipoglicemiantes Orales
			4332	17618	Antidepresivos
			4105	17648	Antibioticos Cefalosporinicos
			4106	17666	Antibióticos Cefalosporínicos
			3782	17685	Analgesicos;Antipireticos
			3474	17686	Antibioticos Tetraciclinicos
			3312	17787	Vasodilatadores Coronarios;Antagonistas Del Calcio
			374	17909	Antihipertensivos;Bloqueadores Beta Adrenergicos
		1	22560	19961	Antialérgico
		1	22333	20046	Antialérgico
			337	17986	Vasodilatadores Coronarios;Antagonistas Del Calcio
		1	22334	20047	Antialérgico
			3443	18001	Tricomonicidas;Antiamebiano
			3446	18013	Analgesicos;Antipireticos
		1	22684	20877	Antialérgico
			3996	18059	Vasodilatadores Coronarios;Antagonistas Del Calcio
			3927	18139	Glucosidos Cardiacos
		1	21819	21702	Antialérgico
		1	2106	22393	Antialérgico
		1	19801		Antialérgico
			357	18149	Inmunosupresores
			375	18150	Antihipertensivos;Bloqueadores Beta Adrenergicos
			3009	18181	Antiasmaticos;Broncodilatadores
			3014	18182	Antiinflamatorios No Esteroidales
			3206	18221	Antimicoticos
			3207	18226	Ansiolitico Benzodiazepinico
			3208	18229	Ansiolitico Benzodiazepinico
			3450	18230	Diureticos
		1	18332		Antialérgico
			3394	18286	Antihipertensivos;Antagonistas De La Angiotensina Ii
			3396	18293	Antihipertensivos;Antagonistas De La Angiotensina Ii
		1	18452		Antialérgico
			2731	18295	Anticonvulsivantes
			2732	18327	Anticonvulsivantes
			2	18330	Antibioticos Quinolonicos
		1	15444		Antialérgico
		1	15113		Antialérgico
		1	14617		Antialérgico
			3341	18424	Antidepresivos;Antipsicoticos
			2721	18443	Antiinflamatorios No Esteroidales
			2556	18444	Antidepresivos
		1	14173		Antialérgico
			2685	18447	Antihipertensivos;Hipertrofia Prostatica Benigna Previo Cirugia;Tratamiento
			3406	18452	Antiinflamatorios No Esteroidales
			3407	18455	Vasodilatadores Coronarios
			3408	18459	Vasodilatadores Coronarios
			2823	18468	Vasodilatadores Coronarios;Antagonistas Del Calcio
			2883	18498	Antidepresivos
			2890	18499	Antiinflamatorios No Esteroidales
			2533	18500	Antipsicóticos
			2534	18501	Antipsicóticos
			2543	18528	Anticonvulsivantes
		1	13779		Antialérgico
		1	13441		Antialérgico
		1	1209		Antialérgico
		1	16944		Antialérgico
			2693	18589	Psicoestimulantes
		1	16473		Antialérgico
		1	16767		Antialérgico
			2763	18634	Antiestrógenos
			289	18679	Antiinflamatorios No Esteroidales;Analgesicos
			290	18682	Antiinflamatorios No Esteroidales;Analgesicos
			22965	18683	Otros antisicoticos
			22966	18684	Otros antisicoticos
		1	15667		Antialérgico
		1	15502		Antialérgico
			233	18830	Anticonvulsivantes
		1	14575		Antialérgico
		1	13749		Antialérgico
		1	14519		Antialérgico
		1	14377		Antialérgico
		1	14378		Antialérgico
		1	11601		Antialérgico
			234	18894	Anticonvulsivantes
			2351	18932	Vasodilatador Cerebral Y/o Activador Cerebral
			2580	18940	Ansiolitico Benzodiazepinico
			2581	18949	Ansiolítico Benzodiazepínico
			2645	18952	Analgesicos;Antipireticos
		1	10073		Antialérgico
		1	10074		Antialérgico
		1	7450	13775	Antialérgico - Antiasmático
		1	22945	18594	Antialérgico - Antiasmático
			2403	19078	Anticonvulsivantes
			2396	19080	Antiarritmicos
		1	22782	19710	Antialérgico - Antiasmático
		1	22600	20667	Antialérgico - Antiasmático
		1	22602	20908	Antialérgico - Antiasmático
			2773	19084	Ansiolítico Benzodiazepínico
			2774	19085	Ansiolitico Benzodiazepinico
		1	22140	21709	Antialérgico - Antiasmático
			23090	19103	antagonistas de los receptores de leucotrienos
			2363	19106	Regulador De La Funcion Motora Digestiva
			2583	19113	Ansiolitico Benzodiazepinico
			2584	19171	Ansiolitico Benzodiazepinico;Anticonvulsivantes
		1	20588		Antialérgico - Antiasmático
		1	20589		Antialérgico - Antiasmático
		1	16852		Antialérgico - Antiasmático
			2540	19192	Vasodilatador Cerebral Y/o Activador Cerebral
			2542	19209	Antipalúdicos
			2442	19210	Antihiperuricémicos;Antigotosos
			2715	19232	Antihipertensivos;Antagonistas De La Angiotensina Ii
			2716	19260	Antihipertensivos;Antagonistas De La Angiotensina Ii
		1	13368		Antialérgico - Antiasmático
			22708	19292	Antibacterianos Uso Sistémico
			22709	19311	Antibacterianos Uso Sistémico
			22826	19312	Anticonvulsivantes
		1	15588		Antialopécicos
		1	8247	10776	Antiarrítmico
			22825	19323	Anticonvulsivantes
			228	19331	Antipsicoticos
		1	14906		Antibacteriano
		1	9877	3983	Antibiótico
		1	9808	7428	Antibiótico
		1	9788	7516	Antibiótico
		1	9402	8406	Antibiótico
		1	8722	9839	Antibiótico
		1	8392	10054	Antibiótico
		1	8360	10095	Antibiótico
		1	8483	10367	Antibiótico
		1	8425	12064	Antibiótico
		1	8337	12238	Antibiótico
		1	6874	13451	Antibiótico
		1	7405	14546	Antibiótico
		1	6518	14876	Antibiótico
		1	6249	15246	Antibiótico
		1	5523	15579	Antibiótico
		1	4270	16092	Antibiótico
		1	3632	18143	Antibiótico
		1	3633	18144	Antibiótico
		1	22933	18840	Antibiótico
			22768	19646	Inhibidor Colinesterasa
			22769	19655	Inhibidor Colinesterasa
			226	19698	Antipsicoticos
		1	2435	19083	Antibiótico
		1	22553	19579	Antibiótico
		1	22563	19962	Antibiótico
		1	22172	20637	Antibiótico
		1	22321	21104	Antibiótico
			22715	19736	Anticonvulsivantes;Antimigrañoso
			22716	19737	Anticonvulsivantes;Antimigrañoso
			22717	19749	Anticonvulsivantes;Antimigrañoso
			22718	19751	Anticonvulsivantes;Antimigrañoso
		1	22685	21118	Antibiótico
		1	22473	21233	Antibiótico
		1	22408	21449	Antibiótico
		1	21740	21632	Antibiótico
		1	21767	21821	Antibiótico
		1	21768	21854	Antibiótico
		1	21552	22027	Antibiótico
		1	20718	22319	Antibiótico
		1	21270	22396	Antibiótico
		1	19998	22494	Antibiótico
		1	19908	22495	Antibiótico
		1	20237	22596	Antibiótico
			23099	19891	Derivados de Ácidos grasos
			23100	19892	Derivados de Acidos Grasos
			22759	19893	Antihipertensivos antagonistas de la Angiotensina II
		1	19776	22885	Antibiótico
			22760	19905	Antihipertensivos Antagonistas De La Angiotensina Ii
		1	19292	22945	Antibiótico
		1	19777	22968	Antibiótico
		1	19316		Antibiótico
		1	17398		Antibiótico
		1	18455		Antibiótico
		1	15283		Antibiótico
		1	15120		Antibiótico
		1	14915		Antibiótico
		1	14228		Antibiótico
			22647	19975	Antivirales (sida)
		1	14037		Antibiótico
		1	11176		Antibiótico
		1	21410		Antibiótico
		1	21866		Antibiótico
		1	20908		Antibiótico
			2454	20020	Antiasmaticos;Broncodilatadores
		1	21104		Antibiótico
		1	20795		Antibiótico
		1	21230		Antibiótico
		1	18286		Antibiótico
		1	18221		Antibiótico
		1	15430		Antibiótico
			2278	20110	Antihipertensivos;Antiarrítmicos;Bloqueadores Beta Adrenérgicos
		1	13825		Antibiótico
		1	12676		Antibiótico
		1	10054		Antibiótico
		1	11648		Antibiótico - Antiparasitario
		1	22915	20386	Antibioticos
		1	23133	19644	Antibioticos Macrolidos
		1	17666		Antibioticos Macrolidos
		1	6533	15283	Antibioticos Penicilinicos
		1	22894	19753	Antibioticos Quinolonicos
			22666	20346	Antipsicóticos
		1	9091	9538	Anticoagulante
		1	7516	13726	Anticoagulante
		1	16094		Anticoagulante
		1	22468	21231	Anticonceptivo
		1	12693		Anticonceptivo
		1	2402	19082	Anticonvulsivantes
			22437	20393	Antiandrógenos
		1	18443		Anticonvulsivantes
		1	18444		Anticonvulsivantes
		1	18446		Anticonvulsivantes
		1	18447		Anticonvulsivantes
		1	11996		Anticonvulsivantes
		1	5446	2232	Antidepresivo
		1	9892	4393	Antidepresivo
		1	9538	8360	Antidepresivo
		1	9773	9043	Antidepresivo
			22445	20507	Antidepresivos
			22529	20517	Antipsicóticos
			22530	20518	Antipsicóticos
			22534	20519	Derivados Benzodiazepínicos
		1	9774	9052	Antidepresivo
		1	9013	9387	Antidepresivo
		1	9657	9434	Antidepresivo
			22587	20544	Antiagregante Plaquetario
		1	8497	9870	Antidepresivo
			22668	20546	Antipsicóticos
			22669	20547	Antipsicóticos
			22670	20549	Antipsicóticos
			22671	20588	Antipsicóticos
		1	8411	9886	Antidepresivo
			22170	20626	Antimigrañoso
			22171	20627	Antimigrañoso
		1	8894	9896	Antidepresivo
		1	8481	11648	Antidepresivo
		1	8331	11991	Antidepresivo
		1	7802	13411	Antidepresivo
		1	650	14593	Antidepresivo
		1	580	15039	Antidepresivo
		1	467	15787	Antidepresivo
		1	2477	18831	Antidepresivo
		1	2256	20011	Antidepresivo
		1	22744	20388	Antidepresivo
		1	22745	20492	Antidepresivo
		1	22360	20674	Antidepresivo
		1	22361	20718	Antidepresivo
		1	22523	21116	Antidepresivo
			22518	20736	Antipsicóticos
		1	22526	21219	Antidepresivo
		1	21524	21887	Antidepresivo
		1	21546	22013	Antidepresivo
		1	21635	22154	Antidepresivo
		1	21636	22155	Antidepresivo
		1	20723	22334	Antidepresivo
			22682	20865	Otros agentes antineoplásicos
		1	20724	22343	Antidepresivo
		1	21382	22415	Antidepresivo
		1	21383	22422	Antidepresivo
		1	20626	22423	Antidepresivo
		1	20627	22424	Antidepresivo
		1	19655	22763	Antidepresivo
			22180	20937	Antipsicóticos
			22181	20961	Antipsicóticos
		1	19291	22938	Antidepresivo
		1	18767		Antidepresivo
			22206	20975	Analgésicos;Antipiréticos
			22207	20976	Analgésicos;Antipiréticos
		1	15087		Antidepresivo
			22247	20984	Antipsicóticos. Fenotiazinas con cadena lateral alifática.
			22222	20999	Antagonistas de alfa adrenoreceptores
			22223	21000	Antagonistas de alfa adrenoreceptores
			22224	21001	Antagonistas de alfa adrenoreceptores
			22225	21002	Nucleósidos y nucleótidos inhibidores de la transcriptasa inversa
			22226	21013	Glucocorticoides
			22227	21014	Glucocorticoides
			22228	21021	Nucléosidos y nucleótidos inhibidores de la transcriptasa inversa.
		1	15088		Antidepresivo
		1	17253		Antidepresivo
		1	15314		Antidepresivo
			22281	21098	Análogos del Ácido Fólico
		1	15836		Antidepresivo
		1	13411		Antidepresivo
		1	12972		Antidepresivo
		1	12973		Antidepresivo
		1	11991		Antidepresivo
		1	21595		Antidepresivo
		1	21596		Antidepresivo
		1	21097		Antidepresivo
		1	21098		Antidepresivo
		1	21219		Antidepresivo
		1	21220		Antidepresivo
		1	20974		Antidepresivo
		1	20975		Antidepresivo
			22528	21220	Antipsicóticos
			22119	21226	Antibacteriano para uso sistémico;tetraciclina
		1	20976		Antidepresivo
			22388	21228	Androgenos
			22604	21229	Antihipertensivos
		1	20977		Antidepresivo
		1	21233		Antidepresivo
			22472	21232	Otros Antiepilepticos.
		1	21115		Antidepresivo
		1	21116		Antidepresivo
		1	20668		Antidepresivo
		1	20964		Antidepresivo
		1	20790		Antidepresivo
			22162	21269	Antialopécicos
		1	20517		Antidepresivo
		1	20518		Antidepresivo
		1	20519		Antidepresivo
		1	19232		Antidepresivo
		1	19102		Antidepresivo
			2218	21347	Antigotosos
		1	19103		Antidepresivo
		1	18589		Antidepresivo
		1	18001		Antidepresivo
		1	18595		Antidepresivo
		1	17605		Antidepresivo
		1	16751		Antidepresivo
			22533	21443	Derivados Benzodiazepínicos
		1	16752		Antidepresivo
		1	15513		Antidepresivo
		1	15039		Antidepresivo
		1	15040		Antidepresivo
		1	14351		Antidepresivo
			22477	21552	Preparaciones Antivertiginosos
			22480	21588	Derivados del ácido propiónico.
		1	13920		Antidepresivo
		1	13921		Antidepresivo
		1	14527		Antidepresivo
		1	13297		Antidepresivo
			21758	21597	Drogas utilizadas en la disfunción eréctil.
		1	13726		Antidepresivo
		1	12420		Antidepresivo
		1	12421		Antidepresivo
		1	12348		Antidepresivo
			21816	21633	Antihipertensivos
			2213	21635	Ansiolitico Benzodiazepinico
			22240	21636	Antihipertensivos;Antagonistas De La Angiotensina Ii
		1	10776		Antidepresivo
		1	22524	21205	Antidepresivo;Antidepresivo Inhibidor Selectivo De La Recaptacion De Serotonina
		1	65	14687	Antidepresivos
		1	162		Antidepresivos
		1	15778		Antidepresivos
		1	22377	20101	Antiemético
		1	22396	20734	Antiemético
		1	22378	21119	Antiemético
		1	22014	21695	Antiemético
		1	18856		Antiemético
		1	18143		Antiemético
			21966	21737	Antivirales de combinación para el tratamiento del Sida
		1	18144		Antiemético
		1	17090		Antiemético
		1	19704		Antiemético
		1	19705		Antiemético
		1	6270	15087	Antieméticos
		1	4020	16989	Antieméticos
			21732	21803	Derivados de la Piperacina
		1	13961		Antieméticos
		1	22179	20934	Antiepiléptico
		1	22379	21120	Antiepiléptico
			21837	21866	Antigotosos;Antihiperuricémicos
		1	22380	21121	Antiepiléptico
		1	22381	21137	Antiepiléptico
		1	22194	21658	Antiepiléptico
		1	20720	22320	Antiepiléptico
		1	20534	22532	Antiepiléptico
		1	19772	22858	Antiepiléptico
		1	13237		Antiepiléptico
			21345	21903	Antihipertensivos
			21346	21905	Relajantes Musculares
		1	20659		Antiepiléptico
			21348	21958	Anticonvulsivantes;Ansiolítico Benzodiazepínico
			2134	21962	Antihipertensivos;Antagonistas De La Angiotensina Ii
			21917	21967	Antihipertensivos
		1	7427	13016	Antiepiléptico - Dolores neurálgicos
			2197	21979	Antipsicoticos;Antidepresivos
		1	7428	13237	Antiepiléptico - Dolores neurálgicos
		1	23005	19190	Antiepiléptico - Dolores Neurálgicos
		1	23006	19191	Antiepiléptico - Dolores Neurálgicos
		1	23007	19332	Antiepiléptico - Dolores Neurálgicos
			21551	22014	Antagonistas de la Serotonina (5HT3)
		1	22796	19777	Antiepiléptico - Dolores Neurálgicos
		1	22904	20148	Antiepiléptico - Dolores Neurálgicos
			21701	22059	Derivados de Imidazoles
		1	22905	20177	Antiepiléptico - Dolores Neurálgicos
		1	22906	20198	Antiepiléptico - Dolores Neurálgicos
			21600	22134	Antirretrovirales
		1	22743	20387	Antiepiléptico - Dolores Neurálgicos
		1	22346	20390	Antiepiléptico - Dolores neurálgicos
		1	22319	20668	Antiepiléptico - Dolores neurálgicos
		1	22320	20974	Antiepiléptico - Dolores neurálgicos
		1	22183	21281	Antiepiléptico - Dolores neurálgicos
		1	22184	21296	Antiepiléptico - Dolores neurálgicos
			21606	22172	Antidepresivos
		1	21902	21637	Antiepiléptico - Dolores neurálgicos
		1	21903	21638	Antiepiléptico - Dolores neurálgicos
		1	19905		Antiepiléptico - Dolores neurálgicos
		1	19906		Antiepiléptico - Dolores neurálgicos
		1	18952		Antiepiléptico - Dolores neurálgicos
			20987	22194	Analgesicos
			20988	22214	Analgesicos
		1	18424		Antiepiléptico - Dolores neurálgicos
		1	17582		Antiepiléptico - Dolores neurálgicos
		1	15321		Antiepiléptico - Dolores neurálgicos
		1	15322		Antiepiléptico - Dolores neurálgicos
		1	19710		Antiepiléptico - Dolores neurálgicos
		1	19711		Antiepiléptico - Dolores neurálgicos
		1	17971		Antiepiléptico - Dolores neurálgicos
			20721	22321	Inhibidor Selectivo De La Recaptacion De Serotonina
		1	16886		Antiepiléptico - Dolores neurálgicos
		1	16887		Antiepiléptico - Dolores neurálgicos
		1	16183		Antiepiléptico - Dolores neurálgicos
			20613	22344	Antiinflamatorios No Esteroidales;Analgésicos;Antipiréticos
			20614	22346	Inhibidor Enzimático
			20615	22351	Inhibidor Enzimático
			20616	22360	Antisépticos Urinarios
			20618	22361	Antihistamínicos
			20619	22372	Antiinflamatorios No Esteroidales;Analgésicos;Antipiréticos
		1	16184		Antiepiléptico - Dolores neurálgicos
		1	15732		Antiepiléptico - Dolores neurálgicos
		1	15733		Antiepiléptico - Dolores neurálgicos
		1	14163		Antiepiléptico - Dolores neurálgicos
		1	12189	87	Antiepiléptico - Estabilizador del estado de ánimo
			20921	22379	Hipolipidemicos
			20922	22380	Antihipertensivos
		1	6873	13445	Antiepiléptico - Estabilizador del estado de ánimo
		1	6516	14847	Antiepiléptico - Estabilizador del estado de ánimo
			21268	22392	Inhibidores selectivos de la recaptación de Serotonina-Antidepresivos
		1	3893	17006	Antiepiléptico - Estabilizador del estado de ánimo
		1	22545	19589	Antiepiléptico - Estabilizador del estado de ánimo
		1	22546	19639	Antiepiléptico - Estabilizador del estado de ánimo
			21271	22405	Antidepresivos
			21274	22406	Analgesicos
			20755	22408	Analgésicos;Antiinflamatorios No Esteroidales
		1	22392	20722	Antiepiléptico - Estabilizador del estado de ánimo
			21387	22416	Antiepilépticos
			21388	22417	Anticonvulsivantes
			21389	22419	Antiepilépticos
			20524	22420	Antisépticos Urinarios
		1	22677	20855	Antiepiléptico - Estabilizador del estado de ánimo
		1	21958	21657	Antiepiléptico - Estabilizador del estado de ánimo
		1	21971	21868	Antiepiléptico - Estabilizador del estado de ánimo
		1	21461	22000	Antiepiléptico - Estabilizador del estado de ánimo
			20725	22436	Antagonista De Los Receptores H1 De La Histamina;Antihistamínicos
			20926	22459	Antigripales
			2081	22460	Antineoplasicos
			20823	22467	Antiasmaticos
		1	20722	22333	Antiepiléptico - Estabilizador del estado de ánimo
		1	21013	22381	Antiepiléptico - Estabilizador del estado de ánimo
		1	21014	22391	Antiepiléptico - Estabilizador del estado de ánimo
			21079	22475
		1	21204	22506	Antiepiléptico - Estabilizador del estado de ánimo
			2157	22484	Analgesicos;Antipireticos
		1	21205	22507	Antiepiléptico - Estabilizador del estado de ánimo
		1	20101	22546	Antiepiléptico - Estabilizador del estado de ánimo
			20207	22505	Antidepresivos
		1	20544	22900	Antiepiléptico - Estabilizador del estado de ánimo
		1	20545	22916	Antiepiléptico - Estabilizador del estado de ánimo
		1	20546	22917	Antiepiléptico - Estabilizador del estado de ánimo
		1	13525		Antiepiléptico - Estabilizador del estado de ánimo
		1	13526		Antiepiléptico - Estabilizador del estado de ánimo
		1	12190		Antiepiléptico - Estabilizador del estado de ánimo
			20633	22538	Analgésicos;Antiinflamatorios;Antiinflamatorios No Esteroidales (Aines);Antipiré
			20634	22540	Analgésicos;Antiinflamatorios;Antiinflamatorios No Esteroidales (Aines);Antipiré
			20635	22541	Antiinflamatorios No Esteroidales
		1	12191		Antiepiléptico - Estabilizador del estado de ánimo
		1	14832		Antiepiléptico - Estabilizador del estado de ánimo
			20206	22553	Antidepresivos
			19763	22560	Psicoestimulantes
			19764	22563	Psicoestimulantes
			19765	22564	Derivados del Ácido Propiónico
			19767	22565	Antiinflamatorios y antirreumáticos no esteroidales;Oxicams
			19770	22582	Benzodiazepinico
			19872	22584	Antihipertensivos Antagonistas De La Angiotensina Ii
			19873	22594	Antihipertensivos Antagonistas De La Angiotensina Ii
			19879	22595	Otros Antipsicóticos
		1	21137		Antiepiléptico - Estabilizador del estado de ánimo
		1	20905		Antiepiléptico - Estabilizador del estado de ánimo
		1	21027		Antiepiléptico - Estabilizador del estado de ánimo
		1	21228		Antiepiléptico - Estabilizador del estado de ánimo
		1	21597		Antiepiléptico - Estabilizador del estado de ánimo
			20115	22623	Analgésicos;Antipiréticos;Antiinflamatorios;Antitrombóticos
			20116	22624	Analgésicos;Antipiréticos;Antiinflamatorios;Antitrombóticos
		1	21229		Antiepiléptico - Estabilizador del estado de ánimo
			2023	22628	Antigotosos;Antihiperuricémicos
		1	19377		Antiepiléptico - Estabilizador del estado de ánimo
		1	19378		Antiepiléptico - Estabilizador del estado de ánimo
		1	14833		Antiepiléptico - Estabilizador del estado de ánimo
		1	2401	19081	Antiepiléptico;Estabilizador Del Animo
			20869	22685	Hormonas tiroideas
			20870	22710	Hormonas tiroideas
			20871	22711	Hormonas tiroideas
			20872	22733	Hormonas tiroideas
			20873	22743	Hormonas tiroideas
			20647	22744	Antihistamínicos
		1	6578	14915	Antiespasmódico
		1	4152	16543	Antiespasmódico
		1	21821	21703	Antiespasmódico
			19290	22777	Antidepresivos
		1	11557		Antiespasmódico
			19411	22783	Antihipertensivos Bloqueadores Beta Adrenergicos
			1952	22791	Antagonistas De La Angiotensina Ii;Antihipertensivos
			19647	22792	Antivirales (Sida)
		1	12361		Antiespasmódico
		1	7116	13809	Antifúngico
		1	487	15925	Antifúngico
			20009	22824	Agentes betabloqueadores selectivos
		1	4322	16184	Antifúngico
		1	21281	22287	Antifúngico
		1	7519	13747	Antihipertensivos
		1	16543		Antihipertensivos
			19771	22857	Otros antiepilépticos
		1	16868		Antihipertensivos
			19773	22859	Otros antiepilépticos
		1	15682		Antihipertensivos Antagonistas De La Angiotensina Ii
		1	77	12799	Antihipertensivos;Antagonistas De La Angiotensina Ii
		1	16474		Antihistamínicos
		1	7124	13978	Antiinflamatorios
			20118	22903	Antihipertensivos
			20120	22904	Antihipertensivos
			19031	22905	Antiinflamatorios No Esteroidales
			20012	22906	Hipoglicemiantes Orales
		1	23039	18847	Antiinflamatorios Antirreumáticos No Esteroidales Coxib
		1	22885	19734	Antiinflamatorios Antirreumáticos No Esteroidales Coxib
			19154	22915	Antibacteriano Quinolonico
		1	15925		Antiinflamatorios Esteroidales
		1	13016		Antiinflamatorios Esteroidales
		1	77	6506	Antiinflamatorios No Esteroidales
		1	8371	11076	Antiinflamatorios No Esteroidales
		1	17526		Antiinflamatorios No Esteroidales Analgesicos Antipireticos
		1	10		Antiinflamatorios No Esteroidales;Analgésicos
			19295	22951	Antihistaminicos
			19415	22954	Vasodilatador Cerebral Y/o Activador Cerebral
			1953	22955	Antagonistas De La Angiotensina Ii;Antihipertensivos
			19651	22956	Inhibidor Colinesterasa Reversible (Enf.Alzeimer)
		1	17375		Antijaquecoso
		1	16299		Antijaquecoso
		1	23060	18539	Antipsicoticos
		1	22846	20114	Antipsicoticos
		1	22847	20137	Antipsicoticos
		1	23061	18543	Antipsicoticos. Diazepinas;oxazepinas;tiazepinas y oxepinas.
		1	7465	14173	Antivertiginoso
		1	21449	21739	Antivertiginoso
		1	21442		Antivertiginoso
			19178	23023	Analgésicos Antipiréticos Antiinflamatorios No Esteroidales
			19179	23024	Antipsicoticos
			19300	23025	Anticonceptivos;Contraceptivos Postcoitales
			19304	23026	Antibióticos
		1	21443		Antivertiginoso
		1	18989		Antivertiginoso
		1	17909		Antivertiginoso
			19779	23061	Antibioticos Penicilinicos
			19780	23067	Antibioticos Penicilinicos
		1	9863	6559	Antiviral (Herpes)
			19977	23081	Agonistas de dopamina
			19978	23082	Agonistas de dopamina
			19979	23092	Agonistas de dopamina
			19980	23097	Agonistas de dopamina
			19986	23098	Simpaticomiméticos (Adrenérgicos)
			19987	23110	Simpaticomimeticos (adrenergicos) Simpaticomimeticos (adrenergicos)
			20021	23120	Anilidas
			20022	23121	Anilidas
			20025	23122	Derivados del ácido propiónico
			20026	23123	Derivados del ácido propiónico
		1	7869	11601	Antiviral (Herpes)
		1	3588	18240	Antiviral (Herpes)
		1	22710	19704	Antiviral (Herpes)
			19308		Ansiolítico Benzodiazepínico
			19670		Antibacterianos Uso Sistémico
			19310		Antipsicoticos
		1	22763	19907	Antiviral (Herpes)
		1	1702		Antiviral (Herpes)
			19437		Antivirales
			19141		Antiespasmódicos
			19142		Antiasmaticos
			19143		Inhibidor Enzimatico
			19672		Antivirales (Sida)
			19673		Antivirales (sida)
			19674		Antivirales (sida)
			19675		Antivirales (sida)
			20031		Diazepinas;oxazepinas y tiazepinas
			1974		Antivirales (Sida)
		1	22185	21311	Antiviral (VIH/SIDA)
		1	22188	21312	Antiviral (VIH/SIDA)
		1	22237	21596	Antiviral (VIH/SIDA)
			19754		Anilidas
			19755		Psicoestimulantes
		1	20984	22188	Antiviral (VIH/SIDA)
		1	21261	22218	Antiviral (VIH/SIDA)
		1	19736	23043	Antiviral (VIH/SIDA)
		1	19737	23060	Antiviral (VIH/SIDA)
		1	18940		Antiviral (VIH/SIDA)
		1	18330		Antiviral (VIH/SIDA)
			18623		Analgésicos;Antiinflamatorios;Antipiréticos
			18626		Hipocolesteremiante
			18627		Hipocolesteremiante
		1	19060		Antiviral (VIH/SIDA)
		1	18963		Antiviral (VIH/SIDA)
		1	18240		Antiviral (VIH/SIDA)
		1	18539		Antiviral (VIH/SIDA)
		1	18966		Antiviral (VIH/SIDA)
		1	18059		Antiviral (VIH/SIDA)
		1	10104		Antiviral (VIH/SIDA)
			18945		Hipoglicemiantes Orales
			18946		Hipoglicemiantes Orales
			19563		Antirreumáticos
			18487		Antibióticos Tetraciclínicos
			18413		Analgesicos Antipireticos
		1	19080		Antiviral (VIH/SIDA)
		1	21021		Antiviral (VIH/SIDA)
			18331		Antihistaminicos
		1	20667		Antiviral (VIH/SIDA)
			18525		Antidepresivos
		1	19081		Antiviral (VIH/SIDA)
		1	19082		Antiviral (VIH/SIDA)
			18852		Antihiperglicemiantes
		1	19083		Antiviral (VIH/SIDA)
			18948		Antiagregante Plaquetario
		1	19084		Antiviral (VIH/SIDA)
		1	19085		Antiviral (VIH/SIDA)
		1	16088		Antiviral (VIH/SIDA)
			19169		Antiasmaticos Broncodilatadores
		1	12502		Antiviral (VIH/SIDA)
		1	11807		Antiviral (VIH/SIDA)
		1	9791	7543	Antivirales
			19795		Anticonvulsivantes
		1	8516	10360	Antivirales
		1	8518	11070	Antivirales
			19798		Anilidas
			19799		Anilidas
		1	12892		Artritis
		1	22467	21230	Artritis y Lupus
		1	22406	21524	Artritis y Lupus
		1	18705		Artritis y Lupus
		1	17335		Artritis y Lupus
		1	23097	19498	Biguanidas
			18866		Antivirales (Sida)
		1	162	3001	Broncodilatadores Antiasmaticos
		1	22059	21740	Calvicie Androgénica
		1	1906		Calvicie Androgénica
		1	21881		Cáncer / Enfermedades autoinmune
			18225		Hipoglicemiante Antidiabetico
		1	10367		Cáncer de mama
		1	22907	20227	Combinaciones penicilínicas que incluyen Inhibidores de la Betalactamasa.
		1	8381	11557	Corticoterapia
			18342		Inhibidor De La Resorcion Osea
			18346		Hipoglicemiantes Orales
			18423		Anticonvulsivantes
		1	8382	11625	Corticoterapia
			18425		Antijaquecosos
			18533		Analgesicos Antiinflamatorios No Esteroidales Antirreumaticos
		1	3376	17971	Corticoterapia
			18347		Hipoglicemiantes Orales
			18349		Antijaquecosos
			18351		Ansiolitico;Anticonvulsivantes
			18352		Ansiolítico;Antiepilépticos
		1	21684	21746	Corticoterapia
		1	21695	21768	Corticoterapia
			1843		Antihistamínicos
		1	19171	23018	Corticoterapia
		1	19172	23022	Corticoterapia
		1	18149		Corticoterapia
		1	18150		Corticoterapia
		1	14411		Corticoterapia
			18549		Analgésicos Antiinflamatorios No Esteroidales
		1	11625		Corticoterapia
		1	11626		Corticoterapia
			17968		Tratamiento De La Enfermedad De Parkinson
		1	15757		Corticoterapia
		1	1400		Corticoterapia
			18651		Antijaquecosos
			18653		Antipsicóticos
			18654		Antipsicóticos
			18656		Antihipertensivos
		1	12227		Corticoterapia
			17847		Disfunción Eréctil
			17848		Disfunción Eréctil
			17855		Hipertensión arterial - insuficiencia cardíaca
			17553		Antihipertensivos
			17556		Relajantes Musculares
			17636		Antidisquinetico (Agonista De La Dopamina)
			17637		Antidisquinetico (Agonista De La Dopamina);Tratamiento De La Enfermedad De Parki
		1	23043	18851	Coxibs
			17962		Antiparkinsonianos
			17967		Antiparkinsonianos
		1	23110	19511	derivados de la piperazina
		1	9896	2414	Diabetes Mellitus
		1	8438	10176	Diabetes Mellitus
		1	7151	14634	Diabetes Mellitus
		1	3947	17092	Diabetes Mellitus
			18639		Antijaquecosos
			18868		Antiagregante Plaquetario
			18664		Antiulcerosos
			17561		Antiinfeccioso
			17562		Antiinfeccioso
		1	2414	18548	Diabetes Mellitus
			17788		Antihipertensivos Antianginosos
			17789		Antihipertensivos-Anttianginosos
			17790		Antihipertensivos Antianginosos
			18047		Anticonvulsivantes
			17866		Inhibidor De Fosfodiesterasa 5
			17951		Analgesicos Antipireticos
		1	22954	19377	Diabetes Mellitus
			17308		Antiepilepticos
			17309		Antiepilepticos
		1	22955	19378	Diabetes Mellitus
		1	22956	19401	Diabetes Mellitus
		1	23018	19752	Diabetes Mellitus
			17476		Inmunosupresores
			17477		Inmunosupresores
			17478		Inmunosupresores
			17479		Antiasmáticos;Antagonista Del Receptor De Leucotrienos
			17480		Antiasmáticos;Antagonista Del Receptor De Leucotrienos
			17571		Antiasmaticos
		1	21614	22140	Diabetes Mellitus
			1764		Antipsicoticos
			17883		Antiviral (VIH/SIDA)
			18046		Anticonvulsivantes
		1	21637	22156	Diabetes Mellitus
		1	20346	22421	Diabetes Mellitus
			18458		Antiespasmodicos;Regulador De La Funcion Motora Digestiva
		1	21139	22483	Diabetes Mellitus
			18048		Anticonvulsivantes
		1	20110	22600	Diabetes Mellitus
			17134		Relajantes Musculares
			18262		Antibióticos Cefalosporínicos
		1	20937	22677	Diabetes Mellitus
			16990		Inductor Del Sueño
		1	19734	23039	Diabetes Mellitus
			17159		Regulador De La Funcion Motora Digestiva
		1	19751		Diabetes Mellitus
			17481		Antiasmáticos;Antagonista Del Receptor De Leucotrienos
			17491		Antidiabéticos;Hipoglicemiantes Orales
		1	18851		Diabetes Mellitus
			17405		Estimulante Del Sistema Nervioso Central
			17406		Estimulante Del Sistema Nervioso Central
			17407		Estimulante Del Sistema Nervioso Central
		1	18634		Diabetes Mellitus
		1	18226		Diabetes Mellitus
			17149		Antibacteriano Quinolonico
			17659		Antiosteoporótico
			16331		Antipsicoticos
			16332		Antipsicoticos
			16908		Antivirales
			16910		Anticonvulsivantes
			16911		Anticonvulsivantes
			16808		Antiemeticos
			17072		Antibióticos
			17147		Inhibidor De La Resorción Ósea
			17208		Antiepilépticos
			17209		Antiepilépticos
			15905		Antiepilépticos
			15906		Antiepilépticos
			15907		Antiepilépticos
			15908
		1	17314		Diabetes Mellitus
		1	16925		Diabetes Mellitus
		1	16926		Diabetes Mellitus
			16018		Analgesicos;Antipireticos
		1	17224		Diabetes Mellitus
			17086		Anticonceptivos
			16427		Antiartrosico
			16718		Antifúngicos
			15551		Relajantes Musculares
		1	14634		Diabetes Mellitus
		1	14047		Diabetes Mellitus
		1	21588		Diabetes Mellitus
			17177		Antihistaminicos
			17178		Antihistaminicos
		1	20476		Diabetes Mellitus
			15793
			15952		Antiinflamatorios No Esteroidales Analgésicos Antipiréticos
			16434		Ansiolitico;Anticonvulsivantes
			16145		Anticonvulsivantes
			16435		Ansiolitico Benzodiazepinico;Anticonvulsivantes
			16436		Ansiolitico Benzodiazepinico;Anticonvulsivantes
		1	20507		Diabetes Mellitus
		1	19831		Diabetes Mellitus
		1	18406		Diabetes Mellitus
		1	15406		Diabetes Mellitus
			16928		Relajantes Musculares
		1	15133		Diabetes Mellitus
			16545		Antineoplásicos
			16823		Estimulante Del Sistema Nervioso Central
			16825		Antiinflamatorios No Esteroidales (Aines);Analgesicos
		1	15237		Diabetes Mellitus
		1	12064		Diabetes Mellitus
			1530		Antitiroideos
			15080		Antiepilépticos
			15081		Antiepilépticos
		1	12065		Diabetes Mellitus
		1	23024	18966	Diazepinas;oxazepinas y tiazepinas
			16634		Antipsicoticos
		1	23026	19060	Diazepinas;oxazepinas;tiazepinas y oxepinas.
			15553
		1	23022	20493	Diazepinas;oxazepinas;tiazepinas y oxepinas.
			15687		Anticonvulsivantes
			15688		Anticonvulsivantes
			15689		Anticonvulsivantes
			15806
			15807		Anticonvulsivantes;Antiepilepticos
		1	23023	18963	Diazepinas;oxazepinas;tiazepinas y oxepinas.
			15928		Antihipertensivos
			16029		Analgesicos;Antipireticos
			16036		Antimicoticos
			16151		Antibacteriano Quinolonico
			16253		Psicoestimulantes
			16254		Estimulante Del Sistema Nervioso Central
			16255		Estimulante Del Sistema Nervioso Central
			15808		Anticonvulsivantes
			15809		Anticonvulsivantes
			14983		Anticonvulsivantes
		1	22818	20255	Diazepinas;oxazepinas;tiazepinas y oxepines
			16359		Anticonceptivos
			17223		Hipocolesteremiante
		1	7020	2274	Disfunción Eréctil
		1	9430	8493	Disfunción Eréctil
			17257		Anticonceptivos
		1	9431	8497	Disfunción Eréctil
		1	9433	8516	Disfunción Eréctil
		1	9434	8518	Disfunción Eréctil
			15690		Anticonvulsivantes
			15693		Inhibidor De La Resorcion Osea
			15825		Antihipertensivos
			16256		Estimulante Del Sistema Nervioso Central
			14890		Analgésicos;Antipireticos
			15576
		1	7668	12482	Disfunción Eréctil
		1	22817	20240	Disfunción Eréctil
			16043		Analgesicos;Antiinflamatorios No Esteroidales
		1	22584	20491	Disfunción Eréctil
			16159		Relajantes Musculares
			16160		Antiagregante Plaquetario
			16164		Bifosfonatos
			16166		Antibacteriano Quinolonico
			16257		Estimulante Del Sistema Nervioso Central
			16260		Anticonvulsivantes
			16261		Anticonvulsivantes
			16262		Anticonvulsivantes
			16263		Anticonvulsivantes
			15826		Antagonista De Los Receptores At1 De Angiotensina Ii / Antihipertensivo
			15469		Antiinflamatorios No Esteroidales
			1569		Antipsicoticos
		1	22594	20737	Disfunción Eréctil
			1594		Antisépticos Urinarios
			15951		Analgésicos Antiinflamatorios No Esteroidales Antipiréticos
			16641		Estimulante Del Sistema Nervioso Central
			16644		Antidepresivos
			16645		Antidepresivos
			16646		Antidepresivos
			16730		Tratamiento De La Disfunción Eréctil
		1	22595	20779	Disfunción Eréctil
			15005		Antipanico;Anticonvulsivantes
			15108		Antibioticos;Antibacteriano
		1	22596	20790	Disfunción Eréctil
		1	22597	20795	Disfunción Eréctil
			15831		Antineoplasicos
			15597		Tratamiento De La Disfuncion Erectil.
			15199		Antihistamínicos
		1	22598	20812	Disfunción Eréctil
		1	21311	21881	Disfunción Eréctil
		1	19891	22899	Disfunción Eréctil
			16050		Hipoglicemiantes Orales
			16051		Antiepilepticos
		1	19892	22971	Disfunción Eréctil
			15287		Antimigrañoso
		1	19893	23006	Disfunción Eréctil
		1	19894	23007	Disfunción Eréctil
		1	1893		Disfunción Eréctil
		1	13444		Disfunción Eréctil
		1	21296		Disfunción Eréctil
		1	21867		Disfunción Eréctil
			15839
		1	20877		Disfunción Eréctil
		1	20878		Disfunción Eréctil
		1	19963		Disfunción Eréctil
		1	19498		Disfunción Eréctil
		1	19106		Disfunción Eréctil
		1	18830		Disfunción Eréctil
		1	18831		Disfunción Eréctil
			14122		Corticoesteroides
			13846		Estrogenoterapia
			13932		Antiagregante Plaquetario
			13933		Antiagregante Plaquetario
		1	13715		Disfunción Eréctil
			14027		Antihipertensivos
			14028		Antihipertensivos
			1480		Analgésicos;Antipiréticos;Antiinflamatorios No Esteroidales
			14811		Antivertiginosos
		1	13445		Disfunción Eréctil
			1491		Diureticos
		1	13716		Disfunción Eréctil
			14314		Antirreumaticos;Analgesicos
		1	13809		Disfunción Eréctil
		1	13810		Disfunción Eréctil
			14398		Antiepilépticos
			14400		Antiepilépticos
			14401		Antipsicoticos
			13670		Antihistaminico Nasal
			13762		Analgesicos
			14035		Antiinflamatorios No Esteroidales (Aines)
			14036		Hipoglicemiantes Orales
		1	11957		Disfunción Eréctil
			14233		Antiasmaticos
			1481		Analgésicos;Antipiréticos
		1	11960		Disfunción Eréctil
		1	19645	670	Disminución del colesterol
			1471		Antisépticos Urinarios
		1	19646	913	Disminución del colesterol
			13597		Antigripales
			13403		Antidepresivos
			13404		Antidepresivos
			13313		Antagonista De Los Receptores H1 De La Histamina;Antihistamínicos
		1	21120	1400	Disminución del colesterol
		1	9839	8438	Disminución del colesterol
		1	87	10028	Disminución del colesterol
			14175		Antipsicoticos
			14176		Antipsicoticos
			14177		Antipsicoticos
			14830		Analgésicos;Antipireticos
			13225		Ansiolitico
			13226		Ansiolitico
		1	86	10104	Disminución del colesterol
			13417		Antihipertensivos;Bloqueador Alfa Adrenergico
			13521		Antibioticos Quinolonicos
		1	3447	18014	Disminución del colesterol
			13428		Antibióticos Cefalosporínicos
			1342		Antihistaminicos
		1	22564	19963	Disminución del colesterol
		1	22565	20004	Disminución del colesterol
			13691		Antirretrovirales
			13778		Antiagregante Plaquetario
		1	2231	20666	Disminución del colesterol
		1	2232	21115	Disminución del colesterol
		1	22049	21593	Disminución del colesterol
			12549		Inmunosupresores
		1	22096	21595	Disminución del colesterol
		1	21121	22185	Disminución del colesterol
		1	20737	22376	Disminución del colesterol
		1	21001	22473	Disminución del colesterol
		1	19642	22745	Disminución del colesterol
			13967
			14059		Inhibidor Enzimático
			14147		Inmunomoduladores
			14151		Analgesicos;Antiinflamatorios No Esteroidales (Aines)
			14152		Antiarritmicos
			14154		Inhibidor De La Resorcion Osea
		1	19643	22761	Disminución del colesterol
		1	19640	22796	Disminución del colesterol
			13141		Inmunosupresores
			13235		Anticonvulsivantes
			13236		Anticonvulsivantes
		1	19641	22817	Disminución del colesterol
			13533		Antiinflamatorios No Esteroidales (Aines)
		1	19644	22961	Disminución del colesterol
			11994		Anticonvulsivantes
			11995		Anticonvulsivantes
		1	18552		Disminución del colesterol
			11997		Anticonvulsivantes
			11998		Anticonvulsivantes
			11999		Anticonvulsivantes
			13333		Antagonistas Del Calcio;Vasodilatadores Coronarios
			13538		Inhibidor De La Secrecion Acida Gastrica
		1	18459		Disminución del colesterol
		1	1723		Disminución del colesterol
		1	1724		Disminución del colesterol
			12090		Insuficiencia Cardiaca Congestiva;Agentes Hipertensivos
		1	14545		Disminución del colesterol
		1	14546		Disminución del colesterol
			12460		Antagonista De Los Receptores De Angiotensina Ii;Antihipertensivos
			13439
		1	13954		Disminución del colesterol
			12550		Inmunosupresores
			12551		Inmunosupresores
			12552		Antiinflamatorios No Esteroidales
			12553		Analgesicos;Antiinflamatorios No Esteroidales;Antipireticos
			12556		Analgésicos;Antiinflamatorios No Esteroidales
		1	21118		Disminución del colesterol
			11606		Vasodilatador Cerebral;Vasodilatadores Periféricos
			11915		Antiinflamatorios No Esteroidales
			11916		Antiinflamatorios No Esteroidales
			11918
		1	21119		Disminución del colesterol
			11828		Antiinflamatorios No Esteroidales
		1	21226		Disminución del colesterol
			12819		Antidepresivos
			12011		Inhibidor De La Resorcion Osea
		1	21227		Disminución del colesterol
			12750		Antihipertensivos
			12105		Antiinflamatorios No Esteroidales
			122		Hipoglicemiantes Orales
			1264		Antihipertensivos;Antiarritmicos;Bloqueadores Beta Adrenergicos
			12650		Antihistamínicos
			12651		Analgesicos;Antipireticos
			11015		Vasodilatadores Coronarios;Antagonistas Del Calcio
			11016		Vasodilatadores Coronarios;Antagonistas Del Calcio
			11437		Hipolipidemicos;Hipocolesteremiante
		1	21002		Disminución del colesterol
		1	20489		Disminución del colesterol
		1	20490		Disminución del colesterol
			11550		Antiinflamatorios No Esteroidales
			12401		Antagonistas De La Angiotensina Ii;Antihipertensivos
			12402		Antihipertensivos
			11636		Antiasmaticos;Broncodilatadores
			11637		Antiasmaticos;Broncodilatadores
			12013		Antihipertensivos
			12309		Antipsicoticos
			10705		Antiinflamatorios No Esteroidales
			12221		Antihipertensivos
			1102		Psicoestimulantes
		1	20491		Disminución del colesterol
			11447		Antipsicóticos;Antidepresivos
		1	20492		Disminución del colesterol
			11938		Antiemético En Quimio Y Radioterapia;Antieméticos
			11939		Antiemético En Quimio Y Radioterapia;Antieméticos
			10317		Antiinflamatorios No Esteroidales
			10578		Antiinflamatorios No Esteroidales;Analgesicos
			10580		Antibioticos Macrolidos
			10925		Vasodilatadores Coronarios
		1	19639		Disminución del colesterol
			10928		Anticonvulsivantes
			10929		Anticonvulsivantes
			11161		Antiinflamatorios No Esteroidales
		1	14846		Disminución del colesterol
			11368		Anticonvulsivantes
			11460		Antihipertensivos;Antiarritmicos;Bloqueadores Beta Adrenergicos
		1	14847		Disminución del colesterol
			10318		Antiinflamatorios No Esteroidales
			10587		Antihipertensivos
		1	13978		Disminución del colesterol
		1	12937		Disminución del colesterol
			10137		Inhibidor Colinesterasa Reversible (Enf.Alzeimer)
			11376		Anticonvulsivantes
			10589		Antihipertensivos
			10590		Antihipertensivos
			10592		Antidepresivos
		1	12238		Disminución del colesterol
			10495		Hipoglicemiantes Orales
			10017		Antiacne
			1105		Anticonvulsivantes
			10027		Relajantes Musculares
		1	8422	10175	Disminución del lípidos
			10029		Hipnóticos No Barbitúricos
			10735		Analgesicos;Antipireticos
			10356		Vasodilatadores Coronarios;Antagonistas Del Calcio
		1	15121		Disminución del lípidos
			10138		Inhibidor Colinesterasa Reversible (enfermedad Alzeimer)
			1024		Antidepresivos
			10747		Antidepresivos
			10557		Antimicóticos
			12659		Antiandrógenos
			13076		Antibioticos Penicilinicos
		1	6546	14878	Diurético
		1	2274	20589	Diurético
			15840
			16558		Antirretrovirales
			17258		Anticonceptivos
			17969		Antiparkinsonianos
		1	11274		Diurético
		1	15162		Diurético
			20898		Diazepinas;oxazepinas;tiazepinas y oxepinas
			21086		Antagonistas De La Angiotensina Ii;Antihipertensivos
			21390		Anticonvulsivantes
		1	1379		Diurético
			21391		Anticonvulsivantes
		1	10	7709	Diureticos Antihipertensivos
		1	21736	1723	Enfermedades autoinmune
			21676		Antihipertensivos
			21798		Antagonistas de receptores de leucotrienos.
			21799		Antagonista de receptores de leucotrienos .
		1	22506	20256	Enfermedades autoinmune
		1	22507	20257	Enfermedades autoinmune
			21501		Antipsicóticos
		1	22540	20534	Enfermedades autoinmune
		1	22541	20543	Enfermedades autoinmune
		1	22391	20720	Enfermedades autoinmune
			21087		Antihipertensivos Antagonistas De La Angiotensina Ii
			21094		Hipoglicemiantes Orales
			21095		Hipoglicemiantes Orales
		1	21737	21607	Enfermedades autoinmune
		1	21738	21614	Enfermedades autoinmune
		1	20109	22598	Enfermedades autoinmune
			21502		Antipsicóticos
			21504		Antivirales
			21303		Otros antiepilépticos
		1	20114	22602	Enfermedades autoinmune
		1	19410	22782	Enfermedades autoinmune
			2158		Analgesicos;Antipireticos
		1	19749	23068	Enfermedades autoinmune
		1	20137	23124	Enfermedades autoinmune
		1	19321		Enfermedades autoinmune
		1	19323		Enfermedades autoinmune
		1	18949		Enfermedades autoinmune
		1	18229		Enfermedades autoinmune
		1	18230		Enfermedades autoinmune
		1	19209		Enfermedades autoinmune
		1	15787		Enfermedades autoinmune
		1	15788		Enfermedades autoinmune
		1	15789		Enfermedades autoinmune
		1	15308		Enfermedades autoinmune
		1	15309		Enfermedades autoinmune
		1	19210		Enfermedades autoinmune
			20760		Antivirales
		1	20487		Enfermedades autoinmune
			20903		Analgesicos Antiinflamatorios No Esteroidales Antirreumaticos
		1	20388		Enfermedades autoinmune
			20945		Antiinflamatorios No Esteroidales;Analgesicos
		1	19956		Enfermedades autoinmune
		1	16320		Enfermedades Autoinmune
		1	14876		Enfermedades autoinmune
		1	14877		Enfermedades autoinmune
			21050		Antidepresivos
			21020		Antihipertensivos Antagonistas De La Angiotensina Ii
		1	14878		Enfermedades autoinmune
		1	13451		Enfermedades autoinmune
		1	13919		Enfermedades autoinmune
			21415		Analgesicos Antiinflamatorios No Esteroidales Antipireticos
			21417		Analgesicos Antiinflamatorios No Esteroidales Antipireticos
		1	13487		Enfermedades autoinmune
			20911		Antihistaminicos
			21023		Derivados Benzodiazepinicos
			21530		Drogas usadas en la disfunción eréctil.
		1	22929	18839	Esquizofrenia
		1	22421	19796	Esquizofrenia
		1	22344	20389	Esquizofrenia
			21024		Derivado Benzodiazepinico
			21025		Derivado Benzodiazepinico
		1	22791	20878	Esquizofrenia
			21028		Antihistamínicos
		1	22792	20899	Esquizofrenia
			20767		Antiinflamatorios No Esteroidales
		1	22459	21027	Esquizofrenia
			2079		Analgésicos;Antiinflamatorios No Esteroidales
		1	22460	21078	Esquizofrenia
			20856		Hormonas Tiroideas
			20857		Hormonas Tiroideas
			20858		Hormonas Tiroideas
		1	22343	21227	Esquizofrenia
			21003		Hipocolesteremiante
		1	22287	21382	Esquizofrenia
		1	22474	21442	Esquizofrenia
		1	22475	21546	Esquizofrenia
		1	21980	21980	Esquizofrenia
		1	21985	21985	Esquizofrenia
		1	21638	22179	Esquizofrenia
		1	20543	22597	Esquizofrenia
		1	20549	22933	Esquizofrenia
			20780		Derivados de ácido propiónico
			20859		Hormonas Tiroideas
			20860		Hormonas Tiroideas
			20861		Hormonas Tiroideas
		1	16439		Esquizofrenia
		1	16440		Esquizofrenia
			21038		Antagonista de la angiotensina II
			2103		Antigotosos;Antihiperuricémicos
		1	11921		Esquizofrenia
		1	11923		Esquizofrenia
			20568		Antibioticos Cefalosporinicos
		1	20065		Esquizofrenia
		1	20066		Esquizofrenia
		1	18468		Esquizofrenia
			20569		Cefalosporinas de segunda generación
		1	18498		Esquizofrenia
		1	18499		Esquizofrenia
			20678		Antiepilépticos
		1	14664		Esquizofrenia
			20966		Hipoglicemiantes Orales
			20967		Antihipertensivos
		1	14665		Esquizofrenia
		1	7543	12496	Estimulante sistema nervioso central
			20382		Antiparkinsonianos
			20383		Antiparkinsonianos
			20384		Antipsicoticos
		1	7545	12502	Estimulante sistema nervioso central
			20279		Analgésicos;Antipiréticos
		1	8290	12676	Estimulante sistema nervioso central
		1	3001	18332	Estimulante sistema nervioso central
			20573		Antibióticos Macrólidos
		1	22154	21261	Estimulante sistema nervioso central
		1	22155	21266	Estimulante sistema nervioso central
			20683		Hipnóticos No Barbitúricos
			20513		Otros antiepilépticos
			20514		Otros antiepilépticos
			20515		Otros antiepilépticos
			20516		Otros antiepilépticos
		1	22156	21267	Estimulante sistema nervioso central
		1	22153	21869	Estimulante sistema nervioso central
		1	14593		Estimulante sistema nervioso central
			21004		Hipocolesteremiante
			20684		Hipnóticos No Barbitúricos
			20686		Relajantes Musculares
			20688		Antibacteriano
			20689		Antibacteriano Quinolonico
		1	8952	9991	Hiperplasia Prostática Benigna (HPB)
			19817		Antipsicóticos
			19818		Antipsicóticos
			19819		Antipsicóicos
		1	18932	23014	Hiperplasia Prostática Benigna (HPB)
		1	21444		Hiperplasia Prostática Benigna (HPB)
		1	2623	18446	Hiperplasia Prostática Benigna (HPB) - Hipertensión arterial
		1	9869	4152	Hipertensión arterial
		1	9870	4182	Hipertensión arterial
		1	9991	4394	Hipertensión arterial
		1	9043	9692	Hipertensión arterial
			20968		Hipocolesteremiante;Hipolipidémicos
			20582		Psicoestimulantes
		1	8741	9867	Hipertensión arterial
		1	8493	10428	Hipertensión arterial
			20057		Antibacteriano Quinolonico
			20605		Antiinflamatorios;Analgésicos;Antipiréticos
			20606		Analgésicos;Antipiréticos;Antiinflamatorios No Esteroidales
			19929		Derivados del ácido propiónico
		1	8329	11957	Hipertensión Arterial
		1	3440	17987	Hipertensión arterial
			20897		Diazepinas;oxazepinas;tiazepinas y oxepinas
			20299		Derivados de benzodiazepina
			20696		Antihipertensivos
		1	3292	18406	Hipertensión arterial
		1	3293	18420	Hipertensión Arterial
			20161		Macrólidos
			20167		Antivirales Inhibidor De La Transcriptasa Inversa
			20300		Derivados de benzodiazepina
			20301		Derivados de benzodiazepina
			20302		Derivados de benzodiazepina
			20399		Antivertiginosos
			20400		Preparaciones Antivertiginosas
		1	22783	19711	Hipertensión Arterial
			20793		Analgésicos;Antipiréticos;Antiinflamatorios No Esteroidales (Aines)
		1	2275	19894	Hipertensión arterial
			20598		Coxibs
		1	2279	19908	Hipertensión Arterial
			19823		Antipsicóticos
			20714		Corticoesteroides
			19935		Inhibidores de la enzima convertidora de la Angiotensina II
			20056		Antibacteriano Quinolonico
			20711		Antidepresivos
			20077		Inhibidores selectivos de la recaptación de serotonina
			20709		Antiinflamatorios No Esteroidales
			19520		Antihipertensivos Antagonistas Del Calcio
			19844		Derivados de ácido propiónico
		1	22214	20659	Hipertensión arterial
		1	22215	20665	Hipertensión arterial
		1	22027	21435	Hipertensión arterial
		1	22000	21436	Hipertensión arterial
			19868		Hipnoticos No Barbituricos Ansiolitico Benzodiazepinico
			19467		Relajantes Musculares
			19468		Relajantes Musculares
		1	21746	21819	Hipertensión arterial
		1	21251	21902	Hipertensión arterial
		1	21266	22237	Hipertensión arterial
			19947		Antibioticos
			19948		Otros antiepilépticos
		1	21267	22279	Hipertensión arterial
		1	20736	22375	Hipertensión arterial
		1	20934	22524	Hipertensión arterial
		1	19885	22894	Hipertensión arterial
		1	19752		Hipertensión arterial
		1	19753		Hipertensión arterial
			19231		Analgesicos Antipireticos
		1	19190		Hipertensión arterial
			2017		Hipocolesteremiante;Hipolipidémicos
			19271		Antihipertensivos
			19278		Antihistaminicos
			2018		Hipocolesteremiante;Hipolipidemicos
			20325		Anticonceptivos;Contraceptivos Postcoitales
		1	19191		Hipertensión arterial
		1	19192		Hipertensión arterial
		1	18420		Hipertensión arterial
		1	17006		Hipertensión arterial
		1	15201		Hipertensión arterial
		1	14803		Hipertensión arterial
			18979		Antipsicoticos
			1897		Antihipertensivos
			18980		Antipsicoticos
			18981		Antipsicoticos
			19484		Tratamiento De La Disfunción Eréctil
			19725		Antiepilépticos;Analgésicos
			19726		Antiepilépticos;Analgésicos
			19485		Tratamiento De La Disfunción Eréctil
		1	14804		Hipertensión arterial
		1	14315		Hipertensión arterial
		1	14316		Hipertensión arterial
		1	11043		Hipertensión arterial
		1	21657		Hipertensión arterial
		1	21658		Hipertensión arterial
		1	20899		Hipertensión arterial
			19966		Biguanidas
			19236		Antidepresivos
			19237		Antidepresivos
		1	20665		Hipertensión arterial
			19850		Anticonvulsivantes
			19376		Analgesicos Antipireticos
		1	20666		Hipertensión arterial
		1	21231		Hipertensión arterial
		1	21232		Hipertensión arterial
			18987		Agonistas De La Histamina
			18988		Agonistas De La Histamina
		1	20147		Hipertensión arterial
			1898		Hipocolesteremiante;Hipolipidemicos
		1	20483		Hipertensión arterial
		1	20493		Hipertensión arterial
			19248		Antihipertensivos
			19249		Antihipertensivos
			19250		Antihipertensivos
			19251		Antihipertensivos
			19496		Analgesicos Antiinflamatorios No Esteroidales
		1	20177		Hipertensión arterial
			18790		Anticonvulsivantes
			18791		Anticonvulsivantes
		1	19513		Hipertensión arterial
		1	17498		Hipertensión arterial
			19107		Hormonas
			19381		Inmunosupresores
			18889		Analgesicos Antiinflamatorios No Esteroidales
			18675		Antipsicoticos
			18676		Antipsicoticos
			18678		Relajantes Musculares
			19253		Antibioticos Tetraciclinicos
		1	17455		Hipertensión arterial
		1	17617		Hipertensión arterial
			18680		Antiagregante Plaquetario
		1	16092		Hipertensión arterial
		1	15499		Hipertensión arterial
		1	13795		Hipertensión arterial
			18813		Analgesicos Antiinflamatorios No Esteroidales Antipireticos
			18918		Antibacteriano Quinolónico
			18898		Antipsicóticos
			18899		Antipsicoticos
		1	13998		Hipertensión arterial
			18277		Antivirales
			18374		Antihipertensivos Antianginosos Bloqueadores Beta Adrenergicos
			18375		Antianginosos;Antihipertensivos;Bloqueadores Beta Adrenérgicos
			18376		Antihipertensivos Antianginosos Bloqueadores Beta Adrenergicos
			1837		Analgesicos;Antiinflamatorios No Esteroidales
		1	13738		Hipertensión arterial
			18407		Hipoglicemiantes Orales
			18465		Sedantes E Hipnoticos
		1	12482		Hipertensión arterial
			19263		Antibacteriano Quinolonico
			1856		Antiandrógenos
			19388		Antimicoticos
			19505		Antihistaminicos
		1	9594	9788	Hipertensión arterial - Angina de pecho
		1	9885	4183	Hipertensión arterial - insuficiencia cardíaca
		1	9886	4270	Hipertensión arterial - insuficiencia cardíaca
			19629		Antagonistas de la Angiotensina II
			18686		Antipsicótico
			18820		Analgesicos Antiinflamatorios No Esteroidales Antipireticos
			1796		Hipocolesteremiante;Hipolipidemicos
			17970		Tratamiento De La Enfermedad De Parkinson
		1	9887	4322	Hipertensión arterial - insuficiencia cardíaca
			18062		Antipsicoticos
			18063		Antipsicoticos
		1	7709	13526	Hipertensión arterial - insuficiencia cardíaca
		1	5452	15308	Hipertensión arterial - insuficiencia cardíaca
			18317		Relajantes Musculares
		1	5453	15309	Hipertensión arterial - insuficiencia cardíaca
			1847		Antiinflamatorios No Esteroidales
			18829		Analgésicos Antiinflamatorios No Esteroidales Antipiréticos
			1838		Androgenos
		1	5454	15314	Hipertensión arterial - insuficiencia cardíaca
			18696		Antiacné
			18697		Antiacné
			18907		Antiulcerosos
			18911		Antiulcerosos
			17897		Analgésicos;Antipiréticos
			17898		Antibioticos
			1797		Hipolipidemicos;Hipocolesteremiante
		1	4438	16439	Hipertensión arterial - insuficiencia cardíaca
			18077		Hipolipidemicos
			18179		Antipsicoticos
			18180		Antipsicoticos
		1	4393	17582	Hipertensión arterial - insuficiencia cardíaca
		1	4394	17605	Hipertensión arterial - insuficiencia cardíaca
			18300		Antisipcotico
		1	20637	22545	Hipertensión arterial - insuficiencia cardíaca
		1	20547	22929	Hipertensión arterial - insuficiencia cardíaca
			18832		Inhibidor de la fosfodiesterasa-5
		1	18847		Hipertensión arterial - insuficiencia cardíaca
		1	18528		Hipertensión arterial - insuficiencia cardíaca
			17902		Antiinflamatorios No Esteroidales (Aines)
		1	1896		Hipertensión arterial - insuficiencia cardíaca
		1	17787		Hipertensión arterial - insuficiencia cardíaca
			17831		Antimicoticos
			1783		Antiparkinsonianos
		1	17563		Hipertensión arterial - insuficiencia cardíaca
		1	13775		Hipertensión arterial - insuficiencia cardíaca
			17671		Antiinflamatorios No Esteroidales (Aines)
			17738		Inmunosupresores
			18728		Antibioticos
			18724		Antiasmaticos
			18725		Antiasmaticos
		1	13776		Hipertensión arterial - insuficiencia cardíaca
		1	14404		Hipertensión arterial - insuficiencia cardíaca
			17619		Analgésicos;Antipireticos
			17625		Antipsicóticos
			17626		Antipsicóticos
			17628		Inhibidor De La Resorcion Osea
			17907		Antagonistas De La Angiotensina Ii
			17908		Antagonistas De La Angiotensina Ii
		1	13777		Hipertensión arterial - insuficiencia cardíaca
		1	12089		Hipertensión arterial - insuficiencia cardíaca
			17928		Analgesicos Antipireticos
		1	10111		Hipertensión arterial - insuficiencia cardíaca
		1	20386		Hipertensión arterial - insuficiencia cardíaca
		1	1960		Hipertensión arterial - insuficiencia cardíaca
			17500		Antihipertensivos
		1	19260		Hipertensión arterial - insuficiencia cardíaca
			17338		Antihipertensivos
			17677		Antivertiginosos
			17680		Psicoestimulantes
			17743		Antagonistas De La Angiotensina Ii;Antihipertensivos
			17745		Hipnoticos
			17746		Hipnoticos
			18101		Anticonvulsivantes
			17593		Regulador De La Funcion Motora Digestiva
			17540		Antipsicóticos
			17541		Antipsicoticos Atipico
			17542		Antipsicoticos Atipico
			17826		Betabloqueador Cardioselectivo
			17827		Betabloqueador Cardioselectivo
			1782		Antiparkinsonianos
			1725		Anticonvulsivantes;Antiepilépticos
			1728		Anticonvulsivantes;Antiepilépticos
			17296		Tratamiento De La Disfuncion Erectil.
			1729		Anticonvulsivantes;Antiepilépticos
			17833		Antihipertensivos
			17835		Antihipertensivos
			17548		Antiepilepticos
			17287		Vasodilatadores Perifericos
			17288		Hipocolesterolemiante
		1	18682		Hipertensión arterial - insuficiencia cardíaca
		1	18683		Hipertensión arterial - insuficiencia cardíaca
		1	18684		Hipertensión arterial - insuficiencia cardíaca
			17606		Antidepresivos
			17351		Antiespasmodicos
		1	1735		Hipertensión arterial - insuficiencia cardíaca
			17527		Antiasmaticos
			17445		Hipnoticos No Barbituricos
		1	12187		Hipertensión arterial - insuficiencia cardíaca
			17055		Antibióticos
			17188		Antiinflamatorios No Esteroidales (Aines)
			17189		Antiinflamatorios
			17102		Hipoglicemiantes Orales
			17359		Antirreumaticos;Antiartrítico
		1	10428		Hipertensión arterial - insuficiencia cardíaca
		1	15164		Hiperuricemia (gota)
			1760		Antipsicóticos
			17616		Antihipertensivos
		1	15166		Hiperuricemia (gota)
			17701		Antiagregante Plaquetario;Antitrombotico
			17103		Antidepresivos
		1	7913	12190	Hipnoticos No Barbituricos
		1	10028		Hipnóticos No Barbitúricos
			16844		Antimicóticos
			16846		Antiinflamatorios No Esteroidales (Aines);Analgesicos;Antirreumaticos
			16847		Analgesicos;Antiinflamatorios;Antirreumaticos
			16848		Antiinflamatorios;Antirreumaticos;Analgesicos
			16849		Tratamiento De La Disfuncion Erectil.
		1	71	13663	Hipocolesteremiante
		1	13669	487	Hipotiroidismo
		1	22628	1960	Hipotiroidismo
		1	22629	19577	Hipotiroidismo
			17269		Antiagregante Plaquetario
			1726		Anticonvulsivantes;Antiepilépticos
			17368		Antipsicóticos
			17369		Antipsicóticos
			17370		Antipsicóticos
			17371		Antipsicóticos
		1	22650	19998	Hipotiroidismo
		1	22538	20533	Hipotiroidismo
		1	17329		Hipotiroidismo
			16952		Antihipertensivos
			16953		Antihipertensivos
			16954		Antihipertensivos Antagonistas De La Angiotensina Ii
			16408		Relajantes Musculares
			16501		Antipsicoticos
			16502		Antipsicoticos
		1	13668		Hipotiroidismo
			16664		Antihipertensivos;Inhibidor De La Eca
			16956		Antiespasmódicos
		1	12799		Hipotiroidismo
		1	8783	9868	Inductor del sueño
			16758		Analgésicos;Antiinflamatorios;Antirreumaticos
			17039		Antirretrovirales
			1605		Antigotosos;Antihiperuricemico
			16271		Anticonvulsivantes
		1	518	17224	Inductor del sueño
			16170		Antirretrovirales
			16268		Analgesicos;Antiinflamatorios No Esteroidales
			16274		Anticonceptivos
			1727		Anticonvulsivantes;Antiepilépticos
			16470		Antipsicoticos
			16666		Antihipertensivos;Inhibidor De La Eca
		1	18327		Inductor del sueño
		1	9806	7212	Inductor del sueño / Sedante
		1	9807	7427	Inductor del sueño / Sedante
		1	9052	9711	Inductor del sueño / Sedante
		1	22218	20964	Inductor del sueño / Sedante
			15843		Antineoplasicos;Progestagenos
		1	21962	21736	Inductor del sueño / Sedante
			15847		Hipnoticos No Barbituricos
			16002		Analgésicos Antipiréticos Y Antiinflamatorios
			15954		Anticonceptivo de emergencia - (NUEVO)
		1	10360		Inductor del sueño / Sedante
			16869		Antihipertensivos
			16871		Hipocolesteremiante
			16385		Antiepilepticos
			16288		Inhibidor Colinesterasa Reversible (Enf.Alzeimer)
			16289		Inhibidor Colinesterasa Reversible (Enf.Alzeimer)
			16295		Antiparkinsonianos
			16296		Antiparkinsonianos
		1	23014	19402	Inductor Del Sueño;Sedante
			16481		Inhibidor Colinesterasa Reversible (Enf.Alzeimer)
			16482		Inhibidor Colinesterasa Reversible (Enf.Alzeimer)
			16488		Antiagregante Plaquetario;Vasodilatadores Perifericos
			16489		Antiagregantes Plaquetarios;Vasodilatadores Periféricos
			16596		Antagonista De Los Receptores De Angiotensina Ii;Antihipertensivos
			16225		Psicoestimulantes
			15968		Antiacne
			15969
		1	23068	18767	Inhibidor de la testosterona 5 alfa reductasa
			15749		Antipsicoticos
			16490		Antipsicoticos
			16597		Antagonista De Los Receptores De Angiotensina Ii;Hipotensor Ocular
			16125		Anticonvulsivantes;Antiepilepticos
		1	23067	18705	Inhibidores de la 5-alfa Testosterona reductasa.
			16877		Antivirales
		1	22910	20237	Inmunosupresores
		1	22857	20905	Inmunosupresores selectivos
		1	87	6909	Inotropo Positivo
			15850		Vasodilatador Cerebral Y/O Activador Cerebral;Vasodilatadores Perifericos
			15851		Vasodilatador Cerebral Y/O Activador Cerebral;Vasodilatadores Perifericos;Vitami
			15973		Antidepresivos
			15974		Vasodilatador Cerebral Y/O Activador Cerebral;Vasodilatadores Perifericos
		1	20734	1209	Leucemia
		1	22505	19885	Leucemia
		1	22372	20109	Leucemia
			16095		Antiepilepticos;Analgesicos Neuropaticos
			16096		Antiepilepticos
		1	22483	20401	Leucemia
		1	22484	20476	Leucemia
		1	22415	20483	Leucemia
			16317		Antipsicoticos
		1	22416	20487	Leucemia
			16321		Antineoplasicos
[truncated: 376 more rows]
[truncated: 10 more columns]
