# Supplementary material for: The implementation of the bioequivalence certification policy in Chile: An analysis of market authorization data
Source: PLoS One. 2019 May 29;14(5):e0217334. doi: 10.1371/journal.pone.0217334 (PMC6541293; doi:10.1371/journal.pone.0217334)
Supplement: S3 Fig — (XLSX) [file pone.0217334.s003.xlsx]

## Sheet: Sheet1
	ACTIVE INGREDIENT	MOLECULE	DATE OF BEQ REGISTRATION???	IMPORTED, MADE LOCALLY	COMPANY	MADE IN CHILE	IMPORTED AS FINISHED PRODUCT ('terminado')	IMPORTED AS FINISHED BUT "REPACKAGED" LOCALLY	IMPORTED AS BULK ('granel')	"Semifinished"	"Renovation" date	State? Valid/Not Valid
	ATORVASTATINA CALCICA TRIHIDRATO	ATORVASTATINA	1997-07-16	Importado Terminado con Reacondicionamiento Local	ROERIG S.A.			1			2012-07-16	Vigente
	ATORVASTATINA CALCICA TRIHIDRATO	ATORVASTATINA	1997-07-16	Importado Terminado con Reacondicionamiento Local	ROERIG S.A.			1			2012-07-16	Vigente
	PARACETAMOL	PARACETAMOL	1997-09-17	Fabricación Nacional	MINTLAB Co. S.A.	1					2012-09-17	Vigente
	FLUOXETINA CLORHIDRATO	FLUOXETINA	1998-05-12	Fabricación Nacional	INSTITUTO SANITAS S.A.	1					2013-05-12	Vigente
	FLUCONAZOL	FLUCONAZOL	1998-04-09	Fabricación Nacional	LABORATORIOS LAFI LTDA.	1					2013-04-09	Vigente
	PARACETAMOL	PARACETAMOL	1998-04-30	Fabricación Nacional	LABORATORIO CHILE S.A.	1					2013-04-30	Vigente
	CLONAZEPAM	CLONAZEPAM	1998-05-27	Fabricación Nacional	INSTITUTO SANITAS S.A.	1					2013-05-27	Vigente
	CLONAZEPAM	CLONAZEPAM	1998-05-27	Fabricación Nacional	INSTITUTO SANITAS S.A.	1					2013-05-27	Vigente
	ZOPICLONA	ZOPICLONA	1998-05-12	Fabricación Nacional	INTERPHARMA S.A.	1					2013-05-12	Vigente
	CITALOPRAM	CITALOPRAM	1998-06-05	Fabricación Nacional	LABORATORIOS LAFI LTDA.	1					2013-06-05	Vigente
	SERTRALINA	SERTRALINA	1998-07-23	Importado Terminado	TECNOFARMA S.A.		1				2013-07-23	Vigente
	RISPERIDONA	RISPERIDONA	1998-07-31	Fabricación Nacional	LABORATORIOS ANDRÓMACO S.A.	1					2013-07-31	Vigente
	RISPERIDONA	RISPERIDONA	1998-07-31	Fabricación Nacional	LABORATORIOS ANDRÓMACO S.A.	1					2013-07-31	Vigente
	RISPERIDONA	RISPERIDONA	1998-07-31	Fabricación Nacional	LABORATORIOS ANDRÓMACO S.A.	1					2013-07-31	Vigente
	MELOXICAM	MELOXICAM	1998-12-24	Importado Terminado	PHARMA INVESTI DE CHILE S.A.		1				2013-12-24	Vigente
	CLONAZEPAM	CLONAZEPAM	1998-12-31	Fabricación Nacional	PHARMA INVESTI DE CHILE S.A.	1					2013-12-31	Vigente
	METOCLOPRAMIDA	METOCLOPRAMIDA	1968-11-20	Fabricación Nacional	LABORATORIOS SAVAL S.A.	1					2013-11-20	Vigente
	CLORFENAMINA MALEATO	CLORFENAMINA	1959-06-11	Fabricación Nacional	LABORATORIO PASTEUR S.A.	1					2013-06-11	Vigente
	HIDROCLOROTIAZIDA	HIDROCLOROTIAZIDA	1969-11-20	Fabricación Nacional	LABORATORIO CHILE S.A.	1					2013-11-20	Vigente
	PREDNISONA	PREDNISONA	1969-01-06	Fabricación Nacional	LABORATORIO CHILE S.A.	1					2013-01-06	Vigente
	ACIDO ACETILSALICILICO	ACIDO ACETILSALICILICO	1958-12-09	Fabricación Nacional	MINTLAB CO. S.A.	1					2013-12-09	Vigente
	ACICLOVIR	ACICLOVIR	1999-03-15	Fabricación Nacional	MINTLAB CO. S.A.	1					2014-03-15	Vigente
	ATORVASTATINA CALCICA TRIHIDRATO	ATORVASTATINA	1999-04-01	Fabricación Nacional	LABORATORIOS LAFI LTDA.	1					2014-04-01	Vigente
	ATORVASTATINA CALCICA TRIHIDRATO	ATORVASTATINA	1999-04-01	Fabricación Nacional	LABORATORIOS LAFI LTDA.	1					2014-04-01	Vigente
	CARVEDILOL	CARVEDILOL	1999-04-16	Fabricación Nacional	LABORATORIOS LAFI LTDA.	1					2014-04-16	Vigente
	SILDENAFIL	SILDENAFIL	1999-08-02	Fabricación Nacional	LABORATORIOS SAVAL S.A.	1					2014-08-02	Vigente
	ENALAPRIL MALEATO	ENALAPRIL	1999-07-14	Fabricación Nacional	LABORATORIOS ANDRÓMACO S.A.	1					2014-07-14	Vigente
	FINASTERIDA	FINASTERIDA	1999-08-02	Fabricación Nacional	LABORATORIOS LAFI LTDA.	1					2014-08-02	Vigente
	CARVEDILOL	CARVEDILOL	1999-08-13	Fabricación Nacional	LABORATORIOS LAFI LTDA.	1					2014-08-13	Vigente
	ACIDO ACETILSALICILICO	ACIDO ACETILSALICILICO	1999-08-31	Fabricación Nacional	MINTLAB CO. S.A.	1					2014-08-31	Vigente
	IBUPROFENO	IBUPROFENO	1999-09-15	Fabricación Nacional	MINTLAB CO. S.A.	1					2014-09-15	Vigente
	FEXOFENADINA	FEXOFENADINA	1999-09-24	Fabricación Nacional	LABORATORIOS SAVAL S.A.	1					2014-09-24	Vigente
	ATORVASTATINA CALCICA TRIHIDRATO	ATORVASTATINA	2000-03-06	Fabricación Nacional	EUROLAB LTDA.	1					2015-03-06	Vigente
	ATORVASTATINA CALCICA TRIHIDRATO	ATORVASTATINA	2000-03-06	Fabricación Nacional	EUROLAB LTDA.	1					2015-03-06	Vigente
	CITALOPRAM	CITALOPRAM	1999-11-16	Fabricación Nacional	LABORATORIOS LAFI LTDA.	1					2014-11-16	Vigente
	FUROSEMIDA	FUROSEMIDA	1971-03-18	Fabricación Nacional	LABORATORIO CHILE S.A.	1					2014-03-18	Vigente
	METILDOPA	METILDOPA	1975-07-09	Fabricación Nacional	LABORATORIO CHILE S.A.	1					2014-07-09	Vigente
	PROPRANOLOL	PROPRANOLOL	1976-01-02	Fabricación Nacional	LABORATORIO CHILE S.A.	1					2014-01-02	Vigente
	LAMOTRIGINA	LAMOTRIGINA	1999-12-06	Fabricación Nacional	LABORATORIOS LAFI LTDA.	1					2014-12-06	Vigente
	LAMOTRIGINA	LAMOTRIGINA	1999-12-06	Fabricación Nacional	LABORATORIOS LAFI LTDA.	1					2014-12-06	Vigente
	GLIBENCLAMIDA	GLIBENCLAMIDA	1976-03-29	Fabricación Nacional	LABORATORIOS ANDRÓMACO S.A.	1					2014-03-29	Vigente
	LEVOFLOXACINO	LEVOFLOXACINO	1999-12-10	Fabricación Nacional	LABORATORIOS LAFI LTDA.	1					2014-12-10	Vigente
	SERTRALINA	SERTRALINA	1999-11-25	Fabricación Nacional	LABORATORIOS SAVAL S.A.	1					2014-11-25	Vigente
	DOXAZOSINA	DOXAZOSINA	1999-12-21	Fabricación Nacional	LABORATORIO CHILE S.A.	1					2014-12-21	Vigente
	PARACETAMOL	PARACETAMOL	1977-06-23	Fabricación Nacional	LABORATORIOS ANDRÓMACO S.A.	1					2014-06-23	Vigente
	METILFENIDATO	METILFENIDATO	2000-02-09	Fabricación Nacional	PHARMA INVESTI DE CHILE S.A.	1					2015-02-09	Vigente
	VERAPAMILO	VERAPAMILO	1983-08-25	Fabricación Nacional	INSTITUTO SANITAS S.A.	1					2015-08-25	Vigente
	VERAPAMILO	VERAPAMILO	1983-08-25	Fabricación Nacional	INSTITUTO SANITAS S.A.	1					2010-08-25	Vigente
	DIAZEPAM	DIAZEPAM	2000-05-15	Fabricación Nacional	MINTLAB CO. S.A.	1					2015-05-14	Vigente
	PREDNISONA	PREDNISONA	2000-05-15	Fabricación Nacional	MINTLAB Co. S.A.	1					2015-05-14	Vigente
	PARACETAMOL	PARACETAMOL	1988-07-26	Fabricación Nacional	CHEMOPHARMA S.A.	1					2015-07-25	Vigente
	PROPRANOLOL	PROPRANOLOL	2000-05-09	Fabricación Nacional	MINTLAB Co. S.A.	1					2015-05-09	Vigente
	ATORVASTATINA CALCICA TRIHIDRATO	ATORVASTATINA	2000-05-02	Fabricación Nacional	LABORATORIO PASTEUR S.A.	1					2015-05-01	Vigente
	VALACICLOVIR	VALACICLOVIR	2000-05-03	Fabricación Nacional	PHARMA INVESTI DE CHILE S.A.	1					2015-05-03	Vigente
	NITROFURANTOINA	NITROFURANTOINA	1989-11-10	Fabricación Nacional	INSTITUTO SANITAS S.A.	1					2015-11-10	Vigente
	NITROFURANTOINA	NITROFURANTOINA	1989-11-10	Fabricación Nacional	INSTITUTO SANITAS S.A.	1					2015-11-10	Vigente
	CARBAMAZEPINA	CARBAMAZEPINA	1983-09-16	Fabricación Nacional	LABORATORIO CHILE S.A.	1					2015-09-15	Vigente
	CLORFENAMINA MALEATO	CLORFENAMINA	1986-11-20	Fabricación Nacional	LABORATORIO CHILE S.A.	1					2015-11-20	Vigente
	DIAZEPAM	DIAZEPAM	1980-10-20	Fabricación Nacional	LABORATORIO CHILE S.A.	1					2015-10-20	Vigente
	FAMOTIDINA	FAMOTIDINA	1988-05-17	Fabricación Nacional	LABORATORIO CHILE S.A.	1					2015-05-16	Vigente
	FAMOTIDINA	FAMOTIDINA	1988-05-17	Fabricación Nacional	LABORATORIO CHILE S.A.	1					2015-05-16	Vigente
	LORATADINA	LORATADINA	1989-07-31	Fabricación Nacional	LABORATORIO CHILE S.A.	1					2015-07-30	Vigente
	GLIBENCLAMIDA	GLIBENCLAMIDA	1988-06-23	Fabricación Nacional	LABORATORIO CHILE S.A.	1					2015-06-22	Vigente
	LORAZEPAM	LORAZEPAM	1982-05-18	Fabricación Nacional	LABORATORIO CHILE S.A.	1					2015-05-17	Vigente
	METOCLOPRAMIDA	METOCLOPRAMIDA	1980-05-30	Fabricación Nacional	LABORATORIO CHILE S.A.	1					2015-05-29	Vigente
	PARACETAMOL	PARACETAMOL	1984-10-25	Fabricación Nacional	LABORATORIO CHILE S.A.	1					2015-10-25	Vigente
	DOMPERIDONA	DOMPERIDONA	1988-06-06	Fabricación Nacional	LABORATORIO CHILE S.A.	1					2015-06-05	Vigente
	MEFENAMICO ACIDO	ACIDO MEFENAIMICO	1985-06-11	Fabricación Nacional	SYNTHON CHILE LTDA.	1					2015-06-10	Vigente
	TRIMEBUTINA	TRIMEBUTINA	2000-06-05	Fabricación Nacional	LABORATORIO PASTEUR S.A.	1					2015-06-04	Vigente
	HALOPERIDOL	HALOPERIDOL	1985-06-11	Fabricación Nacional	SYNTHON CHILE LTDA.	1					2015-06-10	Vigente
	HALOPERIDOL	HALOPERIDOL	1985-06-11	Fabricación Nacional	SYNTHON CHILE LTDA.	1					2015-06-10	Vigente
	AZITROMICINA	AZITROMICINA	2000-06-09	Fabricación Nacional	LABORATORIO CHILE S.A.	1					2015-06-08	Vigente
	FLUCONAZOL	FLUCONAZOL	2000-06-28	Fabricación Nacional	INTERPHARMA S.A.	1					2015-06-27	Vigente
	CARVEDILOL	CARVEDILOL	2000-07-04	Fabricación Nacional	EUROLAB LTDA.	1					2015-07-03	Vigente
	CARVEDILOL	CARVEDILOL	2000-07-04	Fabricación Nacional	EUROLAB LTDA.	1					2015-07-03	Vigente
	CARVEDILOL	CARVEDILOL	2000-07-12	Fabricación Nacional	LABORATORIO CHILE S.A.	1					2015-07-11	Vigente
	FLUOXETINA CLORHIDRATO	FLUOXETINA	1989-04-14	Fabricación Nacional	EUROLAB LTDA.	1					2015-04-13	Vigente
	ENALAPRIL MALEATO	ENALAPRIL	1986-04-28	Fabricación Nacional	EUROLAB LTDA.	1					2015-04-27	Vigente
	ENALAPRIL MALEATO	ENALAPRIL	1985-12-26	Fabricación Nacional	EUROLAB LTDA.	1					2015-12-26	Vigente
	ENALAPRIL MALEATO	ENALAPRIL	1986-04-28	Fabricación Nacional	EUROLAB LTDA.	1					2015-04-27	Vigente
	DOMPERIDONA	DOMPERIDONA	1982-06-15	Fabricación Nacional	EUROLAB LTDA.	1					2015-06-14	Vigente
	ALPRAZOLAM	ALPRAZOLAM	1986-05-20	Fabricación Nacional	LABORATORIOS SAVAL S.A.	1					2015-05-19	Vigente
	ALPRAZOLAM	ALPRAZOLAM	1986-05-20	Fabricación Nacional	LABORATORIOS SAVAL S.A.	1					2015-05-19	Vigente
	CIPROFLOXACINO CLORHIDRATO MONOHIDRATO	CIPROFLOXACINO	1988-05-25	Fabricación Nacional	LABORATORIOS SAVAL S.A.	1					2015-05-24	Vigente
	LEVOFLOXACINO	LEVOFLOXACINO	2000-08-08	Fabricación Nacional	LABORATORIO CHILE S.A.	1					2015-08-07	Vigente
	DOMPERIDONA	DOMPERIDONA	2000-08-25	Fabricación Nacional	LABORATORIO CHILE S.A.	1					2015-08-24	Vigente
	IBUPROFENO	IBUPROFENO	1989-03-29	Fabricación Nacional	LABORATORIO PASTEUR S.A.	1					2015-03-28	Vigente
	ALPRAZOLAM	ALPRAZOLAM	1988-11-28	Fabricación Nacional	LABORATORIOS ANDRÓMACO S.A.	1					2015-11-28	Vigente
	CARBAMAZEPINA	CARBAMAZEPINA	1987-04-15	Fabricación Nacional	LABORATORIOS ANDRÓMACO S.A.	1					2015-04-14	Vigente
	CEFADROXILO MONOHIDRATO	CEFADROXILO	1987-01-13	Importado Terminado con Reacondicionamiento Local	LABORATORIOS ANDRÓMACO S.A.			1			2015-01-13	Vigente
	CLOXACILINA SODICA	CLOXACILINA	1988-08-23	Importado Terminado con Reacondicionamiento Local	LABORATORIOS ANDRÓMACO S.A.			1			2010-08-23	Vigente
	ESPIRONOLACTONA	ESPIRONOLACTONA	1985-01-22	Fabricación Nacional	LABORATORIOS ANDRÓMACO S.A.	1					2015-01-22	Vigente
	METOCLOPRAMIDA	METOCLOPRAMIDA	1988-03-07	Fabricación Nacional	LABORATORIOS ANDRÓMACO S.A.	1					2015-03-07	Vigente
	TRIMEBUTINA	TRIMEBUTINA	1989-12-26	Fabricación Nacional	LABORATORIOS ANDRÓMACO S.A.	1					2015-12-26	Vigente
	ACIDO ACETILSALICILICO	ACIDO ACETILSALICILICO	1989-01-17	Fabricación Nacional	MINTLAB CO. S.A.	1					2015-01-17	Vigente
	CARBAMAZEPINA	CARBAMAZEPINA	1989-01-25	Fabricación Nacional	MINTLAB CO. S.A.	1					2015-01-25	Vigente
	CEFADROXILO MONOHIDRATO	CEFADROXILO	1988-05-23	Fabricación Nacional	MINTLAB CO. S.A.	1					2015-05-22	Vigente
	CLORFENAMINA MALEATO	CLORFENAMINA	1982-04-14	Fabricación Nacional	MINTLAB CO. S.A.	1					2015-04-13	Vigente
	PARACETAMOL	PARACETAMOL	1986-02-14	Fabricación Nacional	MINTLAB CO. S.A.	1					2015-02-14	Vigente
	ACIDO ACETILSALICILICO	ACIDO ACETILSALICILICO	1989-01-17	Fabricación Nacional	MINTLAB CO. S.A.	1					2015-01-17	Vigente
	KETOPROFENO	KETOPROFENO	1988-05-10	Fabricación Nacional	MINTLAB Co. S.A.	1					2015-05-09	Vigente
	SILDENAFIL	SILDENAFIL	2000-09-01	Fabricación Nacional	LABORATORIOS SAVAL S.A.	1					2015-09-01	Vigente
	DESLORATADINA	DESLORATADINA	2000-11-10	Importado Terminado con Reacondicionamiento Local	MERCK SHARP & DOHME CHILE LTDA.			1			2015-11-10	Vigente
	FLUCONAZOL	FLUCONAZOL	2000-10-18	Fabricación Nacional	LABORATORIO PASTEUR S.A.	1					2015-10-18	Vigente
	MELOXICAM	MELOXICAM	2000-10-16	Fabricación Nacional	LABORATORIO PASTEUR S.A.	1					2015-10-16	Vigente
	METFORMINA CLORHIDRATO	METFORMINA	2000-11-09	Fabricación Nacional	LABORATORIOS ANDRÓMACO S.A.	1					2015-11-09	Vigente
	KETOPROFENO	KETOPROFENO	2000-11-10	Fabricación Nacional	MEDIPHARM LTDA.	1					2015-11-10	Vigente
	CETIRIZINA	CETIRIZINA	2000-11-10	Fabricación Nacional	LABORATORIO CHILE S.A.	1					2015-11-10	Vigente
	CETIRIZINA	CETIRIZINA	2000-11-10	Fabricación Nacional	SYNTHON CHILE LTDA.	1					2015-11-10	Vigente
	LEVOFLOXACINO	LEVOFLOXACINO	2001-01-26	Fabricación Nacional	LABORATORIOS ANDRÓMACO S.A.	1					2016-01-26	Vigente
	GABAPENTINA	GABAPENTINA	2001-02-02	Fabricación Nacional	INSTITUTO SANITAS S.A.	1					2016-02-02	Vigente
	GABAPENTINA	GABAPENTINA	2001-02-02	Fabricación Nacional	INSTITUTO SANITAS S.A.	1					2016-02-02	Vigente
	MONTELUKAST	MONTELUKAST	2001-02-09	Fabricación Nacional	LABORATORIO CHILE S.A.	1					2016-02-09	Vigente
	BETAHISTINA	BETAHISTINA	2001-02-09	Importado Terminado con Reacondicionamiento Local	GRÜNENTHAL CHILENA LTDA.			1			2016-02-09	Vigente
	ACENOCUMAROL	ACENOCUMAROL	2001-06-06	Fabricación Nacional	LABORATORIOS ANDRÓMACO S.A.	1					2016-06-05	Vigente
	VALSARTAN	VALSARTAN	2001-03-23	Fabricación Nacional	LABORATORIOS LAFI LTDA.	1					2016-03-22	Vigente
	METILFENIDATO	METILFENIDATO	2001-04-09	Fabricación Nacional	LABORATORIOS ANDRÓMACO S.A.	1					2016-04-08	Vigente
	METILFENIDATO	METILFENIDATO	2001-04-09	Fabricación Nacional	LABORATORIOS LAFI LTDA.	1					2016-04-08	Vigente
	MELOXICAM	MELOXICAM	2001-05-29	Fabricación Nacional	LABORATORIO PASTEUR S.A.	1					2016-05-29	Vigente
	NAPROXENO	NAPROXENO SODICO	2001-05-15	Fabricación Nacional	LABORATORIO CHILE S.A.	1					2016-05-15	Vigente
	IBUPROFENO	IBUPROFENO	2001-05-25	Fabricación Nacional	OPKO CHILE S.A.	1					2016-05-25	Vigente
	IBUPROFENO	IBUPROFENO	2001-05-25	Fabricación Nacional	OPKO CHILE S.A.	1					2016-05-25	Vigente
	SILDENAFIL	SILDENAFIL	2001-05-14	Importado Terminado con Reacondicionamiento Local	GADOR LTDA.			1			2016-05-13	Vigente
	CARVEDILOL	CARVEDILOL	2001-05-22	Fabricación Nacional	LABORATORIOS LAFI LTDA.	1					2016-05-21	Vigente
	CLORFENAMINA MALEATO	CLORFENAMINA	1991-07-05	Fabricación Nacional	MEDIPHARM LTDA.	1					2016-07-05	Vigente
	PARACETAMOL	PARACETAMOL	2001-05-25	Importado Terminado	TECNOFARMA S.A.		1				2016-05-24	Vigente
	SERTRALINA	SERTRALINA	2001-05-29	Fabricación Nacional	LABORATORIOS SAVAL S.A.	1					2016-05-28	Vigente
	ACICLOVIR	ACICLOVIR	2001-06-08	Fabricación Nacional	LABORATORIO CHILE S.A.	1					2016-06-08	Vigente
	ZOPICLONA	ZOPICLONA	1994-05-25	Fabricación Nacional	MEDIPHARM LTDA.	1					2016-05-25	Vigente
	ISOTRETINOINA	ISOTRETINOINA	2001-06-06	Importado A Granel	LABORATORIOS LAFI LTDA.				1		2016-06-06	Vigente
	DIGOXINA	DIGOXINA	2001-07-03	Fabricación Nacional	SYNTHON CHILE LTDA.	1					2016-07-02	Vigente
	METILFENIDATO	METILFENIDATO	1996-12-21	Importado Terminado	PHARMAVITA S.A.		1				2011-12-21	Vigente
	ALPRAZOLAM	ALPRAZOLAM	1996-01-17	Fabricación Nacional	LABORATORIO CHILE S.A.	1					2016-01-17	Vigente
	ATENOLOL	ATENOLOL	1997-01-21	Fabricación Nacional	LABORATORIO CHILE S.A.	1					2016-01-21	Vigente
	CLOMIPRAMINA CLORHIDRATO	CLOMIPRAMINA	1993-03-17	Fabricación Nacional	LABORATORIO CHILE S.A.	1					2016-03-17	Vigente
	AZITROMICINA	AZITROMICINA	1996-01-10	Fabricación Nacional	LABORATORIO CHILE S.A.	1					2016-01-10	Vigente
	CIPROFLOXACINO CLORHIDRATO MONOHIDRATO	CIPROFLOXACINO	1992-01-31	Fabricación Nacional	LABORATORIO CHILE S.A.	1					2016-01-31	Vigente
	KETOPROFENO	KETOPROFENO	2001-10-02	Fabricación Nacional	LABORATORIO BAGÓ DE CHILE S.A.	1					2016-10-02	Vigente
	CLONAZEPAM	CLONAZEPAM	1993-04-19	Fabricación Nacional	LABORATORIO CHILE S.A.	1					2016-04-18	Vigente
	CLONAZEPAM	CLONAZEPAM	1993-04-15	Fabricación Nacional	LABORATORIO CHILE S.A.	1					2016-04-14	Vigente
	PREDNISONA	PREDNISONA	1993-04-15	Fabricación Nacional	LABORATORIO CHILE S.A.	1					2016-04-14	Vigente
	PREDNISONA	PREDNISONA	1994-04-28	Fabricación Nacional	LABORATORIO CHILE S.A.	1					2016-04-27	Vigente
	DOXICICLINA HICLATO MONOHIDRATO CLORHIDRATO	DOXICICLINA	1992-11-25	Fabricación Nacional	LABORATORIO CHILE S.A.	1					2016-11-25	Vigente
	KETOPROFENO	KETOPROFENO	1994-04-21	Fabricación Nacional	LABORATORIO CHILE S.A.	1					2016-04-20	Vigente
	FLUOXETINA CLORHIDRATO	FLUOXETINA	1996-05-30	Fabricación Nacional	LABORATORIO CHILE S.A.	1					2016-05-29	Vigente
	GEMFIBROZILO	GEMFIBROZILO	1992-01-23	Fabricación Nacional	LABORATORIO CHILE S.A.	1					2016-01-23	Vigente
	CIPROFLOXACINO CLORHIDRATO MONOHIDRATO	CIPROFLOXACINO	1990-01-30	Fabricación Nacional	LABORATORIO CHILE S.A.	1					2016-01-30	Vigente
	METFORMINA CLORHIDRATO	METFORMINA)	1995-12-15	Fabricación Nacional	LABORATORIO CHILE S.A.	1					2016-12-15	Vigente
	LORATADINA	LORATADINA	1997-01-21	Fabricación Nacional	LABORATORIO CHILE S.A.	1					2016-01-21	Vigente
	PAROXETINA	PAROXETINA	1996-12-19	Fabricación Nacional	LABORATORIO CHILE S.A.	1					2016-12-19	Vigente
	CLARITROMICINA	CLARITROMICINA	1997-04-16	Fabricación Nacional	LABORATORIO CHILE S.A.	1					2016-04-15	Vigente
	LOSARTAN POTASICO	LOSARTAN	1997-01-24	Fabricación Nacional	LABORATORIO CHILE S.A.	1					2016-01-24	Vigente
	FLUOXETINA CLORHIDRATO	FLUOXETINA	1993-01-05	Fabricación Nacional	LABORATORIO CHILE S.A.	1					2016-01-05	Vigente
	ACICLOVIR	ACICLOVIR	1997-01-08	Fabricación Nacional	LABORATORIO CHILE S.A.	1					2016-01-08	Vigente
	ACICLOVIR	ACICLOVIR	1991-11-08	Fabricación Nacional	LABORATORIO CHILE S.A.	1					2016-11-08	Vigente
	PARACETAMOL	PARACETAMOL	2001-08-21	Fabricación Nacional	LABORATORIOS ANDRÓMACO S.A.	1					2016-08-20	Vigente
	MEFENAMICO ACIDO	ACIDO MEFENAIMICO	2001-08-01	Fabricación Nacional	SYNTHON CHILE LTDA.	1					2016-08-01	Vigente
	CIPROFLOXACINO CLORHIDRATO MONOHIDRATO	CIPROFLOXACINO	1990-03-29	Importado a Granel	CHEMOPHARMA S.A.				1		2016-03-28	Vigente
	LOSARTAN POTASICO	LOSARTAN	1997-03-20	Importado a Granel	CHEMOPHARMA S.A.				1		2016-03-19	Vigente
	ZOPICLONA	ZOPICLONA	1992-09-29	Fabricación Nacional	CHEMOPHARMA S.A.	1					2016-09-28	Vigente
	ALENDRONATO	ACIDO ALENDRONICO	2001-09-27	Fabricación Nacional	LABORATORIOS LAFI LTDA.	1					2016-09-26	Vigente
	FLUOXETINA CLORHIDRATO	FLUOXETINA	1990-02-13	Fabricación Nacional	INSTITUTO SANITAS S.A.	1					2016-02-13	Vigente
	FINASTERIDA	FINASTERIDA	1996-12-18	Fabricación Nacional	INSTITUTO SANITAS S.A.	1					2011-12-18	Vigente
	PAROXETINA	PAROXETINA	1996-11-08	Fabricación Nacional	INSTITUTO SANITAS S.A.	1					2011-11-08	Vigente
	LOSARTAN POTASICO	LOSARTAN	1996-12-31	Importado a Granel	INSTITUTO SANITAS S.A.				1		2011-12-31	Vigente
	ZOLPIDEM	ZOLPIDEM	1995-04-12	Fabricación Nacional	INSTITUTO SANITAS S.A.	1					2016-04-11	Vigente
	ACENOCUMAROL	ACENOCUMAROL	2001-09-26	Fabricación Nacional	SYNTHON CHILE LTDA.	1					2016-09-25	Vigente
	NAPROXENO	NAPROXENO	1994-08-18	Fabricación Nacional	INTERPHARMA S.A.	1					2016-08-17	Vigente
	CLARITROMICINA	CLARITROMICINA	1997-02-19	Fabricación Nacional	INTERPHARMA S.A.	1					2016-02-19	Vigente
	SILDENAFIL	SILDENAFIL	2001-10-22	Fabricación Nacional	INSTITUTO SANITAS S.A.	1					2016-10-22	Vigente
	SILDENAFIL	SILDENAFIL	2001-10-22	Fabricación Nacional	INSTITUTO SANITAS S.A.	1					2016-10-22	Vigente
	SILDENAFIL	SILDENAFIL	2001-10-22	Fabricación Nacional	CHEMOPHARMA S.A.	1					2016-10-22	Vigente
	SILDENAFIL	SILDENAFIL	2001-10-22	Fabricación Nacional	CHEMOPHARMA S.A.	1					2016-10-22	Vigente
	PAROXETINA	PAROXETINA	2001-11-14	Fabricación Nacional	LABORATORIOS ANDRÓMACO S.A.	1					2011-11-14	Vigente
	NITRENDIPINO	NITRENDIPINO	2001-10-22	Fabricación Nacional	SYNTHON CHILE LTDA.	1					2016-10-22	Vigente
	FLUOXETINA CLORHIDRATO	FLUOXETINA	1991-02-28	Fabricación Nacional	LABORATORIO BAGÓ DE CHILE S.A.	1					2016-02-27	Vigente
	ALPRAZOLAM	ALPRAZOLAM	1991-08-02	Fabricación Nacional	LABORATORIO BAGÓ DE CHILE S.A.	1					2016-08-02	Vigente
	CETIRIZINA	CETIRIZINA	1994-02-23	Fabricación Nacional	LABORATORIO BAGÓ DE CHILE S.A.	1					2016-02-23	Vigente
	CICLOBENZAPRINA	CICLOBENZAPRINA	1997-01-17	Fabricación Nacional	LABORATORIO BAGÓ DE CHILE S.A.	1					2016-01-17	Vigente
	MIRTAZAPINA	MIRTAZAPINA	2001-12-13	Fabricación Nacional	LABORATORIOS LAFI LTDA.	1					2011-12-13	Vigente
	MIRTAZAPINA	MIRTAZAPINA	2001-12-11	Importado Terminado	TECNOFARMA S.A.		1				2016-12-11	Vigente
	NAPROXENO	NAPROXENO	1995-02-11	Fabricación Nacional	EUROLAB LTDA.	1					2016-02-11	Vigente
	NAPROXENO	NAPROXENO	1995-02-14	Fabricación Nacional	EUROLAB LTDA.	1					2016-02-14	Vigente
	CLARITROMICINA	CLARITROMICINA	1997-03-20	Fabricación Nacional	EUROLAB LTDA.	1					2016-03-19	Vigente
	ACICLOVIR	ACICLOVIR	1990-04-10	Fabricación Nacional	EUROLAB LTDA.	1					2016-04-09	Vigente
	ZOLPIDEM	ZOLPIDEM	1994-10-25	Fabricación Nacional	EUROLAB LTDA.	1					2016-10-25	Vigente
	ZOLPIDEM	ZOLPIDEM	1994-11-18	Fabricación Nacional	EUROLAB LTDA.	1					2016-11-18	Vigente
	AZITROMICINA	AZITROMICINA	1996-02-14	Fabricación Nacional	EUROLAB LTDA.	1					2016-02-14	Vigente
	ATORVASTATINA CALCICA TRIHIDRATO	ATORVASTATINA	2001-11-28	Fabricación Nacional	LABORATORIO PASTEUR S.A.	1					2011-11-28	Vigente
	ACICLOVIR	ACICLOVIR	1995-02-17	Fabricación Nacional	MINTLAB CO. S.A.	1					2016-02-17	Vigente
	ALPRAZOLAM	ALPRAZOLAM	1993-04-15	Fabricación Nacional	MINTLAB CO. S.A.	1					2016-04-14	Vigente
	ALPRAZOLAM	ALPRAZOLAM	1993-04-15	Fabricación Nacional	MINTLAB CO. S.A.	1					2016-04-14	Vigente
	ATENOLOL	ATENOLOL	1993-05-25	Fabricación Nacional	MINTLAB CO. S.A.	1					2016-05-24	Vigente
	ATENOLOL	ATENOLOL	1993-05-25	Fabricación Nacional	MINTLAB CO. S.A.	1					2016-05-24	Vigente
	CIPROFLOXACINO CLORHIDRATO MONOHIDRATO	CIPROFLOXACINO	1993-05-20	Fabricación Nacional	MINTLAB CO. S.A.	1					2016-05-19	Vigente
	ENALAPRIL MALEATO	ENALAPRIL	1994-05-26	Fabricación Nacional	MINTLAB CO. S.A.	1					2016-05-25	Vigente
	ENALAPRIL MALEATO	ENALAPRIL	1994-05-26	Fabricación Nacional	MINTLAB CO. S.A.	1					2016-05-25	Vigente
	ENALAPRIL MALEATO	ENALAPRIL	1994-05-26	Fabricación Nacional	MINTLAB CO. S.A.	1					2016-05-25	Vigente
	FLUOXETINA CLORHIDRATO	FLUOXETINA	1996-12-18	Fabricación Nacional	MINTLAB CO. S.A.	1					2011-12-18	Vigente
	GLIBENCLAMIDA	GLIBENCLAMIDA	1993-05-19	Fabricación Nacional	MINTLAB CO. S.A.	1					2016-05-18	Vigente
	KETOPROFENO	KETOPROFENO	1994-11-29	Fabricación Nacional	MINTLAB CO. S.A.	1					2011-11-29	Vigente
	LOSARTAN POTASICO	LOSARTAN	1997-02-20	Importado Terminado con Reacondicionamiento Local	PHARMA INVESTI DE CHILE S.A.			1			2016-02-20	Vigente
	ZOLPIDEM	ZOLPIDEM HEMITARTRATO	1995-05-29	Fabricación Nacional	PHARMA INVESTI DE CHILE S.A.	1					2016-05-29	Vigente
	AMOXICILINA ACIDO CLAVULANICO	AMOXICILINA+CLAVULANICO	2001-12-31	Importado Terminado con Reacondicionamiento Local	LABORATORIOS LAFI LTDA.			1			2011-12-31	Vigente
	CETIRIZINA	CETIRIZINA	2001-12-31	Fabricación Nacional	MINTLAB CO. S.A.	1					2011-12-31	Vigente
	CETIRIZINA	CETIRIZINA	2001-12-31	Fabricación Nacional	MINTLAB CO. S.A.	1					2011-12-31	Vigente
	CLONAZEPAM	CLONAZEPAM	2001-12-31	Fabricación Nacional	LABORATORIOS LAFI LTDA.	1					2011-12-31	Vigente
	ZIDOVUDINA	ZIDOVUDINA	2001-12-31	Importado Terminado con Reacondicionamiento Local	LABORATORIOS ANDRÓMACO S.A.			1			2011-12-31	Vigente
	CARVEDILOL	CARVEDILOL	2001-12-27	Fabricación Nacional	LABORATORIO CHILE S.A.	1					2016-12-27	Vigente
	NAPROXENO	NAPROXENO	2001-12-31	Fabricación Nacional	LABORATORIOS ANDRÓMACO S.A.	1					2011-12-31	Vigente
	IBUPROFENO	IBUPROFENO	2001-12-31	Fabricación Nacional	MINTLAB CO. S.A.	1					2011-12-31	Vigente
	ZOLPIDEM	ZOLPIDEM	1995-12-04	Importado Terminado	TECNOFARMA S.A.		1				2016-12-04	Vigente
	TAMOXIFENO CITRATO	TAMOXIFENO	1993-05-19	Importado Terminado	TECNOFARMA S.A.		1				2016-05-18	Vigente
	ENALAPRIL MALEATO	ENALAPRIL	1995-08-21	Fabricación Nacional	LABORATORIO MAVER S.A.	1					2016-08-20	Vigente
	PAROXETINA	PAROXETINA	1995-07-11	Fabricación Nacional	ITF - LABOMED FARMACÉUTICA LTDA.	1					2016-07-11	Vigente
	LOSARTAN POTASICO	LOSARTAN	1996-07-16	Fabricación Nacional	LABORATORIOS LAFI LTDA.	1					2016-07-16	Vigente
	CICLOBENZAPRINA	CICLOBENZAPRINA	1991-03-21	Fabricación Nacional	LABORATORIOS LAFI LTDA.	1					2016-03-20	Vigente
	CLONAZEPAM	CLONAZEPAM	1996-08-06	Fabricación Nacional	LABORATORIOS LAFI LTDA.	1					2011-08-06	Vigente
	CLONAZEPAM	CLONAZEPAM	1996-08-06	Fabricación Nacional	LABORATORIOS LAFI LTDA.	1					2016-08-06	Vigente
	AZITROMICINA	AZITROMICINA	1997-01-21	Fabricación Nacional	LABORATORIOS ANDRÓMACO S.A.	1					2016-01-21	Vigente
	FUROSEMIDA	FUROSEMIDA	1992-12-02	Fabricación Nacional	LABORATORIOS ANDRÓMACO S.A.	1					2011-12-02	Vigente
	TRIMEBUTINA	TRIMEBUTINA	1990-01-23	Fabricación Nacional	LABORATORIOS ANDRÓMACO S.A.	1					2016-01-23	Vigente
	CLORFENAMINA MALEATO	CLORFENAMINA	1991-09-27	Fabricación Nacional	LABORATORIO PASTEUR S.A.	1					2016-09-26	Vigente
	PREDNISONA	PREDNISONA	1993-05-10	Fabricación Nacional	LABORATORIO PASTEUR S.A.	1					2016-05-09	Vigente
	PREDNISONA	PREDNISONA	1993-05-10	Fabricación Nacional	LABORATORIO PASTEUR S.A.	1					2016-05-09	Vigente
	METRONIDAZOL	METRONIDAZOL	1993-05-25	Fabricación Nacional	LABORATORIO PASTEUR S.A.	1					2016-05-25	Vigente
	PARACETAMOL	PARACETAMOL	1995-02-24	Fabricación Nacional	LABORATORIO VALMA S.A.	1					2016-02-24	Vigente
	LAMIVUDINA	LAMIVUDINA	2002-02-01	Importado Terminado con Reacondicionamiento Local	LABORATORIOS ANDRÓMACO S.A.			1			2012-02-01	Vigente
	OLANZAPINA	OLANZAPINA	2002-02-15	Fabricación Nacional	INSTITUTO SANITAS S.A.	1					2012-02-15	Vigente
	OLANZAPINA	OLANZAPINA	2002-02-15	Fabricación Nacional	INSTITUTO SANITAS S.A.	1					2012-02-15	Vigente
	SILDENAFIL	SILDENAFIL	2002-03-28	Fabricación Nacional	LABORATORIO CHILE S.A.	1					2012-03-28	Vigente
	SILDENAFIL	SILDENAFIL	2002-03-28	Fabricación Nacional	LABORATORIO CHILE S.A.	1					2012-03-28	Vigente
	CITALOPRAM	CITALOPRAM	2002-05-06	Importado Terminado	PHARMA INVESTI DE CHILE S.A.		1				2012-05-06	Vigente
	TOPIRAMATO	TOPIRAMATO	2002-06-28	Fabricación Nacional	LABORATORIOS LAFI LTDA.	1					2012-06-28	Vigente
	METFORMINA CLORHIDRATO	METFORMINA	2002-04-09	Importado a Granel	INSTITUTO SANITAS S.A.				1		2012-04-09	Vigente
	METFORMINA CLORHIDRATO	METFORMINA	2002-04-09	Importado a Granel	CHEMOPHARMA S.A.				1		2012-04-09	Vigente
	DONEPECILO	DONEPECILO	2002-05-17	Fabricación Nacional	LABORATORIOS ANDRÓMACO S.A.	1					2012-05-17	Vigente
	CARVEDILOL	CARVEDILOL	2002-05-06	Fabricación Nacional	LABORATORIO BAGÓ DE CHILE S.A.	1					2012-05-06	Vigente
	CICLOBENZAPRINA	CICLOBENZAPRINA	2002-06-03	Fabricación Nacional	MINTLAB CO. S.A.	1					2012-06-03	Vigente
	CICLOBENZAPRINA	CICLOBENZAPRINA	2002-05-28	Fabricación Nacional	MINTLAB CO. S.A.	1					2012-05-28	Vigente
	CARVEDILOL	CARVEDILOL	2002-06-11	Fabricación Nacional	INSTITUTO SANITAS S.A.	1					2012-06-11	Vigente
	LAMOTRIGINA	LAMOTRIGINA	2002-06-11	Fabricación Nacional	LABORATORIOS ANDRÓMACO S.A.	1					2012-06-11	Vigente
	LAMOTRIGINA	LAMOTRIGINA	2002-06-11	Fabricación Nacional	LABORATORIOS ANDRÓMACO S.A.	1					2012-06-11	Vigente
	LAMOTRIGINA	LAMOTRIGINA	2002-06-11	Fabricación Nacional	LABORATORIOS ANDRÓMACO S.A.	1					2012-06-11	Vigente
	PREDNISONA	PREDNISONA	2002-06-28	Fabricación Nacional	MEDIPHARM LTDA.	1					2012-06-28	Vigente
	ATORVASTATINA CALCICA TRIHIDRATO	ATORVASTATINA	2002-10-01	Fabricación Nacional	LABORATORIO PASTEUR S.A.	1					2012-10-01	Vigente
	CLONAZEPAM	CLONAZEPAM	2002-07-10	Fabricación Nacional	MEDIPHARM LTDA.	1					2012-11-20	Vigente
	RISPERIDONA	RISPERIDONA	2002-08-08	Importado Terminado	PHARMA INVESTI DE CHILE S.A.		1				2012-08-08	Vigente
	MIRTAZAPINA	MIRTAZAPINA	2002-08-20	Fabricación Nacional	LABORATORIOS LAFI LTDA.	1					2012-08-20	Vigente
	TRIMEBUTINA	TRIMEBUTINA	2002-09-16	Fabricación Nacional	MINTLAB CO. S.A.	1					2012-09-16	Vigente
	SERTRALINA	SERTRALINA	2002-12-30	Fabricación Nacional	MINTLAB CO. S.A.	1					2012-12-30	Vigente
	SERTRALINA	SERTRALINA	2002-12-30	Fabricación Nacional	MINTLAB CO. S.A.	1					2012-12-30	Vigente
	LOSARTAN POTASICO	LOSARTAN	2002-10-29	Fabricación Nacional	LABORATORIOS LAFI LTDA.	1					2012-12-30	Vigente
	QUETIAPINA	QUETIAPINA	2002-10-30	Fabricación Nacional	LABORATORIOS RECALCINE S.A.	1					2012-10-30	Vigente
	QUETIAPINA	QUETIAPINA	2002-10-30	Fabricación Nacional	LABORATORIOS RECALCINE S.A.	1					2012-10-30	Vigente
	QUETIAPINA	QUETIAPINA	2002-10-30	Fabricación Nacional	LABORATORIOS RECALCINE S.A.	1					2012-10-30	Vigente
	ZIDOVUDINA LAMIVUDINA	LAMIVUDINA + ZIDOVUDINA	2002-12-12	Importado Terminado con Reacondicionamiento Local	LABORATORIOS ANDRÓMACO S.A.			1			2012-12-13	Vigente
	IBUPROFENO	IBUPROFENO	2002-12-30	Fabricación Nacional	LABORATORIO PASTEUR S.A.	1					2012-12-30	Vigente
	AMOXICILINA ACIDO CLAVULANICO	AMOXICILINA+CLAVULANICO	1997-09-08	Fabricación Nacional	LABORATORIOS SAVAL S.A.	1					2012-09-08	Vigente
	LEVONORGESTREL	LEVONORGESTREL	2002-12-30	Fabricación Nacional	LABORATORIOS SILESIA S.A.	1					2012-12-30	Vigente
	LEVOTIROXINA SODICA	LEVOTIROXINA	2003-02-17	Importado Terminado con Reacondicionamiento Local	LABORATORIO BAGÓ DE CHILE S.A.			1			2013-02-17	Vigente
	LEFLUNOMIDA	LEFLUNOMIDA	2003-06-02	Fabricación Nacional	LABORATORIOS RECALCINE S.A.	1					2013-06-02	Vigente
	ATORVASTATINA CALCICA TRIHIDRATO	ATORVASTATINA	2003-06-24	Fabricación Nacional	LABORATORIOS LAFI LTDA.	1					2013-06-24	Vigente
	ESCITALOPRAM	ESCITALOPRAM	2003-07-15	Fabricación Nacional	LABORATORIOS RECALCINE S.A.	1					2013-07-15	Vigente
	ESCITALOPRAM	ESCITALOPRAM	2003-07-15	Fabricación Nacional	LABORATORIOS RECALCINE S.A.	1					2013-07-15	Vigente
	PREDNISONA	PREDNISONA	2003-07-29	Fabricación Nacional	LABORATORIO PASTEUR S.A.	1					2013-07-29	Vigente
	TOPIRAMATO	TOPIRAMATO	2003-11-02	Importado Terminado	TECNOFARMA S.A.		1				2013-11-03	Vigente
	CLONAZEPAM	CLONAZEPAM	2003-11-06	Fabricación Nacional	LABORATORIO CHILE S.A.	1					2013-11-06	Vigente
	CLONAZEPAM	CLONAZEPAM	2003-11-05	Fabricación Nacional	LABORATORIO CHILE S.A.	1					2013-11-05	Vigente
	SERTRALINA	SERTRALINA	2003-11-25	Fabricación Nacional	LABORATORIO CHILE S.A.	1					2013-11-25	Vigente
	MONTELUKAST	MONTELUKAST	2003-12-15	Fabricación Nacional	LABORATORIOS RECALCINE S.A.	1					2013-12-15	Vigente
	FLUOXETINA CLORHIDRATO	FLUOXETINA	2003-12-31	Fabricación Nacional	MINTLAB CO. S.A.	1					2013-12-31	Vigente
	CLORFENAMINA MALEATO	CLORFENAMINA	2003-12-31	Fabricación Nacional	MINTLAB CO. S.A.	1					2013-12-31	Vigente
	SILDENAFIL	SILDENAFIL	2003-12-31	Importado A Granel	SYNTHON CHILE LTDA.				1		2013-12-31	Vigente
	SILDENAFIL	SILDENAFIL	2003-12-31	Importado A Granel	SYNTHON CHILE LTDA.				1		2013-12-31	Vigente
	MICOFENOLATO MOFETILO	MICOFENOLATO MOFETILO	2003-12-31	Fabricación Nacional	LABORATORIOS RECALCINE S.A.	1					2013-12-31	Vigente
	MICOFENOLATO MOFETILO	MICOFENOLATO MOFETILO	2004-01-30	Fabricación Nacional	LABORATORIOS RECALCINE S.A.	1					2014-01-30	Vigente
	MELOXICAM	MELOXICAM	2004-03-15	Fabricación Nacional	LABORATORIO PASTEUR S.A.	1					2014-03-15	Vigente
	LEVETIRACETAM	LEVETIRACETAM	2004-03-15	Fabricación Nacional	LABORATORIOS RECALCINE S.A.	1					2014-03-15	Vigente
	LEVETIRACETAM	LEVETIRACETAM	2004-03-15	Fabricación Nacional	LABORATORIOS RECALCINE S.A.	1					2014-03-15	Vigente
	CLONAZEPAM	CLONAZEPAM	2004-03-22	Fabricación Nacional	MINTLAB CO. S.A.	1					2014-03-22	Vigente
	CLONAZEPAM	CLONAZEPAM	2004-03-20	Fabricación Nacional	MINTLAB CO. S.A.	1					2014-03-20	Vigente
	CLONAZEPAM	CLONAZEPAM	2004-03-22	Fabricación Nacional	MINTLAB CO. S.A.	1					2014-03-22	Vigente
	CLONAZEPAM	CLONAZEPAM	2004-03-22	Fabricación Nacional	MINTLAB CO. S.A.	1					2014-03-22	Vigente
	CICLOBENZAPRINA	CICLOBENZAPRINA	2004-03-25	Fabricación Nacional	LABORATORIO BAGÓ DE CHILE S.A.	1					2014-03-25	Vigente
	CLARITROMICINA	CLARITROMICINA	2004-04-28	Fabricación Nacional	LABORATORIO CHILE S.A.	1					2014-04-28	Vigente
	LEVOTIROXINA SODICA	LEVOTIROXINA	2004-04-20	Importado Terminado con Reacondicionamiento Local	LABORATORIO BAGÓ DE CHILE S.A.			1			2014-04-20	Vigente
	LEVOTIROXINA SODICA	LEVOTIROXINA	2004-04-20	Importado Terminado con Reacondicionamiento Local	LABORATORIO BAGÓ DE CHILE S.A.			1			2014-04-20	Vigente
	SILDENAFIL	SILDENAFIL	2004-05-10	Fabricación Nacional	MINTLAB CO. S.A.	1					2014-05-10	Vigente
	SILDENAFIL	SILDENAFIL	2004-05-10	Fabricación Nacional	MINTLAB CO. S.A.	1					2014-05-10	Vigente
	PAROXETINA	PAROXETINA	2004-05-06	Fabricación Nacional	LABORATORIO CHILE S.A.	1					2014-05-06	Vigente
	LOSARTAN POTASICO	LOSARTAN	2004-05-06	Fabricación Nacional	LABORATORIO CHILE S.A.	1					2014-05-06	Vigente
	MELOXICAM	MELOXICAM	2004-05-06	Fabricación Nacional	LABORATORIO CHILE S.A.	1					2014-05-06	Vigente
	CETIRIZINA	CETIRIZINA	2004-05-11	Fabricación Nacional	LABORATORIO CHILE S.A.	1					2014-05-11	Vigente
	ENALAPRIL MALEATO	ENALAPRIL	2004-05-17	Fabricación Nacional	MINTLAB CO. S.A.	1					2014-05-17	Vigente
	ENALAPRIL MALEATO	ENALAPRIL	2004-05-17	Fabricación Nacional	MINTLAB CO. S.A.	1					2014-05-17	Vigente
	ENALAPRIL MALEATO	ENALAPRIL	2004-05-17	Fabricación Nacional	MINTLAB CO. S.A.	1					2014-05-17	Vigente
	FEXOFENADINA	FEXOFENADINA	2004-06-02	Fabricación Nacional	LABORATORIOS SAVAL S.A.	1					2014-06-02	Vigente
	PROPRANOLOL	PROPRANOLOL	2004-05-20	Fabricación Nacional	MINTLAB CO. S.A.	1					2014-05-20	Vigente
	SILDENAFIL	SILDENAFIL	2004-05-26	Fabricación Nacional	MINTLAB CO. S.A.	1					2014-05-26	Vigente
	SILDENAFIL	SILDENAFIL	2004-05-26	Fabricación Nacional	MINTLAB CO. S.A.	1					2014-05-26	Vigente
	CLARITROMICINA	CLARITROMICINA	2004-06-08	Fabricación Nacional	LABORATORIOS ANDRÓMACO S.A.	1					2014-06-08	Vigente
	NAPROXENO	NAPROXENO	2004-06-18	Fabricación Nacional	LABORATORIOS ANDRÓMACO S.A.	1					2014-06-18	Vigente
	TACROLIMUS	TACROLIMUS	2004-07-13	Fabricación Nacional	LABORATORIOS RECALCINE S.A.	1					2014-07-13	Vigente
	SERTRALINA	SERTRALINA	2004-06-24	Fabricación Nacional	MINTLAB CO. S.A.	1					2014-06-24	Vigente
	SERTRALINA	SERTRALINA	2004-06-24	Fabricación Nacional	MINTLAB CO. S.A.	1					2014-06-24	Vigente
	ATORVASTATINA CALCICA TRIHIDRATO	ATORVASTATINA	2004-07-09	Fabricación Nacional	EUROLAB LTDA.	1					2014-07-09	Vigente
	DOMPERIDONA	DOMPERIDONA	2004-07-15	Fabricación Nacional	LABORATORIO BAGÓ DE CHILE S.A.	1					2014-07-15	Vigente
	ATORVASTATINA CALCICA TRIHIDRATO	ATORVASTATINA	2004-07-19	Fabricación Nacional	LABORATORIO PASTEUR S.A.	1					2014-07-19	Vigente
	LOSARTAN POTASICO	LOSARTAN	2004-07-30	Importado Terminado con Reacondicionamiento Local	PHARMA INVESTI DE CHILE S.A.			1			2014-07-30	Vigente
	DESLORATADINA	DESLORATADINA	2004-08-18	Fabricación Nacional	LABORATORIOS SAVAL S.A.	1					2014-08-18	Vigente
	KETOPROFENO	KETOPROFENO	2004-07-30	Fabricación Nacional	LABORATORIOS ANDRÓMACO S.A.	1					2014-07-30	Vigente
	CLARITROMICINA	CLARITROMICINA	1999-10-28	Fabricación Nacional	LABORATORIOS ANDRÓMACO S.A.	1					2014-10-28	Vigente
	METFORMINA CLORHIDRATO	METFORMINA	2004-08-09	Fabricación Nacional	LABORATORIO BAGÓ DE CHILE S.A.	1					2014-08-09	Vigente
	AMOXICILINA ACIDO CLAVULANICO	AMOXICILINA+CLAVULANICO	1999-04-19	Fabricación Nacional	LABORATORIO PASTEUR S.A.	1					2014-04-19	Vigente
	GABAPENTINA	GABAPENTINA	2004-09-24	Fabricación Nacional	LABORATORIOS ANDRÓMACO S.A.	1					2014-09-24	Vigente
	LEVOCETIRIZINA	LEVOCETIRIZINA	2004-09-24	Fabricación Nacional	LABORATORIO BAGÓ DE CHILE S.A.	1					2014-09-24	Vigente
	LEVOFLOXACINO	LEVOFLOXACINO	2004-10-25	Fabricación Nacional	LABORATORIOS ANDRÓMACO S.A.	1					2014-10-25	Vigente
	MELOXICAM	MELOXICAM	2004-10-25	Fabricación Nacional	MINTLAB CO. S.A.	1					2014-10-25	Vigente
	MELOXICAM	MELOXICAM	2004-10-25	Fabricación Nacional	MINTLAB CO. S.A.	1					2014-10-25	Vigente
	MELOXICAM	MELOXICAM	2004-10-25	Fabricación Nacional	MINTLAB CO. S.A.	1					2014-10-25	Vigente
	MELOXICAM	MELOXICAM	2004-10-25	Fabricación Nacional	MINTLAB CO. S.A.	1					2014-10-25	Vigente
	LOSARTAN POTASICO	LOSARTAN	2004-11-25	Fabricación Nacional	MINTLAB CO. S.A.	1					2014-11-25	Vigente
	LOSARTAN POTASICO	LOSARTAN	2004-11-25	Fabricación Nacional	MINTLAB CO. S.A.	1					2014-11-25	Vigente
	FLUOXETINA CLORHIDRATO	FLUOXETINA	2004-12-09	Fabricación Nacional	LABORATORIOS ANDRÓMACO S.A.	1					2014-12-09	Vigente
	DESLORATADINA	DESLORATADINA	2004-12-22	Fabricación Nacional	MINTLAB Co. S.A.	1					2014-12-22	Vigente
	DESLORATADINA	DESLORATADINA	2004-12-22	Fabricación Nacional	MINTLAB CO. S.A.	1					2014-12-22	Vigente
	CARVEDILOL	CARVEDILOL	2004-12-28	Fabricación Nacional	LABORATORIO CHILE S.A.	1					2014-12-28	Vigente
	PREDNISONA	PREDNISONA	2004-12-28	Fabricación Nacional	LABORATORIO CHILE S.A.	1					2014-12-28	Vigente
	AZITROMICINA	AZITROMICINA	1999-07-14	Fabricación Nacional	MINTLAB CO. S.A.	1					2014-07-14	Vigente
	CLARITROMICINA	CLARITROMICINA	1999-04-19	Fabricación Nacional	CHEMOPHARMA S.A.	1					2014-04-19	Vigente
	CLORFENAMINA MALEATO	CLORFENAMINA	2005-01-24	Fabricación Nacional	LABORATORIOS ANDRÓMACO S.A.	1					2015-01-24	Vigente
	ESCITALOPRAM	ESCITALOPRAM	2005-01-24	Fabricación Nacional	LABORATORIOS SAVAL S.A.	1					2015-01-24	Vigente
	ATORVASTATINA CALCICA TRIHIDRATO	ATORVASTATINA	2005-01-27	Fabricación Nacional	MINTLAB CO. S.A.	1					2015-01-27	Vigente
	ATORVASTATINA CALCICA TRIHIDRATO	ATORVASTATINA	2005-01-27	Fabricación Nacional	MINTLAB CO. S.A.	1					2015-01-27	Vigente
	DESLORATADINA	DESLORATADINA	2005-01-31	Importado Terminado	PHARMA INVESTI DE CHILE S.A.		1				2015-01-31	Vigente
	METILFENIDATO	METILFENIDATO	2005-03-17	Importado Terminado	PHARMAVITA S.A.		1				2015-03-17	Vigente
	DESLORATADINA	DESLORATADINA	2005-03-11	Fabricación Nacional	LABORATORIOS ANDRÓMACO S.A.	1					2015-03-11	Vigente
	METFORMINA CLORHIDRATO	METFORMINA	2005-03-21	Fabricación Nacional	LABORATORIO CHILE S.A.	1					2015-03-21	Vigente
	ARIPIPRAZOL	ARIPIPRAZOL	2005-08-08	Fabricación Nacional	LABORATORIOS RECALCINE S.A.	1					2015-08-08	Vigente
	ARIPIPRAZOL	ARIPIPRAZOL	2005-08-08	Fabricación Nacional	LABORATORIOS RECALCINE S.A.	1					2015-08-08	Vigente
	CICLOBENZAPRINA	CICLOBENZAPRINA	2005-03-30	Fabricación Nacional	LABORATORIO CHILE S.A.	1					2015-03-29	Vigente
	VALSARTAN	VALSARTAN	2005-05-31	Fabricación Nacional	LABORATORIO CHILE S.A.	1					2015-05-30	Vigente
	VALSARTAN	VALSARTAN	2005-05-31	Fabricación Nacional	LABORATORIO CHILE S.A.	1					2015-05-30	Vigente
	LEVETIRACETAM	LEVETIRACETAM	2005-05-16	Importado Terminado	PHARMA INVESTI DE CHILE S.A.		1				2015-06-15	Vigente
	LEVETIRACETAM	LEVETIRACETAM	2005-06-16	Importado Terminado	PHARMA INVESTI DE CHILE S.A.		1				2015-06-15	Vigente
	ATORVASTATINA CALCICA TRIHIDRATO	ATORVASTATINA	2005-07-11	Fabricación Nacional	MINTLAB CO. S.A.	1					2015-07-10	Vigente
	ATORVASTATINA CALCICA TRIHIDRATO	ATORVASTATINA	2005-07-11	Fabricación Nacional	MINTLAB CO. S.A.	1					2015-07-10	Vigente
	CICLOSPORINA	CICLOSPORINA	2005-07-11	Importado Terminado	LABORATORIO CHILE S.A.		1				2015-07-10	Vigente
	CICLOSPORINA	CICLOSPORINA	2005-07-11	Importado Terminado	LABORATORIO CHILE S.A.		1				2015-07-10	Vigente
	CICLOSPORINA	CICLOSPORINA	2005-07-11	Importado Terminado	LABORATORIO CHILE S.A.		1				2015-07-10	Vigente
	LEVOFLOXACINO	LEVOFLOXACINO (HEMIHIDRATO)	2005-07-11	Fabricación Nacional	LABORATORIOS LAFI LTDA.	1					2015-07-10	Vigente
	LEVOFLOXACINO	LEVOFLOXACINO	2005-07-20	Fabricación Nacional	LABORATORIO CHILE S.A.	1					2015-07-19	Vigente
	PRAMIPEXOL	PRAMIPEXOL	2005-08-01	Fabricación Nacional	LABORATORIOS RECALCINE S.A.	1					2015-07-31	Vigente
	ESCITALOPRAM	ESCITALOPRAM	2005-08-05	Fabricación Nacional	LABORATORIO CHILE S.A.	1					2015-08-04	Vigente
	ESCITALOPRAM	ESCITALOPRAM	2005-08-05	Fabricación Nacional	LABORATORIO CHILE S.A.	1					2015-08-04	Vigente
	ESCITALOPRAM	ESCITALOPRAM	2005-08-26	Importado Terminado	PHARMA INVESTI DE CHILE S.A.		1				2015-08-25	Vigente
	ESCITALOPRAM	ESCITALOPRAM	2005-08-26	Importado Terminado	PHARMA INVESTI DE CHILE S.A.		1				2015-08-25	Vigente
	DESLORATADINA	DESLORATADINA	2005-09-02	Fabricación Nacional	LABORATORIO CHILE S.A.	1					2015-09-01	Vigente
	DOXICICLINA HICLATO MONOHIDRATO CLORHIDRATO	DOXICICLINA	2005-10-07	Importado Terminado con Reacondicionamiento Local	LABORATORIOS D & M PHARMA LTDA.			1			2015-10-07	Vigente
	GEMFIBROZILO	GEMFIBROZILO	2005-09-20	Fabricación Nacional	LABORATORIO PASTEUR S.A.	1					2015-09-20	Vigente
	METFORMINA CLORHIDRATO	METFORMINA	2005-09-28	Importado Terminado	OPKO CHILE S.A.		1				2015-09-27	Vigente
	ESPIRONOLACTONA	ESPIRONOLACTONA	2005-10-14	Fabricación Nacional	MINTLAB CO. S.A.	1					2015-10-14	Vigente
	ALOPURINOL	ALOPURINOL	2005-10-14	Fabricación Nacional	MINTLAB CO. S.A.	1					2015-10-14	Vigente
	ALOPURINOL	ALOPURINOL	2005-10-14	Fabricación Nacional	MINTLAB Co. S.A.	1					2015-10-14	Vigente
	ATENOLOL	ATENOLOL	2005-11-09	Fabricación Nacional	LABORATORIOS ANDRÓMACO S.A.	1					2015-11-09	Vigente
	QUETIAPINA	QUETIAPINA	2005-11-09	Fabricación Nacional	LABORATORIOS RECALCINE S.A.	1					2015-11-09	Vigente
	METFORMINA CLORHIDRATO	METFORMINA	2005-11-30	Fabricación Nacional	LABORATORIOS ANDRÓMACO S.A.	1					2015-11-30	Vigente
	PARACETAMOL	PARACETAMOL	2005-11-23	Fabricación Nacional	LABORATORIOS MDK S.A.	1					2015-11-23	Vigente
	LEVOFLOXACINO	LEVOFLOXACINO	2005-11-28	Fabricación Nacional	LABORATORIO CHILE S.A.	1					2015-11-28	Vigente
	KETOPROFENO	KETOPROFENO	2005-11-30	Fabricación Nacional	LABORATORIOS ANDRÓMACO S.A.	1					2015-11-30	Vigente
	MICOFENOLATO MOFETILO	MICOFENOLATO MOFETILO	2005-12-14	Importado Terminado con Reacondicionamiento Local	ETEX FARMACÉUTICA LTDA.			1			2015-12-14	Vigente
	MICOFENOLATO MOFETILO	MICOFENOLATO MOFETILO	2005-12-15	Importado Terminado con Reacondicionamiento Local	ETEX FARMACÉUTICA LTDA.			1			2015-12-15	Vigente
	ESCITALOPRAM	ESCITALOPRAM	2005-12-12	Fabricación Nacional	MEDIPHARM LTDA.	1					2015-12-12	Vigente
	PREGABALINA	PREGABALINA	2005-12-12	Fabricación Nacional	LABORATORIOS RECALCINE S.A.	1					2015-12-12	Vigente
	PREGABALINA	PREGABALINA	2005-12-12	Fabricación Nacional	LABORATORIOS RECALCINE S.A.	1					2015-12-12	Vigente
	TELMISARTAN	TELMISARTAN	2005-12-30	Fabricación Nacional	LABORATORIOS RECALCINE S.A.	1					2015-12-30	Vigente
	CICLOBENZAPRINA	CICLOBENZAPRINA	2006-01-16	Fabricación Nacional	LABORATORIOS LAFI LTDA.	1					2016-01-16	Vigente
	METFORMINA CLORHIDRATO	METFORMINA	2006-02-01	Fabricación Nacional	LABORATORIO BAGÓ DE CHILE S.A.	1					2016-02-01	Vigente
	CEFUROXIMA	CEFUROXIMA	2006-03-17	Importado Terminado	LABORATORIOS RECALCINE S.A.		1				2016-03-17	Vigente
	DESLORATADINA	DESLORATADINA	2006-03-24	Fabricación Nacional	LABORATORIO PASTEUR S.A.	1					2016-03-23	Vigente
	MOXIFLOXACINO	MOXIFLOXACINO (CLORHIDRATO)	2006-03-31	Fabricación Nacional	LABORATORIOS SAVAL S.A.	1					2016-03-30	Vigente
	CLOPIDOGREL	CLOPIDOGREL	2006-03-30	Importado Terminado	PHARMA INVESTI DE CHILE S.A.		1				2016-03-29	Vigente
	ISOTRETINOINA	ISOTRETINOINA	2006-04-11	Importado Terminado con Reacondicionamiento Local	ISDIN CHILE LTDA.			1			2016-04-10	Vigente
	ISOTRETINOINA	ISOTRETINOINA	2006-04-11	Importado Terminado	ISDIN CHILE LTDA.		1				2016-04-10	Vigente
	LOSARTAN POTASICO	LOSARTAN	2006-04-17	Importado A Granel	SYNTHON CHILE LTDA.				1		2016-04-16	Vigente
	CLORFENAMINA MALEATO	CLORFENAMINA	2006-05-05	Fabricación Nacional	LABORATORIOS MDK S.A.	1					2016-05-04	Vigente
	ESCITALOPRAM	ESCITALOPRAM	2006-08-29	Fabricación Nacional	LABORATORIOS SAVAL S.A.	1					2016-08-28	Vigente
	CLONAZEPAM	CLONAZEPAM	2006-06-23	Fabricación Nacional	INTERPHARMA S.A.	1					2016-06-23	Vigente
	CLONAZEPAM	CLONAZEPAM	2006-06-23	Fabricación Nacional	INTERPHARMA S.A.	1					2016-06-23	Vigente
	FINASTERIDA	FINASTERIDA	2006-06-23	Fabricación Nacional	PHARMA INVESTI DE CHILE S.A.	1					2016-06-23	Vigente
	DONEPECILO	DONEPECILO	2006-06-30	Importado Terminado	LABORATORIO CHILE S.A.		1				2016-06-30	Vigente
	IBANDRONICO ACIDO	ACIDO IBANDRONICO	2006-07-28	Fabricación Nacional	LABORATORIOS RECALCINE S.A.	1					2016-07-28	Vigente
	CETIRIZINA	CETIRIZINA	2006-08-23	Fabricación Nacional	SYNTHON CHILE LTDA.	1					2016-08-22	Vigente
	VALSARTAN	VALSARTAN	2006-12-11	Fabricación Nacional	LABORATORIOS LAFI LTDA.	1					2011-12-11	Vigente
	PREGABALINA	PREGABALINA	2006-11-28	Fabricación Nacional	LABORATORIOS SAVAL S.A.	1					2016-11-28	Vigente
	PREGABALINA	PREGABALINA	2006-11-28	Fabricación Nacional	LABORATORIOS SAVAL S.A.	1					2016-11-28	Vigente
	PREDNISONA	PREDNISONA	2006-10-20	Fabricación Nacional	LABORATORIOS ANDRÓMACO S.A.	1					2016-10-20	Vigente
	ESCITALOPRAM	ESCITALOPRAM OXALATO	2006-11-10	Fabricación Nacional	PHARMA INVESTI DE CHILE S.A.	1					2016-11-10	Vigente
	CICLOSPORINA	CICLOSPORINA	2006-11-16	Importado Terminado	LIBRA CHILE S.A.		1				2011-11-16	Vigente
	CICLOSPORINA	CICLOSPORINA	2006-11-16	Importado Terminado	LIBRA CHILE S.A.		1				2011-11-16	Vigente
	CICLOSPORINA	CICLOSPORINA	2006-11-16	Importado Terminado	LIBRA CHILE S.A.		1				2011-11-16	Vigente
	ESCITALOPRAM	ESCITALOPRAM	2006-12-18	Fabricación Nacional	LABORATORIO BAGÓ DE CHILE S.A.	1					2011-12-18	Vigente
	QUETIAPINA	QUETIAPINA	2006-12-07	Importado Terminado	TECNOFARMA S.A.		1				2016-12-07	Vigente
	IMATINIB MESILATO	IMATINIB	2006-12-29	Fabricación Nacional	LABORATORIOS RECALCINE S.A.	1					2011-12-29	Vigente
	PREDNISONA	PREDNISONA	2007-02-09	Fabricación Nacional	LABORATORIO PASTEUR S.A.	1					2012-02-09	Vigente
	IBANDRONICO ACIDO	ACIDO IBANDRONICO	2007-03-26	Importado Terminado	TECNOFARMA S.A.		1				2012-03-26	Vigente
	KETOPROFENO	KETOPROFENO	2007-05-16	Fabricación Nacional	LABORATORIO CHILE S.A.	1					2012-05-16	Vigente
	NEVIRAPINA	NEVIRAPINA	2007-06-06	Importado Terminado con Reacondicionamiento Local	LABORATORIOS ANDRÓMACO S.A.			1			2012-06-06	Vigente
	LOSARTAN POTASICO	LOSARTAN	2007-05-16	Fabricación Nacional	LABORATORIO CHILE S.A.	1					2012-05-16	Vigente
	ACENOCUMAROL	ACENOCUMAROL	2007-05-16	Fabricación Nacional	LABORATORIOS RECALCINE S.A.	1					2012-05-16	Vigente
	PARACETAMOL	PARACETAMOL	2007-05-31	Fabricación Nacional	LABORATORIO MAVER S.A.	1					2012-05-31	Vigente
	PREGABALINA	PREGABALINA	2007-07-10	Fabricación Nacional	LABORATORIOS ANDRÓMACO S.A.	1					2012-07-10	Vigente
	PREGABALINA	PREGABALINA	2007-07-05	Fabricación Nacional	LABORATORIOS ANDRÓMACO S.A.	1					2012-07-05	Vigente
	IMATINIB MESILATO	IMATINIB	2007-07-27	Fabricación Nacional	LABORATORIOS RECALCINE S.A.	1					2012-07-27	Vigente
	CLOPIDOGREL	CLOPIDOGREL	2007-09-03	Fabricación Nacional	EUROLAB LTDA.	1					2012-09-03	Vigente
	NARATRIPTAN	NARATRIPTAN	2007-09-03	Fabricación Nacional	LABORATORIOS SAVAL S.A.	1					2012-09-03	Vigente
	TACROLIMUS	TACROLIMUS	2007-09-28	Fabricación Nacional	LABORATORIOS RECALCINE S.A.	1					2012-09-28	Vigente
	OLANZAPINA	OLANZAPINA	2007-10-26	Importado Semiterminado	AXON PHARMA S.p.A.					1	2012-10-26	Vigente
	OLANZAPINA	OLANZAPINA	2007-10-26	Importado Semiterminado	AXON PHARMA S.p.A.					1	2012-10-26	Vigente
	DESLORATADINA	DESLORATADINA	2007-11-07	Fabricación Nacional	LABORATORIOS PRATER S.A.	1					2012-11-07	Vigente
	DESLORATADINA	DESLORATADINA	2007-11-06	Fabricación Nacional	LABORATORIOS PRATER S.A.	1					2012-11-06	Vigente
	VALSARTAN	VALSARTAN MONOHIDRATO	2007-11-30	Fabricación Nacional	LABORATORIO CHILE S.A.	1					2012-11-30	Vigente
	IBUPROFENO	IBUPROFENO	2008-03-13	Fabricación Nacional	EUROFARMA CHILE S.A.	1					2013-03-13	Vigente
	PAROXETINA	PAROXETINA	2008-03-20	Fabricación Nacional	MINTLAB CO. S.A.	1					2013-03-20	Vigente
	PAROXETINA	PAROXETINA	2008-03-20	Fabricación Nacional	MINTLAB CO. S.A.	1					2013-03-20	Vigente
	LORATADINA	LORATADINA	2008-03-28	Importado Terminado	OPKO CHILE S.A.		1				2013-03-27	Vigente
	MONTELUKAST	MONTELUKAST	2008-05-29	Fabricación Nacional	LABORATORIOS SAVAL S.A.	1					2013-05-29	Vigente
	VALSARTAN	VALSARTAN	2008-06-17	Fabricación Nacional	LABORATORIOS SAVAL S.A.	1					2013-06-17	Vigente
	IBANDRONICO ACIDO	ACIDO IBANDRONICO	2008-06-27	Fabricación Nacional	LABORATORIO PASTEUR S.A.	1					2013-06-27	Vigente
	PREGABALINA	PREGABALINA	2008-06-30	Importado Terminado con Reacondicionamiento Local	PHARMA INVESTI DE CHILE S.A.			1			2013-06-30	Vigente
	PREGABALINA	PREGABALINA	2008-06-30	Importado Terminado con Reacondicionamiento Local	PHARMA INVESTI DE CHILE S.A.			1			2013-06-30	Vigente
	IBUPROFENO	IBUPROFENO	2008-07-09	Fabricación Nacional	LABORATORIO PASTEUR S.A.	1					2013-07-09	Vigente
	METFORMINA CLORHIDRATO	METFORMINA	2008-08-01	Fabricación Nacional	LABORATORIO PASTEUR S.A.	1					2013-08-01	Vigente
	METFORMINA CLORHIDRATO	METFORMINA	2008-08-01	Fabricación Nacional	LABORATORIO PASTEUR S.A.	1					2013-08-01	Vigente
	LEVOCETIRIZINA	LEVOCETIRIZINA	2008-08-07	Fabricación Nacional	LABORATORIOS SAVAL S.A.	1					2013-08-07	Vigente
	QUETIAPINA	QUETIAPINA	2008-07-25	Importado Terminado con Reacondicionamiento Local	AXON PHARMA S.p.A.			1			2013-07-25	Vigente
	QUETIAPINA	QUETIAPINA	2008-07-25	Importado Terminado con Reacondicionamiento Local	AXON PHARMA S.p.A.			1			2013-07-25	Vigente
	QUETIAPINA	QUETIAPINA	2008-07-25	Importado Terminado con Reacondicionamiento Local	AXON PHARMA S.p.A.			1			2013-07-25	Vigente
	IBUPROFENO	IBUPROFENO	2008-08-08	Fabricación Nacional	EUROFARMA CHILE S.A.	1					2013-08-08	Vigente
	NEBIVOLOL	NEBIVOLOL	2008-08-22	Fabricación Nacional	LABORATORIOS RECALCINE S.A.	1					2013-08-22	Vigente
	SILDENAFIL	SILDENAFIL (CITRATO)	2008-09-24	Fabricación Nacional	EUROFARMA CHILE S.A.	1					2013-09-25	Vigente
	DOMPERIDONA	DOMPERIDONA	2008-09-12	Importado Terminado	OPKO CHILE S.A.		1				2013-09-12	Vigente
	IMATINIB MESILATO	IMATINIB	2008-09-25	Importado Terminado	PHARMA INVESTI DE CHILE S.A.		1				2013-09-24	Vigente
	METFORMINA CLORHIDRATO	METFORMINA	2008-12-30	Fabricación Nacional	LABORATORIO BAGÓ DE CHILE S.A.	1					2013-12-30	Vigente
	CITALOPRAM	CITALOPRAM	2008-12-05	Fabricación Nacional	MINTLAB CO. S.A.	1					2013-12-05	Vigente
	METFORMINA CLORHIDRATO	METFORMINA	2008-12-30	Importado Terminado	EUROFARMA CHILE S.A.		1				2013-12-30	Vigente
	LEVOTIROXINA SODICA	LEVOTIROXINA	2008-12-30	Importado Terminado con Reacondicionamiento Local	LABORATORIO BAGÓ DE CHILE S.A.			1			2013-12-30	Vigente
	HIDROXICLOROQUINA	HIDROXICLOROQUINA	2009-01-20	Importado Terminado	PHARMAMERICA LTDA.		1				2014-01-20	Vigente
	NARATRIPTAN	NARATRIPTAN	2009-02-12	Fabricación Nacional	LABORATORIO BAGÓ DE CHILE S.A.	1					2014-02-12	Vigente
	CIPROFLOXACINO CLORHIDRATO MONOHIDRATO	CIPROFLOXACINO	2009-03-11	Importado Terminado con Reacondicionamiento Local	PHARMA INVESTI DE CHILE S.A.			1			2014-03-11	Vigente
	CLONAZEPAM	CLONAZEPAM	2009-03-17	Fabricación Nacional	LABORATORIO BAGÓ DE CHILE S.A.	1					2014-03-17	Vigente
	CLONAZEPAM	CLONAZEPAM	2009-03-17	Fabricación Nacional	LABORATORIO BAGÓ DE CHILE S.A.	1					2014-03-17	Vigente
	LOSARTAN POTASICO	LOSARTAN	2009-04-09	Importado Terminado	OPKO CHILE S.A.		1				2014-04-08	Vigente
	LOSARTAN POTASICO	LOSARTAN	2009-05-08	Fabricación Nacional	LABORATORIO CHILE S.A.	1					2014-05-08	Vigente
	IBUPROFENO	IBUPROFENO	2009-05-04	Importado Terminado	RECKITT BENCKISER CHILE S.A.		1				2014-05-04	Vigente
	PARACETAMOL	PARACETAMOL	2009-05-15	Fabricación Nacional	LABORATORIO CHILE S.A.	1					2014-05-15	Vigente
	PARACETAMOL	PARACETAMOL	2009-05-18	Fabricación Nacional	ITF - LABOMED FARMACÉUTICA LTDA.	1					2014-05-18	Vigente
	CARVEDILOL	CARVEDILOL	2009-05-20	Fabricación Nacional	LABORATORIO CHILE S.A.	1					2014-05-20	Vigente
	PREGABALINA	PREGABALINA	2009-05-29	Importado Terminado	LABORATORIO CHILE S.A.		1				2014-05-29	Vigente
	ESCITALOPRAM	ESCITALOPRAM	2009-06-09	Fabricación Nacional	MINTLAB CO. S.A.	1					2014-06-09	Vigente
	OLMESARTAN MEDOXOMIL	OLMESARTAN	2009-06-15	Importado Terminado	TECNOFARMA S.A.		1				2014-06-15	Vigente
	PARACETAMOL	PARACETAMOL	2009-06-19	Fabricación Nacional	LABORATORIO MAVER S.A.	1					2014-06-19	Vigente
	CLOZAPINA	CLOZAPINA	2009-07-15	Importado a Granel	SYNTHON CHILE LTDA.				1		2014-07-15	Vigente
	AZITROMICINA	AZITROMICINA (DIHIDRATO)	2009-07-15	Fabricación Nacional	INTERPHARMA S.A.	1					2014-07-15	Vigente
	PRAMIPEXOL	PRAMIPEXOL	2009-08-18	Importado Semiterminado	SYNTHON CHILE LTDA.					1	2014-08-17	Vigente
	PRAMIPEXOL	PRAMIPEXOL	2009-08-18	Importado Semiterminado	SYNTHON CHILE LTDA.					1	2014-08-18	Vigente
	CARVEDILOL	CARVEDILOL	2009-10-29	Fabricación Nacional	LABORATORIO CHILE S.A.	1					2014-10-29	Vigente
	BETAHISTINA	BETAHISTINA	2010-01-15	Importado Terminado con Reacondicionamiento Local	GRÜNENTHAL CHILENA LTDA.			1			2015-01-15	Vigente
	CICLOBENZAPRINA	CICLOBENZAPRINA	2010-01-15	Fabricación Nacional	MINTLAB CO. S.A.	1					2015-01-15	Vigente
	PREGABALINA	PREGABALINA	2010-03-31	Importado Terminado	LABORATORIO CHILE S.A.		1				2015-03-30	Vigente
	CLOPIDOGREL	CLOPIDOGREL	2010-04-05	Importado Terminado con Reacondicionamiento Local	ETEX FARMACÉUTICA LTDA.			1			2015-04-04	Vigente
	CLOZAPINA	CLOZAPINA	2010-04-05	Importado a Granel	SYNTHON CHILE LTDA.				1		2015-04-04	Vigente
	PAROXETINA	PAROXETINA	2010-04-15	Importado a Granel	SYNTHON CHILE LTDA.				1		2015-04-14	Vigente
	RISPERIDONA	RISPERIDONA	2010-04-16	Fabricación Nacional	LABORATORIOS ANDRÓMACO S.A.	1					2015-04-15	Vigente
	RISPERIDONA	RISPERIDONA	2010-04-16	Fabricación Nacional	LABORATORIOS ANDRÓMACO S.A.	1					2015-04-15	Vigente
	ZIDOVUDINA LAMIVUDINA	LAMIVUDINA + ZIDOVUDINA	2010-05-31	Importado Terminado	OPKO CHILE S.A.		1				2015-05-30	Vigente
	IBUPROFENO	IBUPROFENO	2010-07-06	Fabricación Nacional	LABORATORIO CHILE S.A.	1					2015-07-05	Vigente
	IBUPROFENO	IBUPROFENO	2010-07-06	Fabricación Nacional	LABORATORIO CHILE S.A.	1					2015-07-05	Vigente
	DOMPERIDONA	DOMPERIDONA	2010-07-27	Fabricación Nacional	MINTLAB CO. S.A.	1					2015-07-26	Vigente
	DOMPERIDONA	DOMPERIDONA	2010-07-27	Fabricación Nacional	MINTLAB CO. S.A.	1					2015-07-26	Vigente
	DEFLAZACORT	DEFLAZACORT	2010-07-13	Fabricación Nacional	PHARMA INVESTI DE CHILE S.A.	1					2015-07-12	Vigente
	DEFLAZACORT	DEFLAZACORT	2010-07-13	Fabricación Nacional	PHARMA INVESTI DE CHILE S.A.	1					2015-07-12	Vigente
	IBUPROFENO	IBUPROFENO	2010-07-23	Fabricación Nacional	EUROFARMA CHILE S.A.	1					2015-07-22	Vigente
	IBUPROFENO	IBUPROFENO	2010-07-23	Fabricación Nacional	EUROFARMA CHILE S.A.	1					2015-07-22	Vigente
	CIPROFLOXACINO CLORHIDRATO MONOHIDRATO	CIPROFLOXACINO	2010-08-13	Importado Terminado	EUROFARMA CHILE S.A.		1				2015-08-13	Vigente
	METFORMINA CLORHIDRATO	METFORMINA	2010-08-31	Fabricación Nacional	LABORATORIO CHILE S.A.	1					2015-08-30	Vigente
	MICOFENOLATO MOFETILO	MICOFENOLATO MOFETILO	2010-08-31	Importado Terminado con Reacondicionamiento Local	LABORATORIO CHILE S.A.			1			2015-08-30	Vigente
	MICOFENOLATO MOFETILO	MICOFENOLATO MOFETILO	2010-08-31	Importado Terminado con Reacondicionamiento Local	LABORATORIO CHILE S.A.			1			2015-08-30	Vigente
	LAMIVUDINA	LAMIVUDINA	2010-08-24	Importado Terminado	OPKO CHILE S.A.		1				2015-08-24	Vigente
	AMOXICILINA ACIDO CLAVULANICO	AMOXICILINA+CLAVULANICO	2010-09-10	Importado Terminado	OPKO CHILE S.A.		1				2015-09-09	Vigente
	QUETIAPINA	QUETIAPINA	2010-09-14	Importado Terminado con Reacondicionamiento Local	ETEX FARMACÉUTICA LTDA.			1			2015-09-14	Vigente
	QUETIAPINA	QUETIAPINA	2010-09-14	Importado Terminado con Reacondicionamiento Local	ETEX FARMACÉUTICA LTDA.			1			2015-09-14	Vigente
	QUETIAPINA	QUETIAPINA	2010-09-14	Importado Terminado con Reacondicionamiento Local	ETEX FARMACÉUTICA LTDA.			1			2015-09-14	Vigente
	ZOPICLONA	ZOPICLONA	2010-10-12	Fabricación Nacional	INTERPHARMA S.A.	1					2015-10-12	Vigente
	NEVIRAPINA	NEVIRAPINA	2010-10-13	Importado Terminado	OPKO CHILE S.A.		1				2015-10-13	Vigente
	LEVOCETIRIZINA	LEVOCETIRIZINA	2010-10-18	Fabricación Nacional	LABORATORIOS PRATER S.A.	1					2015-10-18	Vigente
	METFORMINA CLORHIDRATO	METFORMINA	2010-11-22	Fabricación Nacional	LABORATORIO CHILE S.A.	1					2015-11-22	Vigente
	LOSARTAN POTASICO	LOSARTAN	2010-11-27	Importado Terminado	OPKO CHILE S.A.		1				2015-11-27	Vigente
	PREGABALINA	PREGABALINA	2010-12-15	Importado Terminado con Reacondicionamiento Local	GADOR LTDA.			1			2015-12-15	Vigente
	LAMOTRIGINA	LAMOTRIGINA	2010-12-14	Fabricación Nacional	INTERPHARMA S.A.	1					2015-12-14	Vigente
	LAMOTRIGINA	LAMOTRIGINA	2010-12-14	Fabricación Nacional	INTERPHARMA S.A.	1						Vigente
	LAMOTRIGINA	LAMOTRIGINA	2010-12-14	Fabricación Nacional	INTERPHARMA S.A.	1					2015-12-14	Vigente
	LAMOTRIGINA	LAMOTRIGINA	2010-12-14	Fabricación Nacional	INTERPHARMA S.A.	1					2015-12-14	Vigente
	LORATADINA	LORATADINA	2010-12-17	Fabricación Nacional	EUROFARMA CHILE S.A.	1					2015-12-17	Vigente
	CIPROFLOXACINO CLORHIDRATO MONOHIDRATO	CIPROFLOXACINO	2010-12-21	Fabricación Nacional	INTERPHARMA S.A.	1					2015-12-21	Vigente
	ATORVASTATINA CALCICA TRIHIDRATO	ATORVASTATINA	2010-12-21	Importado Terminado	OPKO CHILE S.A.		1				2015-12-21	Vigente
	ARIPIPRAZOL	ARIPIPRAZOL	2011-01-12	Fabricación Nacional	LABORATORIOS RECALCINE S.A.	1					2016-01-12	Vigente
	OLANZAPINA	OLANZAPINA	2011-02-10	Importado a Granel	SYNTHON CHILE LTDA.				1		2016-02-10	Vigente
	OLANZAPINA	OLANZAPINA	2011-02-11	Importado a Granel	SYNTHON CHILE LTDA.				1		2016-02-11	Vigente
	PRAMIPEXOL	PRAMIPEXOL	2011-02-09	Importado Terminado	OPKO CHILE S.A.		1				2016-02-09	Vigente
	PRAMIPEXOL	PRAMIPEXOL	2011-02-09	Importado Terminado	OPKO CHILE S.A.		1				2016-02-09	Vigente
	CARVEDILOL	CARVEDILOL	2011-03-04	Importado Terminado	OPKO CHILE S.A.		1				2016-03-04	Vigente
	EFAVIRENZ	EFAVIRENZ	2011-03-11	Importado Terminado	OPKO CHILE S.A.		1				2016-03-11	Vigente
	IBUPROFENO	IBUPROFENO	2011-03-22	Importado Terminado con Reacondicionamiento Local	RECKITT BENCKISER CHILE S.A.			1			2016-03-21	Vigente
	IBUPROFENO	IBUPROFENO	2011-03-21	Importado a Granel	MINTLAB CO. S.A.				1		2016-03-20	Vigente
	ATORVASTATINA CALCICA TRIHIDRATO	ATORVASTATINA	2011-03-21	Importado Terminado	OPKO CHILE S.A.		1				2016-03-20	Vigente
	SERTRALINA	SERTRALINA	2011-04-14	Importado Terminado	OPKO CHILE S.A.		1				2016-04-14	Vigente
	IBUPROFENO	IBUPROFENO	2011-04-17	Importado Terminado	EUROFARMA CHILE S.A.		1				2016-04-17	Vigente
	ESCITALOPRAM	ESCITALOPRAM	2011-04-19	Fabricación Nacional	LABORATORIO CHILE S.A.	1					2016-04-18	Vigente
	METFORMINA CLORHIDRATO	METFORMINA	2011-05-11	Importado a Granel	MINTLAB CO. S.A.				1		2016-05-10	Vigente
	FAMOTIDINA	FAMOTIDINA	2011-06-21	Importado Terminado	OPKO CHILE S.A.		1				2016-06-21	Vigente
	CARVEDILOL	CARVEDILOL	2011-06-17	Importado Terminado con Reacondicionamiento Local	ETEX FARMACÉUTICA LTDA.			1			2016-06-17	Vigente
	CARVEDILOL	CARVEDILOL	2011-06-17	Importado Terminado con Reacondicionamiento Local	ETEX FARMACÉUTICA LTDA.			1			2016-06-17	Vigente
	CARVEDILOL	CARVEDILOL	2011-06-17	Importado Terminado con Reacondicionamiento Local	ETEX FARMACÉUTICA LTDA.			1			2016-06-17	Vigente
	HIDROXICLOROQUINA	HIDROXICLOROQUINA	2011-06-24	Fabricación Nacional	INSTITUTO SANITAS S.A.	1					2016-06-24	Vigente
	SERTRALINA	SERTRALINA	2011-07-18	Fabricación Nacional	LABORATORIO CHILE S.A.	1					2016-07-18	Vigente
	SILDENAFIL	SILDENAFIL	2011-08-22	Importado Semiterminado	GADOR LTDA.					1	2016-08-21	Vigente
	SILDENAFIL	SILDENAFIL	2011-08-22	Importado Semiterminado	GADOR LTDA.					1	2016-08-21	Vigente
	RISPERIDONA	RISPERIDONA	2011-08-19	Importado Terminado con Reacondicionamiento Local	AXON PHARMA S.p.A.			1			2016-08-18	Vigente
	RISPERIDONA	RISPERIDONA	2011-08-19	Importado Terminado con Reacondicionamiento Local	AXON PHARMA S.p.A.			1			2016-08-18	Vigente
	ENALAPRIL MALEATO	ENALAPRIL	2011-08-30	Importado Terminado	OPKO CHILE S.A.		1				2016-08-29	Vigente
	METFORMINA CLORHIDRATO	METFORMINA	2011-08-31	Fabricación Nacional	LABORATORIO CHILE S.A.	1					2016-08-30	Vigente
	DOMPERIDONA	DOMPERIDONA	2011-09-05	Importado Terminado	OPKO CHILE S.A.		1				2016-09-04	Vigente
	RISPERIDONA	RISPERIDONA	2011-09-24	Importado Terminado con Reacondicionamiento Local	AXON PHARMA S.p.A.			1			2016-09-23	Vigente
	FINASTERIDA	FINASTERIDA	2011-10-01	Importado Terminado	TECNOFARMA S.A.		1				2016-09-30	Vigente
	ZIDOVUDINA LAMIVUDINA	LAMIVUDINA + ZIDOVUDINA	2011-10-05	Importado Terminado	LABORATORIOS ANDRÓMACO S.A.		1				2016-10-05	Vigente
	TACROLIMUS	TACROLIMUS	2011-10-14	Fabricación Nacional	LABORATORIOS RECALCINE S.A.	1					2016-10-14	Vigente
	PREGABALINA	PREGABALINA	2011-10-11	Fabricación Nacional	LABORATORIOS SAVAL S.A.	1					2016-10-11	Vigente
	LAMIVUDINA	LAMIVUDINA	2011-10-11	Importado a Granel	GRÜNENTHAL CHILENA LTDA.				1		2016-10-11	Vigente
	ZIDOVUDINA LAMIVUDINA	LAMIVUDINA + ZIDOVUDINA	2011-10-11	Importado Semiterminado	GRÜNENTHAL CHILENA LTDA.					1	2016-10-11	Vigente
	BETAHISTINA	BETAHISTINA	2011-10-17	Importado Terminado con Reacondicionamiento Local	GRÜNENTHAL CHILENA LTDA.			1			2016-10-17	Vigente
	ZIDOVUDINA	ZIDOVUDINA	2011-11-09	Importado Terminado	LABORATORIOS ANDRÓMACO S.A.		1					Vigente
	PARACETAMOL	PARACETAMOL	2011-11-30	Importado Terminado con Reacondicionamiento Local	MEDIPHARM LTDA.			1				Vigente
	NEVIRAPINA	NEVIRAPINA	2011-11-15	Importado a Granel	GRÜNENTHAL CHILENA LTDA.				1		2016-11-15	Vigente
	ZIDOVUDINA LAMIVUDINA	LAMIVUDINA + ZIDOVUDINA	2011-11-15	Importado a Granel	LABORATORIOS ANDRÓMACO S.A.				1		2016-11-15	Vigente
	LAMIVUDINA	LAMIVUDINA	2011-11-15	Importado a Granel	GRÜNENTHAL CHILENA LTDA.				1		2016-11-15	Vigente
	ZIDOVUDINA	ZIDOVUDINA	2011-11-15	Importado a Granel	GRÜNENTHAL CHILENA LTDA.				1		2016-11-15	Vigente
	ZIDOVUDINA	ZIDOVUDINA	2011-11-15	Importado Terminado con Reacondicionamiento Local	GRÜNENTHAL CHILENA LTDA.			1			2016-11-15	Vigente
	NEVIRAPINA	NEVIRAPINA	2011-11-15	Importado Semiterminado	GRÜNENTHAL CHILENA LTDA.					1	2016-11-15	Vigente
	ESCITALOPRAM	ESCITALOPRAM	2011-11-22	Importado Terminado con Reacondicionamiento Local	NOVARTIS CHILE S.A.			1			2016-11-22	Vigente
	ESCITALOPRAM	ESCITALOPRAM	2011-11-22	Importado Terminado con Reacondicionamiento Local	NOVARTIS CHILE S.A.			1			2016-11-22	Vigente
	SILDENAFIL	SILDENAFIL	2011-11-22	Importado Terminado con Reacondicionamiento Local	GADOR LTDA.			1			2016-11-22	Vigente
	CLOPIDOGREL	CLOPIDOGREL	2011-12-05	Importado Terminado con Reacondicionamiento Local	NOVARTIS CHILE S.A.			1			2016-12-05	Vigente
	DEFLAZACORT	DEFLAZACORT	2011-12-23	Importado Terminado con Reacondicionamiento Local	FAES FARMA CHILE, SALUD Y NUTRICIÓN LTDA.			1			2016-12-23	Vigente
	DEFLAZACORT	DEFLAZACORT	2011-12-23	Importado Terminado con Reacondicionamiento Local	FAES FARMA CHILE, SALUD Y NUTRICIÓN LTDA.			1			2016-12-23	Vigente
	VALSARTAN	VALSARTAN	2012-01-03	Importado Terminado con Reacondicionamiento Local	ETEX FARMACÉUTICA LTDA.			1				Vigente
	VALSARTAN	VALSARTAN	2012-01-03	Importado Terminado con Reacondicionamiento Local	ETEX FARMACÉUTICA LTDA.			1				Vigente
	VALSARTAN	VALSARTAN	2012-01-03	Importado Terminado con Reacondicionamiento Local	ETEX FARMACÉUTICA LTDA.			1				Vigente
	TACROLIMUS	TACROLIMUS	2012-01-18	Importado Terminado con Reacondicionamiento Local	NOVARTIS CHILE S.A.			1				Vigente
	TACROLIMUS	TACROLIMUS	2012-01-18	Importado Terminado con Reacondicionamiento Local	NOVARTIS CHILE S.A.			1				Vigente
	ESCITALOPRAM	ESCITALOPRAM	2012-02-06	Importado Terminado con Reacondicionamiento Local	ETEX FARMACÉUTICA LTDA.			1				Vigente
	ENALAPRIL MALEATO	ENALAPRIL	2012-02-27	Importado Terminado	OPKO CHILE S.A.		1					Vigente
	ATOMOXETINA	ATOMOXETINA	2012-03-09	Fabricación Nacional	LABORATORIOS ANDRÓMACO S.A.	1						Vigente
	AMOXICILINA ACIDO CLAVULANICO	AMOXICILINA+CLAVULANICO	2012-03-09	Importado Terminado con Reacondicionamiento Local	EUROFARMA CHILE S.A.			1				Vigente
	QUETIAPINA	QUETIAPINA	2012-03-18	Importado Terminado con Reacondicionamiento Local	NOVARTIS CHILE S.A.			1				Vigente
	QUETIAPINA	QUETIAPINA	2012-03-18	Importado Terminado con Reacondicionamiento Local	NOVARTIS CHILE S.A.			1				Vigente
	AZITROMICINA	AZITROMICINA	2002-05-22	Fabricación Nacional	LABORATORIOS ANDRÓMACO S.A.	1					2012-05-22	Vigente
	MICOFENOLATO MOFETILO	MICOFENOLATO MOFETILO	2012-03-21	Importado Terminado con Reacondicionamiento Local	NOVARTIS CHILE S.A.			1				Vigente
	MICOFENOLATO MOFETILO	MICOFENOLATO MOFETILO	2012-03-22	Importado Terminado con Reacondicionamiento Local	NOVARTIS CHILE S.A.			1				Vigente
	DONEPECILO	DONEPECILO	2012-03-26	Importado a Granel	SYNTHON CHILE LTDA.				1			Vigente
	DONEPECILO	DONEPECILO	2012-03-26	Importado a Granel	SYNTHON CHILE LTDA.				1			Vigente
	LEVETIRACETAM	LEVETIRACETAM	2012-04-20	Importado a Granel	SYNTHON CHILE LTDA.				1			Vigente
	LEVETIRACETAM	LEVETIRACETAM	2012-04-20	Importado a Granel	SYNTHON CHILE LTDA.				1			Vigente
	DONEPECILO	DONEPECILO	2012-04-30	Importado Terminado con Reacondicionamiento Local	ETEX FARMACÉUTICA LTDA.			1				Vigente
	DONEPECILO	DONEPECILO	2012-04-30	Importado Terminado con Reacondicionamiento Local	ETEX FARMACÉUTICA LTDA.			1				Vigente
	TACROLIMUS	TACROLIMUS	2012-05-09	Importado Terminado con Reacondicionamiento Local	NOVARTIS CHILE S.A.			1				Vigente
	SILDENAFIL	SILDENAFIL	2012-06-22	Importado Terminado	MEDIPHARM LTDA.		1					Vigente
	PARACETAMOL	PARACETAMOL	2012-06-25	Importado Terminado	MEDIPHARM LTDA.		1					Vigente
	IBUPROFENO	IBUPROFENO	2012-06-25	Importado Terminado con Reacondicionamiento Local	MINTLAB CO. S.A.			1				Vigente
	LOSARTAN POTASICO	LOSARTAN	2012-07-09	Importado Terminado con Reacondicionamiento Local	NOVARTIS CHILE S.A.			1				Vigente
	ISOTRETINOINA	ISOTRETINOINA	2012-08-10	Importado Semiterminado	DEUTSCHE PHARMA S.A.					1		Vigente
	ISOTRETINOINA	ISOTRETINOINA	2012-08-13	Importado Semiterminado	DEUTSCHE PHARMA S.A.					1		Vigente
	CICLOBENZAPRINA	CICLOBENZAPRINA	2012-09-13	Importado Semiterminado	EUROFARMA CHILE S.A.					1		Vigente
	ATORVASTATINA CALCICA TRIHIDRATO	ATORVASTATINA	2012-10-24	Importado Terminado con Reacondicionamiento Local	LABORATORIO CHILE S.A.			1				Vigente
	ATORVASTATINA CALCICA TRIHIDRATO	ATORVASTATINA	2012-10-24	Importado Terminado con Reacondicionamiento Local	LABORATORIO CHILE S.A.			1				Vigente
	ATORVASTATINA CALCICA TRIHIDRATO	ATORVASTATINA	2012-10-24	Importado Terminado con Reacondicionamiento Local	LABORATORIO CHILE S.A.			1				Vigente
	ATORVASTATINA CALCICA TRIHIDRATO	ATORVASTATINA	2012-10-24	Importado Terminado con Reacondicionamiento Local	LABORATORIO CHILE S.A.			1				Vigente
	ATORVASTATINA CALCICA TRIHIDRATO	ATORVASTATINA	2012-10-24	Importado Terminado con Reacondicionamiento Local	LABORATORIO CHILE S.A.			1				Vigente
	ATORVASTATINA CALCICA TRIHIDRATO	ATORVASTATINA	2012-10-24	Importado Terminado con Reacondicionamiento Local	LABORATORIO CHILE S.A.			1				Vigente
	ATORVASTATINA CALCICA TRIHIDRATO	ATORVASTATINA	2012-10-24	Importado Terminado con Reacondicionamiento Local	LABORATORIO CHILE S.A.			1				Vigente
	ATORVASTATINA CALCICA TRIHIDRATO	ATORVASTATINA	2012-10-24	Importado Terminado con Reacondicionamiento Local	LABORATORIO CHILE S.A.			1				Vigente
	CITALOPRAM	CITALOPRAM	2012-11-07	Importado Terminado con Reacondicionamiento Local	EUROFARMA CHILE S.A.			1				Vigente
	IBUPROFENO	IBUPROFENO	2012-12-03	Importado Terminado con Reacondicionamiento Local	RECKITT BENCKISER CHILE S.A.			1				Vigente
	ONDANSETRON	ONDANSETRON	2012-11-29	Importado Semiterminado	LABORATORIO PASTEUR S.A.					1		Vigente
	ONDANSETRON	ONDANSETRON	2012-12-03	Importado Semiterminado	LABORATORIO PASTEUR S.A.					1		Vigente
	PREGABALINA	PREGABALINA	2012-12-05	Importado Terminado con Reacondicionamiento Local	NOVARTIS CHILE S.A.			1				Vigente
	PREGABALINA	PREGABALINA	2012-12-05	Importado Terminado con Reacondicionamiento Local	NOVARTIS CHILE S.A.			1				Vigente
	METFORMINA CLORHIDRATO	METFORMINA	2013-01-09	Importado Semiterminado	LABORATORIOS ANDRÓMACO S.A.					1		Vigente
	EFAVIRENZ	EFAVIRENZ	2013-01-10	Importado Semiterminado	GRÜNENTHAL CHILENA LTDA.					1		Vigente
	EFAVIRENZ	EFAVIRENZ	2013-01-10	Importado Semiterminado	GRÜNENTHAL CHILENA LTDA.					1		Vigente
	MICOFENOLATO MOFETILO	MICOFENOLATO MOFETILO	2013-01-31	Importado Terminado	ASCEND LABORATORIES SpA		1					Vigente
	METFORMINA CLORHIDRATO	METFORMINA	2013-02-04	Importado Terminado	MEDIPHARM LTDA.		1					Vigente
	LOSARTAN POTASICO	LOSARTAN	2013-02-04	Importado Terminado con Reacondicionamiento Local	MEDINOVA FARMA LTDA.			1				Vigente
	LOSARTAN POTASICO	LOSARTAN	2013-02-04	Importado Terminado con Reacondicionamiento Local	MEDINOVA FARMA LTDA.			1				Vigente
	TOPIRAMATO	TOPIRAMATO	2013-02-25	Importado Terminado con Reacondicionamiento Local	EUROFARMA CHILE S.A.			1				Vigente
	AMOXICILINA ACIDO CLAVULANICO	AMOXICILINA+CLAVULANICO	2013-02-25	Importado Semiterminado	LABORATORIOS ANDRÓMACO S.A.					1		Vigente
	AMOXICILINA ACIDO CLAVULANICO	AMOXICILINA+CLAVULANICO	2013-02-25	Importado Semiterminado	LABORATORIOS ANDRÓMACO S.A.					1		Vigente
	IBUPROFENO	IBUPROFENO	2013-03-04	Importado Semiterminado	LABORATORIOS ANDRÓMACO S.A.					1		Vigente
	IBUPROFENO	IBUPROFENO	2013-03-04	Importado Semiterminado	LABORATORIOS ANDRÓMACO S.A.					1		Vigente
	IBUPROFENO	IBUPROFENO	2013-03-04	Importado Semiterminado	LABORATORIOS ANDRÓMACO S.A.					1		Vigente
	DESLORATADINA	DESLORATADINA	2013-03-18	Fabricación Nacional	INTERPHARMA S.A.	1						Vigente
	DESLORATADINA	DESLORATADINA	2013-03-18	Fabricación Nacional	INTERPHARMA S.A.	1						Vigente
	METFORMINA CLORHIDRATO	METFORMINA	2013-03-19	Importado Terminado	MEDIPHARM LTDA.		1					Vigente
	LOSARTAN POTASICO	LOSARTAN	2013-04-12	Importado Terminado con Reacondicionamiento Local	LABORATORIOS EUROMED CHILE S.A.			1				Vigente
	SILDENAFIL	SILDENAFIL	2013-04-14	Importado Terminado	OPKO CHILE S.A.		1					Vigente
	SILDENAFIL	SILDENAFIL	2013-04-14	Importado Terminado	OPKO CHILE S.A.		1					Vigente
	SILDENAFIL	SILDENAFIL	2013-04-14	Importado Terminado	OPKO CHILE S.A.		1					Vigente
	SILDENAFIL	SILDENAFIL	2013-04-14	Importado Terminado	OPKO CHILE S.A.		1					Vigente
	PREGABALINA	PREGABALINA	2013-04-21	Fabricación Nacional	LABORATORIO BAGÓ DE CHILE S.A.	1						Vigente
	PREGABALINA	PREGABALINA	2013-04-21	Fabricación Nacional	LABORATORIO BAGÓ DE CHILE S.A.	1						Vigente
	RISPERIDONA	RISPERIDONA	2013-04-18	Importado Terminado con Reacondicionamiento Local	NOVARTIS CHILE S.A.			1				Vigente
	CIPROFLOXACINO CLORHIDRATO MONOHIDRATO	CIPROFLOXACINO	2013-04-21	Importado Terminado con Reacondicionamiento Local	FAES FARMA CHILE, SALUD Y NUTRICIÓN LTDA.			1				Vigente
	MICOFENOLATO MOFETILO	MICOFENOLATO MOFETILO	2013-05-17	Importado Terminado	LABORATORIO CHILE S.A.		1					Vigente
	QUETIAPINA	QUETIAPINA	2013-05-17	Importado Terminado	ASCEND LABORATORIES SpA		1					Vigente
	QUETIAPINA	QUETIAPINA	2013-05-17	Importado Terminado	ASCEND LABORATORIES SpA		1					Vigente
	QUETIAPINA	QUETIAPINA	2013-05-17	Importado Terminado	ASCEND LABORATORIES SpA		1					Vigente
	QUETIAPINA	QUETIAPINA	2013-05-17	Importado Terminado	ASCEND LABORATORIES SpA		1					Vigente
	SILDENAFIL	SILDENAFIL	2013-05-17	Importado Semiterminado	EUROFARMA CHILE S.A.					1		Vigente
	CELECOXIB	CELECOXIB	2013-05-31	Importado Terminado con Reacondicionamiento Local	NOVARTIS CHILE S.A.			1				Vigente
	LEVOFLOXACINO	LEVOFLOXACINO	2013-06-04	Importado Terminado con Reacondicionamiento Local	EUROFARMA CHILE S.A.			1				Vigente
	CLONAZEPAM	CLONAZEPAM	2013-06-04	Fabricación Nacional	LABORATORIO BAGÓ DE CHILE S.A.	1						Vigente
	IBUPROFENO	IBUPROFENO	2013-06-10	Importado Terminado	MEDIPHARM LTDA.		1					Vigente
	IBUPROFENO	IBUPROFENO	2013-06-10	Importado Terminado	ASCEND LABORATORIES SpA		1					Vigente
	CICLOBENZAPRINA	CICLOBENZAPRINA	2013-06-12	Importado Semiterminado	EUROFARMA CHILE S.A.					1		Vigente
	PARACETAMOL	PARACETAMOL	2013-06-12	Importado Terminado	OPKO CHILE S.A.		1					Vigente
	IBUPROFENO	IBUPROFENO	2013-06-20	Importado Terminado	MEDIPHARM LTDA.		1					Vigente
	IBUPROFENO	IBUPROFENO	2013-06-20	Importado Terminado	ASCEND LABORATORIES SpA		1					Vigente
	OLANZAPINA	OLANZAPINA	2013-06-25	Importado Terminado	ASCEND LABORATORIES SpA		1					Vigente
	OLANZAPINA	OLANZAPINA	2013-06-25	Importado Terminado	ASCEND LABORATORIES SpA		1					Vigente
	LAMOTRIGINA	LAMOTRIGINA	2013-07-08	Importado Terminado con Reacondicionamiento Local	NOVARTIS CHILE S.A.			1				Vigente
	MICOFENOLATO MOFETILO	MICOFENOLATO MOFETILO	2013-07-09	Importado Terminado	ASCEND LABORATORIES SpA		1					Vigente
	METFORMINA CLORHIDRATO	METFORMINA	2013-07-09	Importado Terminado con Reacondicionamiento Local	ASCEND LABORATORIES SpA			1				Vigente
	MICOFENOLATO MOFETILO	MICOFENOLATO MOFETILO	2013-07-11	Importado Terminado	ASCEND LABORATORIES SpA		1					Vigente
	MICOFENOLATO MOFETILO	MICOFENOLATO MOFETILO	2013-07-18	Importado Terminado	LABORATORIO CHILE S.A.		1					Vigente
	VALSARTAN	VALSARTAN	2013-07-22	Importado Terminado	EUROFARMA CHILE S.A.		1					Vigente
	IBUPROFENO	IBUPROFENO	2013-07-22	Importado Semiterminado	LABORATORIOS ANDRÓMACO S.A.					1		Vigente
	LOSARTAN POTASICO	LOSARTAN	2013-08-01	Importado Semiterminado	EUROFARMA CHILE S.A.					1		Vigente
	QUETIAPINA	QUETIAPINA	2013-08-07	Importado Semiterminado	LABORATORIOS SAVAL S.A.					1		Vigente
	IBUPROFENO	IBUPROFENO	2013-08-14	Importado Semiterminado	LABORATORIOS ANDRÓMACO S.A.					1		Vigente
	CEFUROXIMA	CEFUROXIMA	2013-08-20	Importado Terminado	ASCEND LABORATORIES SpA		1					Vigente
	CLONAZEPAM	CLONAZEPAM	2013-08-26	Importado a Granel	SANOFI-AVENTIS DE CHILE S.A.				1			Vigente
	CLONAZEPAM	CLONAZEPAM	2013-08-26	Importado a Granel	SANOFI-AVENTIS DE CHILE S.A.				1			Vigente
	QUETIAPINA	QUETIAPINA	2013-08-29	Importado Semiterminado	LABORATORIOS SAVAL S.A.					1		Vigente
	QUETIAPINA	QUETIAPINA	2013-08-29	Importado Semiterminado	LABORATORIOS SAVAL S.A.					1		Vigente
	QUETIAPINA	QUETIAPINA	2013-08-29	Importado Semiterminado	LABORATORIOS SAVAL S.A.					1		Vigente
	METFORMINA CLORHIDRATO	METFORMINA	2013-09-09	Importado Terminado con Reacondicionamiento Local	MINTLAB CO. S.A.			1				Vigente
	CARVEDILOL	CARVEDILOL	2013-09-26	Importado Terminado con Reacondicionamiento Local	MEDINOVA FARMA LTDA.			1				Vigente
	QUETIAPINA	QUETIAPINA	2013-09-26	Importado Semiterminado	LABORATORIOS SAVAL S.A.					1		Vigente
	MICOFENOLATO MOFETILO	MICOFENOLATO MOFETILO	2013-09-25	Importado Terminado	ASCEND LABORATORIES SpA		1					Vigente
	QUETIAPINA	QUETIAPINA	2013-09-26	Importado Semiterminado	LABORATORIOS SAVAL S.A.					1		Vigente
	QUETIAPINA	QUETIAPINA	2013-09-26	Importado Semiterminado	LABORATORIOS SAVAL S.A.					1		Vigente
	QUETIAPINA	QUETIAPINA	2013-09-26	Importado Semiterminado	LABORATORIOS SAVAL S.A.					1		Vigente
	IBUPROFENO	IBUPROFENO	2013-09-26	Importado Terminado	ASCEND LABORATORIES SpA		1					Vigente
	IBUPROFENO	IBUPROFENO	2013-09-26	Importado Semiterminado	LABORATORIOS ANDRÓMACO S.A.					1		Vigente
	METFORMINA CLORHIDRATO	METFORMINA	2013-10-22	Importado Semiterminado	CHEMOPHARMA S.A.					1		Vigente
	LOSARTAN POTASICO	LOSARTAN	2013-10-24	Importado Semiterminado	INSTITUTO SANITAS S.A.					1		Vigente
	TACROLIMUS	TACROLIMUS	2013-10-25	Importado Terminado	OPKO CHILE S.A.		1					Vigente
	ATORVASTATINA CALCICA TRIHIDRATO	ATORVASTATINA	2013-10-25	Importado Terminado con Reacondicionamiento Local	PHARMAVITA S.A.			1				Vigente
	ATORVASTATINA CALCICA TRIHIDRATO	ATORVASTATINA	2013-10-25	Importado Terminado con Reacondicionamiento Local	PHARMAVITA S.A.			1				Vigente
	ATORVASTATINA CALCICA TRIHIDRATO	ATORVASTATINA	2013-10-25	Importado Terminado con Reacondicionamiento Local	PHARMAVITA S.A.			1				Vigente
	ATORVASTATINA CALCICA TRIHIDRATO	ATORVASTATINA	2013-10-25	Importado Terminado con Reacondicionamiento Local	PHARMAVITA S.A.			1				Vigente
	LOSARTAN POTASICO	LOSARTAN	2013-10-25	Importado Semiterminado	CHEMOPHARMA S.A.					1		Vigente
	METFORMINA CLORHIDRATO	METFORMINA	2013-11-12	Importado Terminado	MEDIPHARM LTDA.		1					Vigente
	SERTRALINA	SERTRALINA	2013-11-14	Importado a Granel	SANOFI-AVENTIS DE CHILE S.A.				1			Vigente
	SERTRALINA	SERTRALINA	2013-11-14	Importado a Granel	SANOFI-AVENTIS DE CHILE S.A.				1			Vigente
	SERTRALINA	SERTRALINA	2013-11-14	Importado Terminado con Reacondicionamiento Local	SANOFI-AVENTIS DE CHILE S.A.			1				Vigente
	IMATINIB MESILATO	IMATINIB	2013-11-15	Importado Semiterminado	SYNTHON CHILE LTDA.					1		Vigente
	TOPIRAMATO	TOPIRAMATO	2013-11-18	Importado Semiterminado	LABORATORIOS SAVAL S.A.					1		Vigente
	OLANZAPINA	OLANZAPINA	2013-11-22	Importado Terminado	EUROFARMA CHILE S.A.		1					Vigente
	LAMOTRIGINA	LAMOTRIGINA	2013-11-22	Importado Terminado con Reacondicionamiento Local	PHARMAVITA S.A.			1				Vigente
	LAMOTRIGINA	LAMOTRIGINA	2013-11-22	Importado Terminado con Reacondicionamiento Local	PHARMAVITA S.A.			1				Vigente
	LAMOTRIGINA	LAMOTRIGINA	2013-11-22	Importado Terminado con Reacondicionamiento Local	PHARMAVITA S.A.			1				Vigente
	CARVEDILOL	CARVEDILOL	2013-11-22	Importado Terminado con Reacondicionamiento Local	MEDINOVA FARMA LTDA.			1				Vigente
	OLANZAPINA	OLANZAPINA	2013-11-22	Importado Semiterminado	EUROFARMA CHILE S.A.					1		Vigente
	MONTELUKAST	MONTELUKAST	2013-12-02	Importado Terminado con Reacondicionamiento Local	EUROFARMA CHILE S.A.			1				Vigente
	MONTELUKAST	MONTELUKAST	2013-12-02	Importado Terminado con Reacondicionamiento Local	EUROFARMA CHILE S.A.			1				Vigente
	ESCITALOPRAM	ESCITALOPRAM	2013-12-10	Importado Terminado con Reacondicionamiento Local	PHARMAVITA S.A.			1				Vigente
	ESCITALOPRAM	ESCITALOPRAM	2013-12-10	Importado Terminado con Reacondicionamiento Local	PHARMAVITA S.A.			1				Vigente
	ENALAPRIL MALEATO	ENALAPRIL	2013-12-10	Importado Terminado con Reacondicionamiento Local	LABORATORIOS ANDRÓMACO S.A.			1				Vigente
	TOPIRAMATO	TOPIRAMATO	2013-12-13	Importado Semiterminado	LABORATORIOS SAVAL S.A.					1		Vigente
	LOSARTAN POTASICO	LOSARTAN	2013-12-16	Importado Terminado con Reacondicionamiento Local	LABORATORIOS ANDRÓMACO S.A.			1				Vigente
	LOSARTAN POTASICO	LOSARTAN	2013-12-16	Importado Terminado con Reacondicionamiento Local	LABORATORIOS ANDRÓMACO S.A.			1				Vigente
	LAMIVUDINA	LAMIVUDINA	2013-12-13	Importado Terminado	ASCEND LABORATORIES SpA		1					Vigente
	PAROXETINA	PAROXETINA	2013-12-16	Importado Terminado con Reacondicionamiento Local	SANOFI-AVENTIS DE CHILE S.A.			1				Vigente
	CELECOXIB	CELECOXIB	2013-12-13	Importado Terminado con Reacondicionamiento Local	PFIZER CHILE S.A.			1				Vigente
	CIPROFLOXACINO CLORHIDRATO MONOHIDRATO	CIPROFLOXACINO	2013-12-26	Importado Terminado con Reacondicionamiento Local	ASCEND LABORATORIES SpA			1				Vigente
	TOPIRAMATO	TOPIRAMATO	2013-12-23	Importado Semiterminado	LABORATORIOS SAVAL S.A.					1		Vigente
	LEVETIRACETAM	LEVETIRACETAM	2013-12-26	Importado Terminado con Reacondicionamiento Local	EUROFARMA CHILE S.A.			1				Vigente
	SERTRALINA	SERTRALINA	2013-12-24	Importado Terminado con Reacondicionamiento Local	PHARMAVITA S.A.			1				Vigente
	SERTRALINA	SERTRALINA	2013-12-24	Importado Terminado con Reacondicionamiento Local	PHARMAVITA S.A.			1				Vigente
	IMATINIB MESILATO	IMATINIB	2013-12-27	Importado Semiterminado	SYNTHON CHILE LTDA.					1		Vigente
	IMATINIB MESILATO	IMATINIB	2013-12-27	Importado Semiterminado	SYNTHON CHILE LTDA.					1		Vigente
	VALSARTAN	VALSARTAN	2013-12-27	Importado Terminado con Reacondicionamiento Local	EUROFARMA CHILE S.A.			1				Vigente
	ATORVASTATINA CALCICA TRIHIDRATO	ATORVASTATINA	2013-12-27	Importado Terminado	MEDIPHARM LTDA.		1					Vigente
	IMATINIB MESILATO	IMATINIB	2014-01-23	Importado Terminado	EUROFARMA CHILE S.A.		1					Vigente
	ESCITALOPRAM	ESCITALOPRAM	2014-01-20	Importado Terminado con Reacondicionamiento Local	PHARMA INVESTI DE CHILE S.A.			1				Vigente
	AMOXICILINA ACIDO CLAVULANICO	AMOXICILINA+CLAVULANICO	2014-01-20	Importado Terminado	ASCEND LABORATORIES SpA		1					Vigente
	CLOPIDOGREL	CLOPIDOGREL	2014-01-24	Importado Terminado con Reacondicionamiento Local	PHARMAVITA S.A.			1				Vigente
	QUETIAPINA	QUETIAPINA	2014-01-29	Importado Terminado con Reacondicionamiento Local	EUROFARMA CHILE S.A.			1				Vigente
	RISPERIDONA	RISPERIDONA	2014-01-29	Importado Terminado	EUROFARMA CHILE S.A.		1					Vigente
	SILDENAFIL	SILDENAFIL	2014-01-29	Importado Terminado con Reacondicionamiento Local	PHARMAVITA S.A.			1				Vigente
	SILDENAFIL	SILDENAFIL	2014-01-29	Importado Terminado con Reacondicionamiento Local	PHARMAVITA S.A.			1				Vigente
	LOSARTAN POTASICO	LOSARTAN	2014-02-03	Importado Terminado con Reacondicionamiento Local	LABORATORIOS ANDRÓMACO S.A.			1				Vigente
	LEVETIRACETAM	LEVETIRACETAM	2014-02-12	Importado Terminado con Reacondicionamiento Local	EUROFARMA CHILE S.A.			1				Vigente
	CIPROFLOXACINO CLORHIDRATO MONOHIDRATO	CIPROFLOXACINO	2014-02-11	Importado Terminado	OPKO CHILE S.A.		1					Vigente
	LOSARTAN POTASICO	LOSARTAN	2014-02-17	Importado Terminado con Reacondicionamiento Local	LABORATORIOS ANDRÓMACO S.A.			1				Vigente
	METFORMINA CLORHIDRATO	METFORMINA	2014-02-19	Importado Terminado	ARAMA NATURAL PRODUCTS DISTRIBUIDORA LTDA.		1					Vigente
	IMATINIB MESILATO	IMATINIB	2014-03-17	Importado Terminado	EUROFARMA CHILE S.A.		1					Vigente
	ESCITALOPRAM	ESCITALOPRAM	2014-03-18	Importado Terminado con Reacondicionamiento Local	PHARMA INVESTI DE CHILE S.A.			1				Vigente
	SERTRALINA	SERTRALINA	2014-03-24	Importado Terminado	LABORATORIOS ANDRÓMACO S.A.		1					Vigente
	SERTRALINA	SERTRALINA	2014-03-24	Importado Terminado con Reacondicionamiento Local	LABORATORIOS ANDRÓMACO S.A.			1				Vigente
	SERTRALINA	SERTRALINA	2014-03-24	Importado Terminado	LABORATORIOS ANDRÓMACO S.A.		1					Vigente
	SERTRALINA	SERTRALINA	2014-03-24	Importado Terminado con Reacondicionamiento Local	LABORATORIOS ANDRÓMACO S.A.			1				Vigente
	EFAVIRENZ	EFAVIRENZ	2014-03-26	Importado Terminado	LABORATORIO CHILE S.A.		1					Vigente
	IBUPROFENO	IBUPROFENO	2014-03-30	Importado Semiterminado	CHEMOPHARMA S.A.					1		Vigente
	IBUPROFENO	IBUPROFENO	2014-03-30	Importado Semiterminado	CHEMOPHARMA S.A.					1		Vigente
	ATORVASTATINA CALCICA TRIHIDRATO	ATORVASTATINA	2014-03-31	Importado Semiterminado	EUROFARMA CHILE S.A.					1		Vigente
	ATORVASTATINA CALCICA TRIHIDRATO	ATORVASTATINA	2014-03-30	Importado Semiterminado	EUROFARMA CHILE S.A.					1		Vigente
	LAMOTRIGINA	LAMOTRIGINA	2014-04-07	Importado Semiterminado	EUROFARMA CHILE S.A.					1		Vigente
	LAMOTRIGINA	LAMOTRIGINA	2014-04-07	Importado Semiterminado	EUROFARMA CHILE S.A.					1		Vigente
	ABACAVIR SULFATO	ABACAVIR	2014-04-07	Importado Terminado con Reacondicionamiento Local	GRÜNENTHAL CHILENA LTDA.			1				Vigente
	LAMOTRIGINA	LAMOTRIGINA	2014-04-11	Importado Terminado con Reacondicionamiento Local	MEDINOVA FARMA LTDA.			1				Vigente
	DONEPECILO	DONEPECILO	2014-05-06	Importado Terminado	EUROFARMA CHILE S.A.		1					Vigente
	PAROXETINA	PAROXETINA	2014-05-13	Importado Terminado con Reacondicionamiento Local	NOVARTIS CHILE S.A.			1				Vigente
	PAROXETINA	PAROXETINA	2014-05-13	Importado Terminado con Reacondicionamiento Local	NOVARTIS CHILE S.A.			1				Vigente
	CEFADROXILO MONOHIDRATO	CEFADROXILO	2014-05-13	Importado Terminado	LABORATORIO CHILE S.A.		1					Vigente
	SERTRALINA	SERTRALINA	2014-05-22	Importado Terminado con Reacondicionamiento Local	SANOFI-AVENTIS DE CHILE S.A.			1				Vigente
	ESCITALOPRAM	ESCITALOPRAM	2014-05-27	Importado Semiterminado	EUROFARMA CHILE S.A.					1		Vigente
	ATORVASTATINA CALCICA TRIHIDRATO	ATORVASTATINA	2014-05-23	Importado Terminado con Reacondicionamiento Local	SANOFI-AVENTIS DE CHILE S.A.			1				Vigente
	ATORVASTATINA CALCICA TRIHIDRATO	ATORVASTATINA	2014-05-23	Importado Terminado con Reacondicionamiento Local	SANOFI-AVENTIS DE CHILE S.A.			1				Vigente
	ATORVASTATINA CALCICA TRIHIDRATO	ATORVASTATINA	2014-05-23	Importado Terminado con Reacondicionamiento Local	SANOFI-AVENTIS DE CHILE S.A.			1				Vigente
	ATORVASTATINA CALCICA TRIHIDRATO	ATORVASTATINA	2014-05-23	Importado Terminado con Reacondicionamiento Local	SANOFI-AVENTIS DE CHILE S.A.			1				Vigente
	LAMOTRIGINA	LAMOTRIGINA	2014-06-04	Importado Semiterminado	EUROFARMA CHILE S.A.					1		Vigente
	METFORMINA CLORHIDRATO	METFORMINA	2014-06-09	Importado Semiterminado	INSTITUTO SANITAS S.A.					1		Vigente
	CELECOXIB	CELECOXIB	2014-06-24	Importado Semiterminado	SYNTHON CHILE LTDA.					1		Vigente
	LEVETIRACETAM	LEVETIRACETAM	2014-06-25	Importado Terminado con Reacondicionamiento Local	INDOPHARMA S.A.			1				Vigente
	LEVETIRACETAM	LEVETIRACETAM	2014-06-25	Importado Terminado con Reacondicionamiento Local	INDOPHARMA S.A.			1				Vigente
	ESCITALOPRAM	ESCITALOPRAM	2014-07-02	Importado Semiterminado	SYNTHON CHILE LTDA.					1		Vigente
	ESCITALOPRAM	ESCITALOPRAM	2014-07-02	Importado Semiterminado	SYNTHON CHILE LTDA.					1		Vigente
	ATORVASTATINA CALCICA TRIHIDRATO	ATORVASTATINA	2014-07-03	Importado Semiterminado	EUROFARMA CHILE S.A.					1		Vigente
	ATORVASTATINA CALCICA TRIHIDRATO	ATORVASTATINA	2014-07-03	Importado Semiterminado	EUROFARMA CHILE S.A.					1		Vigente
	LEVETIRACETAM	LEVETIRACETAM	2014-07-04	Importado a Granel	SYNTHON CHILE LTDA.				1			Vigente
	LEVETIRACETAM	LEVETIRACETAM	2014-07-04	Importado a Granel	SYNTHON CHILE LTDA.				1			Vigente
	AMOXICILINA ACIDO CLAVULANICO	AMOXICILINA+CLAVULANICO	2014-07-08	Importado Terminado	LABORATORIOS MDK S.A.		1					Vigente
	VALSARTAN	VALSARTAN	2014-07-07	Importado Terminado con Reacondicionamiento Local	GALENICUM HEALTH CHILE S.p.A.			1				Vigente
	VALSARTAN	VALSARTAN	2014-07-08	Importado Terminado con Reacondicionamiento Local	GALENICUM HEALTH CHILE S.p.A.			1				Vigente
	ESCITALOPRAM	ESCITALOPRAM	2014-07-09	Importado Semiterminado	EUROFARMA CHILE S.A.					1		Vigente
	VALSARTAN	VALSARTAN	2014-07-23	Importado Terminado con Reacondicionamiento Local	SANOFI-AVENTIS DE CHILE S.A.			1				Vigente
	NEVIRAPINA	NEVIRAPINA	2014-07-21	Importado Terminado con Reacondicionamiento Local	INDOPHARMA S.A.			1				Vigente
	VALSARTAN	VALSARTAN	2014-07-23	Importado Terminado con Reacondicionamiento Local	SANOFI-AVENTIS DE CHILE S.A.			1				Vigente
	VALSARTAN	VALSARTAN	2014-07-23	Importado Terminado con Reacondicionamiento Local	SANOFI-AVENTIS DE CHILE S.A.			1				Vigente
	MELOXICAM	MELOXICAM	2014-07-25	Importado Terminado con Reacondicionamiento Local	LABORATORIOS RAFFO S.A.			1				Vigente
	CIPROFLOXACINO CLORHIDRATO MONOHIDRATO	CIPROFLOXACINO	2014-07-25	Fabricación Nacional	INTERPHARMA S.A.	1						Vigente
	FLUCONAZOL	FLUCONAZOL	2014-07-28	Importado Terminado con Reacondicionamiento Local	LABORATORIOS RAFFO S.A.			1				Vigente
	SILDENAFIL	SILDENAFIL	2014-08-04	Importado Terminado	GALENICUM HEALTH CHILE S.p.A.		1					Vigente
	SILDENAFIL	SILDENAFIL	2014-08-12	Importado Terminado	GALENICUM HEALTH CHILE S.p.A.		1					Vigente
	CILOSTAZOL	CILOSTAZOL	2014-08-12	Importado Terminado con Reacondicionamiento Local	GALENICUM HEALTH CHILE S.p.A.			1				Vigente
	CICLOBENZAPRINA	CICLOBENZAPRINA CLORHIDRATO	2014-08-25	Fabricación Nacional	PHARMA INVESTI DE CHILE S.A.	1						Vigente
	ESCITALOPRAM	ESCITALOPRAM	2014-09-23	Importado Terminado con Reacondicionamiento Local	GALENICUM HEALTH CHILE S.p.A.			1				Vigente
	ESCITALOPRAM	ESCITALOPRAM	2014-09-23	Importado Terminado con Reacondicionamiento Local	GALENICUM HEALTH CHILE S.p.A.			1				Vigente
	CEFUROXIMA	CEFUROXIMA	2014-09-21	Importado Terminado	ASCEND LABORATORIES SpA		1					Vigente
	CELECOXIB	CELECOXIB	2014-10-01	Fabricación Nacional	LABORATORIOS SAVAL S.A.	1						Vigente
	MELOXICAM	MELOXICAM	2014-09-30	Importado Terminado con Reacondicionamiento Local	LABORATORIOS RAFFO S.A.			1				Vigente
	BETAHISTINA	BETAHISTINA	2014-10-08	Importado Semiterminado	EUROFARMA CHILE S.A.					1		Vigente
	BETAHISTINA	BETAHISTINA	2014-10-08	Importado Semiterminado	EUROFARMA CHILE S.A.					1		Vigente
	FINASTERIDA	FINASTERIDA	2014-10-08	Importado Terminado	ASCEND LABORATORIES SpA		1					Vigente
	BETAHISTINA	BETAHISTINA	2014-10-08	Importado Semiterminado	EUROFARMA CHILE S.A.					1		Vigente
	LEVETIRACETAM	LEVETIRACETAM	2014-10-14	Importado Terminado con Reacondicionamiento Local	GALENICUM HEALTH CHILE S.p.A.			1				Vigente
	SERTRALINA	SERTRALINA	2014-11-19	Importado Semiterminado	LABORATORIOS RAFFO S.A.					1		Vigente
	SERTRALINA	SERTRALINA	2014-11-19	Importado Terminado con Reacondicionamiento Local	LABORATORIOS RAFFO S.A.			1				Vigente
	CIPROFLOXACINO CLORHIDRATO MONOHIDRATO	CIPROFLOXACINO	2014-11-25	Importado Terminado	LABORATORIOS MDK S.A.		1					Vigente
	METFORMINA CLORHIDRATO	METFORMINA	2014-12-10	Importado Terminado	OPKO CHILE S.A.		1					Vigente
	IBUPROFENO	IBUPROFENO	2014-12-16	Importado Terminado	LABORATORIOS MDK S.A.		1					Vigente
	IBUPROFENO	IBUPROFENO	2014-12-16	Importado Terminado	LABORATORIOS MDK S.A.		1					Vigente
	ESCITALOPRAM	ESCITALOPRAM	2014-12-16	Importado a Granel	MINTLAB Co. S.A.				1			Vigente
	ESCITALOPRAM	ESCITALOPRAM	2014-12-11	Importado Semiterminado	MINTLAB Co. S.A.					1		Vigente
	LEVETIRACETAM	LEVETIRACETAM	2014-12-10	Importado Terminado con Reacondicionamiento Local	GALENICUM HEALTH CHILE S.p.A.			1				Vigente
	ISOTRETINOINA	ISOTRETINOINA	2014-12-15	Importado Semiterminado	DEUTSCHE PHARMA S.A.					1		Vigente
	METFORMINA CLORHIDRATO	METFORMINA	2014-12-17	Importado Terminado	LABORATORIOS MDK S.A.		1					Vigente
	CELECOXIB	CELECOXIB	2014-12-23	Importado Terminado con Reacondicionamiento Local	LABORATORIOS ANDRÓMACO S.A.			1				Vigente
	IBUPROFENO	IBUPROFENO	2015-01-06	Importado Terminado	LABORATORIOS MDK S.A.		1					Vigente
	IBUPROFENO	IBUPROFENO	2015-01-06	Importado Terminado	LABORATORIOS MDK S.A.		1					Vigente
	ESCITALOPRAM	ESCITALOPRAM	2015-01-06	Importado Terminado con Reacondicionamiento Local	SANOFI-AVENTIS DE CHILE S.A.			1				Vigente
	ESCITALOPRAM	ESCITALOPRAM	2015-01-06	Importado Terminado con Reacondicionamiento Local	SANOFI-AVENTIS DE CHILE S.A.			1				Vigente
	METFORMINA CLORHIDRATO	METFORMINA	2015-01-06	Importado Semiterminado	INSTITUTO SANITAS S.A.					1		Vigente
	OLANZAPINA	OLANZAPINA	2015-01-07	Importado Terminado con Reacondicionamiento Local	INDOPHARMA S.A.			1				Vigente
	VALSARTAN	VALSARTAN	2015-01-13	Importado Terminado con Reacondicionamiento Local	LABORATORIOS ANDRÓMACO S.A.			1				Vigente
	VALSARTAN	VALSARTAN	2015-01-13	Importado Terminado con Reacondicionamiento Local	LABORATORIOS ANDRÓMACO S.A.			1				Vigente
	DEFLAZACORT	DEFLAZACORT	2015-02-10	Importado Terminado con Reacondicionamiento Local	GRÜNENTHAL CHILENA LTDA.			1				Vigente
	DEFLAZACORT	DEFLAZACORT	2015-02-03	Importado Terminado con Reacondicionamiento Local	GRÜNENTHAL CHILENA LTDA.			1				Vigente
	QUETIAPINA	QUETIAPINA	2015-02-04	Importado Terminado con Reacondicionamiento Local	LABORATORIOS ANDRÓMACO S.A.			1				Vigente
	QUETIAPINA	QUETIAPINA	2015-02-04	Importado Terminado con Reacondicionamiento Local	LABORATORIOS ANDRÓMACO S.A.			1				Vigente
	QUETIAPINA	QUETIAPINA	2015-02-12	Importado Terminado con Reacondicionamiento Local	LABORATORIOS ANDRÓMACO S.A.			1				Vigente
	QUETIAPINA	QUETIAPINA	2015-02-12	Importado Terminado con Reacondicionamiento Local	LABORATORIOS ANDRÓMACO S.A.			1				Vigente
	TACROLIMUS	TACROLIMUS	2015-03-02	Importado Terminado	LABORATORIO CHILE S.A.		1					Vigente
	TACROLIMUS	TACROLIMUS	2015-03-02	Importado Terminado	LABORATORIO CHILE S.A.		1					Vigente
	TACROLIMUS	TACROLIMUS	2015-03-02	Importado Terminado	LABORATORIO CHILE S.A.		1					Vigente
	CLOPIDOGREL	CLOPIDOGREL	2015-03-03	Importado Terminado	ASCEND LABORATORIES SpA		1					Vigente
	LEVOFLOXACINO	LEVOFLOXACINO	2015-03-02	Importado Terminado con Reacondicionamiento Local	EUROFARMA CHILE S.A.			1				Vigente
	LOSARTAN POTASICO	LOSARTAN	2015-03-10	Importado Terminado	ASCEND LABORATORIES SpA		1					Vigente
	MOXIFLOXACINO	MOXIFLOXACINO	2015-03-23	Importado Terminado con Reacondicionamiento Local	MINTLAB Co. S.A.			1				Vigente
	MOXIFLOXACINO	MOXIFLOXACINO	2015-03-24	Importado Terminado con Reacondicionamiento Local	MINTLAB Co. S.A.			1				Vigente
	QUETIAPINA	QUETIAPINA	2015-04-12	Importado Terminado con Reacondicionamiento Local	LABORATORIOS ANDRÓMACO S.A.			1				Vigente
	CETIRIZINA	CETIRIZINA	2015-04-19	Importado Terminado con Reacondicionamiento Local	MEDIPHARM LTDA.			1				Vigente
	TRIMEBUTINA	TRIMEBUTINA	2015-04-20	Importado Terminado con Reacondicionamiento Local	EUROFARMA CHILE S.A.			1				Vigente
	PARACETAMOL	PARACETAMOL	2015-05-25	Importado Terminado	PHARMA INVESTI DE CHILE S.A.		1					Vigente
	AZITROMICINA	AZITROMICINA	2015-05-18	Importado Terminado	ASCEND LABORATORIES SpA		1					Vigente
	SILDENAFIL	SILDENAFIL	2015-05-19	Importado Terminado	OPKO CHILE S.A.		1					Vigente
	QUETIAPINA	QUETIAPINA	2015-05-21	Importado Terminado	ASCEND LABORATORIES S.p.A.		1					Vigente
	QUETIAPINA	QUETIAPINA	2015-05-21	Importado Terminado	ASCEND LABORATORIES S.p.A.		1					Vigente
	METOTREXATO	METOTREXATO	2015-06-08	Importado Terminado con Reacondicionamiento Local	MINTLAB Co. S.A.			1				Vigente
	CLOZAPINA	CLOZAPINA	2015-06-02	Importado a Granel	SYNTHON CHILE LTDA.				1			Vigente
	CLOZAPINA	CLOZAPINA	2015-06-02	Importado a Granel	SYNTHON CHILE LTDA.				1			Vigente
	PREGABALINA	PREGABALINA	2015-06-09	Fabricación Nacional	LABORATORIOS RECALCINE S.A.	1						Vigente
	PREGABALINA	PREGABALINA	2015-06-09	Fabricación Nacional	LABORATORIOS RECALCINE S.A.	1						Vigente
	ISOTRETINOINA	ISOTRETINOINA	2015-06-15	Importado Semiterminado	LABORATORIOS ANDRÓMACO S.A.					1		Vigente
	ISOTRETINOINA	ISOTRETINOINA	2015-06-15	Importado Semiterminado	LABORATORIOS ANDRÓMACO S.A.					1		Vigente
	LEVETIRACETAM	LEVETIRACETAM	2015-06-24	Importado Terminado	PHARMA INVESTI DE CHILE S.A.		1					Vigente
	ZOLPIDEM	ZOLPIDEM	2015-06-24	Importado Terminado	MEDIPHARM LTDA.		1					Vigente
	IBUPROFENO	IBUPROFENO	2015-06-30	Importado Semiterminado	CHEMOPHARMA S.A.					1		Vigente
	LEVETIRACETAM	LEVETIRACETAM	2015-07-22	Importado Terminado	PHARMA INVESTI DE CHILE S.A.		1					Vigente
	QUETIAPINA	QUETIAPINA	2015-07-09	Importado Terminado con Reacondicionamiento Local	PHARMA INVESTI DE CHILE S.A.			1				Vigente
	OLANZAPINA	OLANZAPINA	2015-07-08	Importado Terminado con Reacondicionamiento Local	GALENICUM HEALTH CHILE S.p.A.			1				Vigente
	OLANZAPINA	OLANZAPINA	2015-07-13	Importado Terminado con Reacondicionamiento Local	GALENICUM HEALTH CHILE S.p.A.			1				Vigente
	LOSARTAN POTASICO	LOSARTAN	2015-07-14	Importado Terminado	ASCEND LABORATORIES S.p.A.		1					Vigente
	PRAMIPEXOL	PRAMIPEXOL	2015-07-21	Importado Terminado con Reacondicionamiento Local	MEDINOVA FARMA LTDA.			1				Vigente
	ONDANSETRON	ONDANSETRON	2015-07-22	Fabricación Nacional	SYNTHON CHILE LTDA.	1						Vigente
	VALSARTAN	VALSARTAN	2015-07-26	Importado Terminado con Reacondicionamiento Local	EUROFARMA CHILE S.A.			1				Vigente
	ATORVASTATINA CALCICA TRIHIDRATO	ATORVASTATINA	2015-08-04	Fabricación Nacional	SYNTHON CHILE LTDA.	1						Vigente
	FINASTERIDA	FINASTERIDA	2015-08-11	Importado Terminado	ISDIN CHILE LTDA.		1					Vigente
	ATORVASTATINA CALCICA TRIHIDRATO	ATORVASTATINA	2015-08-25	Fabricación Nacional	SYNTHON CHILE LTDA.	1						Vigente
	CLOPIDOGREL	CLOPIDOGREL	2015-10-28	Importado Terminado con Reacondicionamiento Local	GALENICUM HEALTH CHILE S.p.A.			1				Vigente
	PRAMIPEXOL	PRAMIPEXOL	2015-09-14	Importado Terminado con Reacondicionamiento Local	MEDINOVA FARMA LTDA.			1				Vigente
	MONTELUKAST	MONTELUKAST	2015-09-21	Importado Terminado con Reacondicionamiento Local	NOVARTIS CHILE S.A.			1				Vigente
	CELECOXIB	CELECOXIB	2015-09-21	Importado Terminado con Reacondicionamiento Local	LABORATORIO CHILE S.A.			1				Vigente
	METILFENIDATO	METILFENIDATO	2015-09-23	Importado Terminado con Reacondicionamiento Local	NOVARTIS CHILE S.A.			1				Vigente
	METILFENIDATO	METILFENIDATO	2015-09-23	Importado Terminado con Reacondicionamiento Local	NOVARTIS CHILE S.A.			1				Vigente
	METILFENIDATO	METILFENIDATO	2015-09-23	Importado Terminado con Reacondicionamiento Local	NOVARTIS CHILE S.A.			1				Vigente
	METILFENIDATO	METILFENIDATO	2015-09-23	Importado Terminado con Reacondicionamiento Local	NOVARTIS CHILE S.A.			1				Vigente
	MOXIFLOXACINO	MOXIFLOXACINO	2015-10-26	Importado Terminado con Reacondicionamiento Local	LABORATORIOS ANDRÓMACO S.A.			1				Vigente
	ACIDO VALPROICO	ACIDO VALPROICO	2015-09-30	Importado Terminado con Reacondicionamiento Local	GADOR LTDA.			1				Vigente
	PREGABALINA	PREGABALINA	2015-10-05	Fabricación Nacional	LABORATORIOS RECALCINE S.A.	1						Vigente
	PREGABALINA	PREGABALINA	2015-10-06	Fabricación Nacional	LABORATORIOS RECALCINE S.A.	1						Vigente
	ZIDOVUDINA	ZIDOVUDINA	2015-10-06	Importado Terminado	SEVEN PHARMA CHILE S.p.A.		1					Vigente
	ZIDOVUDINA LAMIVUDINA	LAMIVUDINA + ZIDOVUDINA	2015-10-06	Importado Terminado	SEVEN PHARMA CHILE S.p.A.		1					Vigente
	ACIDO VALPROICO	ACIDO VALPROICO	2015-10-08	Importado Terminado con Reacondicionamiento Local	GADOR LTDA.			1				Vigente
	VALSARTAN	VALSARTAN	2015-10-16	Importado Terminado con Reacondicionamiento Local	EUROFARMA CHILE S.A.			1				Vigente
	VALSARTAN	VALSARTAN	2015-10-16	Importado Terminado con Reacondicionamiento Local	EUROFARMA CHILE S.A.			1				Vigente
	ZOLPIDEM	ZOLPIDEM	2015-10-20	Importado Terminado con Reacondicionamiento Local	PHARMAVITA S.A.			1				Vigente
	EFAVIRENZ	EFAVIRENZ	2015-10-27	Importado Terminado	SEVEN PHARMA CHILE S.p.A.		1					Vigente
	IBUPROFENO	IBUPROFENO	2015-11-10	Importado Terminado	ASCEND LABORATORIES SpA		1					Vigente
	ARIPIPRAZOL	ARIPIPRAZOL	2015-11-11	Importado Terminado con Reacondicionamiento Local	SYNTHON CHILE LTDA.			1				Vigente
	PREGABALINA	PREGABALINA	2015-12-04	Importado Terminado con Reacondicionamiento Local	LABORATORIOS RAFFO S.A.			1				Vigente
	PREGABALINA	PREGABALINA	2015-12-04	Importado Terminado con Reacondicionamiento Local	LABORATORIOS RAFFO S.A.			1				Vigente
	AMOXICILINA ACIDO CLAVULANICO	AMOXICILINA+CLAVULANICO	2015-12-04	Importado Terminado	OPKO CHILE S.A.		1					Vigente
	FEXOFENADINA	FEXOFENADINA	2015-12-11	Importado Terminado con Reacondicionamiento Local	LABORATORIOS ANDRÓMACO S.A.			1				Vigente
	FEXOFENADINA	FEXOFENADINA	2015-12-14	Importado Terminado con Reacondicionamiento Local	LABORATORIOS ANDRÓMACO S.A.			1				Vigente
	OLANZAPINA	OLANZAPINA	2015-12-16	Importado Terminado con Reacondicionamiento Local	LABORATORIO CHILE S.A.			1				Vigente
	OLANZAPINA	OLANZAPINA	2015-12-17	Importado Terminado con Reacondicionamiento Local	LABORATORIO CHILE S.A.			1				Vigente
	PREGABALINA	PREGABALINA	2015-12-16	Importado Terminado con Reacondicionamiento Local	LABORATORIO CHILE S.A.			1				Vigente
	CLOPIDOGREL	CLOPIDOGREL	2015-12-21	Importado Terminado	PHARMA INVESTI DE CHILE S.A.		1					Vigente
	MIRTAZAPINA	MIRTAZAPINA	2015-12-22	Importado Terminado con Reacondicionamiento Local	GALENICUM HEALTH CHILE S.p.A.			1				Vigente
	MIRTAZAPINA	MIRTAZAPINA	2015-12-23	Importado Terminado con Reacondicionamiento Local	GALENICUM HEALTH CHILE S.p.A.			1				Vigente
	IMATINIB MESILATO	IMATINIB (MESILATO)	2015-12-29	Importado Terminado con Reacondicionamiento Local	PHARMATECH CHILE S.A.			1				Vigente
	IMATINIB MESILATO	IMATINIB	2015-12-29	Importado Terminado con Reacondicionamiento Local	PHARMATECH CHILE S.A.			1				Vigente
	PARACETAMOL	PARACETAMOL	2016-01-05	Importado Terminado con Reacondicionamiento Local	ASCEND LABORATORIES S.p.A.			1				Vigente
	PARACETAMOL	PARACETAMOL	2016-01-05	Importado Terminado con Reacondicionamiento Local	ASCEND LABORATORIES S.p.A.			1				Vigente
	ONDANSETRON	ONDANSETRON	2016-01-05	Importado Terminado con Reacondicionamiento Local	GALENICUM HEALTH CHILE S.p.A.			1				Vigente
	ONDANSETRON	ONDANSETRON	2016-01-06	Importado Terminado con Reacondicionamiento Local	GALENICUM HEALTH CHILE S.p.A.			1				Vigente
	TOPIRAMATO	TOPIRAMATO	2016-01-06	Importado Terminado con Reacondicionamiento Local	GALENICUM HEALTH CHILE S.p.A.			1				Vigente
	TOPIRAMATO	TOPIRAMATO	2016-01-06	Importado Terminado con Reacondicionamiento Local	GALENICUM HEALTH CHILE S.p.A.			1				Vigente
	TOPIRAMATO	TOPIRAMATO	2016-01-06	Importado Terminado con Reacondicionamiento Local	GALENICUM HEALTH CHILE S.p.A.			1				Vigente
	TACROLIMUS	TACROLIMUS	2016-01-13	Importado Terminado con Reacondicionamiento Local	ASCEND LABORATORIES S.p.A.			1				Vigente
	LEVETIRACETAM	LEVETIRACETAM	2016-01-13	Importado Terminado	SEVEN PHARMA CHILE S.p.A.		1					Vigente
	CELECOXIB	CELECOXIB	2016-01-13	Importado Terminado con Reacondicionamiento Local	LABORATORIOS ANDRÓMACO S.A.			1				Vigente
	CELECOXIB	CELECOXIB	2016-01-13	Importado Terminado con Reacondicionamiento Local	LABORATORIOS ANDRÓMACO S.A.			1				Vigente
	DOMPERIDONA	DOMPERIDONA	2016-01-18	Importado Terminado	MEDIPHARM LTDA.		1					Vigente
	IMATINIB MESILATO	IMATINIB	2016-01-19	Importado Terminado	LABORATORIOS RECALCINE S.A.		1					Vigente
	HIDROXICLOROQUINA	HIDROXICLOROQUINA	2016-01-19	Importado Terminado con Reacondicionamiento Local	PHARMAVITA S.A.			1				Vigente
	LEVOFLOXACINO	LEVOFLOXACINO	2016-01-20	Importado Terminado con Reacondicionamiento Local	EUROFARMA CHILE S.A.			1				Vigente
	IMATINIB MESILATO	IMATINIB	2016-01-26	Importado Terminado con Reacondicionamiento Local	GALENICUM HEALTH CHILE S.p.A.			1				Vigente
	IMATINIB MESILATO	IMATINIB	2016-01-26	Importado Terminado con Reacondicionamiento Local	GALENICUM HEALTH CHILE S.p.A.			1				Vigente
	CELECOXIB	CELECOXIB	2016-01-27	Importado Terminado con Reacondicionamiento Local	PHARMATECH CHILE S.A.			1				Vigente
	ISOTRETINOINA	ISOTRETINOINA	2016-01-26	Importado Terminado con Reacondicionamiento Local	LABORATORIO CHILE S.A.			1				Vigente
	QUETIAPINA	QUETIAPINA	2016-01-28	Importado Terminado	SEVEN PHARMA CHILE S.p.A.		1					Vigente
	ARIPIPRAZOL	ARIPIPRAZOL	2016-01-26	Importado Terminado con Reacondicionamiento Local	SYNTHON CHILE LTDA.			1				Vigente
	QUETIAPINA	QUETIAPINA	2016-01-26	Fabricación Nacional	SYNTHON CHILE LTDA.	1						Vigente
	QUETIAPINA	QUETIAPINA	2016-01-26	Importado Terminado con Reacondicionamiento Local	EUROFARMA CHILE S.A.			1				Vigente
	ISOTRETINOINA	ISOTRETINOINA	2016-01-26	Importado Terminado con Reacondicionamiento Local	LABORATORIO CHILE S.A.			1				Vigente
	ISOTRETINOINA	ISOTRETINOINA	2016-02-01	Importado Semiterminado	LABORATORIOS ANDRÓMACO S.A.					1		Vigente
	ARIPIPRAZOL	ARIPIPRAZOL	2016-02-19	Importado Terminado con Reacondicionamiento Local	SYNTHON CHILE LTDA.			1				Vigente
	ARIPIPRAZOL	ARIPIPRAZOL	2016-02-19	Importado Terminado con Reacondicionamiento Local	SYNTHON CHILE LTDA.			1				Vigente
	HIDROXICLOROQUINA	HIDROXICLOROQUINA	2016-02-18	Importado Terminado con Reacondicionamiento Local	MINTLAB Co. S.A.			1				Vigente
	LEVONORGESTREL	LEVONORGESTREL	2016-02-16	Importado Terminado con Reacondicionamiento Local	EXELTIS CHILE S.p.A.			1				Vigente
	AMOXICILINA ACIDO CLAVULANICO	AMOXICILINA+CLAVULANICO	2016-02-18	Importado Terminado	OPKO CHILE S.A.		1					Vigente
	ARIPIPRAZOL	ARIPIPRAZOL	2016-02-19	Importado Terminado con Reacondicionamiento Local	SYNTHON CHILE LTDA.			1				Vigente
	ARIPIPRAZOL	ARIPIPRAZOL	2016-02-19	Importado Terminado con Reacondicionamiento Local	SYNTHON CHILE LTDA.			1				Vigente
	IMATINIB MESILATO	IMATINIB (MESILATO)	2016-03-08	Importado Terminado con Reacondicionamiento Local	LABORATORIO CHILE S.A.			1				Vigente
	IMATINIB MESILATO	IMATINIB	2016-03-08	Importado Terminado con Reacondicionamiento Local	LABORATORIO CHILE S.A.			1				Vigente
	QUETIAPINA	QUETIAPINA	2016-03-09	Fabricación Nacional	SYNTHON CHILE LTDA.	1						Vigente
	QUETIAPINA	QUETIAPINA	2016-03-09	Fabricación Nacional	SYNTHON CHILE LTDA.	1						Vigente
	IMATINIB MESILATO	IMATINIB	2016-03-15	Importado Terminado	LABORATORIOS RECALCINE S.A.		1					Vigente
	TACROLIMUS	TACROLIMUS	2016-03-15	Importado Terminado con Reacondicionamiento Local	ASCEND LABORATORIES S.p.A.			1				Vigente
	TACROLIMUS	TACROLIMUS	2016-03-16	Importado Terminado con Reacondicionamiento Local	ASCEND LABORATORIES S.p.A.			1				Vigente
	CITALOPRAM	CITALOPRAM	2016-03-30	Importado Terminado con Reacondicionamiento Local	MEDINOVA FARMA LTDA.			1				Vigente
	ESCITALOPRAM	ESCITALOPRAM	2016-03-30	Importado Terminado con Reacondicionamiento Local	MEDINOVA FARMA LTDA.			1				Vigente
	ESCITALOPRAM	ESCITALOPRAM	2016-04-08	Importado Terminado con Reacondicionamiento Local	MEDINOVA FARMA LTDA.			1				Vigente
	PRAMIPEXOL	PRAMIPEXOL	2016-03-28	Importado Terminado con Reacondicionamiento Local	LABORATORIOS EUROMED CHILE S.A.			1				Vigente
	LEVOTIROXINA SODICA	LEVOTIROXINA	2016-03-22	Importado Terminado	MINTLAB Co. S.A.		1					Vigente
	TACROLIMUS	TACROLIMUS	2016-03-23	Importado Terminado	OPKO CHILE S.A.		1					Vigente
	TACROLIMUS	TACROLIMUS	2016-03-23	Importado Terminado	OPKO CHILE S.A.		1					Vigente
	LEVETIRACETAM	LEVETIRACETAM	2016-03-28	Importado Terminado con Reacondicionamiento Local	MEDINOVA FARMA LTDA.			1				Vigente
	LEVETIRACETAM	LEVETIRACETAM	2016-03-28	Importado Terminado con Reacondicionamiento Local	MEDINOVA FARMA LTDA.			1				Vigente
	LEVOFLOXACINO	LEVOFLOXACINO	2016-03-30	Importado Terminado con Reacondicionamiento Local	GALENICUM HEALTH CHILE S.p.A.			1				Vigente
	FEXOFENADINA	FEXOFENADINA	2016-04-06	Importado Terminado	SEVEN PHARMA CHILE S.p.A.		1					Vigente
	AZITROMICINA	AZITROMICINA	2016-04-07	Importado Terminado con Reacondicionamiento Local	ASCEND LABORATORIES S.p.A.			1				Vigente
	ATORVASTATINA CALCICA TRIHIDRATO	ATORVASTATINA	2016-04-04	Importado Terminado con Reacondicionamiento Local	ROERIG S.A.			1				Vigente
	ATORVASTATINA CALCICA TRIHIDRATO	ATORVASTATINA	2016-04-05	Importado Terminado con Reacondicionamiento Local	ROERIG S.A.			1				Vigente
	CELECOXIB	CELECOXIB	2016-04-14	Importado Terminado	SEVEN PHARMA CHILE S.p.A.		1					Vigente
	SILDENAFIL	SILDENAFIL	2016-04-15	Importado Terminado	MEDIPHARM LTDA.		1					Vigente
	SILDENAFIL	SILDENAFIL	2016-04-20	Importado Terminado con Reacondicionamiento Local	SEVEN PHARMA CHILE S.p.A.			1				Vigente
	SILDENAFIL	SILDENAFIL	2016-04-20	Importado Terminado	FARMACÉUTICA ESAN LTDA.		1					Vigente
	SILDENAFIL	SILDENAFIL	2016-04-20	Importado Terminado con Reacondicionamiento Local	ETHON PHARMACEUTICALS LTDA.			1				Vigente
	SILDENAFIL	SILDENAFIL	2016-04-20	Importado Terminado con Reacondicionamiento Local	ETHON PHARMACEUTICALS LTDA.			1				Vigente
	SILDENAFIL	SILDENAFIL	2016-04-20	Importado Terminado con Reacondicionamiento Local	SEVEN PHARMA CHILE S.p.A.			1				Vigente
	MONTELUKAST	MONTELUKAST	2016-04-22	Importado Terminado con Reacondicionamiento Local	SEVEN PHARMA CHILE S.p.A.			1				Vigente
	MONTELUKAST	MONTELUKAST	2016-04-26	Importado Terminado con Reacondicionamiento Local	SEVEN PHARMA CHILE S.p.A.			1				Vigente
	PRAMIPEXOL	PRAMIPEXOL	2016-04-27	Importado Terminado con Reacondicionamiento Local	LABORATORIOS EUROMED CHILE S.A.			1				Vigente
	PRAMIPEXOL	PRAMIPEXOL	2016-04-27	Importado Terminado con Reacondicionamiento Local	LABORATORIOS EUROMED CHILE S.A.			1				Vigente
	PRAMIPEXOL	PRAMIPEXOL	2016-04-27	Importado Terminado con Reacondicionamiento Local	LABORATORIOS EUROMED CHILE S.A.			1				Vigente
	LEVOTIROXINA SODICA	LEVOTIROXINA	2016-04-28	Importado Terminado	MINTLAB Co. S.A.		1					Vigente
	LEVOTIROXINA SODICA	LEVOTIROXINA	2016-04-28	Importado Terminado con Reacondicionamiento Local	MINTLAB Co. S.A.			1				Vigente
	LEVOTIROXINA SODICA	LEVOTIROXINA	2016-05-05	Importado Terminado con Reacondicionamiento Local	MINTLAB Co. S.A.			1				Vigente
	LEVETIRACETAM	LEVETIRACETAM	2016-05-12	Importado Terminado con Reacondicionamiento Local	SEVEN PHARMA CHILE S.p.A.			1				Vigente
	LEVOCETIRIZINA	LEVOCETIRIZINA	2016-05-12	Importado Terminado	SEVEN PHARMA CHILE S.p.A.		1					Vigente
	LEVOFLOXACINO	LEVOFLOXACINO	2016-05-12	Importado Terminado con Reacondicionamiento Local	SEVEN PHARMA CHILE S.p.A.			1				Vigente
	ACICLOVIR	ACICLOVIR	2016-05-20	Importado Terminado con Reacondicionamiento Local	SEVEN PHARMA CHILE S.p.A.			1				Vigente
	IBANDRONICO ACIDO	ACIDO IBANDRONICO	2016-05-23	Importado Terminado con Reacondicionamiento Local	GALENICUM HEALTH CHILE S.p.A.			1				Vigente
	LOSARTAN POTASICO	LOSARTAN	2016-06-07	Importado Terminado	SEVEN PHARMA CHILE S.p.A.		1					Vigente
	PREGABALINA	PREGABALINA	2016-06-03	Importado Terminado con Reacondicionamiento Local	GADOR LTDA.			1				Vigente
	ESCITALOPRAM	ESCITALOPRAM	2016-05-31	Importado Terminado con Reacondicionamiento Local	SEVEN PHARMA CHILE S.p.A.			1				Vigente
	ESCITALOPRAM	ESCITALOPRAM	2016-05-31	Importado Terminado con Reacondicionamiento Local	SEVEN PHARMA CHILE S.p.A.			1				Vigente
	LAMIVUDINA	LAMIVUDINA	2016-06-16	Importado Terminado	SEVEN PHARMA CHILE S.p.A.		1					Vigente
	VALACICLOVIR	VALACICLOVIR	2016-06-06	Importado Terminado con Reacondicionamiento Local	SEVEN PHARMA CHILE S.p.A.			1				Vigente
	CLOPIDOGREL	CLOPIDOGREL	2016-06-13	Importado Terminado con Reacondicionamiento Local	SEVEN PHARMA CHILE S.p.A.			1				Vigente
	MONTELUKAST	MONTELUKAST	2016-06-15	Importado Terminado con Reacondicionamiento Local	SANOFI-AVENTIS DE CHILE S.A.			1				Vigente
	VALSARTAN	VALSARTAN	2016-06-17	Importado Terminado con Reacondicionamiento Local	SEVEN PHARMA CHILE S.p.A.			1				Vigente
	OLANZAPINA	OLANZAPINA	2016-06-20	Importado Terminado con Reacondicionamiento Local	ASCEND LABORATORIES S.p.A.			1				Vigente
	OLANZAPINA	OLANZAPINA	2016-06-20	Importado Terminado con Reacondicionamiento Local	ASCEND LABORATORIES S.p.A.			1				Vigente
	PREGABALINA	PREGABALINA	2016-06-21	Fabricación Nacional	LABORATORIO BAGÓ DE CHILE S.A.	1						Vigente
	SILDENAFIL	SILDENAFIL	2016-06-22	Importado Terminado	FARMACÉUTICA ESAN LTDA.		1					Vigente
	QUETIAPINA	QUETIAPINA FUMARATO	2016-07-01	Importado Terminado con Reacondicionamiento Local	SEVEN PHARMA CHILE S.p.A.			1				Vigente
	CELECOXIB	CELECOXIB	2016-06-23	Importado Terminado	LABORATORIO PASTEUR S.A.		1					Vigente
	IBUPROFENO	IBUPROFENO	2016-06-30	Importado Terminado	OPKO CHILE S.A.		1					Vigente
	RISPERIDONA	RISPERIDONA	2016-07-06	Importado Terminado con Reacondicionamiento Local	LABORATORIOS EUROMED CHILE S.A.			1				Vigente
	RISPERIDONA	RISPERIDONA	2016-07-06	Importado Terminado con Reacondicionamiento Local	LABORATORIOS EUROMED CHILE S.A.			1				Vigente
	TENOFOVIR DISOPROXIL FUMARATO	TENOFOVIR DISOPROXIL FUMARATO	2016-07-12	Importado Terminado con Reacondicionamiento Local	SEVEN PHARMA CHILE S.p.A.			1				Vigente
	MICOFENOLATO MOFETILO	MICOFENOLATO MOFETILO	2016-07-13	Importado Terminado con Reacondicionamiento Local	SEVEN PHARMA CHILE S.p.A.			1				Vigente
	RISPERIDONA	RISPERIDONA	2016-07-13	Importado Terminado con Reacondicionamiento Local	INDOPHARMA S.A.			1				Vigente
	RISPERIDONA	RISPERIDONA	2016-07-13	Importado Terminado con Reacondicionamiento Local	INDOPHARMA S.A.			1				Vigente
	CELECOXIB	CELECOXIB	2016-07-19	Importado Terminado con Reacondicionamiento Local	ASCEND LABORATORIES S.p.A.			1				Vigente
	CIPROFLOXACINO CLORHIDRATO MONOHIDRATO	CIPROFLOXACINO CLORHIDRATO	2016-07-20	Importado Terminado	OPKO CHILE S.A.		1					Vigente
	ARIPIPRAZOL	ARIPIPRAZOL	2016-07-25	Importado Terminado con Reacondicionamiento Local	ASCEND LABORATORIES S.p.A.			1				Vigente
	ARIPIPRAZOL	ARIPIPRAZOL	2016-07-25	Importado Terminado con Reacondicionamiento Local	ASCEND LABORATORIES S.p.A.			1				Vigente
	PREGABALINA	PREGABALINA	2016-07-25	Importado Terminado con Reacondicionamiento Local	ASCEND LABORATORIES S.p.A.			1				Vigente
	PREGABALINA	PREGABALINA	2016-07-27	Importado Terminado con Reacondicionamiento Local	ASCEND LABORATORIES S.p.A.			1				Vigente
	PREGABALINA	PREGABALINA	2016-07-26	Importado Terminado con Reacondicionamiento Local	ASCEND LABORATORIES S.p.A.			1				Vigente
	PREGABALINA	PREGABALINA	2016-07-27	Importado Terminado con Reacondicionamiento Local	ASCEND LABORATORIES S.p.A.			1				Vigente
	AMOXICILINA ACIDO CLAVULANICO	AMOXICILINA TRIHIDRATO ;CLAVULANATO DE POTASIO/CELULOSA MICROCRISTALINA 1:1	2016-07-22	Importado Terminado con Reacondicionamiento Local	LABORATORIO HOSPIFARMA CHILE LTDA.			1				Vigente
	TACROLIMUS	TACROLIMUS MONOHIDRATO	2016-07-28	Importado Terminado	LABORATORIOS RECALCINE S.A.		1					Vigente
	AMOXICILINA ACIDO CLAVULANICO	AMOXICILINA + CLAVULANICO	2016-07-26	Importado Terminado con Reacondicionamiento Local	LABORATORIO HOSPIFARMA CHILE LTDA.			1				Vigente
	QUETIAPINA	QUETIAPINA	2016-07-26	Importado Terminado con Reacondicionamiento Local	ASCEND LABORATORIES S.p.A.			1				Vigente
	QUETIAPINA	QUETIAPINA	2016-07-26	Importado Terminado con Reacondicionamiento Local	ASCEND LABORATORIES S.p.A.			1				Vigente
	OLANZAPINA	OLANZAPINA	2016-07-28	Importado Terminado con Reacondicionamiento Local	SEVEN PHARMA CHILE S.p.A.			1				Vigente
	MOXIFLOXACINO	MOXIFLOXACINO	2016-08-02	Importado Terminado con Reacondicionamiento Local	SEVEN PHARMA CHILE S.p.A.			1				Vigente
	MONTELUKAST	MONTELUKAST SODICO	2016-08-17	Importado Terminado	LABORATORIO PASTEUR S.A.		1					Vigente
	MONTELUKAST	MONTELUKAST	2016-08-02	Importado Terminado	LABORATORIO PASTEUR S.A.		1					Vigente
	ISOTRETINOINA	ISOTRETINOINA	2016-08-03	Importado Terminado	PHARMA INVESTI DE CHILE S.A.		1					Vigente
	METFORMINA CLORHIDRATO	METFORMINA	2016-08-05	Importado Terminado	LABORATORIO PASTEUR S.A.		1					Vigente
	METFORMINA CLORHIDRATO	METFORMINA	2016-08-04	Importado Terminado	LABORATORIO PASTEUR S.A.		1					Vigente
	METFORMINA CLORHIDRATO	METFORMINA	2016-08-05	Importado Terminado	LABORATORIO PASTEUR S.A.		1					Vigente
	RISPERIDONA	RISPERIDONA	2016-08-09	Importado Terminado con Reacondicionamiento Local	EUROFARMA CHILE S.A.			1				Vigente
	ISOTRETINOINA	ISOTRETINOINA	2016-08-11	Importado Terminado	PHARMA INVESTI DE CHILE S.A.		1					Vigente
	DONEPECILO	DONEPEZILO	2016-08-16	Importado Terminado con Reacondicionamiento Local	SEVEN PHARMA CHILE S.p.A.			1				Vigente
	PREGABALINA	PREGABALINA	2016-08-24	Importado Terminado con Reacondicionamiento Local	ASCEND LABORATORIES S.p.A.			1				Vigente
	GABAPENTINA	GABAPENTINA	2016-08-24	Importado Terminado con Reacondicionamiento Local	ASCEND LABORATORIES S.p.A.			1				Vigente
	GABAPENTINA	GABAPENTINA	2016-08-24	Importado Terminado con Reacondicionamiento Local	ASCEND LABORATORIES S.p.A.			1				Vigente
	ZOLPIDEM	ZOLPIDEM	2016-08-26	Fabricación Nacional	LABORATORIO BAGÓ DE CHILE S.A.	1						Vigente
	METFORMINA CLORHIDRATO	METFORMINA	2016-08-26	Importado Terminado con Reacondicionamiento Local	ASCEND LABORATORIES S.p.A.			1				Vigente
	QUETIAPINA	QUETIAPINA FUMARATO	2016-09-06	Importado Terminado con Reacondicionamiento Local	ASCEND LABORATORIES S.p.A.			1				Vigente
	QUETIAPINA	QUETIAPINA FUMARATO	2016-09-06	Importado Terminado con Reacondicionamiento Local	ASCEND LABORATORIES S.p.A.			1				Vigente
	QUETIAPINA	QUETIAPINA (FUMARATO)	2016-09-06	Importado Terminado con Reacondicionamiento Local	ASCEND LABORATORIES S.p.A.			1				Vigente
	QUETIAPINA	QUETIAPINA FUMARATO	2016-09-06	Importado Terminado con Reacondicionamiento Local	ASCEND LABORATORIES S.p.A.			1				Vigente
	QUETIAPINA	QUETIAPINA FUMARATO	2016-09-07	Importado Terminado con Reacondicionamiento Local	ASCEND LABORATORIES S.p.A.			1				Vigente
	CELECOXIB	CELECOXIB	2016-09-06	Importado Terminado con Reacondicionamiento Local	GALENICUM HEALTH CHILE S.p.A.			1				Vigente
	CELECOXIB	CELECOXIB	2016-09-07	Importado Terminado	ETHON PHARMACEUTICALS S.p.A.		1					Vigente
	QUETIAPINA	QUETIAPINA	2016-09-14	Importado Terminado	PHARMA INVESTI DE CHILE S.A.		1					Vigente
	QUETIAPINA	QUETIAPINA	2016-09-14	Importado Terminado	PHARMA INVESTI DE CHILE S.A.		1					Vigente
	FINASTERIDA	FINASTERIDA	2016-09-14	Importado Terminado con Reacondicionamiento Local	GALENICUM HEALTH CHILE S.p.A.			1				Vigente
	FINASTERIDA	FINASTERIDA	2016-09-15	Importado Terminado con Reacondicionamiento Local	ASCEND LABORATORIES S.p.A.			1				Vigente
	TELMISARTAN	TELMISARTAN	2016-09-23	Importado Terminado con Reacondicionamiento Local	ASCEND LABORATORIES S.p.A.			1				Vigente
	TELMISARTAN	TELMISARTAN	2016-09-23	Importado Terminado con Reacondicionamiento Local	ASCEND LABORATORIES S.p.A.			1				Vigente
	EFAVIRENZ	EFAVIRENZ	2016-10-05	Importado Terminado con Reacondicionamiento Local	NOVARTIS CHILE S.A.			1				Vigente
	METFORMINA CLORHIDRATO	METFORMINA CLORHIDRATO	2016-09-28	Importado Terminado con Reacondicionamiento Local	ASCEND LABORATORIES S.p.A.			1				Vigente
	ACIDO ACETILSALICILICO	ACIDO ACETILSALICILICO	2016-09-28	Importado Terminado	OPKO CHILE S.A.		1					Vigente
	CETIRIZINA	CETIRIZINA DICLORHIDRATO	2016-10-04	Importado Terminado con Reacondicionamiento Local	ASCEND LABORATORIES S.p.A.			1				Vigente
	MONTELUKAST	MONTELUKAST SODICO	2016-10-13	Importado Terminado	LABORATORIO PASTEUR S.A.		1					Vigente
	RISPERIDONA	RISPERIDONA	2016-10-13	Importado Terminado con Reacondicionamiento Local	LABORATORIO CHILE S.A.			1				Vigente
	RISPERIDONA	RISPERIDONA	2016-10-13	Importado Terminado con Reacondicionamiento Local	LABORATORIO CHILE S.A.			1				Vigente
	RISPERIDONA	RISPERIDONA	2016-10-17	Importado Terminado con Reacondicionamiento Local	LABORATORIO CHILE S.A.			1				Vigente
	RISPERIDONA	RISPERIDONA	2016-10-17	Importado Terminado con Reacondicionamiento Local	LABORATORIO CHILE S.A.			1				Vigente
	CLARITROMICINA	CLARITROMICINA	2016-10-13	Importado Terminado con Reacondicionamiento Local	BLUEPHARMA CHILE S.p.A.			1				Vigente
						438	171	309	34	71
						438	171	309	34	71	1023
						0.428152	0.167155	0.302053	0.0332356	0.0694037	1
						Made in Chile	Imported as finished product	Imported as finished but repacked locally	Imported as bulk	Semifinished
						Made in Chile	0.428
						Imported as finished but repacked locally	0.302
						Imported as finished product	0.167
						Imported as bulk	0.033
						Semifinished	0.069
