# Supplementary material for: The implementation of the bioequivalence certification policy in Chile: An analysis of market authorization data
Source: PLoS One. 2019 May 29;14(5):e0217334. doi: 10.1371/journal.pone.0217334 (PMC6541293; doi:10.1371/journal.pone.0217334)
Supplement: S4 Fig — (XLSX) [file pone.0217334.s004.xlsx]

## Sheet: FIGURE 4
		Principio Activo	Producto	Registro	Number	Titular	Resolución autoriza bioequivalencia			Date of Admission	DATE OF DECREE???	Date presentation became BEQ	Months between Admission and BEQ	Uso / Tratamiento	Number		Date of Admission	LSortedZ	OSortedZ	REGISTRY	FABRICANTE	PAIS CENTRO	NAME OF PRODUCT		ACTIVE INGREDIENT	NAME OF PRODUCT	DOSE	Dosage FORM1	Dosage FORM2	MOLECULE	DATE OF BEQ REGISTRATION???	IMPORTED, MADE LOCALLY	COMPANY	MADE IN CHILE	IMPORTED AS FINISHED PRODUCT ('terminado')	IMPORTED AS BULK ('granel')	IMPORTED AS FINISHED BUT "REPACKAGED" LOCALLY	"Semifinished"	State? Valid/Not Valid
1		ATORVASTATINA	ZARATOR COMPRIMIDOS RECUBIERTOS 10 mg	F	86	ROERIG S.A.	RESOLUCIÓN RW N°7732			2013-12-28	2012-06-15	2014-04-22	3	Disminución del colesterol	86		2013-12-28	86	86	86	Pfizer, Brasil	0	ZARATOR COMPRIMIDOS RECUBIERTOS 10 MG		ATORVASTATINA CALCICA TRIHIDRATO	ZARATOR COMPRIMIDOS RECUBIERTOS 10 MG	10 MG	COMPRIMIDOS RECUBIERTOS	COMPRIMIDOS	ATORVASTATINA	1997-07-16	Importado Terminado con Reacondicionamiento Local	ROERIG S.A.				1		No Vigente									No Vigente
1		ATORVASTATINA	ZARATOR COMPRIMIDOS RECUBIERTOS 20 mg	F	87	ROERIG S.A.	RESOLUCIÓN RW N°7733			2013-12-28	2012-06-15	2014-04-22	3	Disminución del colesterol	87		2013-12-28	87	87	87	Pfizer, Brasil	0	ZARATOR COMPRIMIDOS RECUBIERTOS 20 MG		ATORVASTATINA CALCICA TRIHIDRATO	ZARATOR COMPRIMIDOS RECUBIERTOS 20 MG	20 MG	COMPRIMIDOS RECUBIERTOS	COMPRIMIDOS	ATORVASTATINA	1997-07-16	Importado Terminado con Reacondicionamiento Local	ROERIG S.A.				1		Vigente
1		PARACETAMOL	PARACETAMOL COMPRIMIDOS 500 mg	F	154	MINTLAB Co. S.A.	RESOLUCIÓN N° 5001			2014-03-03	2012-12-15	2014-09-12	6	Analgésico / Antipirético	154		2014-03-03	154	154	154	Laboratorio Mintlab Co.	0	PARACETAMOL COMPRIMIDOS 500 MG		PARACETAMOL	PARACETAMOL COMPRIMIDOS 500 MG	500 MG	COMPRIMIDOS	COMPRIMIDOS	PARACETAMOL	1997-09-17	Fabricación Nacional	MINTLAB Co. S.A.	1					No Vigente									No Vigente
1		FLUOXETINA	FLUOXETINA COMPRIMIDOS 20 mg	F	467	INSTITUTO SANITAS S.A.	RESOLUCIÓN N° 1000			2013-08-22	2012-10-15	2014-03-19	6	Antidepresivo	467		2013-08-22	467	467	467	Instituto Sanitas S.A.	0	FLUOXETINA COMPRIMIDOS 20 MG		FLUOXETINA CLORHIDRATO	FLUOXETINA COMPRIMIDOS 20 MG	20 MG	COMPRIMIDOS	COMPRIMIDOS	FLUOXETINA	1998-05-12	Fabricación Nacional	INSTITUTO SANITAS S.A.	1					Vigente
1		FLUCONAZOL	FLUCTIN CÁPSULAS 150 mg	F	487	LABORATORIOS LAFI LTDA.	RESOLUCIÓN N° 4162			2014-12-19	2012-12-15	2015-11-03	10	Antifúngico	487		2014-12-19	487	487	487	Laboratorio Recalcine S.A., ubicado en Av Carrascal #5650, Quintan Normal, Santiago de Chile.	0	FLUCTIN CAPSULAS 150 MG		FLUCONAZOL	FLUCTIN CAPSULAS 150 MG	150 MG	CAPSULAS	CAPSULAS	FLUCONAZOL	1998-04-09	Fabricación Nacional	LABORATORIOS LAFI LTDA.	1					No Vigente									No Vigente
1		PARACETAMOL	KITADOL COMPRIMIDOS 500 mg	F	494	LABORATORIO CHILE S.A.	RESOLUCIÓN RW N° 11425			#N/A	2012-12-15	2015-07-07	#N/A	Analgésico / Antipirético	494		#N/A	494	494	494	#N/A	#N/A	KITADOL COMPRIMIDOS 500 MG		PARACETAMOL	KITADOL COMPRIMIDOS 500 MG	500 MG	COMPRIMIDOS	COMPRIMIDOS	PARACETAMOL	1998-04-30	Fabricación Nacional	LABORATORIO CHILE S.A.	1					Suspendido									Suspendido
1		CLONAZEPAM	CLOZANIL COMPRIMIDOS 0,5 mg	F	504	INSTITUTO SANITAS S.A.	RESOLUCIÓN N° 2537			#N/A	2012-06-15	2012-09-25	#N/A	Ansiedad	504		#N/A	504	504	504	#N/A	#N/A	CLOZANIL COMPRIMIDOS 0,5 MG		CLONAZEPAM	CLOZANIL COMPRIMIDOS 0,5 MG	0,5 MG	COMPRIMIDOS	COMPRIMIDOS	CLONAZEPAM	1998-05-27	Fabricación Nacional	INSTITUTO SANITAS S.A.	1					No Vigente									No Vigente
1		CLONAZEPAM	CLOZANIL COMPRIMIDOS 2 mg	F	505	INSTITUTO SANITAS S.A.	RESOLUCIÓN N° 2582			#N/A	2012-06-15	2012-10-02	#N/A	Ansiedad	505		#N/A	505	505	505	#N/A	#N/A	CLOZANIL COMPRIMIDOS 2 MG		CLONAZEPAM	CLOZANIL COMPRIMIDOS 2 MG	2 MG	COMPRIMIDOS	COMPRIMIDOS	CLONAZEPAM	1998-05-27	Fabricación Nacional	INSTITUTO SANITAS S.A.	1					No Vigente									No Vigente
1		ZOPICLONA	ZOPICLONA COMPRIMIDOS RECUBIERTOS 7,5 mg	F	518	INTERPHARMA S.A.	RESOLUCIÓN RW N° 15141			2015-01-16	2012-12-15	2015-09-01	7	Inductor del sueño	518		2015-01-16	518	518	518	Instituto Bioquímico Beta	0	ZOPICLONA COMPRIMIDOS RECUBIERTOS 7,5 MG		ZOPICLONA	ZOPICLONA COMPRIMIDOS RECUBIERTOS 7,5 MG	7,5 MG	COMPRIMIDOS RECUBIERTOS	COMPRIMIDOS	ZOPICLONA	1998-05-12	Fabricación Nacional	INTERPHARMA S.A.	1					No Vigente									No Vigente
1		CITALOPRAM	CIMAL COMPRIMIDOS RECUBIERTOS 20 mg	F	580	LABORATORIOS LAFI LTDA.	RESOLUCIÓN N° 269			2014-04-21	2012-12-15	2015-01-26	9	Antidepresivo	580		2014-04-21	580	580	580	Laboratorios Recalcine S.A.	0	CIMAL COMPRIMIDOS RECUBIERTOS 20 MG		CITALOPRAM	CIMAL COMPRIMIDOS RECUBIERTOS 20 MG	20 MG	COMPRIMIDOS RECUBIERTOS	COMPRIMIDOS	CITALOPRAM	1998-06-05	Fabricación Nacional	LABORATORIOS LAFI LTDA.	1					No Vigente									No Vigente
1		SERTRALINA	IMPLICANE COMPRIMIDOS RECUBIERTOS 50 mg	F	650	TECNOFARMA S.A.	RESOLUCIÓN N° 4495			2014-12-10	2012-12-15	2015-11-19	11	Antidepresivo	650		2014-12-10	650	650	650	Monteverde S.A. Argentina	0	IMPLICANE COMPRIMIDOS RECUBIERTOS 50 MG		SERTRALINA	IMPLICANE COMPRIMIDOS RECUBIERTOS 50 MG	50 MG	COMPRIMIDOS	COMPRIMIDOS	SERTRALINA	1998-07-23	Importado Terminado	TECNOFARMA S.A.		1				Vigente
1		RISPERIDONA	SPIRON COMPRIMIDOS RECUBIERTOS 1 mg	F	668	LABORATORIOS ANDRÓMACO S.A.	RESOLUCIÓN N° 4973			2014-12-23	2012-12-24	2015-12-29	12	Trastornos mentales	668		2014-12-23	668	668	668	Laboratorio Andrómaco S.A., Av. Quilin N° 5273, Peñalolén, Santiago.	Chile	SPIRON COMPRIMIDOS RECUBIERTOS 1 MG		RISPERIDONA	SPIRON COMPRIMIDOS RECUBIERTOS 1 MG	1 MG	COMPRIMIDOS RECUBIERTOS	COMPRIMIDOS	RISPERIDONA	1998-07-31	Fabricación Nacional	LABORATORIOS ANDRÓMACO S.A.	1					No Vigente									No Vigente
1		RISPERIDONA	SPIRON COMPRIMIDOS RECUBIERTOS 2 mg	F	669	LABORATORIOS ANDRÓMACO S.A.	RESOLUCIÓN N° 3305			2014-12-22	2012-12-24	2015-09-15	8	Trastornos mentales	669		2014-12-22	669	669	669	Laboratorios Andrómaco S.A.	Chile	SPIRON COMPRIMIDOS RECUBIERTOS 2 MG		RISPERIDONA	SPIRON COMPRIMIDOS RECUBIERTOS 2 MG	2 MG	COMPRIMIDOS RECUBIERTOS	COMPRIMIDOS	RISPERIDONA	1998-07-31	Fabricación Nacional	LABORATORIOS ANDRÓMACO S.A.	1					No Vigente									No Vigente
1		RISPERIDONA	SPIRON COMPRIMIDOS RECUBIERTOS 3 mg	F	670	LABORATORIOS ANDRÓMACO S.A.	RESOLUCIÓN N° 4971			2014-12-23	2012-12-24	2015-12-29	12	Trastornos mentales	670		2014-12-23	670	670	670	0	Ver sección de observaciones	SPIRON COMPRIMIDOS RECUBIERTOS 3 MG		RISPERIDONA	SPIRON COMPRIMIDOS RECUBIERTOS 3 MG	3 MG	COMPRIMIDOS RECUBIERTOS	COMPRIMIDOS	RISPERIDONA	1998-07-31	Fabricación Nacional	LABORATORIOS ANDRÓMACO S.A.	1					Vigente
1		MELOXICAM	TENARON COMPRIMIDOS 15 mg	F	855	PHARMA INVESTI DE CHILE S.A.	RESOLUCIÓN RW N° 4030			2014-12-18	2012-12-15	2015-10-26	10	Analgésico / Antiinflamatorio	855		2014-12-18	855	855	855	ROEMMERS S.A, Uruguay	0	TENARON COMPRIMIDOS 15 MG		MELOXICAM	TENARON COMPRIMIDOS 15 MG	15 MG	COMPRIMIDOS	COMPRIMIDOS	MELOXICAM	1998-12-24	Importado Terminado	PHARMA INVESTI DE CHILE S.A.		1				No Vigente									No Vigente
1		CLONAZEPAM	CRISMOL COMPRIMIDOS 2 mg	F	913	PHARMA INVESTI DE CHILE S.A.	RESOLUCIÓN RW N° 6263			2015-11-30	2012-06-15	2016-03-30	4	Ansiedad	913		2015-11-30	913	913	913	Laboratorio ITF - Labomed Farmacéutica Ltda. ubicado en Av Presidente Eduardo Frei Montalva Km 21,5 Lampa, Santiago	India	CRISMOL COMPRIMIDOS 2 MG		CLONAZEPAM	CRISMOL COMPRIMIDOS 2 MG	2 MG	COMPRIMIDOS	COMPRIMIDOS	CLONAZEPAM	1998-12-31	Fabricación Nacional	PHARMA INVESTI DE CHILE S.A.	1					Vigente
1		METOCLOPRAMIDA	ITAN COMPRIMIDOS 10 mg	F	1163	LABORATORIOS SAVAL S.A.	RESOLUCIÓN N° 823			2012-12-20	2012-06-15	2013-03-11	2	Trastornos Gastrointestinales	1163		2012-12-20	1163	1163	1163	Laboratorios Saval S.A.	0	ITAN COMPRIMIDOS 10 MG		METOCLOPRAMIDA	ITAN COMPRIMIDOS 10 MG	10 MG	COMPRIMIDOS	COMPRIMIDOS	METOCLOPRAMIDA	1968-11-20	Fabricación Nacional	LABORATORIOS SAVAL S.A.	1					No Vigente									No Vigente
1		CLORFENAMINA	PRODEL COMPRIMIDOS 4 mg	F	1209	LABORATORIO PASTEUR S.A.	RESOLUCIÓN N° 1167			2016-05-09	2012-06-15	2011-06-28	#NUM!	Antialérgico	1209		2016-05-09	1209	1209	1209	Laboratorio Pasteur S.A. Ignacio Serrano 568 Concepción, Chile	0	PRODEL COMPRIMIDOS 4 MG		CLORFENAMINA MALEATO	PRODEL COMPRIMIDOS 4 MG	4 MG	COMPRIMIDOS	COMPRIMIDOS	CLORFENAMINA	1959-06-11	Fabricación Nacional	LABORATORIO PASTEUR S.A.	1					Vigente
1		HIDROCLOROTIAZIDA	HIDROCLOROTIAZIDA COMPRIMIDOS 50 mg	F	1379	LABORATORIO CHILE S.A.	RESOLUCIÓN RW N° 2059			2014-08-18	2012-10-15	2015-02-04	5	Diurético	1379		2014-08-18	1379	1379	1379	Laboratorio Chile S.A. Camino a Melipilla 9978, Santiago	0	HIDROCLOROTIAZIDA COMPRIMIDOS 50 MG		HIDROCLOROTIAZIDA	HIDROCLOROTIAZIDA COMPRIMIDOS 50 MG	50 MG	COMPRIMIDOS	COMPRIMIDOS	HIDROCLOROTIAZIDA	1969-11-20	Fabricación Nacional	LABORATORIO CHILE S.A.	1					No Vigente									No Vigente
1		PREDNISONA	PREDNISONA COMPRIMIDOS 5 mg	F	1400	LABORATORIO CHILE S.A.	RESOLUCIÓN N° 408			#N/A	2012-06-15	2012-02-08	#N/A	Corticoterapia	1400		#N/A	1400	1400	1400	#N/A	#N/A	PREDNISONA COMPRIMIDOS 5 MG		PREDNISONA	PREDNISONA COMPRIMIDOS 5 MG	5 MG	COMPRIMIDOS	COMPRIMIDOS	PREDNISONA	1969-01-06	Fabricación Nacional	LABORATORIO CHILE S.A.	1					No Vigente									No Vigente
1		ÁCIDO ACETILSALICÍLICO	ÁCIDO ACETILSALICÍLICO COMPRIMIDOS 100 mg	F	1444	MINTLAB CO. S.A.	RESOLUCIÓN N° 5870			2014-09-09	2012-12-24	2014-11-24	2	Analgésico / Antipirético	1444		2014-09-09	1444	1444	1444	Mintlab Co. S.A.	0	ACIDO ACETILSALICILICO COMPRIMIDOS 100 MG		ACIDO ACETILSALICILICO	ACIDO ACETILSALICILICO COMPRIMIDOS 100 MG	100 MG	COMPRIMIDOS MASTICABLES	COMPRIMIDOS	ACIDO ACETILSALICILICO	1958-12-09	Fabricación Nacional	MINTLAB CO. S.A.	1					No Vigente									No Vigente
1		ACICLOVIR	LISOVYR COMPRIMIDOS 200 mg	F	1702	MINTLAB Co. S.A.	RESOLUCIÓN N° 4684			2015-02-18	2012-12-24	2015-12-02	9	Antiviral	1702		2015-02-18	1702	1702	1702	Mintlab Co S.A.	Chile	LISOVYR COMPRIMIDOS 200 MG		ACICLOVIR	LISOVYR COMPRIMIDOS 200 MG	200 MG	COMPRIMIDOS	COMPRIMIDOS	ACICLOVIR	1999-03-15	Fabricación Nacional	MINTLAB CO. S.A.	1					Suspendido									Suspendido
1		ATORVASTATINA	LIPOTROPIC COMPRIMIDOS RECUBIERTOS 1O mg	F	1723	LABORATORIOS LAFI LTDA.	RESOLUCIÓN N° 913			2014-04-08	2012-06-15	2016-03-14	23	Disminución del colesterol	1723		2014-04-08	1723	1723	1723	Laboratorio Recalcine S.A., ubicado en Calle Carrascal N° 5670, Santiago Chile.	0	LIPOTROPIC COMPRIMIDOS RECUBIERTOS 10 MG		ATORVASTATINA CALCICA TRIHIDRATO	LIPOTROPIC COMPRIMIDOS RECUBIERTOS 10 MG	10 MG	COMPRIMIDOS RECUBIERTOS	COMPRIMIDOS	ATORVASTATINA	1999-04-01	Fabricación Nacional	LABORATORIOS LAFI LTDA.	1					Suspendido									Suspendido
1		ATORVASTATINA	LIPOTROPIC COMPRIMIDOS RECUBIERTOS 20 mg	F	1724	LABORATORIOS LAFI LTDA.	RESOLUCIÓN N° 4305			2013-05-22	2012-06-15	2013-12-27	7	Disminución del colesterol	1724		2013-05-22	1724	1724	1724	Laboratorio Recalcine S.A., ubicado en Calle Carrascal N° 5670, Santiago Chile.	0	LIPOTROPIC COMPRIMIDOS RECUBIERTOS 20 MG		ATORVASTATINA CALCICA TRIHIDRATO	LIPOTROPIC COMPRIMIDOS RECUBIERTOS 20 MG	20 MG	COMPRIMIDOS RECUBIERTOS	COMPRIMIDOS	ATORVASTATINA	1999-04-01	Fabricación Nacional	LABORATORIOS LAFI LTDA.	1					Vigente
1		CARVEDILOL	BETAPLEX COMPRIMIDOS 25 mg	F	1735	LABORATORIOS LAFI LTDA.	RESOLUCIÓN N° 4546			2015-05-27	2012-12-15	2015-11-23	5	Hipertensión arterial - insuficiencia cardíaca	1735		2015-05-27	1735	1735	1735	Laboratorio Recalcine S.A., ubicado en Calle Carrascal N° 5670, Santiago Chile.	Chile	BETAPLEX COMPRIMIDOS 25 MG		CARVEDILOL	BETAPLEX COMPRIMIDOS 25 MG	25 MG	COMPRIMIDOS	COMPRIMIDOS	CARVEDILOL	1999-04-16	Fabricación Nacional	LABORATORIOS LAFI LTDA.	1					No Vigente									No Vigente
1		SILDENAFIL	LIFTER COMPRIMIDOS RECUBIERTOS 50 mg	F	1893	LABORATORIOS SAVAL S.A.	RESOLUCIÓN N° 4158			2015-02-06	2012-12-15	2015-11-03	8	Disfunción Eréctil	1893		2015-02-06	1893	1893	1893	Laboratorios Saval S.A.	0	LIFTER COMPRIMIDOS RECUBIERTOS 50 MG		SILDENAFIL	LIFTER COMPRIMIDOS RECUBIERTOS 50 MG	50 MG	COMPRIMIDOS RECUBIERTOS	COMPRIMIDOS	SILDENAFIL	1999-08-02	Fabricación Nacional	LABORATORIOS SAVAL S.A.	1					No Vigente									No Vigente
1		ENALAPRIL	ENALAPRIL MALEATO COMPRIMIDOS RECUBIERTOS 10 mg	F	1896	LABORATORIOS ANDRÓMACO S.A.	RESOLUCIÓN N° 270			2014-05-14	2012-10-15	2015-01-26	8	Hipertensión arterial - insuficiencia cardíaca	1896		2014-05-14	1896	1896	1896	Laboratorio Andrómaco S.A.	0	ENALAPRIL MALEATO COMPRIMIDOS RECUBIERTOS 10 MG		ENALAPRIL MALEATO	ENALAPRIL MALEATO COMPRIMIDOS RECUBIERTOS 10 MG	10 MG	COMPRIMIDOS RECUBIERTOS	COMPRIMIDOS	ENALAPRIL	1999-07-14	Fabricación Nacional	LABORATORIOS ANDRÓMACO S.A.	1					No Vigente									No Vigente
1		FINASTERIDA	APEPLUS COMPRIMIDOS RECUBIERTOS 1 mg	F	1906	LABORATORIOS LAFI LTDA.	RESOLUCIÓN N° 4157			2014-10-27	2012-12-15	2015-11-03	12	Calvicie Androgénica	1906		2014-10-27	1906	1906	1906	Laboratorios Recalcine S.A. av Carrascal N°5670, Quinta Normal	0	APEPLUS COMPRIMIDOS RECUBIERTOS 1 MG		FINASTERIDA	APEPLUS COMPRIMIDOS RECUBIERTOS 1 MG	1 MG	COMPRIMIDOS RECUBIERTOS	COMPRIMIDOS	FINASTERIDA	1999-08-02	Fabricación Nacional	LABORATORIOS LAFI LTDA.	1					No Vigente									No Vigente
1		CARVEDILOL	BETAPLEX COMPRIMIDOS 12,5 mg	F	1960	LABORATORIOS LAFI LTDA.	RESOLUCIÓN N° 4496			2015-03-10	2012-12-15	2015-11-19	8	Hipertensión arterial - insuficiencia cardíaca	1960		2015-03-10	1960	1960	1960	Laboratorios Recalcine S.A. Av. Carrascal 5670, Quinta Normal	0	BETAPLEX COMPRIMIDOS 12,5 MG		CARVEDILOL	BETAPLEX COMPRIMIDOS 12,5 MG	12,5 MG	COMPRIMIDOS	COMPRIMIDOS	CARVEDILOL	1999-08-13	Fabricación Nacional	LABORATORIOS LAFI LTDA.	1					Vigente
1		ÁCIDO ACETILSALICÍLICO	HASSAPIRIN INFANTIL COMPRIMIDOS 100 mg	F	1984	MINTLAB CO. S.A.	RESOLUCIÓN N° 5869			2014-09-09	2012-12-24	2014-11-24	2	Analgésico / Antipirético	1984		2014-09-09	1984	1984	1984	Mintlab Co. S.A.	0	HASSAPIRIN INFANTIL COMPRIMIDOS 100 MG		ACIDO ACETILSALICILICO	HASSAPIRIN INFANTIL COMPRIMIDOS 100 MG	100 MG	COMPRIMIDOS MASTICABLES	COMPRIMIDOS	ACIDO ACETILSALICILICO	1999-08-31	Fabricación Nacional	MINTLAB CO. S.A.	1					No Vigente									No Vigente
1		IBUPROFENO	IBUPROFENO COMPRIMIDOS RECUBIERTOS 600 mg	F	2050	MINTLAB Co. S.A.	RESOLUCIÓN N° 2218			2014-11-04	2012-10-15	2015-07-06	8	Analgésico / Antiinflamatorio	2050		2014-11-04	2050	2050	2050	Mintlab Co. S.A.	Chile	IBUPROFENO COMPRIMIDOS RECUBIERTOS 600 MG		IBUPROFENO	IBUPROFENO COMPRIMIDOS RECUBIERTOS 600 MG	600 MG	COMPRIMIDOS RECUBIERTOS	COMPRIMIDOS	IBUPROFENO	1999-09-15	Fabricación Nacional	MINTLAB CO. S.A.	1					Vigente
1		FEXOFENADINA	ALEXIA COMPRIMIDOS RECUBIERTOS 120 mg	F	2106	LABORATORIOS SAVAL S.A.	RESOLUCIÓN N° 2809			2014-12-22	2012-12-15	2015-08-18	7	Antialérgico	2106		2014-12-22	2106	2106	2106	Laboratorios Saval S.A. Av. Pres. Edo. Frei Montalva N°4600, Renca. Fabricado según la fórmula definida en la resolución exenta N°9136/03	0	ALEXIA COMPRIMIDOS RECUBIERTOS 120 MG		FEXOFENADINA	ALEXIA COMPRIMIDOS RECUBIERTOS 120 MG	120 MG	COMPRIMIDOS RECUBIERTOS	COMPRIMIDOS	FEXOFENADINA	1999-09-24	Fabricación Nacional	LABORATORIOS SAVAL S.A.	1					Suspendido									Suspendido
1		ATORVASTATINA	LOWDEN COMPRIMIDOS RECUBIERTOS 10 mg	F	2231	EUROLAB LTDA.	RESOLUCIÓN N° 866			#N/A	2012-06-15	2013-03-13	#N/A	Disminución del colesterol	2231		#N/A	2231	2231	2231	#N/A	#N/A	LOWDEN COMPRIMIDOS RECUBIERTOS 10 MG		ATORVASTATINA CALCICA TRIHIDRATO	LOWDEN COMPRIMIDOS RECUBIERTOS 10 MG	10 MG	COMPRIMIDOS RECUBIERTOS	COMPRIMIDOS	ATORVASTATINA	2000-03-06	Fabricación Nacional	EUROLAB LTDA.	1					No Vigente									No Vigente
1		ATORVASTATINA	LOWDEN COMPRIMIDOS RECUBIERTOS 20 mg	F	2232	EUROLAB LTDA.	RESOLUCIÓN N° 867			#N/A	2012-06-15	2013-03-13	#N/A	Disminución del colesterol	2232		#N/A	2232	2232	2232	#N/A	#N/A	LOWDEN COMPRIMIDOS RECUBIERTOS 20 MG		ATORVASTATINA CALCICA TRIHIDRATO	LOWDEN COMPRIMIDOS RECUBIERTOS 20 MG	20 MG	COMPRIMIDOS RECUBIERTOS	COMPRIMIDOS	ATORVASTATINA	2000-03-06	Fabricación Nacional	EUROLAB LTDA.	1					No Vigente									No Vigente
1		CITALOPRAM	CIMAL COMPRIMIDOS RECUBIERTOS 40 mg	F	2256	LABORATORIOS LAFI LTDA.	RESOLUCIÓN N° 272			2014-04-21	2012-12-15	2015-01-26	9	Antidepresivo	2256		2014-04-21	2256	2256	2256	Laboratorios Recalcine S.A.	0	CIMAL COMPRIMIDOS RECUBIERTOS 40 MG		CITALOPRAM	CIMAL COMPRIMIDOS RECUBIERTOS 40 MG	40 MG	COMPRIMIDOS RECUBIERTOS	COMPRIMIDOS	CITALOPRAM	1999-11-16	Fabricación Nacional	LABORATORIOS LAFI LTDA.	1					No Vigente									No Vigente
1		FUROSEMIDA	FUROSEMIDA COMPRIMIDOS 40 mg	F	2274	LABORATORIO CHILE S.A.	RESOLUCIÓN N° 4197			2013-07-05	2012-06-15	2013-12-13	5	Diurético	2274		2013-07-05	2274	2274	2274	Laboratorio Chile S.A. camino a Melipilla N°9978, comuna de Maipú Presenta resolución exenta N°190/13, mediante la cual se renovó la autorización de funcionamiento del laboratorio farmacéutico ubicado en camino a Melipilla N°9978, Maipú de propiedad de Laboratorio Chile S.A.	0	FUROSEMIDA COMPRIMIDOS 40 MG		FUROSEMIDA	FUROSEMIDA COMPRIMIDOS 40 MG	40 MG	COMPRIMIDOS	COMPRIMIDOS	FUROSEMIDA	1971-03-18	Fabricación Nacional	LABORATORIO CHILE S.A.	1					Vigente
1		METILDOPA	METILDOPA COMPRIMIDOS RANURADOS 250 mg	F	2275	LABORATORIO CHILE S.A.	RESOLUCIÓN RW N° 1056			2015-09-24	00:00:00	2016-01-14	3	Hipertensión arterial	2275		2015-09-24	2275	2275	2275	LABORATORIO CHILE S.A.	CHILE	METILDOPA COMPRIMIDOS 250 MG		METILDOPA	METILDOPA COMPRIMIDOS 250 MG	250 MG	COMPRIMIDOS	COMPRIMIDOS	METILDOPA	1975-07-09	Fabricación Nacional	LABORATORIO CHILE S.A.	1					No Vigente									No Vigente
1		PROPRANOLOL	PROPRANOLOL CLORHIDRATO COMPRIMIDOS 40 mg	F	2279	LABORATORIO CHILE S.A	RESOLUCIÓN RW N° 11449			2016-01-07	2012-10-15	2016-06-01	4	Hipertensión arterial	2279		2016-01-07	2279	2279	2279	Laboratorio Chile S.A.	Chile	PROPRANOLOL CLORHIDRATO COMPRIMIDOS 40 MG		PROPRANOLOL	PROPRANOLOL CLORHIDRATO COMPRIMIDOS 40 MG	40 MG	COMPRIMIDOS	COMPRIMIDOS	PROPRANOLOL	1976-01-02	Fabricación Nacional	LABORATORIO CHILE S.A.	1					No Vigente									No Vigente
1		CLORFENAMINA	CLORFENAMINA MALEATO COMPRIMIDOS 4 mg	F	2310	LABORATORIO MAVER S.A.	RESOLUCIÓN N° 103			#N/A	2012-06-15	2012-01-13	#N/A	Antialérgico	2310		#N/A	2310	2310	2310	#N/A	#N/A	CLORFENAMINA MALEATO COMPRIMIDOS 4 MG		CLORFENAMINA MALEATO	CLORFENAMINA MALEATO COMPRIMIDOS 4 MG	4 MG	COMPRIMIDOS	COMPRIMIDOS	CLORFENAMINA	1978-04-14	Fabricación Nacional	LABORATORIO MAVER S.A.	1					No Vigente									No Vigente
1		LAMOTRIGINA	LAFIGIN COMPRIMIDOS 25 mg	F	2401	LABORATORIOS LAFI LTDA.	RESOLUCIÓN RW N° 15639			2016-05-25	2012-12-15	2016-07-28	2	Antiepiléptico - Estabilizador del estado de ánimo	2401		2016-05-25	2401	2401	2401	Laboratorios Recalcine S.A. Avenida Carrascal N° 5670, Quinta Normal, Santiago, Chile.	Chile	LAFIGIN COMPRIMIDOS 25 MG		LAMOTRIGINA	LAFIGIN COMPRIMIDOS 25 MG	25 MG	COMPRIMIDOS	COMPRIMIDOS	LAMOTRIGINA	1999-12-06	Fabricación Nacional	LABORATORIOS LAFI LTDA.	1					Vigente
1		LAMOTRIGINA	LAFIGIN COMPRIMIDOS 50 mg	F	2402	LABORATORIOS LAFI LTDA.	RESOLUCIÓN RW N°15638			2016-05-25	2012-12-15	2016-07-28	2	Antiepiléptico - Estabilizador del estado de ánimo	2402		2016-05-25	2402	2402	2402	Laboratorios Recalcine S.A., Avenida Carrascal N°5670, Quinta Normal. Santiago, Chile.	Chile	LAFIGIN COMPRIMIDOS 50 MG		LAMOTRIGINA	LAFIGIN COMPRIMIDOS 50 MG	50 MG	COMPRIMIDOS	COMPRIMIDOS	LAMOTRIGINA	1999-12-06	Fabricación Nacional	LABORATORIOS LAFI LTDA.	1					No Vigente									No Vigente
1		GLIBENCLAMIDA	GLIBENCLAMIDA COMPRIMIDOS 5 mg	F	2414	LABORATORIOS ANDRÓMACO S.A.	RESOLUCIÓN RW N° 19439			2015-06-08	2012-06-15	2015-11-03	4	Diabetes Mellitus	2414		2015-06-08	2414	2414	2414	Laboratorios Andrómaco S.A. Av. Quilín 5273, Peñalolén Santiago Presenta autorización de funcionamiento emitida por ANAMED vigente hasta abril 2016	0	GLIBENCLAMIDA COMPRIMIDOS 5 MG		GLIBENCLAMIDA	GLIBENCLAMIDA COMPRIMIDOS 5 MG	5 MG	COMPRIMIDOS	COMPRIMIDOS	GLIBENCLAMIDA	1976-03-29	Fabricación Nacional	LABORATORIOS ANDRÓMACO S.A.	1					No Vigente									No Vigente
1		TERBINAFINA	DERMOXYL COMPRIMIDOS 250 mg	F	2434	LABORATORIO CHILE S.A.	RESOLUCIÓN RW N° 5651			2014-10-30	2012-12-15	2015-04-08	5	Antimicotico	2434		2014-10-30	2434	2434	2434	Laboratorio Chile	0	DERMOXYL COMPRIMIDOS 250 MG		TERBINAFINA	DERMOXYL COMPRIMIDOS 250 MG	250 MG	COMPRIMIDOS	COMPRIMIDOS	TERBINAFINA	1999-12-20	Fabricación Nacional	LABORATORIO CHILE S.A.	1					Suspendido									Suspendido
1		LEVOFLOXACINO	RECAMICINA COMPRIMIDOS RECUBIERTOS 500 mg (LEVOFLOXACINO)	F	2435	LABORATORIOS LAFI LTDA	RESOLUCIÓN RW N° 11653			2016-03-31	2012-12-15	2016-06-02	2	Antibiótico	2435		2016-03-31	2435	2435	2435	Chile	Chile	RECAMICINA COMPRIMIDOS RECUBIERTOS 500 MG		LEVOFLOXACINO	RECAMICINA COMPRIMIDOS RECUBIERTOS 500 MG	500 MG	COMPRIMIDOS RECUBIERTOS	COMPRIMIDOS	LEVOFLOXACINO	1999-12-10	Fabricación Nacional	LABORATORIOS LAFI LTDA.	1					No Vigente									No Vigente
1		SERTRALINA	DEPRAX COMPRIMIDOS 50 mg	F	2477	LABORATORIOS SAVAL S.A.	RESOLUCIÓN N° 2022			2015-08-03	2012-12-15	2016-05-16	9	Antidepresivo	2477		2015-08-03	2477	2477	2477	Chile	Chile	DEPRAX COMPRIMIDOS RECUBIERTOS 50 MG		SERTRALINA	DEPRAX COMPRIMIDOS RECUBIERTOS 50 MG	50 MG	COMPRIMIDOS	COMPRIMIDOS	SERTRALINA	1999-11-25	Fabricación Nacional	LABORATORIOS SAVAL S.A.	1					No Vigente									No Vigente
1		DOXAZOSINA	ALFADOXIN COMPRIMIDOS RECUBIERTOS 4 mg	F	2623	LABORATORIO CHILE S.A.	RESOLUCIÓN RW N° 8361			2015-12-23	2012-12-15	2016-04-25	4	Hiperplasia Prostática Benigna (HPB) - Hipertensión arterial	2623		2015-12-23	2623	2623	2623	Laboratorio Chile S.A., ubicado en camino a Melipilla N°9978, Maipú	Argentina	ALFADOXIN COMPRIMIDOS RECUBIERTOS 4 MG		DOXAZOSINA	ALFADOXIN COMPRIMIDOS RECUBIERTOS 4 MG	4 MG	COMPRIMIDOS RECUBIERTOS	COMPRIMIDOS	DOXAZOSINA	1999-12-21	Fabricación Nacional	LABORATORIO CHILE S.A.	1					Suspendido									Suspendido
1		PARACETAMOL	COTIBIN COMPRIMIDOS 500 mg	F	2634	LABORATORIOS ANDRÓMACO S.A.	RESOLUCIÓN RW N° 3830			2014-12-23	2012-12-15	2015-10-14	9	Analgésico / Antipirético	2634		2014-12-23	2634	2634	2634	Laboratorio Andrómaco S.A. Av. Quilin N° 5273, Peñalolén, Santiago.	0	COTIBIN COMPRIMIDOS 500 MG		PARACETAMOL	COTIBIN COMPRIMIDOS 500 MG	500 MG	COMPRIMIDOS	COMPRIMIDOS	PARACETAMOL	1977-06-23	Fabricación Nacional	LABORATORIOS ANDRÓMACO S.A.	1					No Vigente									No Vigente
1		METILFENIDATO	NEBAPUL COMPRIMIDOS 10 mg	F	3001	PHARMA INVESTI DE CHILE S.A.	RESOLUCIÓN N° 577			2015-01-05	2012-12-15	2016-02-15	13	Estimulante sistema nervioso central	3001		2015-01-05	3001	3001	3001	Instituto Bioquímico Beta S.A.	Chile	NEBAPUL COMPRIMIDOS 10 MG		METILFENIDATO	NEBAPUL COMPRIMIDOS 10 MG	10 MG	COMPRIMIDOS	COMPRIMIDOS	METILFENIDATO	2000-02-09	Fabricación Nacional	PHARMA INVESTI DE CHILE S.A.	1					No Vigente									No Vigente
1		VERAPAMILO	CARDIOLEN CÁPSULAS 80 mg	F	3292	INSTITUTO SANITAS S.A.	RESOLUCIÓN N° 1037			#N/A	2012-06-15	2013-04-01	#N/A	Hipertensión arterial	3292		#N/A	3292	3292	3292	#N/A	#N/A	CARDIOLEN CAPSULAS 80 MG		VERAPAMILO	CARDIOLEN CAPSULAS 80 MG	80 MG	CAPSULAS	CAPSULAS	VERAPAMILO	1983-08-25	Fabricación Nacional	INSTITUTO SANITAS S.A.	1					No Vigente									No Vigente
1		VERAPAMILO	CARDIOLEN CÁPSULAS 120 mg	F	3293	INSTITUTO SANITAS S.A	RESOLUCIÓN RW N° 12464			2015-11-19	2012-06-15	2016-06-14	6	Hipertensión arterial	3293		2015-11-19	3293	3293	3293	Instituto Sanitas S.A.	Chile	CARDIOLEN CAPSULAS 120 MG		VERAPAMILO	CARDIOLEN CAPSULAS 120 MG	120 MG	CAPSULAS	CAPSULAS	VERAPAMILO	1983-08-25	Fabricación Nacional	INSTITUTO SANITAS S.A.	1					No Vigente									No Vigente
1		DIAZEPAM	DIAZEPAM COMPRIMIDOS 10 mg	F	3374	MINTLAB CO. S.A.	RESOLUCIÓN N° 6095			2014-09-16	2012-10-15	2014-12-16	3	Ansiedad	3374		2014-09-16	3374	3374	3374	Laboratorio Mintlab, Nueva Andrés Bello 1940. Independencia. Santiago de Chile.	0	DIAZEPAM COMPRIMIDOS 10 MG		DIAZEPAM	DIAZEPAM COMPRIMIDOS 10 MG	10 MG	COMPRIMIDOS	COMPRIMIDOS	DIAZEPAM	2000-05-15	Fabricación Nacional	MINTLAB CO. S.A.	1					Suspendido									Suspendido
1		PREDNISONA	PREDNISONA COMPRIMIDOS 5 mg	F	3376	MINTLAB Co. S.A.	RESOLUCIÓN N° 69			#N/A	2012-06-15	2012-01-12	#N/A	Corticoterapia	3376		#N/A	3376	3376	3376	#N/A	#N/A	PREDNISONA COMPRIMIDOS 5 MG		PREDNISONA	PREDNISONA COMPRIMIDOS 5 MG	5 MG	COMPRIMIDOS	COMPRIMIDOS	PREDNISONA	2000-05-15	Fabricación Nacional	MINTLAB Co. S.A.	1					No Vigente									No Vigente
1		PARACETAMOL	PANAGESIC COMPRIMIDOS 500 mg	F	3399	CHEMOPHARMA S.A.	RESOLUCIÓN N° 2039			2014-02-04	2012-12-15	2014-06-16	4	Analgésico / Antipirético	3399		2014-02-04	3399	3399	3399	Américo Vespucio 01260, Quilicura, Santiago.	0	PANAGESIC COMPRIMIDOS 500 MG		PARACETAMOL	PANAGESIC COMPRIMIDOS 500 MG	500 MG	COMPRIMIDOS	COMPRIMIDOS	PARACETAMOL	1988-07-26	Fabricación Nacional	CHEMOPHARMA S.A.	1					No Vigente									No Vigente
1		PROPRANOLOL	PROPRANOLOL CLORHIDRATO COMPRIMIDOS 40 mg	F	3440	MINTLAB CO. S.A.	RESOLUCIÓN N° 2962			2014-07-04	2012-10-15	2015-08-27	13	Hipertensión arterial	3440		2014-07-04	3440	3440	3440	Medical international laboratories Corporation S.A./ Nueva Andrés Bello N° 1940, Independencia, Santiago.	0	PROPRANOLOL CLORHIDRATO COMPRIMIDOS 40 MG		PROPRANOLOL	PROPRANOLOL CLORHIDRATO COMPRIMIDOS 40 MG	40 MG	COMPRIMIDOS	COMPRIMIDOS	PROPRANOLOL	2000-05-09	Fabricación Nacional	MINTLAB Co. S.A.	1					No Vigente									No Vigente
1		ATORVASTATINA	HIPOLIXAN COMPRIMIDOS RECUBIERTOS 10 mg	F	3447	LABORATORIO PASTEUR S.A.	RESOLUCIÓN RW N° 3844			2014-07-22	2012-06-15	2015-03-11	7	Disminución del colesterol	3447		2014-07-22	3447	3447	3447	Laboratorio Pasteur S.A / Dirección del lugar de Elaboración Ignacio Serrano 568, Concepción – Chile	0	HIPOLIXAN COMPRIMIDOS RECUBIERTOS 10 MG		ATORVASTATINA CALCICA TRIHIDRATO	HIPOLIXAN COMPRIMIDOS RECUBIERTOS 10 MG	10 MG	COMPRIMIDOS RECUBIERTOS	COMPRIMIDOS	ATORVASTATINA	2000-05-02	Fabricación Nacional	LABORATORIO PASTEUR S.A.	1					No Vigente									No Vigente
1		VALACICLOVIR	PERVIORAL COMPRIMIDOS RECUBIERTOS 500 mg	F	3588	PHARMA INVESTI DE CHILE S.A.	RESOLUCIÓN RW N° 5778			2015-09-11	2012-12-15	2016-03-22	6	Antiviral	3588		2015-09-11	3588	3588	3588	Laboratorio ITF - Labomed Farmacéutica Ltda.	India	PERVIORAL COMPRIMIDOS RECUBIERTOS 500 MG		VALACICLOVIR	PERVIORAL COMPRIMIDOS RECUBIERTOS 500 MG	500 MG	COMPRIMIDOS RECUBIERTOS	COMPRIMIDOS	VALACICLOVIR	2000-05-03	Fabricación Nacional	PHARMA INVESTI DE CHILE S.A.	1					Vigente
1		NITROFURANTOÍNA	MACROSAN CÁPSULAS 100 mg	F	3632	INSTITUTO SANITAS S.A.	RESOLUCIÓN N° 1802			2014-02-07	#N/A	2014-05-26	3	Antibiótico	3632		2014-02-07	3632	3632	3632	Instituto Sanitas S.A. / Américo Vespucio 1260, Quilicura, Chile.	0	MACROSAN CAPSULAS 100 MG		NITROFURANTOINA	MACROSAN CAPSULAS 100 MG	100 MG	CAPSULAS	CAPSULAS	NITROFURANTOINA	1989-11-10	Fabricación Nacional	INSTITUTO SANITAS S.A.	1					Vigente
1		NITROFURANTOÍNA	MACROSAN CÁPSULAS 50 mg	F	3633	INSTITUTO SANITAS S.A.	RESOLUCIÓN N° 1865			2013-12-26	#N/A	2014-06-02	5	Antibiótico	3633		2013-12-26	3633	3633	3633	Instituto Sanitas S.A.	0	MACROSAN CAPSULAS 50 MG		NITROFURANTOINA	MACROSAN CAPSULAS 50 MG	50 MG	CAPSULAS	CAPSULAS	NITROFURANTOINA	1989-11-10	Fabricación Nacional	INSTITUTO SANITAS S.A.	1					No Vigente									No Vigente
1		CARBAMAZEPINA	CARBAMAZEPINA COMPRIMIDOS 200 mg	F	3893	LABORATORIO CHILE S.A.	RESOLUCIÓN N° 2992			#N/A	2012-06-15	2012-11-15	#N/A	Antiepiléptico - Estabilizador del estado de ánimo	3893		#N/A	3893	3893	3893	#N/A	#N/A	CARBAMAZEPINA COMPRIMIDOS 200 MG		CARBAMAZEPINA	CARBAMAZEPINA COMPRIMIDOS 200 MG	200 MG	COMPRIMIDOS	COMPRIMIDOS	CARBAMAZEPINA	1983-09-16	Fabricación Nacional	LABORATORIO CHILE S.A.	1					No Vigente									No Vigente
1		CLORFENAMINA	CLORFENAMINA MALEATO COMPRIMIDOS 4 mg	F	3901	LABORATORIO CHILE S.A.	RESOLUCIÓN N° 987			#N/A	2012-06-15	2011-06-01	#N/A	Antialérgico	3901		#N/A	3901	3901	3901	#N/A	#N/A	CLORFENAMINA MALEATO COMPRIMIDOS 4 MG		CLORFENAMINA MALEATO	CLORFENAMINA MALEATO COMPRIMIDOS 4 MG	4 MG	COMPRIMIDOS RECUBIERTOS	COMPRIMIDOS	CLORFENAMINA	1986-11-20	Fabricación Nacional	LABORATORIO CHILE S.A.	1					No Vigente									No Vigente
1		DIAZEPAM	DIAZEPAM COMPRIMIDOS 10 mg	F	3920	LABORATORIO CHILE S.A	RESOLUCIÓN RW N° 3397			2015-08-25	2012-10-15	2016-02-16	5	Ansiedad	3920		2015-08-25	3920	3920	3920	Laboratorio Chile S.A.	Chile	DIAZEPAM COMPRIMIDOS 10 MG		DIAZEPAM	DIAZEPAM COMPRIMIDOS 10 MG	10 MG	COMPRIMIDOS	COMPRIMIDOS	DIAZEPAM	1980-10-20	Fabricación Nacional	LABORATORIO CHILE S.A.	1					No Vigente									No Vigente
1		FAMOTIDINA	FAMOTIDINA COMPRIMIDOS RECUBIERTOS 20 mg	F	3931	LABORATORIO CHILE S.A.	RESOLUCIÓN RW N° 2389			2015-07-30	2012-12-15	2016-02-02	6	Ulceras Gastricas y Reflujo Gastroesofágico	3931		2015-07-30	3931	3931	3931	LABORATORIO CHILE S.A. CAMINO A MELIPILLA #9978, CERRILLOS.	CHILE	FAMOTIDINA COMPRIMIDOS RECUBIERTOS 20 MG		FAMOTIDINA	FAMOTIDINA COMPRIMIDOS RECUBIERTOS 20 MG	20 MG	COMPRIMIDOS RECUBIERTOS	COMPRIMIDOS	FAMOTIDINA	1988-05-17	Fabricación Nacional	LABORATORIO CHILE S.A.	1					No Vigente									No Vigente
1		FAMOTIDINA	FAMOTIDINA COMPRIMIDOS RECUBIERTOS 40 mg	F	3932	LABORATORIO CHILE S.A.	RESOLUCIÓN RW N° 20209			2015-06-22	2012-12-15	2015-11-12	4	Ulceras Gastricas y Reflujo Gastroesofágico	3932		2015-06-22	3932	3932	3932	LABORATORIO CHILE S.A.,	0	FAMOTIDINA COMPRIMIDOS RECUBIERTOS 40 MG		FAMOTIDINA	FAMOTIDINA COMPRIMIDOS RECUBIERTOS 40 MG	40 MG	COMPRIMIDOS RECUBIERTOS	COMPRIMIDOS	FAMOTIDINA	1988-05-17	Fabricación Nacional	LABORATORIO CHILE S.A.	1					Vigente
1		LORATADINA	FRENALER COMPRIMIDOS 10 mg	F	3940	LABORATORIO CHILE S.A.	RESOLUCIÓN RW N° 21226			2015-03-03	2012-12-15	2015-11-25	8	Antialérgico	3940		2015-03-03	3940	3940	3940	Laboratorio Chile S.A. /Camino a Melipilla 9978. Santiago de Chile	0	FRENALER COMPRIMIDOS 10 MG		LORATADINA	FRENALER COMPRIMIDOS 10 MG	10 MG	COMPRIMIDOS	COMPRIMIDOS	LORATADINA	1989-07-31	Fabricación Nacional	LABORATORIO CHILE S.A.	1					No Vigente									No Vigente
1		GLIBENCLAMIDA	GLIBENCLAMIDA COMPRIMIDOS 5 mg	F	3947	LABORATORIO CHILE S.A.	RESOLUCIÓN N° 2994			#N/A	2012-06-15	2012-11-15	#N/A	Diabetes Mellitus	3947		#N/A	3947	3947	3947	#N/A	#N/A	GLIBENCLAMIDA COMPRIMIDOS 5 MG		GLIBENCLAMIDA	GLIBENCLAMIDA COMPRIMIDOS 5 MG	5 MG	COMPRIMIDOS	COMPRIMIDOS	GLIBENCLAMIDA	1988-06-23	Fabricación Nacional	LABORATORIO CHILE S.A.	1					No Vigente									No Vigente
1		LEVOTIROXINA	LEVOTIROXINA SÓDICA COMPRIMIDOS 100 mcg	F	3979	LABORATORIO CHILE S.A.	RESOLUCIÓN N° 3016			#N/A	2012-06-15	2012-11-16	#N/A	Hipotiroidismo	3979		#N/A	3979	3979	3979	#N/A	#N/A	LEVOTIROXINA SODICA COMPRIMIDOS 100 MCG		LEVOTIROXINA SODICA	LEVOTIROXINA SODICA COMPRIMIDOS 100 MCG	100 MCG	COMPRIMIDOS	COMPRIMIDOS	LEVOTIROXINA	1988-04-21	Fabricación Nacional	LABORATORIO CHILE S.A.	1					Vigente
1		LORAZEPAM	LORAZEPAM COMPRIMIDOS 2 mg	F	3983	LABORATORIO CHILE S.A.	RESOLUCIÓN RW N° 23182			2015-07-07	2012-12-15	2015-12-23	5	Ansiedad	3983		2015-07-07	3983	3983	3983	Laboratorio Chile S.A./Camino a Melipilla 9978, Maipú, Santiago de Chile.	0	LORAZEPAM COMPRIMIDOS 2 MG		LORAZEPAM	LORAZEPAM COMPRIMIDOS 2 MG	2 MG	COMPRIMIDOS	COMPRIMIDOS	LORAZEPAM	1982-05-18	Fabricación Nacional	LABORATORIO CHILE S.A.	1					Vigente
1		METOCLOPRAMIDA	METOCLOPRAMIDA CLORHIDRATO COMPRIMIDOS 10 mg	F	3988	LABORATORIO CHILE S.A.	RESOLUCIÓN N° 1180			#N/A	2012-06-15	2013-04-15	#N/A	Trastornos Gastrointestinales	3988		#N/A	3988	3988	3988	#N/A	#N/A	METOCLOPRAMIDA CLORHIDRATO COMPRIMIDOS 10 MG		METOCLOPRAMIDA	METOCLOPRAMIDA CLORHIDRATO COMPRIMIDOS 10 MG	10 MG	COMPRIMIDOS	COMPRIMIDOS	METOCLOPRAMIDA	1980-05-30	Fabricación Nacional	LABORATORIO CHILE S.A.	1					No Vigente									No Vigente
1		PARACETAMOL	PARACETAMOL COMPRIMIDOS 500 mg	F	4001	LABORATORIO CHILE S.A.	RESOLUCIÓN RW N° 2315			2014-08-19	2012-12-15	2015-02-09	5	Analgésico / Antipirético	4001		2014-08-19	4001	4001	4001	Laboratorio Chile S.A. Camino a Melipilla N°9978, Maipú	0	PARACETAMOL COMPRIMIDOS 500 MG		PARACETAMOL	PARACETAMOL COMPRIMIDOS 500 MG	500 MG	COMPRIMIDOS	COMPRIMIDOS	PARACETAMOL	1984-10-25	Fabricación Nacional	LABORATORIO CHILE S.A.	1					No Vigente									No Vigente
1		DOMPERIDONA	RESTOL CÁPSULAS 10 mg	F	4020	LABORATORIO CHILE S.A	RESOLUCIÓN RW N° 18534			2015-01-05	2012-12-15	2015-10-21	9	Antiemético	4020		2015-01-05	4020	4020	4020	Laboratorio Chile S.A.	0	RESTOL CAPSULAS 10 MG		DOMPERIDONA	RESTOL CAPSULAS 10 MG	10 MG	CAPSULAS	CAPSULAS	DOMPERIDONA	1988-06-06	Fabricación Nacional	LABORATORIO CHILE S.A.	1					Vigente
1		ÁCIDO MEFENÁIMICO	SICADOL FORTE COMPRIMIDOS 500 mg	F	4083	SYNTHON CHILE LTDA.	RESOLUCIÓN RW N° 19446			2015-04-24	2012-12-24	2015-11-03	6	Analgésico / Antiinflamatorio	4083		2015-04-24	4083	4083	4083	LABORATORIOS RIDER LTDA.	0	SICADOL FORTE COMPRIMIDOS 500 MG		MEFENAMICO ACIDO	SICADOL FORTE COMPRIMIDOS 500 MG	500 MG	COMPRIMIDOS	COMPRIMIDOS	ACIDO MEFENAIMICO	1985-06-11	Fabricación Nacional	SYNTHON CHILE LTDA.	1					No Vigente									No Vigente
1		TRIMEBUTINA	DOLPIC COMPRIMIDOS 200 mg	F	4152	LABORATORIO PASTEUR S.A.	RESOLUCIÓN N° 5625			2014-04-07	2012-12-15	2014-11-04	6	Antiespasmódico	4152		2014-04-07	4152	4152	4152	Laboratorio Pasteur S.A; Concepción, Chile	0	DOLPIC COMPRIMIDOS 200 MG		TRIMEBUTINA	DOLPIC COMPRIMIDOS 200 MG	200 MG	COMPRIMIDOS	COMPRIMIDOS	TRIMEBUTINA	2000-06-05	Fabricación Nacional	LABORATORIO PASTEUR S.A.	1					No Vigente									No Vigente
1		HALOPERIDOL	HALOPERIDOL COMPRIMIDOS 1 mg	F	4182	SYNTHON CHILE LTDA.	RESOLUCIÓN RW N° 5886			2015-09-14	2012-12-15	2016-03-23	6	Trastornos mentales	4182		2015-09-14	4182	4182	4182	Laboratorio Rider Ltda. Placer N°1348, Santiago	0	HALOPERIDOL COMPRIMIDOS 1 MG		HALOPERIDOL	HALOPERIDOL COMPRIMIDOS 1 MG	1 MG	COMPRIMIDOS	COMPRIMIDOS	HALOPERIDOL	1985-06-11	Fabricación Nacional	SYNTHON CHILE LTDA.	1					Vigente
1		HALOPERIDOL	HALOPERIDOL COMPRIMIDOS 5 mg	F	4183	SYNTHON CHILE LTDA.	RESOLUCIÓN RW N° 5887			2015-09-14	2012-12-15	2016-03-23	6	Trastornos mentales	4183		2015-09-14	4183	4183	4183	Laboratorios Rider Ltda. Placer N°1348, Santiago	Chile	HALOPERIDOL COMPRIMIDOS 5 MG		HALOPERIDOL	HALOPERIDOL COMPRIMIDOS 5 MG	5 MG	COMPRIMIDOS	COMPRIMIDOS	HALOPERIDOL	1985-06-11	Fabricación Nacional	SYNTHON CHILE LTDA.	1					Vigente
1		AZITROMICINA	AZITROMICINA COMPRIMIDOS RECUBIERTOS 500 mg	F	4270	LABORATORIO CHILE S.A.	RESOLUCIÓN RW N° 11427			2014-12-29	2012-12-15	2015-07-07	6	Antibiótico	4270		2014-12-29	4270	4270	4270	Laboratorio Chile S.A. camino a Melipilla N°9978, Cerrillos Presenta certificado N°0198 de fecha 28/08/2013 que acredita el cumplimiento de buenas prácticas de manufactura otorgado por el Instituto y válido por 3 años.	0	AZITROMICINA COMPRIMIDOS RECUBIERTOS 500 MG		AZITROMICINA	AZITROMICINA COMPRIMIDOS RECUBIERTOS 500 MG	500 MG	COMPRIMIDOS RECUBIERTOS	COMPRIMIDOS	AZITROMICINA	2000-06-09	Fabricación Nacional	LABORATORIO CHILE S.A.	1					No Vigente									No Vigente
1		FLUCONAZOL	FLUCONAZOL CÁPSULAS 150 mg	F	4322	INTERPHARMA S.A.	RESOLUCIÓN RW N° 12965			2015-01-30	2012-12-15	2015-07-30	6	Antifúngico	4322		2015-01-30	4322	4322	4322	Laboratorio Instituto Bioquímico Beta S.A., ubicado en Av. De las Américas 580, Cerrilos, Santiago de Chile.	0	FLUCONAZOL CAPSULAS 150 MG		FLUCONAZOL	FLUCONAZOL CAPSULAS 150 MG	150 MG	CAPSULAS	CAPSULAS	FLUCONAZOL	2000-06-28	Fabricación Nacional	INTERPHARMA S.A.	1					Vigente
1		CARVEDILOL	DUALTEN COMPRIMIDOS 25 mg	F	4392	LABORATORIOS SAVAL S.A.	RESOLUCIÓN N° 1469			2015-12-10	2012-12-15	2016-04-11	4	Hipertensión arterial - insuficiencia cardíaca	4392		2015-12-10	4392	4392	4392	Laboratorios Saval S.A.	India	DUALTEN COMPRIMIDOS 25 MG		CARVEDILOL	DUALTEN COMPRIMIDOS 25 MG	25 MG	COMPRIMIDOS	COMPRIMIDOS	CARVEDILOL	2000-07-04	Fabricación Nacional	EUROLAB LTDA.	1					No Vigente									No Vigente
1		CARVEDILOL	DUALTEN COMPRIMIDOS 12,5 mg	F	4393	LABORATORIOS SAVAL S.A.	RESOLUCIÓN N°2133			2015-12-11	2012-12-15	2016-05-23	5	Hipertensión arterial - insuficiencia cardíaca	4393		2015-12-11	4393	4393	4393	Laboratorios Saval S.A.	Chile	DUALTEN COMPRIMIDOS 12,5 MG		CARVEDILOL	DUALTEN COMPRIMIDOS 12,5 MG	12,5 MG	COMPRIMIDOS	COMPRIMIDOS	CARVEDILOL	2000-07-04	Fabricación Nacional	EUROLAB LTDA.	1					Vigente
1		CARVEDILOL	DUALTEN COMPRIMIDOS 6,25 mg	F	4394	LABORATORIOS SAVAL S.A.	RESOLUCIÓN N°2132			2015-12-11	2012-12-15	2016-05-23	5	Hipertensión arterial - insuficiencia cardíaca	4394		2015-12-11	4394	4394	4394	Laboratorios Saval S.A	Chile	DUALTEN COMPRIMIDOS 6,25 MG		CARVEDILOL	DUALTEN COMPRIMIDOS 6,25 MG	6,25 MG	COMPRIMIDOS	COMPRIMIDOS	CARVEDILOL	2000-07-04	Fabricación Nacional	EUROLAB LTDA.	1					Vigente
1		CARVEDILOL	LODIPRES COMPRIMIDOS 25 mg	F	4438	LABORATORIO CHILE S.A.	RESOLUCIÓN RW N° 1054			2015-07-09	2012-12-15	2016-01-14	6	Hipertensión arterial - insuficiencia cardíaca	4438		2015-07-09	4438	4438	4438	Laboratorio Chile S.A	0	LODIPRES COMPRIMIDOS 25 MG		CARVEDILOL	LODIPRES COMPRIMIDOS 25 MG	25 MG	COMPRIMIDOS	COMPRIMIDOS	CARVEDILOL	2000-07-12	Fabricación Nacional	LABORATORIO CHILE S.A.	1					Vigente
1		FLUOXETINA	ACTAN CÁPSULAS 20 mg	F	5446	EUROLAB LTDA.	RESOLUCIÓN N° 3024			2013-07-05	2012-10-15	2013-09-06	2	Antidepresivo	5446		2013-07-05	5446	5446	5446	EUROLAB LTDA./ Av. Presidente Eduardo Frei Montalva # 4600, Renca	0	ACTAN CAPSULAS 20 MG		FLUOXETINA CLORHIDRATO	ACTAN CAPSULAS 20 MG	20 MG	CAPSULAS	CAPSULAS	FLUOXETINA	1989-04-14	Fabricación Nacional	EUROLAB LTDA.	1					No Vigente									No Vigente
1		ENALAPRIL	ENALTEN COMPRIMIDOS 10 mg	F	5452	EUROLAB LTDA.	RESOLUCIÓN N° 4499			2015-05-14	2012-10-15	2015-11-19	6	Hipertensión arterial - insuficiencia cardíaca	5452		2015-05-14	5452	5452	5452	Laboratorios Saval S.A./ Av.Presidente Eduardo Frei Montalva 4600 Renca, Santiago.	Chile	ENALTEN COMPRIMIDOS 10 MG		ENALAPRIL MALEATO	ENALTEN COMPRIMIDOS 10 MG	10 MG	COMPRIMIDOS	COMPRIMIDOS	ENALAPRIL	1986-04-28	Fabricación Nacional	EUROLAB LTDA.	1					No Vigente									No Vigente
1		ENALAPRIL	ENALTEN COMPRIMIDOS 20 mg	F	5453	EUROLAB LTDA.	RESOLUCIÓN N° 4544			2015-05-14	2012-10-15	2015-11-23	6	Hipertensión arterial - insuficiencia cardíaca	5453		2015-05-14	5453	5453	5453	Laboratorios Saval S.A./ Av.Presidente Eduardo Frei Montalva 4600 Renca, Santiago.	Chile	ENALTEN COMPRIMIDOS 20 MG		ENALAPRIL MALEATO	ENALTEN COMPRIMIDOS 20 MG		COMPRIMIDOS	COMPRIMIDOS	ENALAPRIL	1985-12-26	Fabricación Nacional	EUROLAB LTDA.	1					No Vigente									No Vigente
1		ENALAPRIL	ENALTEN COMPRIMIDOS 5 mg	F	5454	EUROLAB LTDA.	RESOLUCIÓN N° 4498			2015-05-14	2012-10-15	2015-11-19	6	Hipertensión arterial - insuficiencia cardíaca	5454		2015-05-14	5454	5454	5454	Laboratorios Saval S.A./ Av.Presidente Eduardo Frei Montalva 4600 Renca, Santiago.	Chile	ENALTEN COMPRIMIDOS 5 MG		ENALAPRIL MALEATO	ENALTEN COMPRIMIDOS 5 MG	5 MG	COMPRIMIDOS	COMPRIMIDOS	ENALAPRIL	1986-04-28	Fabricación Nacional	EUROLAB LTDA.	1					No Vigente									No Vigente
1		DOMPERIDONA	IDON CÁPSULAS 10 mg	F	5462	EUROLAB LTDA.	RESOLUCIÓN RW N°942			2015-08-18	2012-12-15	2016-03-15	6	Antiemético	5462		2015-08-18	5462	5462	5462	Laboratorios Saval S.A	India	IDON CAPSULAS 10 MG		DOMPERIDONA	IDON CAPSULAS 10 MG	10 MG	CAPSULAS	CAPSULAS	DOMPERIDONA	1982-06-15	Fabricación Nacional	EUROLAB LTDA.	1					No Vigente									No Vigente
1		ALPRAZOLAM	ADAX COMPRIMIDOS 1 mg	F	5509	LABORATORIOS SAVAL S.A.	RESOLUCIÓN N° 434			2013-10-10	2012-10-24	2014-02-07	3	Ansiedad	5509		2013-10-10	5509	5509	5509	Laboratorios Saval S.A./ Av. Presidente Eduardo Frei Montalva 4600	0	ADAX COMPRIMIDOS 1 MG		ALPRAZOLAM	ADAX COMPRIMIDOS 1 MG	1 MG	COMPRIMIDOS	COMPRIMIDOS	ALPRAZOLAM	1986-05-20	Fabricación Nacional	LABORATORIOS SAVAL S.A.	1					No Vigente									No Vigente
1		ALPRAZOLAM	ADAX COMPRIMIDOS 0,5 mg	F	5511	LABORATORIOS SAVAL S.A.	RESOLUCIÓN N° 435			2013-10-10	2012-10-24	2014-02-07	3	Ansiedad	5511		2013-10-10	5511	5511	5511	Laboratorios Saval S.A./ Av. Presidente Eduardo Frei Montalva 4600	0	ADAX COMPRIMIDOS 0,5 MG		ALPRAZOLAM	ADAX COMPRIMIDOS 0,5 MG	0,5 MG	COMPRIMIDOS	COMPRIMIDOS	ALPRAZOLAM	1986-05-20	Fabricación Nacional	LABORATORIOS SAVAL S.A.	1					No Vigente									No Vigente
1		CIPROFLOXACINO	CIPROVAL COMPRIMIDOS RECUBIERTOS 500 mg	F	5523	LABORATORIOS SAVAL S.A.	RESOLUCIÓN N° 806			#N/A	2012-06-15	2013-03-08	#N/A	Antibiótico	5523		#N/A	5523	5523	5523	#N/A	#N/A	CIPROVAL COMPRIMIDOS RECUBIERTOS 500 MG		CIPROFLOXACINO CLORHIDRATO MONOHIDRATO	CIPROVAL COMPRIMIDOS RECUBIERTOS 500 MG	500 MG	COMPRIMIDOS RECUBIERTOS	COMPRIMIDOS	CIPROFLOXACINO	1988-05-25	Fabricación Nacional	LABORATORIOS SAVAL S.A.	1					Vigente
1		LEVOFLOXACINO	AUXXIL COMPRIMIDOS RECUBIERTOS 500 mg	F	6249	LABORATORIO CHILE S.A.	RESOLUCIÓN RW N° 12841			2015-01-09	2012-12-15	2015-07-29	6	Antibiótico	6249		2015-01-09	6249	6249	6249	Laboratorio Chile S.A., Camino a Melipilla N°9978- Maipú , Santiago de Chile	Chile	AUXXIL COMPRIMIDOS RECUBIERTOS 500 MG		LEVOFLOXACINO	AUXXIL COMPRIMIDOS RECUBIERTOS 500 MG	500 MG	COMPRIMIDOS RECUBIERTOS	COMPRIMIDOS	LEVOFLOXACINO	2000-08-08	Fabricación Nacional	LABORATORIO CHILE S.A.	1					No Vigente									No Vigente
1		DOMPERIDONA	DOMPERIDONA CÁPSULAS 10 mg	F	6270	LABORATORIO CHILE S.A.	RESOLUCIÓN RW N° 17763			2015-01-05	2012-12-15	2015-10-08	9	Antiemético	6270		2015-01-05	6270	6270	6270	Laboratorio Chile S.A.	0	DOMPERIDONA CAPSULAS 10 MG		DOMPERIDONA	DOMPERIDONA CAPSULAS 10 MG	10 MG	CAPSULAS	CAPSULAS	DOMPERIDONA	2000-08-25	Fabricación Nacional	LABORATORIO CHILE S.A.	1					Vigente
1		IBUPROFENO	BEDIATIL COMPRIMIDOS 200 mg (IBUPROFENO)	F	6436	LABORATORIO PASTEUR S.A.	RESOLUCIÓN RW N° 2919			2014-08-18	2012-10-15	2015-02-20	6	Analgésico / Antiinflamatorio	6436		2014-08-18	6436	6436	6436	LABORATORIO PASTEUR S.A.	0	BEDIATIL COMPRIMIDOS 200 MG (IBUPROFENO)		IBUPROFENO	BEDIATIL COMPRIMIDOS 200 MG (IBUPROFENO)	200 MG	COMPRIMIDOS	COMPRIMIDOS	IBUPROFENO	1989-03-29	Fabricación Nacional	LABORATORIO PASTEUR S.A.	1					No Vigente									No Vigente
1		ALPRAZOLAM	ALPRAZOLAM COMPRIMIDOS 0,5 mg	F	6506	LABORATORIOS ANDRÓMACO S.A.	RESOLUCIÓN N° 144			2014-06-04	2012-10-24	2015-01-16	7	Ansiedad	6506		2014-06-04	6506	6506	6506	LABORATORIO ANDRÓMACO S.A. Avenida Quilín N°5273, Peñalolén Se presentan las resoluciones exentan N°2095/13 y 2290/13 mediante las cuales se establece el cumplimiento de BPM según informe N°32 de OMS por el período 07/2013 – 04/2016	0	ALPRAZOLAM COMPRIMIDOS 0,5 MG		ALPRAZOLAM	ALPRAZOLAM COMPRIMIDOS 0,5 MG	0,5 MG	COMPRIMIDOS	COMPRIMIDOS	ALPRAZOLAM	1988-11-28	Fabricación Nacional	LABORATORIOS ANDRÓMACO S.A.	1					Vigente
1		CARBAMAZEPINA	CARBAMAZEPINA COMPRIMIDOS 200 mg	F	6516	LABORATORIOS ANDRÓMACO S.A.	RESOLUCIÓN RW N° 9754			2015-07-14	2012-06-15	2016-05-11	9	Antiepiléptico - Estabilizador del estado de ánimo	6516		2015-07-14	6516	6516	6516	LABORATORIOS ANDRÓMACO S.A	India	CARBAMAZEPINA COMPRIMIDOS 200 MG		CARBAMAZEPINA	CARBAMAZEPINA COMPRIMIDOS 200 MG	200 MG	COMPRIMIDOS	COMPRIMIDOS	CARBAMAZEPINA	1987-04-15	Fabricación Nacional	LABORATORIOS ANDRÓMACO S.A.	1					No Vigente									No Vigente
1		CEFADROXILO	CEFADROXILO CÁPSULAS 500 mg	F	6518	LABORATORIOS ANDRÓMACO S.A.	RESOLUCIÓN N° 3246			#N/A	2012-06-15	2013-09-26	#N/A	Antibiótico	6518		#N/A	6518	6518	6518	#N/A	#N/A	CEFADROXILO CAPSULAS 500 MG		CEFADROXILO MONOHIDRATO	CEFADROXILO CAPSULAS 500 MG	500 MG	CAPSULAS	CAPSULAS	CEFADROXILO	1987-01-13	Importado Terminado con Reacondicionamiento Local	LABORATORIOS ANDRÓMACO S.A.				1		Vigente
1		ESPIRONOLACTONA	ESPIRONOLACTONA COMPRIMIDOS 25 mg	F	6546	LABORATORIOS ANDRÓMACO S.A.	RESOLUCIÓN RW N° 14381			2015-02-25	2012-10-15	2015-08-20	5	Diurético	6546		2015-02-25	6546	6546	6546	Laboratorios Andrómaco S.A. Av Quilín N°5273, Peñalolén	0	ESPIRONOLACTONA COMPRIMIDOS 25 MG		ESPIRONOLACTONA	ESPIRONOLACTONA COMPRIMIDOS 25 MG	25 MG	COMPRIMIDOS	COMPRIMIDOS	ESPIRONOLACTONA	1985-01-22	Fabricación Nacional	LABORATORIOS ANDRÓMACO S.A.	1					No Vigente									No Vigente
1		METOCLOPRAMIDA	METOCLOPRAMIDA CLORHIDRATO COMPRIMIDOS 10 mg	F	6559	LABORATORIOS ANDRÓMACO S.A.	RESOLUCIÓN N° 3885			#N/A	2012-06-15	2013-11-15	#N/A	Trastornos Gastrointestinales	6559		#N/A	6559	6559	6559	#N/A	#N/A	METOCLOPRAMIDA CLORHIDRATO COMPRIMIDOS 10 MG		METOCLOPRAMIDA	METOCLOPRAMIDA CLORHIDRATO COMPRIMIDOS 10 MG	10 MG	COMPRIMIDOS	COMPRIMIDOS	METOCLOPRAMIDA	1988-03-07	Fabricación Nacional	LABORATORIOS ANDRÓMACO S.A.	1					Vigente
1		TRIMEBUTINA	TRIMEBUTINA MALEATO COMPRIMIDOS 100 mg	F	6578	LABORATORIOS ANDRÓMACO S.A.	RESOLUCIÓN N° 2708			2014-03-27	2012-12-15	2014-08-07	4	Antiespasmódico	6578		2014-03-27	6578	6578	6578	Laboratorios Andromaco, ubicado en avenida Quilín N°5273, Peñalolén, Chile.	0	TRIMEBUTINA MALEATO COMPRIMIDOS 100 MG		TRIMEBUTINA	TRIMEBUTINA MALEATO COMPRIMIDOS 100 MG	100 MG	COMPRIMIDOS	COMPRIMIDOS	TRIMEBUTINA	1989-12-26	Fabricación Nacional	LABORATORIOS ANDRÓMACO S.A.	1					No Vigente									No Vigente
1		ÁCIDO ACETILSALICÍLICO	ÁCIDO ACETIL SALICÍLICO COMPRIMIDOS 500 mg	F	6844	MINTLAB CO. S.A.	RESOLUCIÓN N° 5505			2014-06-17	2012-12-24	2014-10-24	4	Analgésico / Antipirético	6844		2014-06-17	6844	6844	6844	Mintlab. Co. S.A.	0	ACIDO ACETIL SALICILICO COMPRIMIDOS 500 MG		ACIDO ACETILSALICILICO	ACIDO ACETIL SALICILICO COMPRIMIDOS 500 MG	500 MG	COMPRIMIDOS	COMPRIMIDOS	ACIDO ACETILSALICILICO	1989-01-17	Fabricación Nacional	MINTLAB CO. S.A.	1					No Vigente									No Vigente
1		CARBAMAZEPINA	CARBAMAZEPINA COMPRIMIDOS 200 mg	F	6873	MINTLAB Co. S.A.	RESOLUCIÓN RW N° 3783			2015-03-16	2012-06-15	2015-10-08	6	Antiepiléptico - Estabilizador del estado de ánimo	6873		2015-03-16	6873	6873	6873	Mintlab Co. S.A	0	CARBAMAZEPINA COMPRIMIDOS 200 MG		CARBAMAZEPINA	CARBAMAZEPINA COMPRIMIDOS 200 MG	200 MG	COMPRIMIDOS	COMPRIMIDOS	CARBAMAZEPINA	1989-01-25	Fabricación Nacional	MINTLAB CO. S.A.	1					Vigente
1		CEFADROXILO	CEFADROXILO CÁPSULAS 500 mg	F	6874	MINTLAB Co. S.A.	RESOLUCIÓN N° 2421			2012-12-20	2012-06-15	2015-07-21	31	Antibiótico	6874		2012-12-20	6874	6874	6874	Laboratorio Mintlab Co. S.A / ubicado en Nueva Andrés Bello N° 1940, Independencia, Santiago de Chile.	0	CEFADROXILO CAPSULAS 500 MG		CEFADROXILO MONOHIDRATO	CEFADROXILO CAPSULAS 500 MG	500 MG	CAPSULAS	CAPSULAS	CEFADROXILO	1988-05-23	Fabricación Nacional	MINTLAB CO. S.A.	1					Vigente
1		CLORFENAMINA	CLORFENAMINA MALEATO COMPRIMIDOS 4 mg	F	6877	MINTLAB CO. S.A.	RESOLUCIÓN N° 70			#N/A	2012-06-15	2012-01-12	#N/A	Antialérgico	6877		#N/A	6877	6877	6877	#N/A	#N/A	CLORFENAMINA MALEATO COMPRIMIDOS 4 MG		CLORFENAMINA MALEATO	CLORFENAMINA MALEATO COMPRIMIDOS 4 MG	4 MG	COMPRIMIDOS	COMPRIMIDOS	CLORFENAMINA	1982-04-14	Fabricación Nacional	MINTLAB CO. S.A.	1					No Vigente									No Vigente
1		PARACETAMOL	GENIOL COMPRIMIDOS 500 mg	F	6908	MINTLAB CO. S.A.	RESOLUCIÓN N° 4099			2014-03-03	2012-12-15	2014-09-12	6	Analgésico / Antipirético	6908		2014-03-03	6908	6908	6908	Mintlab Co. S.A, Nueva Andrés Bello #1940, Independencia, Santiago Certificado de análisis (13-02-2014): Valoración: 485,3 mg/comp (Especificaciones: 450,0 - 550,0 mg/comp) Disolución: 95% (Especificaciones: Q: 80% ; 30 minutos)	0	GENIOL COMPRIMIDOS 500 MG		PARACETAMOL	GENIOL COMPRIMIDOS 500 MG	500 MG	COMPRIMIDOS	COMPRIMIDOS	PARACETAMOL	1986-02-14	Fabricación Nacional	MINTLAB CO. S.A.	1					Vigente
1		ÁCIDO ACETILSALICÍLICO	HASSAPIRIN COMPRIMIDOS 500 mg.	F	6909	MINTLAB CO. S.A.	RESOLUCIÓN N° 5506			2014-06-17	2012-12-24	2014-10-24	4	Analgésico / Antipirético	6909		2014-06-17	6909	6909	6909	Mintlab Co. S.A.	0	HASSAPIRIN COMPRIMIDOS 500 MG.		ACIDO ACETILSALICILICO	HASSAPIRIN COMPRIMIDOS 500 MG.	500 MG.	COMPRIMIDOS	COMPRIMIDOS	ACIDO ACETILSALICILICO	1989-01-17	Fabricación Nacional	MINTLAB CO. S.A.	1					No Vigente									No Vigente
1		KETOPROFENO	RELATENE CÁPSULAS 50 mg	F	6931	MINTLAB Co. S.A.	RESOLUCIÓN N° 1719			#N/A	2012-06-15	2013-06-03	#N/A	Analgésico / Antiinflamatorio	6931		#N/A	6931	6931	6931	#N/A	#N/A	RELATENE CAPSULAS 50 MG		KETOPROFENO	RELATENE CAPSULAS 50 MG	50 MG	CAPSULAS	CAPSULAS	KETOPROFENO	1988-05-10	Fabricación Nacional	MINTLAB Co. S.A.	1					No Vigente									No Vigente
1		SILDENAFIL	LIFTER COMPRIMIDOS RECUBIERTOS 100 mg	F	7020	LABORATORIOS SAVAL S.A.	RESOLUCIÓN N° 4300			2014-12-15	2012-12-15	2015-11-12	10	Disfunción Eréctil	7020		2014-12-15	7020	7020	7020	Laboratorios Saval, Av. Presidente Eduardo Frei Montalva 4600	0	LIFTER COMPRIMIDOS RECUBIERTOS 100 MG		SILDENAFIL	LIFTER COMPRIMIDOS RECUBIERTOS 100 MG	100 MG	COMPRIMIDOS RECUBIERTOS	COMPRIMIDOS	SILDENAFIL	2000-09-01	Fabricación Nacional	LABORATORIOS SAVAL S.A.	1					Vigente
1		DESLORATADINA	NEOCLARITINE COMPRIMIDOS RECUBIERTOS 5 mg	F	7110	MERCK SHARP & DOHME CHILE LTDA.	RESOLUCIÓN N° 2076			#N/A	2012-12-15	2014-06-19	#N/A	Antialérgico	7110		#N/A	7110	7110	7110	#N/A	#N/A	NEOCLARITINE COMPRIMIDOS RECUBIERTOS 5 MG		DESLORATADINA	NEOCLARITINE COMPRIMIDOS RECUBIERTOS 5 MG	5 MG	COMPRIMIDOS RECUBIERTOS	COMPRIMIDOS	DESLORATADINA	2000-11-10	Importado Terminado con Reacondicionamiento Local	MERCK SHARP & DOHME CHILE LTDA.				1		No Vigente									No Vigente
1		FLUCONAZOL	FELSOL CÁPSULAS 150 mg	F	7116	LABORATORIO PASTEUR S.A.	RESOLUCIÓN RW N° 15894			2015-01-28	2012-12-15	2015-09-11	7	Antifúngico	7116		2015-01-28	7116	7116	7116	Laboratorios Pasteur S.A. Dirección del Lugar de Elaboración: Serrano 568, Concepción	0	FELSOL CAPSULAS 150 MG		FLUCONAZOL	FELSOL CAPSULAS 150 MG	150 MG	CAPSULAS	CAPSULAS	FLUCONAZOL	2000-10-18	Fabricación Nacional	LABORATORIO PASTEUR S.A.	1					Vigente
1		MELOXICAM	MELOXICAM COMPRIMIDOS 7-5 mg	F	7124	LABORATORIO PASTEUR S.A.	RESOLUCIÓN RW N°1359/17			2016-06-09	2012-12-15	2017-01-20	7	Analgésico / Antiinflamatorio	7124		2016-06-09	7124	7124	7124	Laboratorio Pasteur	Chile	MELOXICAM COMPRIMIDOS 7,5 MG		MELOXICAM	MELOXICAM COMPRIMIDOS 7,5 MG	7,5 MG	COMPRIMIDOS	COMPRIMIDOS	MELOXICAM	2000-10-16	Fabricación Nacional	LABORATORIO PASTEUR S.A.	1					No Vigente									No Vigente
1		METFORMINA	GLIFORTEX COMPRIMIDOS RECUBIERTOS 850 mg	F	7151	LABORATORIOS ANDRÓMACO S.A.	RESOLUCIÓN N° 2104			2014-11-10	2012-06-15	2015-06-24	7	Diabetes Mellitus	7151		2014-11-10	7151	7151	7151	Laboratorios Andrómaco S.A.Chile	0	GLIFORTEX COMPRIMIDOS RECUBIERTOS 850 MG		METFORMINA CLORHIDRATO	GLIFORTEX COMPRIMIDOS RECUBIERTOS 850 MG	850 MG	COMPRIMIDOS RECUBIERTOS	COMPRIMIDOS	METFORMINA	2000-11-09	Fabricación Nacional	LABORATORIOS ANDRÓMACO S.A.	1					Vigente
1		KETOPROFENO	DOLOFAR CÁPSULAS 50 mg	F	7160	MEDIPHARM LTDA.	RESOLUCIÓN N° 932			2012-12-21	2012-06-15	2013-03-20	2	Analgésico / Antiinflamatorio	7160		2012-12-21	7160	7160	7160	Instituto Bioquímico Beta S.A, Chile/ Avda. Las Américas 580. Comuna de Cerrillos. Santiago de Chile, Chile.	0	DOLOFAR CAPSULAS 50 MG		KETOPROFENO	DOLOFAR CAPSULAS 50 MG	50 MG	CAPSULAS	CAPSULAS	KETOPROFENO	2000-11-10	Fabricación Nacional	MEDIPHARM LTDA.	1					Vigente
1		CETIRIZINA	ALERTOP COMPRIMIDOS RECUBIERTOS 10 mg	F	7193	LABORATORIO CHILE S.A.	RESOLUCIÓN RW N° 14524			2015-04-16	2012-12-15	2015-08-21	4	Antialérgico	7193		2015-04-16	7193	7193	7193	Laboratorio Chile S.A./ Camino a Melipilla Nº 9978. Santiago-Chile.	0	ALERTOP COMPRIMIDOS RECUBIERTOS 10 MG		CETIRIZINA	ALERTOP COMPRIMIDOS RECUBIERTOS 10 MG	10 MG	COMPRIMIDOS RECUBIERTOS	COMPRIMIDOS	CETIRIZINA	2000-11-10	Fabricación Nacional	LABORATORIO CHILE S.A.	1					No Vigente									No Vigente
1		CETIRIZINA	CETIRIZINA DICLORHIDRATO COMPRIMIDOS RECUBIERTOS 10 mg	F	7212	SYNTHON CHILE LTDA.	RESOLUCIÓN RW N° 16844			#N/A	2012-12-15	2014-08-12	#N/A	Antialérgico	7212		#N/A	7212	7212	7212	#N/A	#N/A	CETIRIZINA DICLORHIDRATO COMPRIMIDOS RECUBIERTOS 10 MG		CETIRIZINA	CETIRIZINA DICLORHIDRATO COMPRIMIDOS RECUBIERTOS 10 MG	10 MG	COMPRIMIDOS RECUBIERTOS	COMPRIMIDOS	CETIRIZINA	2000-11-10	Fabricación Nacional	SYNTHON CHILE LTDA.	1					Vigente
1		LEVOFLOXACINO	QUINOBIOT COMPRIMIDOS RECUBIERTOS 500 mg	F	7405	LABORATORIOS ANDRÓMACO S.A.	RESOLUCIÓN N° 3077			2014-12-26	2012-12-15	2015-09-02	8	Antibiótico	7405		2014-12-26	7405	7405	7405	Laboratorio Andrómaco S.A. Av Quilín N°5273, Peñalolén	0	QUINOBIOT COMPRIMIDOS RECUBIERTOS 500 MG (LEVOFLOXACINO)		LEVOFLOXACINO	QUINOBIOT COMPRIMIDOS RECUBIERTOS 500 MG (LEVOFLOXACINO)		COMPRIMIDOS RECUBIERTOS	COMPRIMIDOS	LEVOFLOXACINO	2001-01-26	Fabricación Nacional	LABORATORIOS ANDRÓMACO S.A.	1					No Vigente									No Vigente
1		GABAPENTINA	RITMENAL CÁPSULAS 300 mg	F	7427	INSTITUTO SANITAS S.A.	RESOLUCIÓN N° 4302			2014-12-17	2012-12-15	2015-11-12	10	Antiepiléptico - Dolores neurálgicos	7427		2014-12-17	7427	7427	7427	Instituto Sanitas S.A. Av. Américo Vespucio N°01260, Quilicura, Santiago Presenta renovación de la autorización de funcionamiento otorgada por el Instituto según resolución 842, de fecha 12/03/2013 válida por 3 años	0	RITMENAL CAPSULAS 300 MG		GABAPENTINA	RITMENAL CAPSULAS 300 MG	300 MG	CAPSULAS	CAPSULAS	GABAPENTINA	2001-02-02	Fabricación Nacional	INSTITUTO SANITAS S.A.	1					Vigente
1		GABAPENTINA	RITMENAL CÁPSULAS 400 mg	F	7428	INSTITUTO SANITAS S.A.	RESOLUCIÓN N° 385			2015-01-07	2012-12-15	2016-02-02	12	Antiepiléptico - Dolores neurálgicos	7428		2015-01-07	7428	7428	7428	Instituto Sanitas S.A. Av. Américo Vespucio N°01260, Quilicura	0	RITMENAL CAPSULAS 400 MG		GABAPENTINA	RITMENAL CAPSULAS 400 MG	400 MG	CAPSULAS	CAPSULAS	GABAPENTINA	2001-02-02	Fabricación Nacional	INSTITUTO SANITAS S.A.	1					No Vigente									No Vigente
1		MONTELUKAST	ASVENTOL COMPRIMIDOS 10 mg	F	7450	LABORATORIO CHILE S.A.	RESOLUCIÓN RW N°16979			2016-02-17	2012-12-15	2016-08-16	5	Antialérgico - Antiasmático	7450		2016-02-17	7450	7450	7450	Laboratorio Chile	Chile	ASVENTOL COMPRIMIDOS 10 MG		MONTELUKAST	ASVENTOL COMPRIMIDOS 10 MG	10 MG	COMPRIMIDOS	COMPRIMIDOS	MONTELUKAST	2001-02-09	Fabricación Nacional	LABORATORIO CHILE S.A.	1					No Vigente									No Vigente
1		BETAHISTINA	MICROSER COMPRIMIDOS 16 mg	F	7465	GRÜNENTHAL CHILENA LTDA.	RESOLUCIÓN RW N° 5314			2014-08-19	2012-12-15	2016-03-15	18	Vertigo	7465		2014-08-19	7465	7465	7465	Farmaceutici Formenti Via De Vittorio 2, 21040 Origgio (va), Italia.	0	MICROSER COMPRIMIDOS 16 MG		BETAHISTINA	MICROSER COMPRIMIDOS 16 MG	16 MG	COMPRIMIDOS	COMPRIMIDOS	BETAHISTINA	2001-02-09	Importado Terminado con Reacondicionamiento Local	GRÜNENTHAL CHILENA LTDA.				1		No Vigente									No Vigente
1		ACENOCUMAROL	COAROL COMPRIMIDOS 4,0 mg	F	7516	LABORATORIOS ANDRÓMACO S.A.	RESOLUCIÓN N° 364			2013-08-20	2012-06-01	2015-02-03	17	Anticoagulante	7516		2013-08-20	7516	7516	7516	Laboratorios Andrómaco S.A. / Avenida Quilin # 5273, Peñalolén, Santiago de Chile.	0	COAROL COMPRIMIDOS 4,0 MG		ACENOCUMAROL	COAROL COMPRIMIDOS 4,0 MG	4,0 MG	COMPRIMIDOS	COMPRIMIDOS	ACENOCUMAROL	2001-06-06	Fabricación Nacional	LABORATORIOS ANDRÓMACO S.A.	1					Vigente
1		VALSARTÁN	VARTALAN COMPRIMIDOS RECUBIERTOS 160 mg (VALSARTAN)	F	7519	LABORATORIOS LAFI LTDA.	RESOLUCIÓN RW N°977/17			2016-07-08	2012-12-24	2017-01-16	6	Hipertensión arterial	7519		2016-07-08	7519	7519	7519	Laboratorio Recalcine S.A., Ubicado en Av Carrascal 5670, Quinta Normal, Santiago de Chile.	Chile	VARTALAN COMPRIMIDOS RECUBIERTOS 160 MG		VALSARTAN	VARTALAN COMPRIMIDOS RECUBIERTOS 160 MG	160 MG	COMPRIMIDOS RECUBIERTOS	COMPRIMIDOS	VALSARTAN	2001-03-23	Fabricación Nacional	LABORATORIOS LAFI LTDA.	1					Vigente
1		METILFENIDATO	ELEM COMPRIMIDOS 10 mg	F	7543	LABORATORIOS ANDRÓMACO S.A.	RESOLUCIÓN N° 2334			2014-11-10	2012-12-15	2015-07-14	8	Estimulante sistema nervioso central	7543		2014-11-10	7543	7543	7543	Laboratorio Andrómaco S.A. Av. Quilín N° 5273, Peñalolén, Santiago	0	ELEM COMPRIMIDOS 10 MG		METILFENIDATO	ELEM COMPRIMIDOS 10 MG	10 MG	COMPRIMIDOS	COMPRIMIDOS	METILFENIDATO	2001-04-09	Fabricación Nacional	LABORATORIOS ANDRÓMACO S.A.	1					No Vigente									No Vigente
1		METILFENIDATO	ARADIX COMPRIMIDOS 10 mg	F	7545	LABORATORIOS LAFI LTDA.	RESOLUCIÓN N° 914			2014-06-16	2012-12-15	2016-03-14	20	Estimulante sistema nervioso central	7545		2014-06-16	7545	7545	7545	Laboratorios Recalcine S.A. Dirección av. Carrascal N°5670, Quinta Normal	0	ARADIX COMPRIMIDOS 10 MG		METILFENIDATO	ARADIX COMPRIMIDOS 10 MG	10 MG	COMPRIMIDOS	COMPRIMIDOS	METILFENIDATO	2001-04-09	Fabricación Nacional	LABORATORIOS LAFI LTDA.	1					Vigente
1		MELOXICAM	MELOXICAM COMPRIMIDOS 15 mg	F	7571	LABORATORIO PASTEUR S.A.	RESOLUCIÓN RW N° 1362			2015-07-30	2012-12-15	2016-01-19	5	Analgésico / Antiinflamatorio	7571		2015-07-30	7571	7571	7571	LABORATORIO PASTEUR S.A.	India	MELOXICAM COMPRIMIDOS 15 MG		MELOXICAM	MELOXICAM COMPRIMIDOS 15 MG	15 MG	COMPRIMIDOS	COMPRIMIDOS	MELOXICAM	2001-05-29	Fabricación Nacional	LABORATORIO PASTEUR S.A.	1					No Vigente									No Vigente
1		NAPROXENO	NAPROXENO SÓDICO COMPRIMIDOS RECUBIERTOS 550 mg	F	7582	LABORATORIO CHILE S.A.	RESOLUCIÓN RW N°19347			2016-05-13	2012-12-15	2016-09-16	4	Analgésico / Antiinflamatorio	7582		2016-05-13	7582	7582	7582	Laboratorio Chile S.A.	Argentina	NAPROXENO SODICO COMPRIMIDOS RECUBIERTOS 550 MG		NAPROXENO	NAPROXENO SODICO COMPRIMIDOS RECUBIERTOS 550 MG	550 MG	COMPRIMIDOS RECUBIERTOS	COMPRIMIDOS	NAPROXENO SODICO	2001-05-15	Fabricación Nacional	LABORATORIO CHILE S.A.	1					No Vigente									No Vigente
1		IBUPROFENO	IBUPROFENO COMPRIMIDOS RECUBIERTOS 400 mg	F	7636	OPKO CHILE S.A.	RESOLUCIÓN N° 1403			2014-08-18	2012-10-15	2015-04-30	8	Analgésico / Antiinflamatorio	7636		2014-08-18	7636	7636	7636	Garden House Farmacéutica S.A.	0	IBUPROFENO COMPRIMIDOS RECUBIERTOS 400 MG		IBUPROFENO	IBUPROFENO COMPRIMIDOS RECUBIERTOS 400 MG	400 MG	COMPRIMIDOS RECUBIERTOS	COMPRIMIDOS	IBUPROFENO	2001-05-25	Fabricación Nacional	OPKO CHILE S.A.	1					Suspendido									Suspendido
1		IBUPROFENO	IBUPROFENO COMPRIMIDOS RECUBIERTOS 600 mg	F	7638	OPKO CHILE S.A.	RESOLUCIÓN RW N° 9431			2014-12-18	2012-10-15	2015-06-11	5	Analgésico / Antiinflamatorio	7638		2014-12-18	7638	7638	7638	Laboratoio Garden House S.A.	0	IBUPROFENO COMPRIMIDOS RECUBIERTOS 600 MG		IBUPROFENO	IBUPROFENO COMPRIMIDOS RECUBIERTOS 600 MG	600 MG	COMPRIMIDOS RECUBIERTOS	COMPRIMIDOS	IBUPROFENO	2001-05-25	Fabricación Nacional	OPKO CHILE S.A.	1					Vigente
1		SILDENAFIL	SELERUP 50 COMPRIMIDOS RECUBIERTOS 50 mg	F	7668	GADOR LTDA.	RESOLUCIÓN N° 0083			2013-11-22	2012-12-15	2014-01-14	1	Disfunción Eréctil	7668		2013-11-22	7668	7668	7668	Argentina (Fabricación Extranjero A Granel)na	0	SELERUP 50 COMPRIMIDOS RECUBIERTOS 50 MG		SILDENAFIL	SELERUP 50 COMPRIMIDOS RECUBIERTOS 50 MG	50 MG	COMPRIMIDOS RECUBIERTOS	COMPRIMIDOS	SILDENAFIL	2001-05-14	Importado Terminado con Reacondicionamiento Local	GADOR LTDA.				1		No Vigente									No Vigente
1		CARVEDILOL	BETAPLEX COMPRIMIDOS 6,25 mg	F	7709	LABORATORIOS LAFI LTDA.	RESOLUCIÓN N° 4545			2015-05-28	2012-12-15	2015-11-23	5	Hipertensión arterial - insuficiencia cardíaca	7709		2015-05-28	7709	7709	7709	Labortatorios Recalcine S.A.	Chile	BETAPLEX COMPRIMIDOS 6,25 MG		CARVEDILOL	BETAPLEX COMPRIMIDOS 6,25 MG	6,25 MG	COMPRIMIDOS	COMPRIMIDOS	CARVEDILOL	2001-05-22	Fabricación Nacional	LABORATORIOS LAFI LTDA.	1					Vigente
1		CLORFENAMINA	SCADAN COMPRIMIDOS 4 mg	F	7764	MEDIPHARM LTDA.	RESOLUCIÓN N° 1461			#N/A	2012-06-15	2012-06-12	#N/A	Antialérgico	7764		#N/A	7764	7764	7764	#N/A	#N/A	SCADAN COMPRIMIDOS 4 MG		CLORFENAMINA MALEATO	SCADAN COMPRIMIDOS 4 MG	4 MG	COMPRIMIDOS	COMPRIMIDOS	CLORFENAMINA	1991-07-05	Fabricación Nacional	MEDIPHARM LTDA.	1					No Vigente									No Vigente
1		PARACETAMOL	SUPRACALM COMPRIMIDOS 1 g	F	7782	TECNOFARMA S.A.	RESOLUCIÓN N° 2082			2014-01-06	2012-12-15	2014-06-20	5	Analgésico / Antipirético	7782		2014-01-06	7782	7782	7782	Ruta 40, km 155 entre calle 7 y 8 localidad Sánchez de Loria, Ciudad Pocito, San Juan, Argentina	0	SUPRACALM COMPRIMIDOS 1 G		PARACETAMOL	SUPRACALM COMPRIMIDOS 1 G	1 G	COMPRIMIDOS RECUBIERTOS	COMPRIMIDOS	PARACETAMOL	2001-05-25	Importado Terminado	TECNOFARMA S.A.		1				No Vigente									No Vigente
1		SERTRALINA	DEPRAX COMPRIMIDOS 100 mg	F	7802	LABORATORIOS SAVAL S.A.	RESOLUCIÓN N°1826			2016-01-28	2012-12-15	2016-05-03	3	Antidepresivo	7802		2016-01-28	7802	7802	7802	LABORATORIOS SAVAL S.A. Av.Presidente Eduardo Frei Montalva 4600, Renca, Santiago, Chile.	India	DEPRAX COMPRIMIDOS RECUBIERTOS 100 MG		SERTRALINA	DEPRAX COMPRIMIDOS RECUBIERTOS 100 MG	100 MG	COMPRIMIDOS RECUBIERTOS	COMPRIMIDOS	SERTRALINA	2001-05-29	Fabricación Nacional	LABORATORIOS SAVAL S.A.	1					Vigente
1		ACICLOVIR	VIRONIDA COMPRIMIDOS 800 mg	F	7869	LABORATORIO CHILE S.A.	RESOLUCIÓN RW N° 19671			2015-06-23	2012-12-24	2015-11-05	4	Antiviral	7869		2015-06-23	7869	7869	7869	Laboratorio Chile S.A./Camino a Melipilla 9978, Maipú, Santiago de Chile.	0	ACICLOVIR COMPRIMIDOS 800 MG		ACICLOVIR	ACICLOVIR COMPRIMIDOS 800 MG	800 MG	COMPRIMIDOS	COMPRIMIDOS	ACICLOVIR	2001-06-08	Fabricación Nacional	LABORATORIO CHILE S.A.	1					No Vigente									No Vigente
1		ZOPICLONA	LOSOPIL COMPRIMIDOS RECUBIERTOS 7-5 mg (ZOPICLONA)	F	7913	MEDIPHARM LTDA.	RESOLUCIÓN RW N°179/17			2016-05-13	2012-12-15	2017-01-05	7	Inductor del sueño	7913		2016-05-13	7913	7913	7913	LABORATORIOS EUROMED CHILE S.A.	Argentina	LOSOPIL COMPRIMIDOS RECUBIERTOS 7,5 MG		ZOPICLONA	LOSOPIL COMPRIMIDOS RECUBIERTOS 7,5 MG	7,5 MG	COMPRIMIDOS RECUBIERTOS	COMPRIMIDOS	ZOPICLONA	1994-05-25	Fabricación Nacional	MEDIPHARM LTDA.	1					No Vigente									No Vigente
1		ISOTRETINOÍNA	PIPLEX CÁPSULAS BLANDAS 20 mg	F	8010	LABORATORIOS RECALCINE S.A.	RESOLUCIÓN N° 4497			#N/A	#N/A	2015-11-19	#N/A	Acné	8010		#N/A	8010	8010	8010	#N/A	#N/A	PIPLEX CAPSULAS BLANDAS 20 MG		ISOTRETINOINA	PIPLEX CAPSULAS BLANDAS 20 MG	20 MG	CAPSULAS BLANDAS	CAPSULAS	ISOTRETINOINA	2001-06-06	Importado A Granel	LABORATORIOS LAFI LTDA.			1			No Vigente									No Vigente
1		DIGOXINA	DIGOXINA COMPRIMIDOS 0,25 mg	F	8247	SYNTHON CHILE LTDA.	RESOLUCIÓN 2327/14			2013-08-06	2012-06-15	2014-07-08	11	Antiarrítmico	8247		2013-08-06	8247	8247	8247	Laboratorio Rider S.A. / El castaño 145, comuna de lampa, Santiago de Chile	0	DIGOXINA COMPRIMIDOS 0,25 MG		DIGOXINA	DIGOXINA COMPRIMIDOS 0,25 MG	0,25 MG	COMPRIMIDOS	COMPRIMIDOS	DIGOXINA	2001-07-03	Fabricación Nacional	SYNTHON CHILE LTDA.	1					No Vigente									No Vigente
1		METILFENIDATO	RUBIFEN COMPRIMIDOS 10 mg	F	8290	PHARMAVITA S.A.	RESOLUCIÓN N° 1537			2013-03-08	2012-12-15	2013-05-17	2	Estimulante sistema nervioso central	8290		2013-03-08	8290	8290	8290	Laboratorios Rubió Berlinés 39, Barcelona, España	0	RUBIFEN COMPRIMIDOS 10 MG		METILFENIDATO	RUBIFEN COMPRIMIDOS 10 MG	10 MG	COMPRIMIDOS	COMPRIMIDOS	METILFENIDATO	1996-12-21	Importado Terminado	PHARMAVITA S.A.		1				No Vigente									No Vigente
1		ALPRAZOLAM	ALPRAZOLAM COMPRIMIDOS 0,5 mg	F	8314	LABORATORIO CHILE S.A.	RESOLUCIÓN RW N° 98			2015-07-15	2012-10-24	2016-01-05	5	Ansiedad	8314		2015-07-15	8314	8314	8314	Laboratorio Chile S.A.	Chile	ALPRAZOLAM COMPRIMIDOS 0,5 MG		ALPRAZOLAM	ALPRAZOLAM COMPRIMIDOS 0,5 MG	0,5 MG	COMPRIMIDOS	COMPRIMIDOS	ALPRAZOLAM	1996-01-17	Fabricación Nacional	LABORATORIO CHILE S.A.	1					No Vigente									No Vigente
1		ATENOLOL	ATENOLOL COMPRIMIDOS 50 mg	F	8329	LABORATORIO CHILE S.A.	RESOLUCIÓN RW N°15775			2015-12-23	2012-10-15	2016-07-29	7	Hipertensión arterial	8329		2015-12-23	8329	8329	8329	Laboratorio Chile	Chile	ATENOLOL COMPRIMIDOS 50 MG		ATENOLOL	ATENOLOL COMPRIMIDOS 50 MG	50 MG	COMPRIMIDOS	COMPRIMIDOS	ATENOLOL	1997-01-21	Fabricación Nacional	LABORATORIO CHILE S.A.	1					Suspendido									Suspendido
1		CLOMIPRAMINA	AUSENTRON COMPRIMIDOS RECUBIERTOS 25 mg	F	8331	LABORATORIO CHILE S.A.	RESOLUCIÓN N° 2738			2013-12-19	2012-06-15	2014-08-11	7	Antidepresivo	8331		2013-12-19	8331	8331	8331	Laboratorio Chile S.A Camino a Melipilla #9978, Cerrillo.	0	AUSENTRON COMPRIMIDOS RECUBIERTOS 25 MG		CLOMIPRAMINA CLORHIDRATO	AUSENTRON COMPRIMIDOS RECUBIERTOS 25 MG	25 MG	COMPRIMIDOS RECUBIERTOS	COMPRIMIDOS	CLOMIPRAMINA	1993-03-17	Fabricación Nacional	LABORATORIO CHILE S.A.	1					Vigente
1		AZITROMICINA	AZITROM COMPRIMIDOS RECUBIERTOS 500 mg	F	8337	LABORATORIO CHILE S.A.	RESOLUCIÓN RW N° 11354			2014-12-29	2012-12-15	2015-07-06	6	Antibiótico	8337		2014-12-29	8337	8337	8337	Laboratorio Chile S.A. camino a Melipilla N°9978, Cerrillos Presenta certificado N°0198 de fecha 28/08/2013 que acredita el cumplimiento de buenas prácticas de manufactura otorgado por el Instituto y válido por 3 años.	0	AZITROM COMPRIMIDOS RECUBIERTOS 500 MG		AZITROMICINA	AZITROM COMPRIMIDOS RECUBIERTOS 500 MG	500 MG	COMPRIMIDOS RECUBIERTOS	COMPRIMIDOS	AZITROMICINA	1996-01-10	Fabricación Nacional	LABORATORIO CHILE S.A.						No Vigente									No Vigente
1		CIPROFLOXACINO	CIPROFLOXACINO COMPRIMIDOS RECUBIERTOS 500 mg	F	8360	LABORATORIO CHILE S.A.	RESOLUCIÓN N° 3012			#N/A	2012-06-15	2012-11-16	#N/A	Antibiótico	8360		#N/A	8360	8360	8360	#N/A	#N/A	CIPROFLOXACINO COMPRIMIDOS RECUBIERTOS 500 MG		CIPROFLOXACINO CLORHIDRATO MONOHIDRATO	CIPROFLOXACINO COMPRIMIDOS RECUBIERTOS 500 MG	500 MG	COMPRIMIDOS RECUBIERTOS	COMPRIMIDOS	CIPROFLOXACINO	1992-01-31	Fabricación Nacional	LABORATORIO CHILE S.A.						No Vigente									No Vigente
1		CLONAZEPAM	CLONAPAM COMPRIMIDOS 0,5 mg	F	8373	LABORATORIO CHILE S.A.	RESOLUCIÓN N° 1416			#N/A	2012-06-15	2013-05-06	#N/A	Ansiedad	8373		#N/A	8373	8373	8373	#N/A	#N/A	CLONAPAM COMPRIMIDOS 0,5 MG		CLONAZEPAM	CLONAPAM COMPRIMIDOS 0,5 MG	0,5 MG	COMPRIMIDOS	COMPRIMIDOS	CLONAZEPAM	1993-04-19	Fabricación Nacional	LABORATORIO CHILE S.A.	1					No Vigente									No Vigente
1		CLONAZEPAM	CLONAPAM COMPRIMIDOS 2 mg	F	8374	LABORATORIO CHILE S.A.	RESOLUCIÓN N° 1415			#N/A	2012-06-15	2013-05-06	#N/A	Ansiedad	8374		#N/A	8374	8374	8374	#N/A	#N/A	CLONAPAM COMPRIMIDOS 2 MG		CLONAZEPAM	CLONAPAM COMPRIMIDOS 2 MG	2 MG	COMPRIMIDOS	COMPRIMIDOS	CLONAZEPAM	1993-04-15	Fabricación Nacional	LABORATORIO CHILE S.A.	1					No Vigente									No Vigente
1		PREDNISONA	CORTIPREX COMPRIMIDOS RECUBIERTOS 20 mg	F	8381	LABORATORIO CHILE S.A.	RESOLUCIÓN N° 3011			#N/A	2012-06-15	2012-11-16	#N/A	Corticoterapia	8381		#N/A	8381	8381	8381	#N/A	#N/A	CORTIPREX COMPRIMIDOS RECUBIERTOS 20 MG		PREDNISONA	CORTIPREX COMPRIMIDOS RECUBIERTOS 20 MG	20 MG	COMPRIMIDOS RECUBIERTOS	COMPRIMIDOS	PREDNISONA	1993-04-15	Fabricación Nacional	LABORATORIO CHILE S.A.	1					No Vigente									No Vigente
1		PREDNISONA	CORTIPREX COMPRIMIDOS 5 mg	F	8382	LABORATORIO CHILE S.A.	RESOLUCIÓN N° 3017			#N/A	2012-06-15	2012-11-16	#N/A	Corticoterapia	8382		#N/A	8382	8382	8382	#N/A	#N/A	CORTIPREX COMPRIMIDOS 5 MG		PREDNISONA	CORTIPREX COMPRIMIDOS 5 MG	5 MG	COMPRIMIDOS RECUBIERTOS	COMPRIMIDOS	PREDNISONA	1994-04-28	Fabricación Nacional	LABORATORIO CHILE S.A.	1					No Vigente									No Vigente
1		DOXICICLINA	DOXICICLINA COMPRIMIDOS 100 mg	F	8392	LABORATORIO CHILE S.A.	RESOLUCIÓN RW N° 13584			#N/A	2012-06-15	2015-08-07	#N/A	Antibiótico	8392		#N/A	8392	8392	8392	#N/A	#N/A	DOXICICLINA COMPRIMIDOS 100 MG		DOXICICLINA HICLATO MONOHIDRATO CLORHIDRATO	DOXICICLINA COMPRIMIDOS 100 MG		COMPRIMIDOS	COMPRIMIDOS	DOXICICLINA	1992-11-25	Fabricación Nacional	LABORATORIO CHILE S.A.	1					No Vigente									No Vigente
1		KETOPROFENO	FLOGOFIN CÁPSULAS 50 mg	F	8406	LABORATORIO CHILE S.A.	RESOLUCIÓN N° 1551			2013-05-14	2012-06-15	2014-05-06	11	Analgésico / Antiinflamatorio	8406		2013-05-14	8406	8406	8406	Laboratorio Chile S.A. Camino a Melipilla 9978. Santiago de Chile, Chile.	0	FLOGOFIN CAPSULAS 50 MG		KETOPROFENO	FLOGOFIN CAPSULAS 50 MG	50 MG	CAPSULAS	CAPSULAS	KETOPROFENO	1994-04-21	Fabricación Nacional	LABORATORIO CHILE S.A.	1					No Vigente									No Vigente
1		FLUOXETINA	FLUOXETINA COMPRIMIDOS 20 mg	F	8411	LABORATORIO CHILE S.A.	RESOLUCIÓN RW N° 13587			2015-01-09	2012-10-15	2015-08-07	6	Antidepresivo	8411		2015-01-09	8411	8411	8411	Laboratorio Chile S.A. Camino a Melipilla N°9978, Maipú Santiago	Chile	FLUOXETINA COMPRIMIDOS 20 MG		FLUOXETINA CLORHIDRATO	FLUOXETINA COMPRIMIDOS 20 MG	20 MG	COMPRIMIDOS	COMPRIMIDOS	FLUOXETINA	1996-05-30	Fabricación Nacional	LABORATORIO CHILE S.A.	1					No Vigente									No Vigente
1		GEMFIBROZILO	GEMFIBROZILO COMPRIMIDOS RECUBIERTOS 600 mg	F	8422	LABORATORIO CHILE S.A.	RESOLUCIÓN RW N° 9839			2015-12-29	2012-12-15	2016-05-12	4	Disminución del lípidos	8422		2015-12-29	8422	8422	8422	Laboratorio Chile S.A.	Chile	GEMFIBROZILO COMPRIMIDOS RECUBIERTOS 600 MG		GEMFIBROZILO	GEMFIBROZILO COMPRIMIDOS RECUBIERTOS 600 MG	600 MG	COMPRIMIDOS RECUBIERTOS	COMPRIMIDOS	GEMFIBROZILO	1992-01-23	Fabricación Nacional	LABORATORIO CHILE S.A.	1					No Vigente									No Vigente
1		CIPROFLOXACINO	GRIFOCIPROX COMPRIMIDOS RECUBIERTOS 500 mg	F	8425	LABORATORIO CHILE S.A.	RESOLUCIÓN N° 3015			#N/A	2012-06-15	2012-11-16	#N/A	Antibiótico	8425		#N/A	8425	8425	8425	#N/A	#N/A	GRIFOCIPROX COMPRIMIDOS RECUBIERTOS 500 MG		CIPROFLOXACINO CLORHIDRATO MONOHIDRATO	GRIFOCIPROX COMPRIMIDOS RECUBIERTOS 500 MG	500 MG	COMPRIMIDOS RECUBIERTOS	COMPRIMIDOS	CIPROFLOXACINO	1990-01-30	Fabricación Nacional	LABORATORIO CHILE S.A.	1					No Vigente									No Vigente
1		METFORMINA	HIPOGLUCIN COMPRIMIDOS RECUBIERTOS 850 mg	F	8438	LABORATORIO CHILE S.A.	RESOLUCIÓN N° 3018			#N/A	2012-06-15	2012-11-16	#N/A	Diabetes Mellitus	8438		#N/A	8438	8438	8438	#N/A	#N/A	HIPOGLUCIN COMPRIMIDOS RECUBIERTOS 850 MG		METFORMINA CLORHIDRATO	HIPOGLUCIN COMPRIMIDOS RECUBIERTOS 850 MG	850 MG	COMPRIMIDOS RECUBIERTOS	COMPRIMIDOS	METFORMINA)	1995-12-15	Fabricación Nacional	LABORATORIO CHILE S.A.	1					No Vigente									No Vigente
1		LORATADINA	LORATADINA COMPRIMIDOS 10 mg	F	8455	LABORATORIO CHILE S.A.	RESOLUCIÓN RW N° 14532			2015-03-03	2012-12-15	2015-08-21	5	Antialérgico	8455		2015-03-03	8455	8455	8455	Laboratorio Chile S.A. /Camino a Melipilla 9978. Santiago de Chile.	0	LORATADINA COMPRIMIDOS 10 MG		LORATADINA	LORATADINA COMPRIMIDOS 10 MG	10 MG	COMPRIMIDOS	COMPRIMIDOS	LORATADINA	1997-01-21	Fabricación Nacional	LABORATORIO CHILE S.A.	1					Vigente
1		PAROXETINA	POSIVYL COMPRIMIDOS RECUBIERTOS 20 mg	F	8481	LABORATORIO CHILE S.A.	RESOLUCIÓN RW N° 6664			2014-07-25	2012-12-15	2015-04-23	8	Antidepresivo	8481		2014-07-25	8481	8481	8481	Laboratorio Chile S.A. Camino a Melipilla N°9978, Maipú Presenta certificado de cumplimiento de buenas prácticas de manufactura N°198, para la fabricación de productos no estériles emitido por ANAMED con fecha 28/08/2013, válido por 3 años	0	POSIVYL COMPRIMIDOS RECUBIERTOS 20 MG		PAROXETINA	POSIVYL COMPRIMIDOS RECUBIERTOS 20 MG	20 MG	COMPRIMIDOS RECUBIERTOS	COMPRIMIDOS	PAROXETINA	1996-12-19	Fabricación Nacional	LABORATORIO CHILE S.A.	1					Suspendido									Suspendido
1		CLARITROMICINA	PRECLAR COMPRIMIDOS RECUBIERTOS 500 mg	F	8483	LABORATORIO CHILE S.A	RESOLUCIÓN RW N° 3349			2015-10-21	2012-12-15	2016-02-15	3	Antibiótico	8483		2015-10-21	8483	8483	8483	Laboratorio Chile S.A. Camino a Melipilla N°9978, Maipú Presenta certificado de cumplimiento de buenas prácticas de manufactura emitido por ANAMED N° folio 0198 vigente desde mayo 2013 y válido por 3 años	Argentina	PRECLAR COMPRIMIDOS RECUBIERTOS 500 MG		CLARITROMICINA	PRECLAR COMPRIMIDOS RECUBIERTOS 500 MG	500 MG	COMPRIMIDOS RECUBIERTOS	COMPRIMIDOS	CLARITROMICINA	1997-04-16	Fabricación Nacional	LABORATORIO CHILE S.A.	1					Vigente
1		LOSARTÁN	SIMPERTEN COMPRIMIDOS RECUBIERTOS 50 mg	F	8493	LABORATORIO CHILE S.A.	RESOLUCIÓN N° 2122			#N/A	2012-06-01	2013-07-02	#N/A	Hipertensión arterial	8493		#N/A	8493	8493	8493	#N/A	#N/A	SIMPERTEN COMPRIMIDOS RECUBIERTOS 50 MG		LOSARTAN POTASICO	SIMPERTEN COMPRIMIDOS RECUBIERTOS 50 MG	50 MG	COMPRIMIDOS RECUBIERTOS	COMPRIMIDOS	LOSARTAN	1997-01-24	Fabricación Nacional	LABORATORIO CHILE S.A.	1					Suspendido									Suspendido
1		FLUOXETINA	SOSTAC COMPRIMIDOS 20 mg	F	8497	LABORATORIO CHILE S.A.	RESOLUCIÓN RW N° 13588			2015-01-09	2012-10-15	2015-08-07	6	Antidepresivo	8497		2015-01-09	8497	8497	8497	Laboratorio Chile S.A. Camino a Melipilla N°9978, Maipú Santiago	Chile	SOSTAC COMPRIMIDOS 20 MG		FLUOXETINA CLORHIDRATO	SOSTAC COMPRIMIDOS 20 MG	20 MG	COMPRIMIDOS	COMPRIMIDOS	FLUOXETINA	1993-01-05	Fabricación Nacional	LABORATORIO CHILE S.A.	1					No Vigente									No Vigente
1		ACICLOVIR	ACICLOVIR COMPRIMIDOS 200 mg	F	8516	LABORATORIO CHILE S.A.	RESOLUCIÓN RW N°13948			2016-01-08	2012-12-24	2016-07-05	5	Antiviral	8516		2016-01-08	8516	8516	8516	Laboratorio Chile S.A., Camino a Melipilla Nº9978, Maipú, Santiago de Chile.	Chile	ACICLOVIR COMPRIMIDOS 200 MG		ACICLOVIR	ACICLOVIR COMPRIMIDOS 200 MG	200 MG	COMPRIMIDOS	COMPRIMIDOS	ACICLOVIR	1997-01-08	Fabricación Nacional	LABORATORIO CHILE S.A.	1					No Vigente									No Vigente
1		ACICLOVIR	ACICLOVIR COMPRIMIDOS 400 mg	F	8518	LABORATORIO CHILE S.A.	RESOLUCIÓN RW N°13947			2016-01-08	2012-12-24	2016-07-05	5	Antiviral	8518		2016-01-08	8518	8518	8518	Laboratorio Chile S.A., Camino a Melipilla Nº9978, Maipú, Santiago de Chile.	Chile	ACICLOVIR COMPRIMIDOS 400 MG		ACICLOVIR	ACICLOVIR COMPRIMIDOS 400 MG	400 MG	COMPRIMIDOS	COMPRIMIDOS	ACICLOVIR	1991-11-08	Fabricación Nacional	LABORATORIO CHILE S.A.	1					Vigente
1		PARACETAMOL	PARACETAMOL COMPRIMIDOS 500 mg	F	8660	LABORATORIOS ANDRÓMACO S.A.	RESOLUCIÓN N° 2333			2014-11-25	2012-12-15	2015-07-14	7	Analgésico / Antipirético	8660		2014-11-25	8660	8660	8660	Laboratorio Andrómaco S.A.	0	PARACETAMOL COMPRIMIDOS 500 MG		PARACETAMOL	PARACETAMOL COMPRIMIDOS 500 MG	500 MG	COMPRIMIDOS	COMPRIMIDOS	PARACETAMOL	2001-08-21	Fabricación Nacional	LABORATORIOS ANDRÓMACO S.A.	1					No Vigente									No Vigente
1		ÁCIDO MEFENÁIMICO	ÁCIDO MEFENÁMICO COMPRIMIDOS 500 mg	F	8701	SYNTHON CHILE LTDA.	RESOLUCIÓN RW N° 19448			2015-04-24	2012-12-24	2015-11-03	6	Analgésico / Antiinflamatorio	8701		2015-04-24	8701	8701	8701	SYNTHON CHILE LTDA. El Castaño 145, Lampa, Santiago, Chile.	0	ACIDO MEFENAMICO COMPRIMIDOS 500 MG		MEFENAMICO ACIDO	ACIDO MEFENAMICO COMPRIMIDOS 500 MG	500 MG	COMPRIMIDOS	COMPRIMIDOS	ACIDO MEFENAIMICO	2001-08-01	Fabricación Nacional	SYNTHON CHILE LTDA.	1					No Vigente									No Vigente
1		CIPROFLOXACINO	CIPROFLOXACINO COMPRIMIDOS RECUBIERTOS 500 mg	F	8722	CHEMOPHARMA S.A.	RESOLUCIÓN N° 865			#N/A	2012-06-15	2013-03-13	#N/A	Antibiótico	8722		#N/A	8722	8722	8722	#N/A	#N/A	CIPROFLOXACINO COMPRIMIDOS RECUBIERTOS 500 MG		CIPROFLOXACINO CLORHIDRATO MONOHIDRATO	CIPROFLOXACINO COMPRIMIDOS RECUBIERTOS 500 MG	500 MG	COMPRIMIDOS RECUBIERTOS	COMPRIMIDOS	CIPROFLOXACINO	1990-03-29	Importado a Granel	CHEMOPHARMA S.A.			1			No Vigente									No Vigente
1		LOSARTÁN	LOSARTÁN POTÁSICO COMPRIMIDOS RECUBIERTOS 50 mg	F	8741	CHEMOPHARMA S.A.	RESOLUCIÓN N° 3124			#N/A	2012-06-01	2013-09-11	#N/A	Hipertensión arterial	8741		#N/A	8741	8741	8741	#N/A	#N/A	LOSARTAN POTASICO COMPRIMIDOS RECUBIERTOS 50 MG		LOSARTAN POTASICO	LOSARTAN POTASICO COMPRIMIDOS RECUBIERTOS 50 MG	50 MG	COMPRIMIDOS RECUBIERTOS	COMPRIMIDOS	LOSARTAN	1997-03-20	Importado a Granel	CHEMOPHARMA S.A.			1			Vigente
1		ZOPICLONA	ZOMETIC COMPRIMIDOS RECUBIERTOS 7,5 mg	F	8783	CHEMOPHARMA S.A.	RESOLUCIÓN 2326/14			2013-12-23	2012-12-15	2014-07-08	6	Inductor del sueño	8783		2013-12-23	8783	8783	8783	Instituto Sanitas S.A. Av. Américo Vespucio #1260, Quilicura, Región Metropolitana, Chile.	0	ZOMETIC COMPRIMIDOS RECUBIERTOS 7,5 MG		ZOPICLONA	ZOMETIC COMPRIMIDOS RECUBIERTOS 7,5 MG	7,5 MG	COMPRIMIDOS RECUBIERTOS	COMPRIMIDOS	ZOPICLONA	1992-09-29	Fabricación Nacional	CHEMOPHARMA S.A.	1					No Vigente									No Vigente
1		ÁCIDO ALENDRÓNICO	LEODRIN COMPRIMIDOS RECUBIERTOS 70 mg	F	8842	LABORATORIOS LAFI LTDA.	RESOLUCIÓN RW N°17692			2015-07-07	2012-12-24	2016-08-24	13	Osteoporosis	8842		2015-07-07	8842	8842	8842	Laboratorios Recalcine S.A. ubicado en Av. Carrascal N°5670, Quinta Normal	0	LEODRIN COMPRIMIDOS RECUBIERTOS 70 MG		ALENDRONATO	LEODRIN COMPRIMIDOS RECUBIERTOS 70 MG	70 MG	COMPRIMIDOS RECUBIERTOS	COMPRIMIDOS	ACIDO ALENDRONICO	2001-09-27	Fabricación Nacional	LABORATORIOS LAFI LTDA.	1					Suspendido									Suspendido
1		FLUOXETINA	CLINIUM CÁPSULAS 20 mg	F	8894	INSTITUTO SANITAS S.A.	RESOLUCIÓN N° 1001			2013-08-22	2012-10-15	2014-03-19	6	Antidepresivo	8894		2013-08-22	8894	8894	8894	Instituto Sanitas S.A.	0	CLINIUM CAPSULAS 20 MG (FLUOXETINA CLORHIDRATO)		FLUOXETINA CLORHIDRATO	CLINIUM CAPSULAS 20 MG (FLUOXETINA CLORHIDRATO)	20 MG	CAPSULAS	CAPSULAS	FLUOXETINA	1990-02-13	Fabricación Nacional	INSTITUTO SANITAS S.A.	1					Suspendido									Suspendido
1		FINASTERIDA	SANIPROSTOL COMPRIMIDOS RECUBIERTOS 5 mg	F	8952	INSTITUTO SANITAS S.A.	RESOLUCIÓN N° 843			2014-09-15	2012-12-15	2015-03-16	6	Hiperplasia Prostática Benigna (HPB)	8952		2014-09-15	8952	8952	8952	INSTITUTO SANITAS S.A.	0	SANIPROSTOL COMPRIMIDOS RECUBIERTOS 5 MG		FINASTERIDA	SANIPROSTOL COMPRIMIDOS RECUBIERTOS 5 MG	5 MG	COMPRIMIDOS RECUBIERTOS	COMPRIMIDOS	FINASTERIDA	1996-12-18	Fabricación Nacional	INSTITUTO SANITAS S.A.	1					No Vigente									No Vigente
1		PAROXETINA	PAMAX COMPRIMIDOS RECUBIERTOS 20 mg	F	9013	INSTITUTO SANITAS S.A.	RESOLUCIÓN N° 1229			2014-11-07	2012-12-15	2015-04-16	5	Antidepresivo	9013		2014-11-07	9013	9013	9013	Instituto Sanitas, Avda. Américo Vespucio 1260 Quilicura, Región Metropolitana, Chile.	0	PAMAX COMPRIMIDOS RECUBIERTOS 20 MG		PAROXETINA	PAMAX COMPRIMIDOS RECUBIERTOS 20 MG		COMPRIMIDOS RECUBIERTOS	COMPRIMIDOS	PAROXETINA	1996-11-08	Fabricación Nacional	INSTITUTO SANITAS S.A.	1					Vigente
1		LOSARTÁN	SANIPRESIN COMPRIMIDOS RECUBIERTOS 50 mg	F	9043	INSTITUTO SANITAS S.A.	RESOLUCIÓN N° 3128			#N/A	2012-06-01	2013-09-11	#N/A	Hipertensión arterial	9043		#N/A	9043	9043	9043	#N/A	#N/A	SANIPRESIN COMPRIMIDOS RECUBIERTOS 50 MG		LOSARTAN POTASICO	SANIPRESIN COMPRIMIDOS RECUBIERTOS 50 MG	50 MG	COMPRIMIDOS RECUBIERTOS	COMPRIMIDOS	LOSARTAN	1996-12-31	Importado a Granel	INSTITUTO SANITAS S.A.			1			Suspendido									Suspendido
1		ZOLPIDEM	SOMNIPRON COMPRIMIDOS RECUBIERTOS 10 mg	F	9052	INSTITUTO SANITAS S.A.	RESOLUCIÓN N° 2902			2014-02-27	2012-12-15	2014-08-22	5	Inductor del sueño / Sedante	9052		2014-02-27	9052	9052	9052	INSTITUTO SANITAS S.A., ubicado en Américo Vespucio Norte 1260, Quilicura, Santiago de Chile.	0	SOMNIPRON COMPRIMIDOS RECUBIERTOS 10 MG		ZOLPIDEM	SOMNIPRON COMPRIMIDOS RECUBIERTOS 10 MG	10 MG	COMPRIMIDOS RECUBIERTOS	COMPRIMIDOS	ZOLPIDEM	1995-04-12	Fabricación Nacional	INSTITUTO SANITAS S.A.	1					Suspendido									Suspendido
1		ACENOCUMAROL	ISQUELIUM COMPRIMIDOS 4 mg	F	9091	SYNTHON CHILE LTDA.	RESOLUCIÓN N° 4196			2013-09-04	2012-06-01	2013-12-13	3	Anticoagulante	9091		2013-09-04	9091	9091	9091	Laboratorio Rider Ltda.	0	ISQUELIUM COMPRIMIDOS 4 MG		ACENOCUMAROL	ISQUELIUM COMPRIMIDOS 4 MG	4 MG	COMPRIMIDOS	COMPRIMIDOS	ACENOCUMAROL	2001-09-26	Fabricación Nacional	SYNTHON CHILE LTDA.	1					No Vigente									No Vigente
1		NAPROXENO	FLOGOTONE FORTE COMPRIMIDOS RECUBIERTOS 550 mg	F	9387	INTERPHARMA S.A.	RESOLUCIÓN RW N° 10666			2015-11-02	2012-12-15	2016-05-23	6	Analgésico / Antiinflamatorio	9387		2015-11-02	9387	9387	9387	Instituto Bioquímico Beta S.A. ubicado en Avenida Las Américas N°580. Cerrillos. Santiago, Chile.	Argentina	FLOGOTONE FORTE COMPRIMIDOS RECUBIERTOS 550 MG		NAPROXENO	FLOGOTONE FORTE COMPRIMIDOS RECUBIERTOS 550 MG	550 MG	COMPRIMIDOS RECUBIERTOS	COMPRIMIDOS	NAPROXENO	1994-08-18	Fabricación Nacional	INTERPHARMA S.A.	1					Vigente
1		CLARITROMICINA	MUS COMPRIMIDOS RECUBIERTOS 500 mg (CLARITROMICINA)	F	9402	INTERPHARMA S.A.	RESOLUCIÓN RW N° 12633			2016-02-03	2012-12-15	2016-06-16	4	Antibiótico	9402		2016-02-03	9402	9402	9402	INSTITUTO BIOQUÍMICO BETA S.A. Dirección Av. Las Américas N°580, Cerrillos, Santiago, Chile.	Argentina	MUS COMPRIMIDOS RECUBIERTOS 500 MG		CLARITROMICINA	MUS COMPRIMIDOS RECUBIERTOS 500 MG	500 MG	COMPRIMIDOS RECUBIERTOS	COMPRIMIDOS	CLARITROMICINA	1997-02-19	Fabricación Nacional	INTERPHARMA S.A.	1					Vigente
1		SILDENAFIL	ALFIN COMPRIMIDOS RECUBIERTOS 50 mg	F	9430	INSTITUTO SANITAS S.A.	RESOLUCIÓN N° 1454			2014-02-04	2012-12-15	2014-04-28	2	Disfunción Eréctil	9430		2014-02-04	9430	9430	9430	Instituto Sanitas S.A. Dirección av. Américo Vespucio N°01260, Quilicura El laboratorio farmacéutico cuenta con certificación de buenas prácticas de manufactura de acuerdo a la resolución N°2554, de fecha 28 de septiembre de 2012	0	ALFIN COMPRIMIDOS RECUBIERTOS 50 MG		SILDENAFIL	ALFIN COMPRIMIDOS RECUBIERTOS 50 MG	50 MG	COMPRIMIDOS RECUBIERTOS	COMPRIMIDOS	SILDENAFIL	2001-10-22	Fabricación Nacional	INSTITUTO SANITAS S.A.	1					Vigente
1		SILDENAFIL	ALFIN COMPRIMIDOS RECUBIERTOS 100 mg	F	9431	INSTITUTO SANITAS S.A.	RESOLUCIÓN N° 455			2014-09-12	2012-12-15	2015-02-09	4	Disfunción Eréctil	9431		2014-09-12	9431	9431	9431	Instituto Sanitas S.A. Dirección av. Américo Vespucio N°01260, Quilicura El laboratorio farmacéutico cuenta con certificación de buenas prácticas de manufactura de acuerdo a la resolución N°2554, de fecha 28 de septiembre de 2012	0	ALFIN COMPRIMIDOS RECUBIERTOS 100 MG		SILDENAFIL	ALFIN COMPRIMIDOS RECUBIERTOS 100 MG	100 MG	COMPRIMIDOS RECUBIERTOS	COMPRIMIDOS	SILDENAFIL	2001-10-22	Fabricación Nacional	INSTITUTO SANITAS S.A.	1					Vigente
1		SILDENAFIL	PLUSEFEC COMPRIMIDOS RECUBIERTOS 50 mg	F	9433	CHEMOPHARMA S.A.	RESOLUCIÓN N° 1453			2014-02-04	2012-12-15	2014-04-28	2	Disfunción Eréctil	9433		2014-02-04	9433	9433	9433	Instituto Sanitas S.A. Dirección av. Américo Vespucio N°01260, Quilicura El laboratorio farmacéutico cuenta con certificación de buenas prácticas de manufactura de acuerdo a la resolución N°2554, de fecha 28 de septiembre de 2012	0	PLUSEFEC COMPRIMIDOS RECUBIERTOS 50 MG		SILDENAFIL	PLUSEFEC COMPRIMIDOS RECUBIERTOS 50 MG	50 MG	COMPRIMIDOS RECUBIERTOS	COMPRIMIDOS	SILDENAFIL	2001-10-22	Fabricación Nacional	CHEMOPHARMA S.A.	1					Vigente
1		SILDENAFIL	PLUSEFEC COMPRIMIDOS RECUBIERTOS 100 mg	F	9434	CHEMOPHARMA S.A.	RESOLUCIÓN N° 454			2014-09-12	2012-12-15	2015-02-09	4	Disfunción Eréctil	9434		2014-09-12	9434	9434	9434	Instituto Sanitas S.A. Dirección av. Américo Vespucio N°01260, Quilicura El laboratorio farmacéutico cuenta con certificación de buenas prácticas de manufactura de acuerdo a la resolución N°2554, de fecha 28 de septiembre de 2012	0	PLUSEFEC COMPRIMIDOS RECUBIERTOS 100 MG		SILDENAFIL	PLUSEFEC COMPRIMIDOS RECUBIERTOS 100 MG	100 MG	COMPRIMIDOS RECUBIERTOS	COMPRIMIDOS	SILDENAFIL	2001-10-22	Fabricación Nacional	CHEMOPHARMA S.A.	1					Vigente
1		CLORFENAMINA	CLORFENAMINA MALEATO COMPRIMIDOS 4 mg	F	9495	SYNTHON CHILE LTDA.	RESOLUCIÓN N° 1106			#N/A	2012-06-15	2012-04-30	#N/A	Antialérgico	9495		#N/A	9495	9495	9495	#N/A	#N/A	CLORFENAMINA MALEATO COMPRIMIDOS 4 MG		CLORFENAMINA MALEATO	CLORFENAMINA MALEATO COMPRIMIDOS 4 MG	4 MG	COMPRIMIDOS	COMPRIMIDOS	CLORFENAMINA	2001-10-22	Fabricación Nacional	SYNTHON CHILE LTDA.	1					Vigente
1		PAROXETINA	TRAVIATA COMPRIMIDOS RECUBIERTOS 20 mg	F	9538	LABORATORIOS ANDRÓMACO S.A.	RESOLUCIÓN N° 1003			2013-11-14	2012-12-15	2014-03-19	4	Antidepresivo	9538		2013-11-14	9538	9538	9538	Laboratorio Andrómaco S.A. / Av. Quilín 5273. Santiago, Chile.	0	TRAVIATA COMPRIMIDOS RECUBIERTOS 20 MG		PAROXETINA	TRAVIATA COMPRIMIDOS RECUBIERTOS 20 MG		COMPRIMIDOS RECUBIERTOS	COMPRIMIDOS	PAROXETINA	2001-11-14	Fabricación Nacional	LABORATORIOS ANDRÓMACO S.A.	1					No Vigente									No Vigente
1		NITRENDIPINO	NITRENDIPINO COMPRIMIDOS 20 mg	F	9594	SYNTHON CHILE LTDA.	RESOLUCIÓN RW N° 4727			2015-08-28	2012-12-15	2016-03-07	6	Hipertensión arterial - Angina de pecho	9594		2015-08-28	9594	9594	9594	Synthon Chile Ltda. El Castaño 145, Lampa, Santiago, Chile.	Chile	NITRENDIPINO COMPRIMIDOS 20 MG		NITRENDIPINO	NITRENDIPINO COMPRIMIDOS 20 MG	20 MG	COMPRIMIDOS	COMPRIMIDOS	NITRENDIPINO	2001-10-22	Fabricación Nacional	SYNTHON CHILE LTDA.	1					No Vigente									No Vigente
1		FLUOXETINA	LIVERTOX COMPRIMIDOS RECUBIERTOS 20 mg	F	9657	LABORATORIO BAGÓ DE CHILE S.A.	RESOLUCIÓN N° 1249			#N/A	2012-10-15	2011-07-07	#N/A	Antidepresivo	9657		#N/A	9657	9657	9657	#N/A	#N/A	LIVERTOX COMPRIMIDOS RECUBIERTOS 20 MG		FLUOXETINA CLORHIDRATO	LIVERTOX COMPRIMIDOS RECUBIERTOS 20 MG	20 MG	COMPRIMIDOS RECUBIERTOS	COMPRIMIDOS	FLUOXETINA	1991-02-28	Fabricación Nacional	LABORATORIO BAGÓ DE CHILE S.A.	1					No Vigente									No Vigente
1		ALPRAZOLAM	TRANQUINAL COMPRIMIDOS 0,5 mg	F	9663	LABORATORIO BAGÓ DE CHILE S.A.	RESOLUCIÓN N° 450			#N/A	2012-10-24	2011-03-14	#N/A	Ansiedad	9663		#N/A	9663	9663	9663	#N/A	#N/A	TRANQUINAL COMPRIMIDOS 0,5 MG		ALPRAZOLAM	TRANQUINAL COMPRIMIDOS 0,5 MG	0,5 MG	COMPRIMIDOS	COMPRIMIDOS	ALPRAZOLAM	1991-08-02	Fabricación Nacional	LABORATORIO BAGÓ DE CHILE S.A.	1					No Vigente									No Vigente
1		CETIRIZINA	REMITEX COMPRIMIDOS RECUBIERTOS 10 mg	F	9692	LABORATORIO BAGÓ DE CHILE S.A.	RESOLUCIÓN RW N°7731			2013-12-26	2012-12-15	2014-04-22	3	Antialérgico	9692		2013-12-26	9692	9692	9692	LABORATORIOS BAGÓ DE CHILE S.A., ubicado en Avenida Vicuña Mackenna 1835, Santiago de Chile.	0	REMITEX COMPRIMIDOS RECUBIERTOS 10 MG		CETIRIZINA	REMITEX COMPRIMIDOS RECUBIERTOS 10 MG	10 MG	COMPRIMIDOS RECUBIERTOS	COMPRIMIDOS	CETIRIZINA	1994-02-23	Fabricación Nacional	LABORATORIO BAGÓ DE CHILE S.A.	1					Suspendido									Suspendido
1		CICLOBENZAPRINA	TENSIOMAX COMPRIMIDOS RECUBIERTOS 10 mg	F	9711	LABORATORIO BAGÓ DE CHILE S.A.	RESOLUCIÓN N° 1440			#N/A	2012-12-15	2010-05-19	#N/A	Relajante muscular	9711		#N/A	9711	9711	9711	#N/A	#N/A	TENSIOMAX COMPRIMIDOS RECUBIERTOS 10 MG		CICLOBENZAPRINA	TENSIOMAX COMPRIMIDOS RECUBIERTOS 10 MG	10 MG	COMPRIMIDOS RECUBIERTOS	COMPRIMIDOS	CICLOBENZAPRINA	1997-01-17	Fabricación Nacional	LABORATORIO BAGÓ DE CHILE S.A.	1					Vigente
1		METFORMINA	FINTAXIM COMPRIMIDOS RECUBIERTOS 850 mg	F	9741	LABORATORIO MAVER S.A.	RESOLUCIÓN N° 3185			2013-04-01	2012-06-15	2013-09-17	5	Diabetes Mellitus	9741		2013-04-01	9741	9741	9741	Laboratorio Maver S.A.	0	FINTAXIM COMPRIMIDOS RECUBIERTOS 850 MG		METFORMINA CLORHIDRATO	FINTAXIM COMPRIMIDOS RECUBIERTOS 850 MG	850 MG	COMPRIMIDOS RECUBIERTOS	COMPRIMIDOS	METFORMINA	1995-12-05	Fabricación Nacional	LABORATORIO MAVER S.A.	1					Vigente
1		MIRTAZAPINA	CIBLEX COMPRIMIDOS RECUBIERTOS 30 mg	F	9773	LABORATORIOS LAFI LTDA.	RESOLUCIÓN N° 380			2014-10-15	2012-12-15	2016-02-02	15	Antidepresivo	9773		2014-10-15	9773	9773	9773	Laboratorios Recalcine S.A.	0	CIBLEX COMPRIMIDOS RECUBIERTOS 30 MG		MIRTAZAPINA	CIBLEX COMPRIMIDOS RECUBIERTOS 30 MG	30 MG	COMPRIMIDOS RECUBIERTOS	COMPRIMIDOS	MIRTAZAPINA	2001-12-13	Fabricación Nacional	LABORATORIOS LAFI LTDA.	1					Vigente
1		MIRTAZAPINA	DIVARIL COMPRIMIDOS RECUBIERTOS 30 mg	F	9774	TECNOFARMA S.A.	RESOLUCIÓN N° 1794			2014-06-19	2012-12-15	2015-06-02	11	Antidepresivo	9774		2014-06-19	9774	9774	9774	Monteverde S.A., San Juan Argentina.	0	DIVARIL COMPRIMIDOS RECUBIERTOS 30 MG		MIRTAZAPINA	DIVARIL COMPRIMIDOS RECUBIERTOS 30 MG	30 MG	COMPRIMIDOS RECUBIERTOS	COMPRIMIDOS	MIRTAZAPINA	2001-12-11	Importado Terminado	TECNOFARMA S.A.	1					Vigente
1		NAPROXENO	EUROGESIC ADULTO COMPRIMIDOS RECUBIERTOS 275 mg	F	9784	EUROLAB LTDA.	RESOLUCIÓN N° 3265			2014-12-22	2012-12-15	2015-09-11	8	Analgésico / Antiinflamatorio	9784		2014-12-22	9784	9784	9784	Laboratorios Saval S.A, ubicado en Av. Presidente Eduardo Frei Montalva 4600, Santiago de Chile.	Chile	EUROGESIC ADULTO COMPRIMIDOS RECUBIERTOS 275 MG		NAPROXENO	EUROGESIC ADULTO COMPRIMIDOS RECUBIERTOS 275 MG		COMPRIMIDOS RECUBIERTOS	COMPRIMIDOS	NAPROXENO	1995-02-11	Fabricación Nacional	EUROLAB LTDA.	1					Vigente
1		NAPROXENO	EUROGESIC ADULTO FORTE COMPRIMIDOS RECUBIERTOS 550 mg	F	9785	EUROLAB LTDA.	RESOLUCIÓN N° 3081			2014-12-22	2012-12-15	2015-09-02	8	Analgésico / Antiinflamatorio	9785		2014-12-22	9785	9785	9785	Laboratorios Saval S.A, ubicado en Av. Presidente Eduardo Frei Montalva 4600, Santiago de Chile.	Chile	EUROGESIC ADULTO FORTE COMPRIMIDOS RECUBIERTOS 550 MG		NAPROXENO	EUROGESIC ADULTO FORTE COMPRIMIDOS RECUBIERTOS 550 MG		COMPRIMIDOS RECUBIERTOS	COMPRIMIDOS	NAPROXENO	1995-02-14	Fabricación Nacional	EUROLAB LTDA.	1					Vigente
1		CLARITROMICINA	EUROMICINA COMPRIMIDOS RECUBIERTOS 500 mg	F	9788	LABORATORIOS SAVAL S.A.	RESOLUCIÓN N° 1465			2015-11-19	2012-12-15	2016-04-11	4	Antibiótico	9788		2015-11-19	9788	9788	9788	Laboratorios Saval S.A. av. Presidente Eduardo Frei Montalva N°4600, Renca	India	EUROMICINA COMPRIMIDOS RECUBIERTOS 500 MG		CLARITROMICINA	EUROMICINA COMPRIMIDOS RECUBIERTOS 500 MG	500 MG	COMPRIMIDOS RECUBIERTOS	COMPRIMIDOS	CLARITROMICINA	1997-03-20	Fabricación Nacional	EUROLAB LTDA.	1					Vigente
1		ACICLOVIR	EUROVIR COMPRIMIDOS 800 mg (ACICLOVIR)	F	9791	EUROLAB LTDA.	RESOLUCIÓN RW N°1024/17			2016-06-08	2012-12-24	2017-01-17	7	Antiviral	9791		2016-06-08	9791	9791	9791	Laboratorios Saval S.A	India	EUROVIR COMPRIMIDOS 800 MG		ACICLOVIR	EUROVIR COMPRIMIDOS 800 MG	800 MG	COMPRIMIDOS	COMPRIMIDOS	ACICLOVIR	1990-04-10	Fabricación Nacional	EUROLAB LTDA.	1					No Vigente									No Vigente
1		ZOLPIDEM	SOMNO COMPRIMIDOS RECUBIERTOS 10 mg	F	9806	EUROLAB LTDA.	RESOLUCIÓN RW N° 6200			2014-06-04	2012-12-15	2015-04-16	10	Inductor del sueño / Sedante	9806		2014-06-04	9806	9806	9806	Laboratorios Saval S.A. Av. Presidente Eduardo Frei Montalva 4600	0	SOMNO COMPRIMIDOS RECUBIERTOS 10 MG		ZOLPIDEM	SOMNO COMPRIMIDOS RECUBIERTOS 10 MG	10 MG	COMPRIMIDOS RECUBIERTOS	COMPRIMIDOS	ZOLPIDEM	1994-10-25	Fabricación Nacional	EUROLAB LTDA.	1					No Vigente									No Vigente
1		ZOLPIDEM	SOMNO COMPRIMIDOS RECUBIERTOS 5 mg	F	9807	EUROLAB LTDA.	RESOLUCIÓN RW N° 6201			2014-06-04	2012-12-15	2015-04-16	10	Inductor del sueño / Sedante	9807		2014-06-04	9807	9807	9807	Laboratorios Saval S.A. Av. Presidente Eduardo Frei Montalva 4600	0	SOMNO COMPRIMIDOS RECUBIERTOS 5 MG		ZOLPIDEM	SOMNO COMPRIMIDOS RECUBIERTOS 5 MG	5 MG	COMPRIMIDOS RECUBIERTOS	COMPRIMIDOS	ZOLPIDEM	1994-11-18	Fabricación Nacional	EUROLAB LTDA.	1					No Vigente									No Vigente
1		AZITROMICINA	TREX COMPRIMIDOS RECUBIERTOS 500 mg	F	9808	LABORATORIOS SAVAL S.A.	RESOLUCIÓN N° 2753			2015-02-06	2012-12-15	2015-08-14	6	Antibiótico	9808		2015-02-06	9808	9808	9808	Laboratorios Saval S.A. Av. Presidente Eduardo Frei Montalva N°4600, Renca, Santiago Certificado emitido por ANAMED N°112 de cumplimiento de buenas prácticas de manufactura, vigente por tres años desde 04 de abril de 2013	0	TREX COMPRIMIDOS RECUBIERTOS 500 MG		AZITROMICINA	TREX COMPRIMIDOS RECUBIERTOS 500 MG	500 MG	COMPRIMIDOS RECUBIERTOS	COMPRIMIDOS	AZITROMICINA	1996-02-14	Fabricación Nacional	EUROLAB LTDA.	1					No Vigente									No Vigente
1		ATORVASTATINA	HIPOLIXAN COMPRIMIDOS RECUBIERTOS 20 mg	F	9839	LABORATORIO PASTEUR S.A.	RESOLUCIÓN RW N° 3843			2014-07-22	2012-06-15	2015-03-11	7	Disminución del colesterol	9839		2014-07-22	9839	9839	9839	Laboratorio Pasteur S.A / Dirección del lugar de Elaboración Ignacio Serrano 568, Concepción – Chile	0	HIPOLIXAN COMPRIMIDOS RECUBIERTOS 20 MG		ATORVASTATINA CALCICA TRIHIDRATO	HIPOLIXAN COMPRIMIDOS RECUBIERTOS 20 MG	20 MG	COMPRIMIDOS RECUBIERTOS	COMPRIMIDOS	ATORVASTATINA	2001-11-28	Fabricación Nacional	LABORATORIO PASTEUR S.A.	1					No Vigente									No Vigente
1		ACICLOVIR	ACICLOVIR COMPRIMIDOS 200 mg	F	9863	MINTLAB Co. S.A.	RESOLUCIÓN N° 4839			2015-02-18	2012-12-24	2015-12-18	10	Antiviral	9863		2015-02-18	9863	9863	9863	Mintlab Co S.A.	Chile	ACICLOVIR COMPRIMIDOS 200 MG		ACICLOVIR	ACICLOVIR COMPRIMIDOS 200 MG	200 MG	COMPRIMIDOS	COMPRIMIDOS	ACICLOVIR	1995-02-17	Fabricación Nacional	MINTLAB CO. S.A.	1					No Vigente									No Vigente
1		ALPRAZOLAM	ALPRAZOLAM COMPRIMIDOS 0,25 mg	F	9867	MINTLAB CO. S.A.	RESOLUCIÓN N° 5623			2014-06-27	2012-10-24	2014-11-04	4	Ansiedad	9867		2014-06-27	9867	9867	9867	Laboratorio Mintlab Co. S.A. Nueva Andrés Bello N° 1940, Independencia.	0	ALPRAZOLAM COMPRIMIDOS 0,25 MG		ALPRAZOLAM	ALPRAZOLAM COMPRIMIDOS 0,25 MG	0,25 MG	COMPRIMIDOS	COMPRIMIDOS	ALPRAZOLAM	1993-04-15	Fabricación Nacional	MINTLAB CO. S.A.	1					No Vigente									No Vigente
1		ALPRAZOLAM	ALPRAZOLAM COMPRIMIDOS 0,5 mg	F	9868	MINTLAB CO. S.A.	RESOLUCIÓN N° 5624			2014-06-27	2012-10-24	2014-11-04	4	Ansiedad	9868		2014-06-27	9868	9868	9868	Nueva Andrés Bello N° 1940, Independencia, Santiago.	0	ALPRAZOLAM COMPRIMIDOS 0,5 MG		ALPRAZOLAM	ALPRAZOLAM COMPRIMIDOS 0,5 MG	0,5 MG	COMPRIMIDOS	COMPRIMIDOS	ALPRAZOLAM	1993-04-15	Fabricación Nacional	MINTLAB CO. S.A.	1					Vigente
1		ATENOLOL	ATENOLOL COMPRIMIDOS 100 mg	F	9869	MINTLAB CO. S.A.	RESOLUCIÓN N° 478			2013-10-30	2012-10-15	2014-02-14	3	Hipertensión arterial	9869		2013-10-30	9869	9869	9869	Mintlab Co S.A. / Nueva Andrés Bello # 1940, Independencia-Santiago	0	ATENOLOL COMPRIMIDOS 100 MG		ATENOLOL	ATENOLOL COMPRIMIDOS 100 MG		COMPRIMIDOS	COMPRIMIDOS	ATENOLOL	1993-05-25	Fabricación Nacional	MINTLAB CO. S.A.	1					Vigente
1		ATENOLOL	ATENOLOL COMPRIMIDOS 50 mg	F	9870	MINTLAB CO. S.A.	RESOLUCIÓN N° 477			2013-10-30	2012-10-15	2014-02-14	3	Hipertensión arterial	9870		2013-10-30	9870	9870	9870	Mintlab Co S.A. / Nueva Andrés Bello # 1940, Independencia-Santiago	0	ATENOLOL COMPRIMIDOS 50 MG		ATENOLOL	ATENOLOL COMPRIMIDOS 50 MG	50 MG	COMPRIMIDOS	COMPRIMIDOS	ATENOLOL	1993-05-25	Fabricación Nacional	MINTLAB CO. S.A.	1					No Vigente									No Vigente
1		CIPROFLOXACINO	CIPROFLOXACINO COMPRIMIDOS RECUBIERTOS 500 mg	F	9877	MINTLAB CO. S.A.	RESOLUCIÓN N° 9877			#N/A	2012-06-15	2013-07-25	#N/A	Antibiótico	9877		#N/A	9877	9877	9877	#N/A	#N/A	CIPROFLOXACINO COMPRIMIDOS RECUBIERTOS 500 MG		CIPROFLOXACINO CLORHIDRATO MONOHIDRATO	CIPROFLOXACINO COMPRIMIDOS RECUBIERTOS 500 MG	500 MG	COMPRIMIDOS RECUBIERTOS	COMPRIMIDOS	CIPROFLOXACINO	1993-05-20	Fabricación Nacional	MINTLAB CO. S.A.	1					No Vigente									No Vigente
1		ENALAPRIL	ENALAPRIL MALEATO COMPRIMIDOS 10 mg	F	9885	MINTLAB CO. S.A.	RESOLUCIÓN N° 1645			2014-03-06	2012-10-15	2014-05-14	2	Hipertensión arterial - insuficiencia cardíaca	9885		2014-03-06	9885	9885	9885	Mintlab Co. S.A. Nueva Andrés Bello # 1940, Independencia-Santiago, Chile.	0	ENALAPRIL MALEATO COMPRIMIDOS 10 MG		ENALAPRIL MALEATO	ENALAPRIL MALEATO COMPRIMIDOS 10 MG	10 MG	COMPRIMIDOS	COMPRIMIDOS	ENALAPRIL	1994-05-26	Fabricación Nacional	MINTLAB CO. S.A.	1					Suspendido									Suspendido
1		ENALAPRIL	ENALAPRIL MALEATO COMPRIMIDOS 20 mg	F	9886	MINTLAB CO. S.A.	RESOLUCIÓN N° 1647			2014-03-06	2012-10-15	2014-05-14	2	Hipertensión arterial - insuficiencia cardíaca	9886		2014-03-06	9886	9886	9886	Mintlab Co. S.A. Nueva Andrés Bello # 1940, Independencia-Santiago, Chile.	0	ENALAPRIL MALEATO COMPRIMIDOS 20 MG		ENALAPRIL MALEATO	ENALAPRIL MALEATO COMPRIMIDOS 20 MG	20 MG	COMPRIMIDOS	COMPRIMIDOS	ENALAPRIL	1994-05-26	Fabricación Nacional	MINTLAB CO. S.A.	1					No Vigente									No Vigente
1		ENALAPRIL	ENALAPRIL MALEATO COMPRIMIDOS 5 mg	F	9887	MINTLAB CO. S.A.	RESOLUCIÓN N° 5629			2014-03-06	2012-10-15	2014-11-04	7	Hipertensión arterial - insuficiencia cardíaca	9887		2014-03-06	9887	9887	9887	Mintlab Co. S.A. Nueva Andrés Bello # 1940, Independencia-Santiago, Chile.	0	ENALAPRIL MALEATO COMPRIMIDOS 5 MG		ENALAPRIL MALEATO	ENALAPRIL MALEATO COMPRIMIDOS 5 MG	5 MG	COMPRIMIDOS	COMPRIMIDOS	ENALAPRIL	1994-05-26	Fabricación Nacional	MINTLAB CO. S.A.	1					No Vigente									No Vigente
1		FLUOXETINA	FLUOXETINA COMPRIMIDOS 20 mg	F	9892	LABORATORIO MINTLAB CO. S.A.	RESOLUCIÓN RW N° 12653			2016-02-02	2012-10-15	2016-06-16	4	Antidepresivo	9892		2016-02-02	9892	9892	9892	Laboratorio Mintlab Co. S.A.	Chile	FLUOXETINA COMPRIMIDOS 20 MG		FLUOXETINA CLORHIDRATO	FLUOXETINA COMPRIMIDOS 20 MG	20 MG	COMPRIMIDOS	COMPRIMIDOS	FLUOXETINA	1996-12-18	Fabricación Nacional	MINTLAB CO. S.A.	1					No Vigente									No Vigente
1		GLIBENCLAMIDA	GLIBENCLAMIDA COMPRIMIDOS 5 mg	F	9896	MINTLAB CO. S.A.	RESOLUCIÓN N° 3008			#N/A	2012-06-15	2013-09-05	#N/A	Diabetes Mellitus	9896		#N/A	9896	9896	9896	#N/A	#N/A	GLIBENCLAMIDA COMPRIMIDOS 5 MG		GLIBENCLAMIDA	GLIBENCLAMIDA COMPRIMIDOS 5 MG	5 MG	COMPRIMIDOS	COMPRIMIDOS	GLIBENCLAMIDA	1993-05-19	Fabricación Nacional	MINTLAB CO. S.A.	1					No Vigente									No Vigente
1		KETOPROFENO	KETOPROFENO CÁPSULAS 50 mg	F	9897	MINTLAB CO. S.A.	RESOLUCIÓN N° 1718			#N/A	2012-06-15	2013-06-03	#N/A	Analgésico / Antiinflamatorio	9897		#N/A	9897	9897	9897	#N/A	#N/A	KETOPROFENO CAPSULAS 50 MG		KETOPROFENO	KETOPROFENO CAPSULAS 50 MG	50 MG	CAPSULAS	CAPSULAS	KETOPROFENO	1994-11-29	Fabricación Nacional	MINTLAB CO. S.A.	1					No Vigente									No Vigente
1		LOSARTÁN	LOSAPRES COMPRIMIDOS RECUBIERTOS 50 mg (losartan)	F	9991	PHARMA INVESTI DE CHILE S.A	RESOLUCIÓN RW N° 3395			2013-11-05	2012-06-01	2016-02-16	27	Hipertensión arterial	9991		2013-11-05	9991	9991	9991	Laboratorios Roemmers S.A. Camino Maldonado 5634, Montevideo, Uruguay Presenta certificado de cumplimiento de buenas prácticas de manufactura otorgado por el Ministerio de Salud Pública de Uruguay, certificado N°006/12, de fecha 09/02/2012	0	LOSAPRES COMPRIMIDOS RECUBIERTOS 50 MG		LOSARTAN POTASICO	LOSAPRES COMPRIMIDOS RECUBIERTOS 50 MG	50 MG	COMPRIMIDOS RECUBIERTOS	COMPRIMIDOS	LOSARTAN	1997-02-20	Importado Terminado con Reacondicionamiento Local	PHARMA INVESTI DE CHILE S.A.		1				Vigente
1		ZOLPIDEM	SUCEDAL COMPRIMIDOS RECUBIERTOS 10 mg	F	10028	PHARMA INVESTI DE CHILE S.A.	RESOLUCIÓN RW N°20456			2016-05-30	2012-12-15	2016-10-03	4	Inductor del sueño / Sedante	10028		2016-05-30	10028	10028	10028	ITF Labomed, ubicado en panamericana norte Km 21,5, Lampa, Santiago de Chile.	Chile	SUCEDAL COMPRIMIDOS RECUBIERTOS 10 MG		ZOLPIDEM	SUCEDAL COMPRIMIDOS RECUBIERTOS 10 MG	10 MG	COMPRIMIDOS RECUBIERTOS	COMPRIMIDOS	ZOLPIDEM HEMITARTRATO	1995-05-29	Fabricación Nacional	PHARMA INVESTI DE CHILE S.A.	1					No Vigente									No Vigente
1		AMOXICILINA+ÁCIDO CLAVULÁNICO	CLAVOXILINA BID 875/125 COMPRIMIDOS RECUBIERTOS	F	10054	LABORATORIOS LAFI LTDA.	RESOLUCIÓN N° 2844			2014-02-21	#N/A	2014-08-19	5	Antibiótico	10054		2014-02-21	10054	10054	10054	Bilim Ilac Sanayii ve Ticaret A.S., Turquía	0	CLAVOXILINA BID 875/125 COMPRIMIDOS RECUBIERTOS		AMOXICILINA ACIDO CLAVULANICO	CLAVOXILINA BID 875/125 COMPRIMIDOS RECUBIERTOS	875/125 MG	COMPRIMIDOS RECUBIERTOS	COMPRIMIDOS	AMOXICILINA+CLAVULANICO	2001-12-31	Importado Terminado con Reacondicionamiento Local	LABORATORIOS LAFI LTDA.				1		No Vigente									No Vigente
1		CETIRIZINA	CETIRIZINA DICLORHIDRATO COMPRIMIDOS RECUBIERTOS 10 mg	F	10073	MINTLAB CO. S.A.	RESOLUCIÓN N° 2831			2013-07-31	2012-12-15	2013-08-21	1	Antialérgico	10073		2013-07-31	10073	10073	10073	Laboratorio Mintlab Co. S.A/ Nueva Andrés Bello N° 1940, Independencia, Santiago de Chile	0	CETIRIZINA DICLORHIDRATO COMPRIMIDOS RECUBIERTOS 10 MG		CETIRIZINA	CETIRIZINA DICLORHIDRATO COMPRIMIDOS RECUBIERTOS 10 MG		COMPRIMIDOS RECUBIERTOS	COMPRIMIDOS	CETIRIZINA	2001-12-31	Fabricación Nacional	MINTLAB CO. S.A.	1					Vigente
1		CETIRIZINA	COOLIPS COMPRIMIDOS RECUBIERTOS 10 mg	F	10074	MINTLAB CO. S.A.	RESOLUCIÓN N° 2832			2013-07-31	2012-12-15	2013-08-21	1	Antialérgico	10074		2013-07-31	10074	10074	10074	Laboratorio Mintlab Co. S.A/ Nueva Andrés Bello N° 1940, Independencia, Santiago de Chile	0	COOLIPS COMPRIMIDOS RECUBIERTOS 10 MG		CETIRIZINA	COOLIPS COMPRIMIDOS RECUBIERTOS 10 MG		COMPRIMIDOS RECUBIERTOS	COMPRIMIDOS	CETIRIZINA	2001-12-31	Fabricación Nacional	MINTLAB CO. S.A.	1					Vigente
1		CLONAZEPAM	VALPAX COMPRIMIDOS 1 mg	F	10095	LABORATORIOS LAFI LTDA.	RESOLUCIÓN RW N° 25762			2014-02-19	2012-06-15	2016-12-23	34	Ansiedad	10095		2014-02-19	10095	10095	10095	Laboratorio Lafi Ltda.	0	VALPAX COMPRIMIDOS 1 MG		CLONAZEPAM	VALPAX COMPRIMIDOS 1 MG	1 MG	COMPRIMIDOS	COMPRIMIDOS	CLONAZEPAM	2001-12-31	Fabricación Nacional	LABORATORIOS LAFI LTDA.	1					Vigente
1		ZIDOVUDINA	MANTAVIRAL COMPRIMIDOS RECUBIERTOS 300 mg	F	10104	LABORATORIOS ANDRÓMACO S.A.	CERTIFICADO N° 1203			#N/A	2012-06-01	2011-10-05	#N/A	Antiviral	10104		#N/A	10104	10104	10104	#N/A	#N/A	MANTAVIRAL COMPRIMIDOS RECUBIERTOS 300 MG		ZIDOVUDINA	MANTAVIRAL COMPRIMIDOS RECUBIERTOS 300 MG	300 MG	COMPRIMIDOS RECUBIERTOS	COMPRIMIDOS	ZIDOVUDINA	2001-12-31	Importado Terminado con Reacondicionamiento Local	LABORATORIOS ANDRÓMACO S.A.				1		No Vigente									No Vigente
1		CARVEDILOL	LODIPRES COMPRIMIDOS 12,5 mg	F	10111	LABORATORIO CHILE S.A	RESOLUCIÓN RW N° 3350			2015-09-30	2012-12-15	2016-02-15	4	Hipertensión arterial - insuficiencia cardíaca	10111		2015-09-30	10111	10111	10111	Laboratorio Chile S.A.	0	LODIPRES COMPRIMIDOS 12,5 MG		CARVEDILOL	LODIPRES COMPRIMIDOS 12,5 MG	12,5 MG	COMPRIMIDOS	COMPRIMIDOS	CARVEDILOL	2001-12-27	Fabricación Nacional	LABORATORIO CHILE S.A.	1					Vigente
1		NAPROXENO	TRIOX N.F. FORTE COMPRIMIDOS RECUBIERTOS 550 mg	F	10175	LABORATORIOS ANDRÓMACO S.A.	RESOLUCIÓN N° 2515			2014-02-21	2012-12-15	2014-07-24	5	Analgésico / Antiinflamatorio	10175		2014-02-21	10175	10175	10175	Laboratorios Andrómaco S.A. av. Quilín N°5273, Peñalolén	0	TRIOX N.F. FORTE COMPRIMIDOS RECUBIERTOS 550 MG		NAPROXENO	TRIOX N.F. FORTE COMPRIMIDOS RECUBIERTOS 550 MG		COMPRIMIDOS RECUBIERTOS	COMPRIMIDOS	NAPROXENO	2001-12-31	Fabricación Nacional	LABORATORIOS ANDRÓMACO S.A.	1					No Vigente									No Vigente
1		IBUPROFENO	PYRIPED FORTE COMPRIMIDOS RECUBIERTOS 600 mg	F	10176	MINTLAB Co. S.A.	RESOLUCIÓN N° 2217			2014-11-04	2012-10-15	2015-07-06	8	Analgésico / Antiinflamatorio	10176		2014-11-04	10176	10176	10176	Mintlab Co. S.A.	Chile	PYRIPED FORTE COMPRIMIDOS RECUBIERTOS 600 MG		IBUPROFENO	PYRIPED FORTE COMPRIMIDOS RECUBIERTOS 600 MG	600 MG	COMPRIMIDOS RECUBIERTOS	COMPRIMIDOS	IBUPROFENO	2001-12-31	Fabricación Nacional	MINTLAB CO. S.A.	1					Vigente
1		ZOLPIDEM	SOMNIL COMPRIMIDOS 10 mg	F	10360	TECNOFARMA S.A.	RESOLUCIÓN RW N° 18618			2015-04-20	2012-12-15	2015-10-22	6	Inductor del sueño / Sedante	10360		2015-04-20	10360	10360	10360	FARMACEUTICA PARAGUAYA S.A., PARAGUAY	Chile	SOMNIL COMPRIMIDOS 10 MG		ZOLPIDEM	SOMNIL COMPRIMIDOS 10 MG	10 MG	COMPRIMIDOS	COMPRIMIDOS	ZOLPIDEM	1995-12-04	Importado Terminado	TECNOFARMA S.A.		1				Vigente
1		TAMOXIFENO	TAXUS COMPRIMIDOS 20 mg	F	10367	TECNOFARMA S.A.	RESOLUCIÓN N° 2214			2013-10-14	2012-10-15	2015-07-06	20	Cáncer	10367		2013-10-14	10367	10367	10367	Asofarma de México S.A. de C.V. dirección Calzada México Xochimilco N°43 colonia San Lorenzo Huipulco Delegación Tlalpan, México D.F. CP 14370	0	TAXUS COMPRIMIDOS 20 MG		TAMOXIFENO CITRATO	TAXUS COMPRIMIDOS 20 MG	20 MG	COMPRIMIDOS	COMPRIMIDOS	TAMOXIFENO	1993-05-19	Importado Terminado	TECNOFARMA S.A.		1				Vigente
1		ENALAPRIL	ENALAPRIL MALEATO COMPRIMIDOS 10 mg	F	10428	LABORATORIO MAVER S.A.	RESOLUCIÓN N° 5656			2014-04-30	2012-10-15	2014-11-05	6	Hipertensión arterial - insuficiencia cardíaca	10428		2014-04-30	10428	10428	10428	Laboratorios Maver S.A, Dirección: Calle las Encinas 1777, Lampa, Santiago, Chile, fono: 24 87 41 00	0	ENALAPRIL MALEATO COMPRIMIDOS 10 MG		ENALAPRIL MALEATO	ENALAPRIL MALEATO COMPRIMIDOS 10 MG	10 MG	COMPRIMIDOS	COMPRIMIDOS	ENALAPRIL	1995-08-21	Fabricación Nacional	LABORATORIO MAVER S.A.	1					No Vigente									No Vigente
1		PAROXETINA	BECTAM COMPRIMIDOS RECUBIERTOS 20 mg	F	10776	ITF - LABOMED FARMACÉUTICA LTDA.	RESOLUCIÓN RW N° 6166			2015-10-16	2012-12-15	2016-03-28	5	Antidepresivo	10776		2015-10-16	10776	10776	10776	LABORATORIO ITF - LABOMED FARMACÉUTICA LTDA	Argentina	BECTAM COMPRIMIDOS RECUBIERTOS 20 MG		PAROXETINA	BECTAM COMPRIMIDOS RECUBIERTOS 20 MG	20 MG	COMPRIMIDOS RECUBIERTOS	COMPRIMIDOS	PAROXETINA	1995-07-11	Fabricación Nacional	ITF - LABOMED FARMACÉUTICA LTDA.	1					Vigente
1		LOSARTÁN	CORODIN COMPRIMIDOS RECUBIERTOS 50 mg	F	11043	LABORATORIOS LAFI LTDA.	RESOLUCIÓN N° 4072			2013-09-02	2012-06-01	2013-12-06	3	Hipertensión arterial	11043		2013-09-02	11043	11043	11043	Fabricacion nacional: Laboratorio Lafi, ubicado en calle carrascal N° 5650, Quinta Normal, Santiago de Chile.	0	CORODIN COMPRIMIDOS RECUBIERTOS 50 MG		LOSARTAN POTASICO	CORODIN COMPRIMIDOS RECUBIERTOS 50 MG	50 MG	COMPRIMIDOS RECUBIERTOS	COMPRIMIDOS	LOSARTAN	1996-07-16	Fabricación Nacional	LABORATORIOS LAFI LTDA.	1					No Vigente									No Vigente
1		CICLOBENZAPRINA	TENSODOX COMPRIMIDOS RECUBIERTOS 10 mg	F	11070	LABORATORIOS RECALCINE S.A.	RESOLUCIÓN RW N° 4029			2014-12-24	2012-12-15	2015-10-26	10	Relajante muscular	11070		2014-12-24	11070	11070	11070	Laboratorios Recalcine S.A.	Chile	TENSODOX COMPRIMIDOS RECUBIERTOS 10 MG		CICLOBENZAPRINA	TENSODOX COMPRIMIDOS RECUBIERTOS 10 MG	10 MG	COMPRIMIDOS RECUBIERTOS	COMPRIMIDOS	CICLOBENZAPRINA	1991-03-21	Fabricación Nacional	LABORATORIOS LAFI LTDA.	1					No Vigente									No Vigente
1		CLONAZEPAM	VALPAX COMPRIMIDOS 0-5 mg (CLONAZEPAM)	F	11075	LABORATORIOS LAFI LTDA	RESOLUCIÓN RW N°57			2016-07-28	2012-06-15	2017-01-03	5	Ansiedad	11075		2016-07-28	11075	11075	11075	Laboratorios Recalcine S.A.	Chile	VALPAX COMPRIMIDOS 0,5 MG		CLONAZEPAM	VALPAX COMPRIMIDOS 0,5 MG	0,5 MG	COMPRIMIDOS	COMPRIMIDOS	CLONAZEPAM	1996-08-06	Fabricación Nacional	LABORATORIOS LAFI LTDA.	1					Vigente
1		CLONAZEPAM	VALPAX COMPRIMIDOS 2 mg (CLONAZEPAM)	F	11076	LABORATORIOS LAFI LTDA	RESOLUCIÓN RW N°56/17			2016-07-28	2012-06-15	2017-01-03	5	Ansiedad	11076		2016-07-28	11076	11076	11076	Laboratorio Recalcine	Chile	VALPAX COMPRIMIDOS 2 MG		CLONAZEPAM	VALPAX COMPRIMIDOS 2 MG	2 MG	COMPRIMIDOS	COMPRIMIDOS	CLONAZEPAM	1996-08-06	Fabricación Nacional	LABORATORIOS LAFI LTDA.	1					No Vigente									No Vigente
1		AZITROMICINA	ABACTEN COMPRIMIDOS RECUBIERTOS 500 mg	F	11176	LABORATORIOS ANDRÓMACO S.A.	RESOLUCIÓN N° 998			2013-12-11	2012-12-15	2014-03-19	3	Antibiótico	11176		2013-12-11	11176	11176	11176	Laboratorios Andrómaco S.A. Chile.	0	ABACTEN COMPRIMIDOS RECUBIERTOS 500 MG		AZITROMICINA	ABACTEN COMPRIMIDOS RECUBIERTOS 500 MG	500 MG	COMPRIMIDOS RECUBIERTOS	COMPRIMIDOS	AZITROMICINA	1997-01-21	Fabricación Nacional	LABORATORIOS ANDRÓMACO S.A.	1					Suspendido									Suspendido
1		FUROSEMIDA	FUROSEMIDA COMPRIMIDOS 40 mg	F	11274	LABORATORIOS ANDRÓMACO S.A.	RESOLUCIÓN N° 1893			2013-10-15	2012-06-15	2014-06-04	7	Diurético	11274		2013-10-15	11274	11274	11274	Laboratorios Andrómaco S.A. Av. Quilín N°5273, Peñalolén Santiago	0	FUROSEMIDA COMPRIMIDOS 40 MG		FUROSEMIDA	FUROSEMIDA COMPRIMIDOS 40 MG	40 MG	COMPRIMIDOS	COMPRIMIDOS	FUROSEMIDA	1992-12-02	Fabricación Nacional	LABORATORIOS ANDRÓMACO S.A.	1					Vigente
1		TRIMEBUTINA	TREBUTEL COMPRIMIDOS 100 mg	F	11557	LABORATORIOS ANDRÓMACO S.A.	RESOLUCIÓN N° 2707			2014-03-27	2012-12-15	2014-08-07	4	Antiespasmódico	11557		2014-03-27	11557	11557	11557	Laboratorios Andromaco, ubicado en avenida Quilín N°5273, Peñalolén, Chile.	0	TREBUTEL COMPRIMIDOS 100 MG		TRIMEBUTINA	TREBUTEL COMPRIMIDOS 100 MG		COMPRIMIDOS	COMPRIMIDOS	TRIMEBUTINA	1990-01-23	Fabricación Nacional	LABORATORIOS ANDRÓMACO S.A.	1					No Vigente									No Vigente
1		CLORFENAMINA	CLORFENAMINA MALEATO COMPRIMIDOS 4 mg	F	11601	LABORATORIO PASTEUR S.A.	RESOLUCIÓN N° 1535			#N/A	2012-06-15	2013-05-17	#N/A	Antialérgico	11601		#N/A	11601	11601	11601	#N/A	#N/A	CLORFENAMINA MALEATO COMPRIMIDOS 4 MG		CLORFENAMINA MALEATO	CLORFENAMINA MALEATO COMPRIMIDOS 4 MG		COMPRIMIDOS	COMPRIMIDOS	CLORFENAMINA	1991-09-27	Fabricación Nacional	LABORATORIO PASTEUR S.A.	1					Suspendido									Suspendido
1		PREDNISONA	BERSEN COMPRIMIDOS 20 mg	F	11625	LABORATORIO PASTEUR S.A.	RESOLUCIÓN N° 1232			#N/A	2012-06-15	2013-04-17	#N/A	Corticoterapia	11625		#N/A	11625	11625	11625	#N/A	#N/A	BERSEN COMPRIMIDOS 20 MG		PREDNISONA	BERSEN COMPRIMIDOS 20 MG	20 MG	COMPRIMIDOS	COMPRIMIDOS	PREDNISONA	1993-05-10	Fabricación Nacional	LABORATORIO PASTEUR S.A.	1					Suspendido									Suspendido
1		PREDNISONA	BERSEN COMPRIMIDOS 5 mg	F	11626	LABORATORIO PASTEUR S.A.	RESOLUCIÓN N° 1222			2013-02-13	2012-06-15	2013-04-17	2	Corticoterapia	11626		2013-02-13	11626	11626	11626	Laboratorio Pasteur S.A.	0	BERSEN COMPRIMIDOS 5 MG		PREDNISONA	BERSEN COMPRIMIDOS 5 MG	5 MG	COMPRIMIDOS	COMPRIMIDOS	PREDNISONA	1993-05-10	Fabricación Nacional	LABORATORIO PASTEUR S.A.	1					Suspendido									Suspendido
1		METRONIDAZOL	METROPAST COMPRIMIDOS 500 mg	F	11648	LABORATORIO PASTEUR S.A.	RESOLUCIÓN N° 5349			2014-04-07	2012-12-15	2014-10-10	6	Antibiótico - Antiparasitario	11648		2014-04-07	11648	11648	11648	LABORATORIO PASTEUR S.A. SANTIAGO, CHILE.	0	METROPAST COMPRIMIDOS 500 MG		METRONIDAZOL	METROPAST COMPRIMIDOS 500 MG	500 MG	COMPRIMIDOS	COMPRIMIDOS	METRONIDAZOL	1993-05-25	Fabricación Nacional	LABORATORIO PASTEUR S.A.	1					Vigente
1		PARACETAMOL	SINFLU COMPRIMIDOS 500 mg	F	11672	LABORATORIO VALMA S.A.	RESOLUCIÓN N° 899			2014-04-02	2012-12-15	2015-03-20	11	Analgésico / Antipirético	11672		2014-04-02	11672	11672	11672	Laboratorio Valma Ltda. Dirección Miguel de Atero N°2883, Quinta Normal	0	SINFLU COMPRIMIDOS 500 MG		PARACETAMOL	SINFLU COMPRIMIDOS 500 MG	MG	COMPRIMIDOS	COMPRIMIDOS	PARACETAMOL	1995-02-24	Fabricación Nacional	LABORATORIO VALMA S.A.	1					Suspendido									Suspendido
1		LAMIVUDINA	MIXOVIR COMPRIMIDOS RECUBIERTOS 150 mg	F	11807	LABORATORIOS ANDRÓMACO S.A.	CERTIFICADO N° 1128			#N/A	2012-06-15	2011-09-20	#N/A	Antiviral	11807		#N/A	11807	11807	11807	#N/A	#N/A	MIXOVIR COMPRIMIDOS RECUBIERTOS 150 MG		LAMIVUDINA	MIXOVIR COMPRIMIDOS RECUBIERTOS 150 MG	150 MG	COMPRIMIDOS RECUBIERTOS	COMPRIMIDOS	LAMIVUDINA	2002-02-01	Importado Terminado con Reacondicionamiento Local	LABORATORIOS ANDRÓMACO S.A.				1		Suspendido									Suspendido
1		OLANZAPINA	AMULSIN COMPRIMIDOS RECUBIERTOS 10 mg	F	11921	INSTITUTO SANITAS S.A.	RESOLUCIÓN N° 1004			2013-11-05	2012-12-15	2014-03-19	4	Esquizofrenia	11921		2013-11-05	11921	11921	11921	Instituto Sanitas	0	AMULSIN COMPRIMIDOS RECUBIERTOS 10 MG		OLANZAPINA	AMULSIN COMPRIMIDOS RECUBIERTOS 10 MG	10 MG	COMPRIMIDOS RECUBIERTOS	COMPRIMIDOS	OLANZAPINA	2002-02-15	Fabricación Nacional	INSTITUTO SANITAS S.A.	1					Suspendido									Suspendido
1		OLANZAPINA	AMULSIN COMPRIMIDOS RECUBIERTOS 5 mg	F	11923	INSTITUTO SANITAS S.A.	RESOLUCIÓN N° 2419			2014-03-06	2012-12-15	2015-07-21	16	Esquizofrenia	11923		2014-03-06	11923	11923	11923	Instituto Sanitas, avda Américo Vespucio 01260, Quilicura, Santiago de Chile.	0	AMULSIN COMPRIMIDOS RECUBIERTOS 5 MG		OLANZAPINA	AMULSIN COMPRIMIDOS RECUBIERTOS 5 MG	5 MG	COMPRIMIDOS RECUBIERTOS	COMPRIMIDOS	OLANZAPINA	2002-02-15	Fabricación Nacional	INSTITUTO SANITAS S.A.	1					Vigente
1		SILDENAFIL	RIPOL COMPRIMIDOS RECUBIERTOS 50 mg	F	11957	LABORATORIO CHILE S.A.	RESOLUCIÓN RW N° 2918			2014-07-01	2012-12-15	2015-02-20	7	Disfunción Eréctil	11957		2014-07-01	11957	11957	11957	Laboratorio Chile	0	RIPOL COMPRIMIDOS RECUBIERTOS 50 MG		SILDENAFIL	RIPOL COMPRIMIDOS RECUBIERTOS 50 MG	50 MG	COMPRIMIDOS RECUBIERTOS	COMPRIMIDOS	SILDENAFIL	2002-03-28	Fabricación Nacional	LABORATORIO CHILE S.A.	1					Suspendido									Suspendido
1		SILDENAFIL	SILDENAFILO COMPRIMIDOS RECUBIERTOS 50 mg	F	11960	LABORATORIO CHILE S.A.	RESOLUCIÓN RW N° 3793			2014-10-23	2012-12-15	2015-03-10	4	Disfunción Eréctil	11960		2014-10-23	11960	11960	11960	Laboratorio Chile	0	SILDENAFILO COMPRIMIDOS RECUBIERTOS 50 MG		SILDENAFIL	SILDENAFILO COMPRIMIDOS RECUBIERTOS 50 MG	50 MG	COMPRIMIDOS RECUBIERTOS	COMPRIMIDOS	SILDENAFIL	2002-03-28	Fabricación Nacional	LABORATORIO CHILE S.A.	1					No Vigente									No Vigente
1		CITALOPRAM	ZENTIUS COMPRIMIDOS RECUBIERTOS 20 mg	F	11991	PHARMA INVESTI DE CHILE S.A.	RESOLUCIÓN RW N° 22432			2015-06-22	2012-12-15	2015-12-15	5	Antidepresivo	11991		2015-06-22	11991	11991	11991	Roemmers S.A., Uruguay	Chile	ZENTIUS COMPRIMIDOS RECUBIERTOS 20 MG		CITALOPRAM	ZENTIUS COMPRIMIDOS RECUBIERTOS 20 MG	20 MG	COMPRIMIDOS RECUBIERTOS	COMPRIMIDOS	CITALOPRAM	2002-05-06	Importado Terminado	PHARMA INVESTI DE CHILE S.A.		1				Vigente
1		TOPIRAMATO	TOPREL COMPRIMIDOS RECUBIERTOS 100 mg	F	11996	LABORATORIOS LAFI LTDA	RESOLUCIÓN RW N°21555			2016-05-06	2012-12-15	2016-10-14	5	Antiepiléptico	11996		2016-05-06	11996	11996	11996	Laboratorio Recalcine S.A.	India	TOPREL COMPRIMIDOS RECUBIERTOS 100 MG		TOPIRAMATO	TOPREL COMPRIMIDOS RECUBIERTOS 100 MG	100 MG	COMPRIMIDOS RECUBIERTOS	COMPRIMIDOS	TOPIRAMATO	2002-06-28	Fabricación Nacional	LABORATORIOS LAFI LTDA.	1					No Vigente									No Vigente
1		METFORMINA	METFORMINA CLORHIDRATO COMPRIMIDOS RECUBIERTOS 850 mg	F	12064	INSTITUTO SANITAS S.A.	RESOLUCIÓN N° 1522			#N/A	2012-06-15	2012-06-18	#N/A	Diabetes Mellitus	12064		#N/A	12064	12064	12064	#N/A	#N/A	METFORMINA CLORHIDRATO COMPRIMIDOS RECUBIERTOS 850 MG		METFORMINA CLORHIDRATO	METFORMINA CLORHIDRATO COMPRIMIDOS RECUBIERTOS 850 MG	850 MG	COMPRIMIDOS RECUBIERTOS	COMPRIMIDOS	METFORMINA	2002-04-09	Importado a Granel	INSTITUTO SANITAS S.A.			1			No Vigente									No Vigente
1		METFORMINA	ANDIBET COMPRIMIDOS RECUBIERTOS 850 mg	F	12065	CHEMOPHARMA S.A.	RESOLUCIÓN N° 1521			#N/A	2012-06-15	2012-06-18	#N/A	Diabetes Mellitus	12065		#N/A	12065	12065	12065	#N/A	#N/A	ANDIBET COMPRIMIDOS RECUBIERTOS 850 MG		METFORMINA CLORHIDRATO	ANDIBET COMPRIMIDOS RECUBIERTOS 850 MG	850 MG	COMPRIMIDOS RECUBIERTOS	COMPRIMIDOS	METFORMINA	2002-04-09	Importado a Granel	CHEMOPHARMA S.A.			1			No Vigente									No Vigente
1		DONEPEZILO	EVIMAL COMPRIMIDOS RECUBIERTOS 10 mg	F	12081	LABORATORIOS ANDRÓMACO S.A.	RESOLUCIÓN N° 3488			#N/A	2012-12-24	2010-12-07	#N/A	Alzheimer	12081		#N/A	12081	12081	12081	#N/A	#N/A	EVIMAL COMPRIMIDOS RECUBIERTOS 10 MG		DONEPECILO	EVIMAL COMPRIMIDOS RECUBIERTOS 10 MG	10 MG	COMPRIMIDOS RECUBIERTOS	COMPRIMIDOS	DONEPECILO	2002-05-17	Fabricación Nacional	LABORATORIOS ANDRÓMACO S.A.	1					Suspendido									Suspendido
1		CARVEDILOL	BLOCAR COMPRIMIDOS 12,5 mg	F	12089	LABORATORIO BAGÓ DE CHILE S.A.	RESOLUCIÓN RW N° 10023			2015-03-19	2012-12-15	2015-06-18	2	Hipertensión arterial - insuficiencia cardíaca	12089		2015-03-19	12089	12089	12089	Laboratorios Bagó de Chile S.A. Av. Vicuña Mackenna N°1835, Santiago	0	BLOCAR COMPRIMIDOS 12,5 MG		CARVEDILOL	BLOCAR COMPRIMIDOS 12,5 MG	12,5 MG	COMPRIMIDOS	COMPRIMIDOS	CARVEDILOL	2002-05-06	Fabricación Nacional	LABORATORIO BAGÓ DE CHILE S.A.	1					Vigente
1		TERBINAFINA	MICOSET COMPRIMIDOS 250 mg.	F	12145	LABORATORIO BAGÓ DE CHILE S.A.	RESOLUCIÓN RW N°7672			2013-12-11	2012-12-15	2014-04-22	4	Antimicotico	12145		2013-12-11	12145	12145	12145	LABORATORIO BAGÓ DE CHILE S.A. Chile	0	MICOSET COMPRIMIDOS 250 MG.		TERBINAFINA	MICOSET COMPRIMIDOS 250 MG.	250 MG	COMPRIMIDOS	COMPRIMIDOS	TERBINAFINA	2002-06-03	Fabricación Nacional	LABORATORIO BAGÓ DE CHILE S.A.	1					Vigente
1		CICLOBENZAPRINA	NOSTADEN COMPRIMIDOS RECUBIERTOS 10 mg.	F	12150	MINTLAB CO. S.A.	RESOLUCIÓN N° 273			2014-07-23	2012-12-15	2015-01-26	6	Relajante muscular	12150		2014-07-23	12150	12150	12150	Mintlab Co. S.A. / Nueva Andrés Bello # 1940, Independencia- Santiago.	0	NOSTADEN COMPRIMIDOS RECUBIERTOS 10 MG.		CICLOBENZAPRINA	NOSTADEN COMPRIMIDOS RECUBIERTOS 10 MG.		COMPRIMIDOS	COMPRIMIDOS	CICLOBENZAPRINA	2002-06-03	Fabricación Nacional	MINTLAB CO. S.A.	1					No Vigente									No Vigente
1		CICLOBENZAPRINA	CICLOBENZAPRINA CLORHIDRATO COMPRIMIDOS RECUBIERTOS 10 mg	F	12151	MINTLAB CO. S.A.	RESOLUCIÓN N° 274			2014-07-23	2012-12-15	2015-01-26	6	Relajante muscular	12151		2014-07-23	12151	12151	12151	Mintlab Co. S.A. / Nueva Andrés Bello # 1940, Independencia- Santiago.	0	CICLOBENZAPRINA CLORHIDRATO COMPRIMIDOS RECUBIERTOS 10 MG		CICLOBENZAPRINA	CICLOBENZAPRINA CLORHIDRATO COMPRIMIDOS RECUBIERTOS 10 MG	10 MG	COMPRIMIDOS RECUBIERTOS	COMPRIMIDOS	CICLOBENZAPRINA	2002-05-28	Fabricación Nacional	MINTLAB CO. S.A.	1					No Vigente									No Vigente
1		CARVEDILOL	CARVEDILOL COMPRIMIDOS 25 mg	F	12187	INSTITUTO SANITAS S.A.	RESOLUCIÓN N° 2024			2015-09-28	2012-12-15	2016-05-16	7	Hipertensión arterial - insuficiencia cardíaca	12187		2015-09-28	12187	12187	12187	Instituto Sanitas S.A. ubicado en av Américo Vespucio N°01260, Quilicura, Santiago	India	CARVEDILOL COMPRIMIDOS 25 MG.		CARVEDILOL	CARVEDILOL COMPRIMIDOS 25 MG.	25 MG	COMPRIMIDOS	COMPRIMIDOS	CARVEDILOL	2002-06-11	Fabricación Nacional	INSTITUTO SANITAS S.A.	1					Suspendido									Suspendido
1		LAMOTRIGINA	TRADOX COMPRIMIDOS 25 mg	F	12189	LABORATORIOS ANDRÓMACO S.A.	RESOLUCIÓN N° 378			2014-10-13	2012-12-15	2016-02-02	15	Antiepiléptico - Estabilizador del estado de ánimo	12189		2014-10-13	12189	12189	12189	LABORATORIO ANDRÓMACO S.A.	0	TRADOX COMPRIMIDOS 25 MG		LAMOTRIGINA	TRADOX COMPRIMIDOS 25 MG	25 MG	COMPRIMIDOS	COMPRIMIDOS	LAMOTRIGINA	2002-06-11	Fabricación Nacional	LABORATORIOS ANDRÓMACO S.A.	1					Suspendido									Suspendido
1		LAMOTRIGINA	TRADOX COMPRIMIDOS 50 mg	F	12190	LABORATORIOS ANDRÓMACO S.A.	RESOLUCIÓN N° 6039			2014-05-12	2012-12-15	2014-12-09	6	Antiepiléptico - Estabilizador del estado de ánimo	12190		2014-05-12	12190	12190	12190	Laboratorio Andrómaco S.A.	0	TRADOX COMPRIMIDOS 50 MG		LAMOTRIGINA	TRADOX COMPRIMIDOS 50 MG	50 MG	COMPRIMIDOS	COMPRIMIDOS	LAMOTRIGINA	2002-06-11	Fabricación Nacional	LABORATORIOS ANDRÓMACO S.A.	1					Suspendido									Suspendido
1		LAMOTRIGINA	TRADOX COMPRIMIDOS 100 mg	F	12191	LABORATORIOS ANDRÓMACO S.A.	RESOLUCIÓN N° 1094			2014-05-12	2012-12-15	2015-04-08	10	Antiepiléptico - Estabilizador del estado de ánimo	12191		2014-05-12	12191	12191	12191	Laboratorio Andrómaco S.A.	0	TRADOX COMPRIMIDOS 100 MG		LAMOTRIGINA	TRADOX COMPRIMIDOS 100 MG	100 MG	COMPRIMIDOS	COMPRIMIDOS	LAMOTRIGINA	2002-06-11	Fabricación Nacional	LABORATORIOS ANDRÓMACO S.A.	1					No Vigente									No Vigente
1		PREDNISONA	PROCION COMPRIMIDOS 20 mg	F	12227	MEDIPHARM LTDA.	RESOLUCIÓN RW N° 22157			2015-04-10	2012-06-15	2015-12-10	8	Corticoterapia	12227		2015-04-10	12227	12227	12227	LABORATORIOS EUROMED CHILE S.A.	0	PROCION COMPRIMIDOS 20 MG		PREDNISONA	PROCION COMPRIMIDOS 20 MG		COMPRIMIDOS	COMPRIMIDOS	PREDNISONA	2002-06-28	Fabricación Nacional	MEDIPHARM LTDA.	1					Suspendido									Suspendido
1		ATORVASTATINA	ATORVASTATINA COMPRIMIDOS RECUBIERTOS 10 mg	F	12238	LABORATORIO PASTEUR S.A.	RESOLUCIÓN RW N° 3845			2014-07-22	2012-06-15	2015-03-11	7	Disminución del colesterol	12238		2014-07-22	12238	12238	12238	Laboratorio Pasteur S.A / Dirección del lugar de Elaboración Ignacio Serrano 568, Concepción – Chile	0	ATORVASTATINA COMPRIMIDOS RECUBIERTOS 10 MG		ATORVASTATINA CALCICA TRIHIDRATO	ATORVASTATINA COMPRIMIDOS RECUBIERTOS 10 MG	10 MG	COMPRIMIDOS	COMPRIMIDOS	ATORVASTATINA	2002-10-01	Fabricación Nacional	LABORATORIO PASTEUR S.A.	1					Vigente
1		CLONAZEPAM	ROPSIL COMPRIMIDOS 2 mg	F	12254	MEDIPHARM LTDA.	RESOLUCIÓN RW N°19885			2016-01-22	2012-06-15	2016-09-26	8	Ansiedad	12254		2016-01-22	12254	12254	12254	Laboratorios Euromed Chile S.A.	Chile	ROPSIL COMPRIMIDOS 2 MG		CLONAZEPAM	ROPSIL COMPRIMIDOS 2 MG		COMPRIMIDOS	COMPRIMIDOS	CLONAZEPAM	2002-07-10	Fabricación Nacional	MEDIPHARM LTDA.	1					No Vigente									No Vigente
1		RISPERIDONA	GOVAL COMPRIMIDOS RECUBIERTOS 3 mg	F	12298	PHARMA INVESTI DE CHILE S.A.	RESOLUCIÓN RW N°16518			2016-03-23	2012-12-24	2016-08-09	4	Trastornos mentales	12298		2016-03-23	12298	12298	12298	Roemmers S.A. Dirección: Camino Maldonado N° 5634, Montevideo, Uruguay.	India	GOVAL COMPRIMIDOS RECUBIERTOS 3 MG		RISPERIDONA	GOVAL COMPRIMIDOS RECUBIERTOS 3 MG	3 MG	COMPRIMIDOS RECUBIERTOS	COMPRIMIDOS	RISPERIDONA	2002-08-08	Importado Terminado	PHARMA INVESTI DE CHILE S.A.		1				No Vigente									No Vigente
1		MIRTAZAPINA	CIBLEX COMPRIMIDOS RECUBIERTOS 15 mg	F	12348	LABORATORIOS LAFI LTDA.	RESOLUCIÓN N° 379			2014-10-15	2012-12-15	2016-02-02	15	Antidepresivo	12348		2014-10-15	12348	12348	12348	Laboratorio Recalcine S.A.	0	CIBLEX COMPRIMIDOS RECUBIERTOS 15 MG		MIRTAZAPINA	CIBLEX COMPRIMIDOS RECUBIERTOS 15 MG		COMPRIMIDOS RECUBIERTOS	COMPRIMIDOS	MIRTAZAPINA	2002-08-20	Fabricación Nacional	LABORATORIOS LAFI LTDA.	1					Suspendido									Suspendido
1		TRIMEBUTINA	TRIMEBUTINO MALEATO COMPRIMIDOS 100 mg.	F	12361	MINTLAB CO. S.A.	RESOLUCIÓN N° 4051			2014-04-02	2012-12-15	2014-09-08	5	Antiespasmódico	12361		2014-04-02	12361	12361	12361	Laboratorio Mintlab Co. S.A.	0	TRIMEBUTINO MALEATO COMPRIMIDOS 100 MG.		TRIMEBUTINA	TRIMEBUTINO MALEATO COMPRIMIDOS 100 MG.	100 MG	COMPRIMIDOS	COMPRIMIDOS	TRIMEBUTINA	2002-09-16	Fabricación Nacional	MINTLAB CO. S.A.	1					Vigente
1		SERTRALINA	SERTRALINA COMPRIMIDOS RECUBIERTOS 50 mg	F	12420	MINTLAB Co. S.A.	RESOLUCIÓN N° 2215			2014-11-03	2012-12-15	2015-07-06	8	Antidepresivo	12420		2014-11-03	12420	12420	12420	Mintlab Co. S.A.	0	SERTRALINA COMPRIMIDOS RECUBIERTOS 50 MG		SERTRALINA	SERTRALINA COMPRIMIDOS RECUBIERTOS 50 MG	50 MG	COMPRIMIDOS RECUBIERTOS	COMPRIMIDOS	SERTRALINA	2002-12-30	Fabricación Nacional	MINTLAB CO. S.A.	1					Suspendido									Suspendido
1		SERTRALINA	LOWFIN COMPRIMIDOS RECUBIERTOS 50 mg	F	12421	MINTLAB Co. S.A.	RESOLUCIÓN N° 2216			2014-11-03	2012-12-15	2015-07-06	8	Antidepresivo	12421		2014-11-03	12421	12421	12421	Mintlab Co. S.A.	0	LOWFIN COMPRIMIDOS RECUBIERTOS 50 MG		SERTRALINA	LOWFIN COMPRIMIDOS RECUBIERTOS 50 MG	50 MG	COMPRIMIDOS RECUBIERTOS	COMPRIMIDOS	SERTRALINA	2002-12-30	Fabricación Nacional	MINTLAB CO. S.A.	1					Suspendido									Suspendido
1		LOSARTÁN	CORODIN COMPRIMIDOS RECUBIERTOS 100 mg	F	12482	LABORATORIOS LAFI LTDA.	RESOLUCIÓN N° 453			2014-06-11	2012-06-01	2015-02-09	7	Hipertensión arterial	12482		2014-06-11	12482	12482	12482	Laboratorios Recalcine, ubicado en calle Carrascal N° 5670, Quinta normal, Snatiago de Chile.	0	CORODIN COMPRIMIDOS RECUBIERTOS 100 MG		LOSARTAN POTASICO	CORODIN COMPRIMIDOS RECUBIERTOS 100 MG	100 MG	COMPRIMIDOS RECUBIERTOS	COMPRIMIDOS	LOSARTAN	2002-10-29	Fabricación Nacional	LABORATORIOS LAFI LTDA.	1					Vigente
1		QUETIAPINA	QUETIDIN COMPRIMIDOS RECUBIERTOS 25 mg.	F	12494	LABORATORIOS RECALCINE S.A.	RESOLUCIÓN RW N° 12822			2015-12-28	2012-12-24	2016-06-17	5	Trastornos mentales	12494		2015-12-28	12494	12494	12494	Laboratorios Recalcine S.A.	Chile	QUETIDIN COMPRIMIDOS RECUBIERTOS 25 MG.		QUETIAPINA	QUETIDIN COMPRIMIDOS RECUBIERTOS 25 MG.	25 MG	COMPRIMIDOS RECUBIERTOS	COMPRIMIDOS	QUETIAPINA	2002-10-30	Fabricación Nacional	LABORATORIOS RECALCINE S.A.	1					No Vigente									No Vigente
1		QUETIAPINA	QUETIDIN COMPRIMIDOS RECUBIERTOS 100 mg.	F	12495	LABORATORIOS RECALCINE S.A.	RESOLUCIÓN N° 1107			2015-09-01	2012-12-24	2016-03-21	6	Trastornos mentales	12495		2015-09-01	12495	12495	12495	Laboratorios Recalcine S.A.	India	QUETIDIN COMPRIMIDOS RECUBIERTOS 100 MG.		QUETIAPINA	QUETIDIN COMPRIMIDOS RECUBIERTOS 100 MG.		COMPRIMIDOS RECUBIERTOS	COMPRIMIDOS	QUETIAPINA	2002-10-30	Fabricación Nacional	LABORATORIOS RECALCINE S.A.	1					Vigente
1		QUETIAPINA	QUETIDIN COMPRIMIDOS RECUBIERTOS 200 mg	F	12496	LABORATORIOS RECALCINE S.A.	RESOLUCIÓN RW N° 12814			2015-12-28	2012-12-24	2016-06-17	5	Trastornos mentales	12496		2015-12-28	12496	12496	12496	Laboratorios Recalcine S.A.	Chile	QUETIDIN COMPRIMIDOS RECUBIERTOS 200 MG		QUETIAPINA	QUETIDIN COMPRIMIDOS RECUBIERTOS 200 MG	200 MG	COMPRIMIDOS RECUBIERTOS	COMPRIMIDOS	QUETIAPINA	2002-10-30	Fabricación Nacional	LABORATORIOS RECALCINE S.A.	1					No Vigente									No Vigente
1		LAMIVUDINA+ZIDOVUDINA	BIVIR COMPRIMIDOS RECUBIERTOS	F	12502	LABORATORIOS ANDRÓMACO S.A.	CERTIFICADO N° 1201			#N/A	#N/A	2011-10-05	#N/A	Antiviral	12502		#N/A	12502	12502	12502	#N/A	#N/A	BIVIR COMPRIMIDOS RECUBIERTOS		ZIDOVUDINA LAMIVUDINA	BIVIR COMPRIMIDOS RECUBIERTOS	-	COMPRIMIDOS RECUBIERTOS	COMPRIMIDOS	LAMIVUDINA + ZIDOVUDINA	2002-12-12	Importado Terminado con Reacondicionamiento Local	LABORATORIOS ANDRÓMACO S.A.				1		Vigente
1		IBUPROFENO	IBUPROFENO COMPRIMIDOS 200 mg	F	12546	LABORATORIO PASTEUR S.A.	RESOLUCIÓN RW N° 2921			2014-08-18	2012-10-15	2015-02-20	6	Analgésico / Antiinflamatorio	12546		2014-08-18	12546	12546	12546	LABORATORIO PASTEUR S.A.	0	IBUPROFENO COMPRIMIDOS 200 MG		IBUPROFENO	IBUPROFENO COMPRIMIDOS 200 MG		COMPRIMIDOS	COMPRIMIDOS	IBUPROFENO	2002-12-30	Fabricación Nacional	LABORATORIO PASTEUR S.A.	1					No Vigente									No Vigente
1		AMOXICILINA+ÁCIDO CLAVULÁNICO	CLAVINEX DUO 875/125 COMPRIMIDOS RECUBIERTOS	F	12676	LABORATORIOS SAVAL S.A.	RESOLUCIÓN N° 3080			2014-12-02	#N/A	2015-09-02	9	Antibiótico	12676		2014-12-02	12676	12676	12676	Laboratorio Saval, Av.Presidente Eduardo Frei Montalva # 4600, renca, Santiago de Chile.	0	CLAVINEX DUO 875/125 COMPRIMIDOS RECUBIERTOS		AMOXICILINA ACIDO CLAVULANICO	CLAVINEX DUO 875/125 COMPRIMIDOS RECUBIERTOS	875 MG/ 125 MG	COMPRIMIDOS RECUBIERTOS	COMPRIMIDOS	AMOXICILINA+CLAVULANICO	1997-09-08	Fabricación Nacional	LABORATORIOS SAVAL S.A.	1					Vigente
1		LEVONORGESTREL	ANULIT COMPRIMIDOS RECUBIERTOS 0,03 mg	F	12693	LABORATORIOS SILESIA S.A.	RESOLUCIÓN N° 2807			2014-12-18	2012-12-15	2015-08-18	8	Anticonceptivo	12693		2014-12-18	12693	12693	12693	Laboratorios Andrómaco S.A.	0	ANULIT COMPRIMIDOS RECUBIERTOS 0,03 MG		LEVONORGESTREL	ANULIT COMPRIMIDOS RECUBIERTOS 0,03 MG	0,03 MG	COMPRIMIDOS RECUBIERTOS	COMPRIMIDOS	LEVONORGESTREL	2002-12-30	Fabricación Nacional	LABORATORIOS SILESIA S.A.	1					Vigente
1		CLARITROMICINA	MUS TC COMPRIMIDOS RECUBIERTOS 500 mg (CLARITROMICINA)	F	12734	INTERPHARMA S.A.	RESOLUCIÓN RW N° 12689			2016-02-03	2012-12-15	2016-06-16	4	Antibiótico	12734		2016-02-03	12734	12734	12734	INSTITUTO BIOQUÍMICO BETA S.A. Dirección Av. Las Américas N°580, Cerrillos, Santiago, Chile.	Argentina	MUS TC COMPRIMIDOS RECUBIERTOS 500 MG		CLARITROMICINA	MUS TC COMPRIMIDOS RECUBIERTOS 500 MG	500 MG	COMPRIMIDOS RECUBIERTOS	COMPRIMIDOS	CLARITROMICINA	1997-12-29	Fabricación Nacional	INTERPHARMA S.A.	1					Vigente
1		LEVOTIROXINA	T4 - BAGÓ COMPRIMIDOS 100 mcg	F	12799	LABORATORIO BAGÓ DE CHILE S.A.	RESOLUCIÓN N° 3232			2013-06-19	2012-06-15	2013-09-25	3	Hipotiroidismo	12799		2013-06-19	12799	12799	12799	Química Montpellier S.A. Buenos Aires, Argentina	0	T4 - BAGO COMPRIMIDOS 100 MCG		LEVOTIROXINA SODICA	T4 - BAGO COMPRIMIDOS 100 MCG	100 MCG	COMPRIMIDOS	COMPRIMIDOS	LEVOTIROXINA	2003-02-17	Importado Terminado con Reacondicionamiento Local	LABORATORIO BAGÓ DE CHILE S.A.				1		No Vigente									No Vigente
1		LEFLUNOMIDA	ARTROTIN COMPRIMIDOS RECUBIERTOS 20 mg	F	12892	LABORATORIOS RECALCINE S.A.	RESOLUCIÓN N° 4837			2015-02-12	2012-12-15	2015-12-18	10	Artritis	12892		2015-02-12	12892	12892	12892	Laboratorios Recalcine S.A.	0	ARTROTIN COMPRIMIDOS RECUBIERTOS 20 MG		LEFLUNOMIDA	ARTROTIN COMPRIMIDOS RECUBIERTOS 20 MG	20 MG	COMPRIMIDOS RECUBIERTOS	COMPRIMIDOS	LEFLUNOMIDA	2003-06-02	Fabricación Nacional	LABORATORIOS RECALCINE S.A.	1					Vigente
1		ATORVASTATINA	LIPOTROPIC COMPRIMIDOS RECUBIERTOS 40 mg	F	12937	LABORATORIOS LAFI LTDA.	RESOLUCIÓN N° 1896			2014-05-28	2012-06-15	2015-06-10	12	Disminución del colesterol	12937		2014-05-28	12937	12937	12937	Laboratorios Lafi Ltda.	0	LIPOTROPIC COMPRIMIDOS RECUBIERTOS 40 MG		ATORVASTATINA CALCICA TRIHIDRATO	LIPOTROPIC COMPRIMIDOS RECUBIERTOS 40 MG	40 MG	COMPRIMIDOS RECUBIERTOS	COMPRIMIDOS	ATORVASTATINA	2003-06-24	Fabricación Nacional	LABORATORIOS LAFI LTDA.	1					No Vigente									No Vigente
1		ESCITALOPRAM	IPRAN COMPRIMIDOS RECUBIERTOS 10 mg	F	12972	LABORATORIOS RECALCINE S.A.	RESOLUCIÓN N° 266			2014-03-20	2012-12-15	2015-01-26	10	Antidepresivo	12972		2014-03-20	12972	12972	12972	Laboratorios Recalcine S.A.	0	IPRAN COMPRIMIDOS RECUBIERTOS 10 MG		ESCITALOPRAM	IPRAN COMPRIMIDOS RECUBIERTOS 10 MG	10 MG	COMPRIMIDOS RECUBIERTOS	COMPRIMIDOS	ESCITALOPRAM	2003-07-15	Fabricación Nacional	LABORATORIOS RECALCINE S.A.	1					No Vigente									No Vigente
1		ESCITALOPRAM	IPRAN COMPRIMIDOS RECUBIERTOS 20 mg	F	12973	LABORATORIOS RECALCINE S.A.	RESOLUCIÓN N° 268			2014-03-20	2012-12-15	2015-01-26	10	Antidepresivo	12973		2014-03-20	12973	12973	12973	Laboratorios Recalcine S.A.	0	IPRAN COMPRIMIDOS RECUBIERTOS 20 MG		ESCITALOPRAM	IPRAN COMPRIMIDOS RECUBIERTOS 20 MG	20 MG	COMPRIMIDOS RECUBIERTOS	COMPRIMIDOS	ESCITALOPRAM	2003-07-15	Fabricación Nacional	LABORATORIOS RECALCINE S.A.	1					No Vigente									No Vigente
1		PREDNISONA	PREDNISONA COMPRIMIDOS 20 mg	F	13016	LABORATORIO PASTEUR S.A.	RESOLUCIÓN N° 1536			#N/A	2012-06-15	2013-05-17	#N/A	Corticoterapia	13016		#N/A	13016	13016	13016	#N/A	#N/A	PREDNISONA COMPRIMIDOS 20 MG		PREDNISONA	PREDNISONA COMPRIMIDOS 20 MG	20 MG	COMPRIMIDOS	COMPRIMIDOS	PREDNISONA	2003-07-29	Fabricación Nacional	LABORATORIO PASTEUR S.A.	1					No Vigente									No Vigente
1		TOPIRAMATO	TOPICTAL COMPRIMIDOS RECUBIERTOS 100 mg	F	13237	TECNOFARMA S.A.	RESOLUCIÓN N° 4682			#N/A	2012-12-15	2015-12-02	#N/A	Antiepiléptico	13237		#N/A	13237	13237	13237	#N/A	#N/A	TOPICTAL COMPRIMIDOS RECUBIERTOS 100 MG		TOPIRAMATO	TOPICTAL COMPRIMIDOS RECUBIERTOS 100 MG	100 MG	COMPRIMIDOS RECUBIERTOS	COMPRIMIDOS	TOPIRAMATO	2003-11-02	Importado Terminado	TECNOFARMA S.A.		1				No Vigente									No Vigente
1		CLONAZEPAM	CLONAZEPAM COMPRIMIDOS 0,5 mg	F	13246	LABORATORIO CHILE S.A.	RESOLUCIÓN N° 1414			#N/A	2012-06-15	2013-05-06	#N/A	Ansiedad	13246		#N/A	13246	13246	13246	#N/A	#N/A	CLONAZEPAM COMPRIMIDOS 0,5 MG		CLONAZEPAM	CLONAZEPAM COMPRIMIDOS 0,5 MG	0.5 MG	COMPRIMIDOS	COMPRIMIDOS	CLONAZEPAM	2003-11-06	Fabricación Nacional	LABORATORIO CHILE S.A.	1					Vigente
1		CLONAZEPAM	CLONAZEPAM COMPRIMIDOS 2 mg	F	13247	LABORATORIO CHILE S.A.	RESOLUCIÓN N° 1413			#N/A	2012-06-15	2013-05-06	#N/A	Ansiedad	13247		#N/A	13247	13247	13247	#N/A	#N/A	CLONAZEPAM COMPRIMIDOS 2 MG		CLONAZEPAM	CLONAZEPAM COMPRIMIDOS 2 MG	2 MG	COMPRIMIDOS	COMPRIMIDOS	CLONAZEPAM	2003-11-05	Fabricación Nacional	LABORATORIO CHILE S.A.	1					Vigente
1		SERTRALINA	EMERGEN COMPRIMIDOS 100 mg	F	13297	LABORATORIO CHILE S.A.	RESOLUCIÓN RW N° 8553			2014-11-14	2012-12-15	2015-05-29	6	Antidepresivo	13297		2014-11-14	13297	13297	13297	Laboratorio Chile S.A.	0	EMERGEN COMPRIMIDOS 100 MG		SERTRALINA	EMERGEN COMPRIMIDOS 100 MG	100 MG	COMPRIMIDOS	COMPRIMIDOS	SERTRALINA	2003-11-25	Fabricación Nacional	LABORATORIO CHILE S.A.	1					No Vigente									No Vigente
1		MONTELUKAST	BRONDILAT COMPRIMIDOS RECUBIERTOS 10 mg	F	13368	LABORATORIOS RECALCINE S.A.	RESOLUCIÓN RW N° 4039			2014-11-18	2012-12-15	2015-10-26	11	Antialérgico - Antiasmático	13368		2014-11-18	13368	13368	13368	Laboratorios Recalcine	0	BRONDILAT COMPRIMIDOS RECUBIERTOS 10 MG		MONTELUKAST	BRONDILAT COMPRIMIDOS RECUBIERTOS 10 MG	10 MG	COMPRIMIDOS RECUBIERTOS	COMPRIMIDOS	MONTELUKAST	2003-12-15	Fabricación Nacional	LABORATORIOS RECALCINE S.A.	1					Vigente
1		FLUOXETINA	APRINOL COMPRIMIDOS 20 mg	F	13411	LABORATORIOS MITLAB CO. S.A.	RESOLUCIÓN RW N° 12655			2016-02-02	2012-10-15	2016-06-16	4	Antidepresivo	13411		2016-02-02	13411	13411	13411	Laboratorio Bagó de Chile S.A.	0	APRINOL COMPRIMIDOS 20 MG		FLUOXETINA CLORHIDRATO	APRINOL COMPRIMIDOS 20 MG	20 MG	COMPRIMIDOS	COMPRIMIDOS	FLUOXETINA	2003-12-31	Fabricación Nacional	MINTLAB CO. S.A.	1					No Vigente									No Vigente
1		CLORFENAMINA	NIPOLEN COMPRIMIDOS 4 mg	F	13441	MINTLAB CO. S.A.	RESOLUCIÓN N° 71			#N/A	2012-06-15	2012-01-12	#N/A	Antialérgico	13441		#N/A	13441	13441	13441	#N/A	#N/A	NIPOLEN COMPRIMIDOS 4 MG		CLORFENAMINA MALEATO	NIPOLEN COMPRIMIDOS 4 MG	4 MG	COMPRIMIDOS	COMPRIMIDOS	CLORFENAMINA	2003-12-31	Fabricación Nacional	MINTLAB CO. S.A.	1					No Vigente									No Vigente
1		SILDENAFIL	SIAFIL COMPRIMIDOS RECUBIERTOS 50 mg	F	13444	SYNTHON CHILE LTDA.	RESOLUCIÓN RW N° 9894			2014-03-19	2012-12-15	2016-05-12	25	Disfunción Eréctil	13444		2014-03-19	13444	13444	13444	Stallion Laboratories Pvt. Ltd. CIB, 305/2,3 &4, GIDC, Kerala (Bavla), Dist. Ahmedabad (Gujarat state), India.	0	SIAFIL COMPRIMIDOS RECUBIERTOS 50 MG		SILDENAFIL	SIAFIL COMPRIMIDOS RECUBIERTOS 50 MG	50 MG	COMPRIMIDOS RECUBIERTOS	COMPRIMIDOS	SILDENAFIL	2003-12-31	Importado A Granel	SYNTHON CHILE LTDA.			1			No Vigente									No Vigente
1		SILDENAFIL	SIAFIL COMPRIMIDOS RECUBIERTOS 100 mg	F	13445	SYNTHON CHILE LTDA.	RESOLUCIÓN RW N° 12767			2014-02-28	2012-12-15	2014-06-20	3	Disfunción Eréctil	13445		2014-02-28	13445	13445	13445	Stallion Laboratories PVT Ltda., India	0	SIAFIL COMPRIMIDOS RECUBIERTOS 100 MG		SILDENAFIL	SIAFIL COMPRIMIDOS RECUBIERTOS 100 MG	100 MG	COMPRIMIDOS RECUBIERTOS	COMPRIMIDOS	SILDENAFIL	2003-12-31	Importado A Granel	SYNTHON CHILE LTDA.			1			Suspendido									Suspendido
1		MICOFENOLATO	LINFONEX COMPRIMIDOS RECUBIERTOS 500 mg	F	13451	LABORATORIOS RECALCINE S.A.	RESOLUCIÓN N° 2993			#N/A	2012-06-15	2012-11-15	#N/A	Enfermedades autoinmune	13451		#N/A	13451	13451	13451	#N/A	#N/A	LINFONEX COMPRIMIDOS RECUBIERTOS 500 MG		MICOFENOLATO MOFETILO	LINFONEX COMPRIMIDOS RECUBIERTOS 500 MG	500 MG	COMPRIMIDOS RECUBIERTOS	COMPRIMIDOS	MICOFENOLATO MOFETILO	2003-12-31	Fabricación Nacional	LABORATORIOS RECALCINE S.A.	1					No Vigente									No Vigente
1		MICOFENOLATO	LINFONEX COMPRIMIDOS RECUBIERTOS 250 mg	F	13487	LABORATORIOS RECALCINE S.A.	RESOLUCIÓN N° 4294			2013-09-30	2012-06-15	2013-12-24	2	Enfermedades autoinmune	13487		2013-09-30	13487	13487	13487	Laboratorios Recalcine S.A.	0	LINFONEX COMPRIMIDOS RECUBIERTOS 250 MG		MICOFENOLATO MOFETILO	LINFONEX COMPRIMIDOS RECUBIERTOS 250 MG	250 MG	COMPRIMIDOS RECUBIERTOS	COMPRIMIDOS	MICOFENOLATO MOFETILO	2004-01-30	Fabricación Nacional	LABORATORIOS RECALCINE S.A.	1					No Vigente									No Vigente
1		MELOXICAM	MELIC COMPRIMIDOS 15 mg	F	13491	LABORATORIO PASTEUR S.A.	RESOLUCIÓN RW N° 688			2015-07-30	2012-12-15	2016-01-11	5	Analgésico / Antiinflamatorio	13491		2015-07-30	13491	13491	13491	LABORATORIO PASTEUR S.A.	India	MELIC COMPRIMIDOS 15 MG		MELOXICAM	MELIC COMPRIMIDOS 15 MG	15 MG	COMPRIMIDOS	COMPRIMIDOS	MELOXICAM	2004-03-15	Fabricación Nacional	LABORATORIO PASTEUR S.A.	1					Suspendido									Suspendido
1		LEVETIRACETAM	KOPODEX COMPRIMIDOS RECUBIERTOS 500 mg	F	13525	LABORATORIOS RECALCINE S.A.	RESOLUCIÓN RW N° 3784			2014-12-22	2012-12-15	2015-10-08	9	Antiepiléptico - Estabilizador del estado de ánimo	13525		2014-12-22	13525	13525	13525	Laboratorio Recalcine S.A.	Chile	KOPODEX COMPRIMIDOS RECUBIERTOS 500 MG		LEVETIRACETAM	KOPODEX COMPRIMIDOS RECUBIERTOS 500 MG	500 MG	COMPRIMIDOS RECUBIERTOS	COMPRIMIDOS	LEVETIRACETAM	2004-03-15	Fabricación Nacional	LABORATORIOS RECALCINE S.A.	1					Vigente
1		LEVETIRACETAM	KOPODEX COMPRIMIDOS RECUBIERTOS 1000 mg	F	13526	LABORATORIOS RECALCINE S.A.	RESOLUCIÓN RW N° 3785			2014-12-22	2012-12-15	2015-10-08	9	Antiepiléptico - Estabilizador del estado de ánimo	13526		2014-12-22	13526	13526	13526	Laboratorio Recalcine S.A.	Chile	KOPODEX COMPRIMIDOS RECUBIERTOS 1000 MG		LEVETIRACETAM	KOPODEX COMPRIMIDOS RECUBIERTOS 1000 MG	1000 MG	COMPRIMIDOS RECUBIERTOS	COMPRIMIDOS	LEVETIRACETAM	2004-03-15	Fabricación Nacional	LABORATORIOS RECALCINE S.A.	1					Vigente
1		CLONAZEPAM	CLONAZEPAM COMPRIMIDOS 0,5 mg	F	13556	MINTLAB CO. S.A.	RESOLUCIÓN N° 4199			2013-08-08	2012-06-15	2013-12-13	4	Ansiedad	13556		2013-08-08	13556	13556	13556	Mintlab Co. S.A. Nueva Andrés Bello 1940, Independencia, Santiago Presenta certificado de cumplimiento de buenas prácticas de manufacturas emitido por ANAMED con fecha abril 2012 y válido hasta marzo 2015.	0	CLONAZEPAM COMPRIMIDOS 0,5 MG		CLONAZEPAM	CLONAZEPAM COMPRIMIDOS 0,5 MG	0,5 MG	COMPRIMIDOS	COMPRIMIDOS	CLONAZEPAM	2004-03-22	Fabricación Nacional	MINTLAB CO. S.A.	1					Vigente
1		CLONAZEPAM	CLONAZEPAM COMPRIMIDOS 2 mg	F	13557	MINTLAB CO. S.A.	RESOLUCIÓN N° 3785			2013-08-08	2012-06-15	2013-11-08	3	Ansiedad	13557		2013-08-08	13557	13557	13557	Mintlab Co. S.A. Nueva Andrés Bello 1940, Independencia, Santiago Presenta certificado de cumplimiento de buenas prácticas de manufacturas emitido por ANAMED con fecha abril 2012 y válido hasta marzo 2015.	0	CLONAZEPAM COMPRIMIDOS 2 MG		CLONAZEPAM	CLONAZEPAM COMPRIMIDOS 2 MG	2 MG	COMPRIMIDOS	COMPRIMIDOS	CLONAZEPAM	2004-03-20	Fabricación Nacional	MINTLAB CO. S.A.	1					Vigente
1		CLONAZEPAM	HISTROL COMPRIMIDOS 0,5 mg	F	13558	MINTLAB CO. S.A.	RESOLUCIÓN N° 4198			2013-08-08	2012-06-15	2013-12-13	4	Ansiedad	13558		2013-08-08	13558	13558	13558	Mintlab Co. S.A. Nueva Andrés Bello 1940, Independencia, Santiago Presenta certificado de cumplimiento de buenas prácticas de manufacturas emitido por ANAMED con fecha abril 2012 y válido hasta marzo 2015.	0	HISTROL COMPRIMIDOS 0,5 MG		CLONAZEPAM	HISTROL COMPRIMIDOS 0,5 MG	0,5 MG	COMPRIMIDOS	COMPRIMIDOS	CLONAZEPAM	2004-03-22	Fabricación Nacional	MINTLAB CO. S.A.	1					Vigente
1		CLONAZEPAM	HISTROL COMPRIMIDOS 2 mg	F	13559	MINTLAB CO. S.A.	RESOLUCIÓN N° 3786			2013-08-08	2012-06-15	2013-11-08	3	Ansiedad	13559		2013-08-08	13559	13559	13559	Mintlab Co. S.A. Nueva Andrés Bello 1940, Independencia, Santiago Presenta certificado de cumplimiento de buenas prácticas de manufacturas emitido por ANAMED con fecha abril 2012 y válido hasta marzo 2015.	0	HISTROL COMPRIMIDOS 2 MG		CLONAZEPAM	HISTROL COMPRIMIDOS 2 MG	2 MG	COMPRIMIDOS	COMPRIMIDOS	CLONAZEPAM	2004-03-22	Fabricación Nacional	MINTLAB CO. S.A.	1					Vigente
1		CICLOBENZAPRINA	TENSIOMAX COMPRIMIDOS RECUBIERTOS 5 mg	F	13568	LABORATORIO BAGÓ DE CHILE S.A.	RESOLUCIÓN RW N° 12565			2013-12-30	2012-12-15	2014-06-18	5	Relajante muscular	13568		2013-12-30	13568	13568	13568	LABORATORIOS BAGÓ DE CHILE S.A., ubicado en Avenida Vicuña Mackenna 1835, Santiago de Chile.	0	TENSIOMAX COMPRIMIDOS RECUBIERTOS 5 MG		CICLOBENZAPRINA	TENSIOMAX COMPRIMIDOS RECUBIERTOS 5 MG	5 MG	COMPRIMIDOS RECUBIERTOS	COMPRIMIDOS	CICLOBENZAPRINA	2004-03-25	Fabricación Nacional	LABORATORIO BAGÓ DE CHILE S.A.	1					No Vigente									No Vigente
1		CLARITROMICINA	CLARITROMICINA COMPRIMIDOS RECUBIERTOS 500 mg	F	13663	LABORATORIO CHILE S.A	RESOLUCIÓN RW N° 3348			2015-10-21	2012-12-15	2016-02-15	3	Antibiótico	13663		2015-10-21	13663	13663	13663	Laboratorio Chile S.A. Camino a Melipilla N°9978, Maipú Presenta certificado de cumplimiento de buenas prácticas de manufactura emitido por ANAMED N° folio 0198 vigente desde mayo 2013 y válido por 3 años	Argentina	CLARITROMICINA COMPRIMIDOS RECUBIERTOS 500 MG		CLARITROMICINA	CLARITROMICINA COMPRIMIDOS RECUBIERTOS 500 MG	500 MG	COMPRIMIDOS RECUBIERTOS	COMPRIMIDOS	CLARITROMICINA	2004-04-28	Fabricación Nacional	LABORATORIO CHILE S.A.	1					Vigente
1		LEVOTIROXINA	T4 - BAGÓ COMPRIMIDOS 150 mcg	F	13668	LABORATORIO BAGÓ DE CHILE S.A.	RESOLUCIÓN N° 626			#N/A	2012-06-15	2013-02-18	#N/A	Hipotiroidismo	13668		#N/A	13668	13668	13668	#N/A	#N/A	T4 - BAGO COMPRIMIDOS 150 MCG		LEVOTIROXINA SODICA	T4 - BAGO COMPRIMIDOS 150 MCG	150 MCG	COMPRIMIDOS	COMPRIMIDOS	LEVOTIROXINA	2004-04-20	Importado Terminado con Reacondicionamiento Local	LABORATORIO BAGÓ DE CHILE S.A.				1		No Vigente									No Vigente
1		LEVOTIROXINA	T4 - BAGÓ COMPRIMIDOS 50 mcg	F	13669	LABORATORIO BAGÓ DE CHILE S.A.	RESOLUCIÓN N° 3230			2013-06-19	2012-06-15	2013-09-25	3	Hipotiroidismo	13669		2013-06-19	13669	13669	13669	Química Montpellier S.A. Buenos Aires, Argentina	0	T4 - BAGO COMPRIMIDOS 50 MCG		LEVOTIROXINA SODICA	T4 - BAGO COMPRIMIDOS 50 MCG	50 MCG	COMPRIMIDOS	COMPRIMIDOS	LEVOTIROXINA	2004-04-20	Importado Terminado con Reacondicionamiento Local	LABORATORIO BAGÓ DE CHILE S.A.				1		No Vigente									No Vigente
1		SILDENAFIL	SILDENAFILO COMPRIMIDOS RECUBIERTOS 50 mg	F	13715	MINTLAB Co. S.A.	RESOLUCIÓN N° 2769			2014-01-03	2012-12-15	2015-08-14	19	Disfunción Eréctil	13715		2014-01-03	13715	13715	13715	Mintlab Co. S.A. Nueva Andrés Bello N°1940, comuna Independencia, Santiago	0	SILDENAFILO COMPRIMIDOS RECUBIERTOS 50 MG		SILDENAFIL	SILDENAFILO COMPRIMIDOS RECUBIERTOS 50 MG	50 MG	COMPRIMIDOS RECUBIERTOS	COMPRIMIDOS	SILDENAFIL	2004-05-10	Fabricación Nacional	MINTLAB CO. S.A.	1					Vigente
1		SILDENAFIL	ZILFIC COMPRIMIDOS RECUBIERTOS 50 mg	F	13716	MINTLAB Co. S.A.	RESOLUCIÓN N° 2768			2014-01-03	2012-12-15	2015-08-14	19	Disfunción Eréctil	13716		2014-01-03	13716	13716	13716	Mintlab Co. S.A. Nueva Andrés Bello N°1940, comuna Independencia, Santiago	0	ZILFIC COMPRIMIDOS RECUBIERTOS 50 MG		SILDENAFIL	ZILFIC COMPRIMIDOS RECUBIERTOS 50 MG	50 MG	COMPRIMIDOS RECUBIERTOS	COMPRIMIDOS	SILDENAFIL	2004-05-10	Fabricación Nacional	MINTLAB CO. S.A.	1					Vigente
1		PAROXETINA	PAROXETINA COMPRIMIDOS RECUBIERTOS 20 mg	F	13726	LABORATORIO CHILE S.A.	RESOLUCIÓN RW N° 6665			2014-07-25	2012-12-15	2015-04-23	8	Antidepresivo	13726		2014-07-25	13726	13726	13726	Laboratorio Chile S.A. Camino a Melipilla N°9978, Maipú Presenta certificado de cumplimiento de buenas prácticas de manufactura N°198, para la fabricación de productos no estériles emitido por ANAMED con fecha 28/08/2013, válido por 3 años	0	PAROXETINA COMPRIMIDOS RECUBIERTOS 20 MG		PAROXETINA	PAROXETINA COMPRIMIDOS RECUBIERTOS 20 MG	20 MG	COMPRIMIDOS RECUBIERTOS	COMPRIMIDOS	PAROXETINA	2004-05-06	Fabricación Nacional	LABORATORIO CHILE S.A.	1					Suspendido									Suspendido
1		LOSARTÁN	LOSARTÁN POTÁSICO COMPRIMIDOS RECUBIERTOS 50 mg	F	13738	LABORATORIO CHILE S.A.	RESOLUCIÓN N° 2121			#N/A	2012-06-01	2013-07-02	#N/A	Hipertensión arterial	13738		#N/A	13738	13738	13738	#N/A	#N/A	LOSARTAN POTASICO COMPRIMIDOS RECUBIERTOS 50 MG		LOSARTAN POTASICO	LOSARTAN POTASICO COMPRIMIDOS RECUBIERTOS 50 MG	50 MG	COMPRIMIDOS RECUBIERTOS	COMPRIMIDOS	LOSARTAN	2004-05-06	Fabricación Nacional	LABORATORIO CHILE S.A.	1					No Vigente									No Vigente
1		MELOXICAM	MELOXICAM COMPRIMIDOS 15 mg	F	13747	LABORATORIO CHILE S.A.	RESOLUCIÓN RW N° 4540			2015-08-05	2012-12-15	2016-03-03	6	Analgésico / Antiinflamatorio	13747		2015-08-05	13747	13747	13747	LABORATORIO CHILE S.A.	Chile	MELOXICAM COMPRIMIDOS 15 MG		MELOXICAM	MELOXICAM COMPRIMIDOS 15 MG	15 MG	COMPRIMIDOS	COMPRIMIDOS	MELOXICAM	2004-05-06	Fabricación Nacional	LABORATORIO CHILE S.A.	1					Vigente
1		CETIRIZINA	CETIRIZINA DICLORHIDRATO COMPRIMIDOS RECUBIERTOS 10 mg	F	13749	LABORATORIO CHILE S.A.	RESOLUCIÓN RW N° 14525			2015-04-16	2012-12-15	2015-08-21	4	Antialérgico	13749		2015-04-16	13749	13749	13749	Laboratorio Chile S.A./ Camino a Melipilla Nº 9978. Santiago-Chile.	0	CETIRIZINA DICLORHIDRATO COMPRIMIDOS RECUBIERTOS 10 MG		CETIRIZINA	CETIRIZINA DICLORHIDRATO COMPRIMIDOS RECUBIERTOS 10 MG	10 MG	COMPRIMIDOS RECUBIERTOS	COMPRIMIDOS	CETIRIZINA	2004-05-11	Fabricación Nacional	LABORATORIO CHILE S.A.	1					No Vigente									No Vigente
1		ENALAPRIL	DIOTENSIL COMPRIMIDOS 5 mg	F	13775	MINTLAB CO. S.A.	RESOLUCIÓN N° 5630			2014-03-06	2012-10-15	2014-11-04	7	Hipertensión arterial - insuficiencia cardíaca	13775		2014-03-06	13775	13775	13775	Mintlab Co. S.A. Nueva Andrés Bello # 1940, Independencia-Santiago, Chile.	0	DIOTENSIL COMPRIMIDOS 5 MG		ENALAPRIL MALEATO	DIOTENSIL COMPRIMIDOS 5 MG	5 MG	COMPRIMIDOS	COMPRIMIDOS	ENALAPRIL	2004-05-17	Fabricación Nacional	MINTLAB CO. S.A.	1					Vigente
1		ENALAPRIL	DIOTENSIL COMPRIMIDOS 10 mg	F	13776	MINTLAB CO. S.A.	RESOLUCIÓN N° 1648			2014-03-06	2012-10-15	2014-05-14	2	Hipertensión arterial - insuficiencia cardíaca	13776		2014-03-06	13776	13776	13776	Mintlab Co. S.A. Nueva Andrés Bello # 1940, Independencia-Santiago, Chile.	0	DIOTENSIL COMPRIMIDOS 10 MG		ENALAPRIL MALEATO	DIOTENSIL COMPRIMIDOS 10 MG	10 MG	COMPRIMIDOS	COMPRIMIDOS	ENALAPRIL	2004-05-17	Fabricación Nacional	MINTLAB CO. S.A.	1					Vigente
1		ENALAPRIL	DIOTENSIL COMPRIMIDOS 20 mg	F	13777	MINTLAB CO. S.A.	RESOLUCIÓN N° 1646			2014-03-06	2012-10-15	2014-05-14	2	Hipertensión arterial - insuficiencia cardíaca	13777		2014-03-06	13777	13777	13777	Mintlab Co. S.A. Nueva Andrés Bello # 1940, Independencia-Santiago, Chile.	0	DIOTENSIL COMPRIMIDOS 20 MG		ENALAPRIL MALEATO	DIOTENSIL COMPRIMIDOS 20 MG	20 MG	COMPRIMIDOS	COMPRIMIDOS	ENALAPRIL	2004-05-17	Fabricación Nacional	MINTLAB CO. S.A.	1					Vigente
1		FEXOFENADINA	ALEXIA FORTE COMPRIMIDOS RECUBIERTOS 180 mg	F	13779	LABORATORIOS SAVAL S.A.	RESOLUCIÓN N° 4836			2015-06-15	2012-12-15	2015-12-18	6	Antialérgico	13779		2015-06-15	13779	13779	13779	Laboratorios Saval S.A. Av. Presidente Eduardo Frei Montalva N°4600, Renca	0	ALEXIA FORTE COMPRIMIDOS RECUBIERTOS 180 MG		FEXOFENADINA	ALEXIA FORTE COMPRIMIDOS RECUBIERTOS 180 MG	180 MG	COMPRIMIDOS RECUBIERTOS	COMPRIMIDOS	FEXOFENADINA	2004-06-02	Fabricación Nacional	LABORATORIOS SAVAL S.A.	1					No Vigente									No Vigente
1		PROPRANOLOL	PROPRANOLOL CLORHIDRATO COMPRIMIDOS 10 mg	F	13795	MINTLAB Co. S.A.	RESOLUCIÓN N° 2961			2014-04-17	2012-10-15	2015-08-27	16	Hipertensión arterial	13795		2014-04-17	13795	13795	13795	Laboratorio Mintlab Co. S.A.	0	PROPRANOLOL CLORHIDRATO COMPRIMIDOS 10 MG		PROPRANOLOL	PROPRANOLOL CLORHIDRATO COMPRIMIDOS 10 MG	10 MG	COMPRIMIDOS	COMPRIMIDOS	PROPRANOLOL	2004-05-20	Fabricación Nacional	MINTLAB CO. S.A.	1					Suspendido									Suspendido
1		SILDENAFIL	SILDENAFIL COMPRIMIDOS RECUBIERTOS 100 mg	F	13809	MINTLAB CO. S.A.	RESOLUCIÓN N° 2843			2014-02-17	2012-12-15	2014-08-19	6	Disfunción Eréctil	13809		2014-02-17	13809	13809	13809	Laboratorio Mintlab Co.S.A.	0	SILDENAFIL COMPRIMIDOS RECUBIERTOS 100 MG		SILDENAFIL	SILDENAFIL COMPRIMIDOS RECUBIERTOS 100 MG	100 MG	COMPRIMIDOS RECUBIERTOS	COMPRIMIDOS	SILDENAFIL	2004-05-26	Fabricación Nacional	MINTLAB CO. S.A.	1					No Vigente									No Vigente
1		SILDENAFIL	ZILFIC COMPRIMIDOS RECUBIERTOS 100 mg	F	13810	MINTLAB CO. S.A.	RESOLUCIÓN N° 2842			2014-02-17	2012-12-15	2014-08-19	6	Disfunción Eréctil	13810		2014-02-17	13810	13810	13810	LABORATORIO MINTLAB CO. S.A.	0	ZILFIC COMPRIMIDOS RECUBIERTOS 100 MG		SILDENAFIL	ZILFIC COMPRIMIDOS RECUBIERTOS 100 MG	100 MG	COMPRIMIDOS RECUBIERTOS	COMPRIMIDOS	SILDENAFIL	2004-05-26	Fabricación Nacional	MINTLAB CO. S.A.	1					Vigente
1		CLARITROMICINA	CLARITROMICINA COMPRIMIDOS RECUBIERTOS 500 mg	F	13825	LABORATORIOS ANDRÓMACO S.A.	RESOLUCIÓN N° 1545			2013-10-15	2012-12-15	2014-05-06	6	Antibiótico	13825		2013-10-15	13825	13825	13825	Laboratorios Andromaco.	0	CLARITROMICINA COMPRIMIDOS RECUBIERTOS 500 MG		CLARITROMICINA	CLARITROMICINA COMPRIMIDOS RECUBIERTOS 500 MG	500 MG	COMPRIMIDOS RECUBIERTOS	COMPRIMIDOS	CLARITROMICINA	2004-06-08	Fabricación Nacional	LABORATORIOS ANDRÓMACO S.A.	1					No Vigente									No Vigente
1		NAPROXENO	NAPROXENO SÓDICO COMPRIMIDOS RECUBIERTOS 550 mg	F	13868	LABORATORIOS ANDRÓMACO S.A.	RESOLUCIÓN N° 2514			2014-02-21	2012-12-15	2014-07-24	5	Analgésico / Antiinflamatorio	13868		2014-02-21	13868	13868	13868	Laboratorios Andrómaco S.A. av. Quilín N°5273, Peñalolén	0	NAPROXENO SODICO COMPRIMIDOS RECUBIERTOS 550 MG		NAPROXENO	NAPROXENO SODICO COMPRIMIDOS RECUBIERTOS 550 MG	550 MG	COMPRIMIDOS RECUBIERTOS	COMPRIMIDOS	NAPROXENO	2004-06-18	Fabricación Nacional	LABORATORIOS ANDRÓMACO S.A.	1					Vigente
1		TACROLIMÚS	T-INMUN CÁPSULAS 5 mg	F	13919	LABORATORIOS RECALCINE S.A.	RESOLUCIÓN N°2232			2015-12-18	2012-06-01	2016-05-30	5	Enfermedades autoinmune	13919		2015-12-18	13919	13919	13919	Laboratorios Recalcine S.A.	Chile	T- INMUN CAPSULAS 5 MG		TACROLIMUS	T- INMUN CAPSULAS 5 MG	5 MG	CAPSULAS	CAPSULAS	TACROLIMUS	2004-07-13	Fabricación Nacional	LABORATORIOS RECALCINE S.A.	1					No Vigente									No Vigente
1		SERTRALINA	LOWFIN COMPRIMIDOS RECUBIERTOS 100 mg	F	13920	MINTLAB Co. S.A.	RESOLUCIÓN RW N° 4033			2015-04-20	2012-12-15	2015-10-26	6	Antidepresivo	13920		2015-04-20	13920	13920	13920	Mintlab Co. S.A, Nueva Andrés Bello # 1940, Independencia-Santiago	Chile	LOWFIN COMPRIMIDOS RECUBIERTOS 100 MG (SERTRALINA CLORHIDRATO)		SERTRALINA	LOWFIN COMPRIMIDOS RECUBIERTOS 100 MG (SERTRALINA CLORHIDRATO)	100 MG	COMPRIMIDOS RECUBIERTOS	COMPRIMIDOS	SERTRALINA	2004-06-24	Fabricación Nacional	MINTLAB CO. S.A.	1					Vigente
1		SERTRALINA	SERTRALINA COMPRIMIDOS RECUBIERTOS 100 mg	F	13921	MINTLAB Co. S.A.	RESOLUCIÓN RW N° 4034			2015-04-20	2012-12-15	2015-10-26	6	Antidepresivo	13921		2015-04-20	13921	13921	13921	Mintlab Co. S.A, Nueva Andrés Bello # 1940, Independencia-Santiago	Chile	SERTRALINA COMPRIMIDOS RECUBIERTOS 100 MG		SERTRALINA	SERTRALINA COMPRIMIDOS RECUBIERTOS 100 MG	100 MG	COMPRIMIDOS RECUBIERTOS	COMPRIMIDOS	SERTRALINA	2004-06-24	Fabricación Nacional	MINTLAB CO. S.A.	1					No Vigente									No Vigente
1		ATORVASTATINA	LOWDEN COMPRIMIDOS RECUBIERTOS 40 mg	F	13954	EUROLAB LTDA.	RESOLUCIÓN N° 2557			#N/A	2012-06-15	2012-09-28	#N/A	Disminución del colesterol	13954		#N/A	13954	13954	13954	#N/A	#N/A	LOWDEN COMPRIMIDOS RECUBIERTOS 40 MG		ATORVASTATINA CALCICA TRIHIDRATO	LOWDEN COMPRIMIDOS RECUBIERTOS 40 MG	40 MG	COMPRIMIDOS RECUBIERTOS	COMPRIMIDOS	ATORVASTATINA	2004-07-09	Fabricación Nacional	EUROLAB LTDA.	1					Vigente
1		DOMPERIDONA	GASDOL COMPRIMIDOS 10 mg	F	13961	LABORATORIO BAGÓ DE CHILE S.A.	RESOLUCIÓN RW N° 10143			2013-12-16	2012-12-15	2014-05-22	5	Antiemético	13961		2013-12-16	13961	13961	13961	LABORATORIO BAGÓ DE CHILE S.A. Chile	0	GASDOL COMPRIMIDOS 10 MG		DOMPERIDONA	GASDOL COMPRIMIDOS 10 MG	10 MG	COMPRIMIDOS	COMPRIMIDOS	DOMPERIDONA	2004-07-15	Fabricación Nacional	LABORATORIO BAGÓ DE CHILE S.A.	1					Vigente
1		ATORVASTATINA	HIPOLIXAN COMPRIMIDOS RECUBIERTOS 40 mg	F	13978	LABORATORIO PASTEUR S.A.	RESOLUCIÓN N° 844			2014-01-28	2012-06-15	2015-03-16	13	Disminución del colesterol	13978		2014-01-28	13978	13978	13978	Laboratorio Pasteur S.A./ Serrano 568, Concenpción, Chile.	0	HIPOLIXAN COMPRIMIDOS RECUBIERTOS 40 MG		ATORVASTATINA CALCICA TRIHIDRATO	HIPOLIXAN COMPRIMIDOS RECUBIERTOS 40 MG	40 MG	COMPRIMIDOS RECUBIERTOS	COMPRIMIDOS	ATORVASTATINA	2004-07-19	Fabricación Nacional	LABORATORIO PASTEUR S.A.	1					Vigente
1		LOSARTÁN	LOSAPRES 100 COMPRIMIDOS RECUBIERTOS 100 mg	F	13998	PHARMA INVESTI DE CHILE S.A.	RESOLUCIÓN N° 1322			#N/A	2012-06-01	2013-04-24	#N/A	Hipertensión arterial	13998		#N/A	13998	13998	13998	#N/A	#N/A	LOSAPRES 100 COMPRIMIDOS RECUBIERTOS 100 MG		LOSARTAN POTASICO	LOSAPRES 100 COMPRIMIDOS RECUBIERTOS 100 MG	100 MG	COMPRIMIDOS RECUBIERTOS	COMPRIMIDOS	LOSARTAN	2004-07-30	Importado Terminado con Reacondicionamiento Local	PHARMA INVESTI DE CHILE S.A.				1		Vigente
1		DESLORATADINA	DESPEVAL COMPRIMIDOS RECUBIERTOS 5 mg (DESLORATADINA)	F	14004	LABORATORIOS SAVAL S.A.	RESOLUCIÓN RW N°1067/17			2016-07-11	2012-12-15	2017-01-17	6	Antialérgico	14004		2016-07-11	14004	14004	14004	Laboratorios Saval S.A Av. Presidente Eduardo Frei Montalva 4600	Chile	DESPEVAL COMPRIMIDOS RECUBIERTOS 5 MG		DESLORATADINA	DESPEVAL COMPRIMIDOS RECUBIERTOS 5 MG	5 MG	COMPRIMIDOS RECUBIERTOS	COMPRIMIDOS	DESLORATADINA	2004-08-18	Fabricación Nacional	LABORATORIOS SAVAL S.A.	1					No Vigente									No Vigente
1		KETOPROFENO	KETOPROFENO CÁPSULAS 50 mg	F	14024	LABORATORIOS ANDRÓMACO S.A.	RESOLUCIÓN N° 3076			2013-06-06	2012-06-15	2013-09-11	3	Analgésico / Antiinflamatorio	14024		2013-06-06	14024	14024	14024	Laboratorios Andrómaco S.A. Av. Quilín #5273, Peñalolén, Chile.	0	KETOPROFENO CAPSULAS 50 MG		KETOPROFENO	KETOPROFENO CAPSULAS 50 MG	50 MG	CAPSULAS	CAPSULAS	KETOPROFENO	2004-07-30	Fabricación Nacional	LABORATORIOS ANDRÓMACO S.A.	1					No Vigente									No Vigente
1		CLARITROMICINA	CLARIMAX COMPRIMIDOS RECUBIERTOS 500 mg	F	14037	LABORATORIOS ANDRÓMACO S.A.	RESOLUCIÓN N° 1544			2013-10-15	2012-12-15	2014-05-06	6	Antibiótico	14037		2013-10-15	14037	14037	14037	Laboratorios Andromaco.	0	CLARIMAX COMPRIMIDOS RECUBIERTOS 500 MG		CLARITROMICINA	CLARIMAX COMPRIMIDOS RECUBIERTOS 500 MG	500 MG	COMPRIMIDOS RECUBIERTOS	COMPRIMIDOS	CLARITROMICINA	1999-10-28	Fabricación Nacional	LABORATORIOS ANDRÓMACO S.A.	1					No Vigente									No Vigente
1		METFORMINA	GLICENEX COMPRIMIDOS RECUBIERTOS 850 mg	F	14047	LABORATORIO BAGÓ DE CHILE S.A.	RESOLUCIÓN N° 50			#N/A	2012-06-15	2013-01-08	#N/A	Diabetes Mellitus	14047		#N/A	14047	14047	14047	#N/A	#N/A	GLICENEX COMPRIMIDOS RECUBIERTOS 850 MG		METFORMINA CLORHIDRATO	GLICENEX COMPRIMIDOS RECUBIERTOS 850 MG	850 MG	COMPRIMIDOS RECUBIERTOS	COMPRIMIDOS	METFORMINA	2004-08-09	Fabricación Nacional	LABORATORIO BAGÓ DE CHILE S.A.	1					No Vigente									No Vigente
1		TERBINAFINA	TERBINAFINA COMPRIMIDOS 250 mg	F	14052	MINTLAB CO. S.A.	RESOLUCIÓN N° 1712			2014-01-14	2012-12-15	2014-05-22	4	Antimicotico	14052		2014-01-14	14052	14052	14052	Laboratorio Mintlab Co S.A. Dirección: Nueva Andrés Bello 1940, Independencia, Santiago, Chile	0	TERBINAFINA COMPRIMIDOS 250 MG		TERBINAFINA	TERBINAFINA COMPRIMIDOS 250 MG	250 MG	COMPRIMIDOS	COMPRIMIDOS	TERBINAFINA	2004-08-18	Fabricación Nacional	MINTLAB CO. S.A.	1					No Vigente									No Vigente
1		AMOXICILINA+ÁCIDO CLAVULÁNICO	MAXIMOX 875/125 COMPRIMIDOS RECUBIERTOS	F	14065	LABORATORIO PASTEUR S.A.	RESOLUCIÓN RW N° 14693			2014-12-23	#N/A	2015-08-25	8	Antibiótico	14065		2014-12-23	14065	14065	14065	MINTLAB CO. S.A.	0	MAXIMOX 875/125 COMPRIMIDOS RECUBIERTOS		AMOXICILINA ACIDO CLAVULANICO	MAXIMOX 875/125 COMPRIMIDOS RECUBIERTOS	AMOXICILINA 875 MG (COMO TRIHIDRATO) AC. CLAVULANICO 125 MG (COMO SAL POTASICA)	COMPRIMIDOS RECUBIERTOS	COMPRIMIDOS	AMOXICILINA+CLAVULANICO	1999-04-19	Fabricación Nacional	LABORATORIO PASTEUR S.A.	1					No Vigente									No Vigente
1		TERBINAFINA	DONTER COMPRIMIDOS 250 mg	F	14094	MINTLAB CO. S.A.	RESOLUCIÓN N° 1713			2014-01-14	2012-12-15	2014-05-22	4	Antimicotico	14094		2014-01-14	14094	14094	14094	Laboratorio Mintlab Co S.A. Dirección: Nueva Andrés Bello 1940, Independencia, Santiago, Chile	0	DONTER COMPRIMIDOS 250 MG		TERBINAFINA	DONTER COMPRIMIDOS 250 MG	DONTER (R) COMP. 250 MG TERCODEL (R) COMP. 250 MG TRINOZAR (R) COMP. 250 MG	COMPRIMIDOS	COMPRIMIDOS	TERBINAFINA	2004-09-01	Fabricación Nacional	MINTLAB CO. S.A.	1					No Vigente									No Vigente
1		GABAPENTINA	GABEX COMPRIMIDOS RECUBIERTOS 600 mg	F	14163	LABORATORIOS ANDRÓMACO S.A.	RESOLUCIÓN N° 2808			2014-12-24	2012-12-15	2015-08-18	7	Antiepiléptico - Dolores neurálgicos	14163		2014-12-24	14163	14163	14163	Laboratorios Andrómaco S.A./	0	GABEX COMPRIMIDOS RECUBIERTOS 600 MG		GABAPENTINA	GABEX COMPRIMIDOS RECUBIERTOS 600 MG	600 MG	COMPRIMIDOS RECUBIERTOS	COMPRIMIDOS	GABAPENTINA	2004-09-24	Fabricación Nacional	LABORATORIOS ANDRÓMACO S.A.	1					No Vigente									No Vigente
1		LEVOCETIRIZINA	DEGRALER COMPRIMIDOS RECUBIERTOS 5 mg	F	14173	LABORATORIO BAGÓ DE CHILE S.A.	RESOLUCIÓN RW N° 11774			2014-12-29	2012-12-15	2015-07-14	6	Antialérgico	14173		2014-12-29	14173	14173	14173	Laboratorio Bagó de Chile S.A.	Chile	DEGRALER COMPRIMIDOS RECUBIERTOS 5 MG		LEVOCETIRIZINA	DEGRALER COMPRIMIDOS RECUBIERTOS 5 MG	5 MG	COMPRIMIDOS RECUBIERTOS	COMPRIMIDOS	LEVOCETIRIZINA	2004-09-24	Fabricación Nacional	LABORATORIO BAGÓ DE CHILE S.A.	1					No Vigente									No Vigente
1		LEVOFLOXACINO	QUINOBIOT COMPRIMIDOS RECUBIERTOS 750 mg	F	14228	LABORATORIOS ANDRÓMACO S.A.	RESOLUCIÓN N° 3079			2014-12-26	2012-12-15	2015-09-02	8	Antibiótico	14228		2014-12-26	14228	14228	14228	Laboratorio Andrómaco S.A. Av Quilín N°5273, Peñalolén	0	QUINOBIOT COMPRIMIDOS RECUBIERTOS 750 MG (LEVOFLOXACINO HEMIHIDRATO)		LEVOFLOXACINO	QUINOBIOT COMPRIMIDOS RECUBIERTOS 750 MG (LEVOFLOXACINO HEMIHIDRATO)	750 MG	COMPRIMIDOS RECUBIERTOS	COMPRIMIDOS	LEVOFLOXACINO	2004-10-25	Fabricación Nacional	LABORATORIOS ANDRÓMACO S.A.	1					Vigente
1		MELOXICAM	MEXAN COMPRIMIDOS 15 mg	F	14255	MINTLAB CO. S.A.	RESOLUCIÓN N° 4160			2015-07-22	2012-12-15	2015-11-03	3	Analgésico / Antiinflamatorio	14255		2015-07-22	14255	14255	14255	Mintlab Co. S.A., Nueva Andrés Bello 1940, Santiago, Chile.	0	MEXAN COMPRIMIDOS 15 MG		MELOXICAM	MEXAN COMPRIMIDOS 15 MG	15 MG	COMPRIMIDOS	COMPRIMIDOS	MELOXICAM	2004-10-25	Fabricación Nacional	MINTLAB CO. S.A.	1					No Vigente									No Vigente
1		MELOXICAM	MELOXICAM COMPRIMIDOS 15 mg	F	14256	MINTLAB CO. S.A.	RESOLUCIÓN N° 4159			2015-07-22	2012-12-15	2015-11-03	3	Analgésico / Antiinflamatorio	14256		2015-07-22	14256	14256	14256	Mintlab Co. S.A., Nueva Andrés Bello 1940, Santiago, Chile.	0	MELOXICAM COMPRIMIDOS 15 MG		MELOXICAM	MELOXICAM COMPRIMIDOS 15 MG	15 MG	COMPRIMIDOS	COMPRIMIDOS	MELOXICAM	2004-10-25	Fabricación Nacional	MINTLAB CO. S.A.	1					No Vigente									No Vigente
1		MELOXICAM	MEXAN COMPRIMIDOS 7,5 mg	F	14257	MINTLAB CO. S.A.	RESOLUCIÓN N° 4299			2015-05-29	2012-12-15	2015-11-12	5	Analgésico / Antiinflamatorio	14257		2015-05-29	14257	14257	14257	Mintlab Co. S.A, Nueva Andrés Bello # 1940, Independencia - Santiago	Chile	MEXAN COMPRIMIDOS 7,5 MG		MELOXICAM	MEXAN COMPRIMIDOS 7,5 MG	7,5 MG	COMPRIMIDOS	COMPRIMIDOS	MELOXICAM	2004-10-25	Fabricación Nacional	MINTLAB CO. S.A.	1					No Vigente									No Vigente
1		MELOXICAM	MELOXICAM COMPRIMIDOS 7,5 mg	F	14258	MINTLAB CO. S.A.	RESOLUCIÓN N° 4298			2015-05-29	2012-12-15	2015-11-12	5	Analgésico / Antiinflamatorio	14258		2015-05-29	14258	14258	14258	0	Ver informe referencia 4782/15	MELOXICAM COMPRIMIDOS 7,5 MG		MELOXICAM	MELOXICAM COMPRIMIDOS 7,5 MG	7,5 MG	COMPRIMIDOS	COMPRIMIDOS	MELOXICAM	2004-10-25	Fabricación Nacional	MINTLAB CO. S.A.	1					No Vigente									No Vigente
1		LOSARTÁN	LOSARTÁN POTÁSICO COMPRIMIDOS RECUBIERTOS 50 mg	F	14315	MINTLAB CO. S.A.	RESOLUCIÓN N° 1636			#N/A	2012-06-01	2013-05-28	#N/A	Hipertensión arterial	14315		#N/A	14315	14315	14315	#N/A	#N/A	LOSARTAN POTASICO COMPRIMIDOS RECUBIERTOS 50 MG		LOSARTAN POTASICO	LOSARTAN POTASICO COMPRIMIDOS RECUBIERTOS 50 MG	50 MG	COMPRIMIDOS RECUBIERTOS	COMPRIMIDOS	LOSARTAN	2004-11-25	Fabricación Nacional	MINTLAB CO. S.A.	1					Vigente
1		LOSARTÁN	LOPREN COMPRIMIDOS RECUBIERTOS 50 mg	F	14316	MINTLAB CO. S.A.	RESOLUCIÓN N° 1637			#N/A	2012-06-01	2013-05-28	#N/A	Hipertensión arterial	14316		#N/A	14316	14316	14316	#N/A	#N/A	LOPREN COMPRIMIDOS RECUBIERTOS 50 MG		LOSARTAN POTASICO	LOPREN COMPRIMIDOS RECUBIERTOS 50 MG	50 MG	COMPRIMIDOS RECUBIERTOS	COMPRIMIDOS	LOSARTAN	2004-11-25	Fabricación Nacional	MINTLAB CO. S.A.	1					Vigente
1		FLUOXETINA	FLUOXETINA COMPRIMIDOS 20 mg	F	14351	LABORATORIOS ANDRÓMACO S.A.	RESOLUCIÓN N° 1892			2014-02-21	2012-10-15	2014-06-04	3	Antidepresivo	14351		2014-02-21	14351	14351	14351	Laboratorio Andrómaco S.A. Av. Quilin N° 5273, Peñalolen, Santiago.	0	FLUOXETINA COMPRIMIDOS 20 MG		FLUOXETINA CLORHIDRATO	FLUOXETINA COMPRIMIDOS 20 MG	20 MG	COMPRIMIDOS	COMPRIMIDOS	FLUOXETINA	2004-12-09	Fabricación Nacional	LABORATORIOS ANDRÓMACO S.A.	1					Vigente
1		DESLORATADINA	DESLORATADINA COMPRIMIDOS RECUBIERTOS 5 mg	F	14377	MINTLAB Co. S.A.	RESOLUCIÓN N° 4975			2015-03-31	2012-12-15	2015-12-29	8	Antialérgico	14377		2015-03-31	14377	14377	14377	Mintlab Co. S.A.	0	DESLORATADINA COMPRIMIDOS RECUBIERTOS 5 MG		DESLORATADINA	DESLORATADINA COMPRIMIDOS RECUBIERTOS 5 MG	5 MG	COMPRIMIDOS RECUBIERTOS	COMPRIMIDOS	DESLORATADINA	2004-12-22	Fabricación Nacional	MINTLAB Co. S.A.	1					Vigente
1		DESLORATADINA	NEOHYSTICLAR COMPRIMIDOS RECUBIERTOS 5 mg	F	14378	MINTLAB CO. S.A.	RESOLUCIÓN N° 485			2015-03-31	2012-12-15	2016-02-09	10	Antialérgico	14378		2015-03-31	14378	14378	14378	Laboratorio Mintlab Co. S.A.	0	NEOHYSTICLAR COMPRIMIDOS RECUBIERTOS 5 MG (DESLORATADINA)		DESLORATADINA	NEOHYSTICLAR COMPRIMIDOS RECUBIERTOS 5 MG (DESLORATADINA)	5 MG	COMPRIMIDOS RECUBIERTOS	COMPRIMIDOS	DESLORATADINA	2004-12-22	Fabricación Nacional	MINTLAB CO. S.A.	1					No Vigente									No Vigente
1		CARVEDILOL	CARVEDILOL COMPRIMIDOS 25 mg	F	14404	LABORATORIO CHILE S.A.	RESOLUCIÓN RW N° 1055			2015-07-09	2012-12-15	2016-01-14	6	Hipertensión arterial - insuficiencia cardíaca	14404		2015-07-09	14404	14404	14404	0	0	CARVEDILOL COMPRIMIDOS 25 MG		CARVEDILOL	CARVEDILOL COMPRIMIDOS 25 MG	25 MG	COMPRIMIDOS	COMPRIMIDOS	CARVEDILOL	2004-12-28	Fabricación Nacional	LABORATORIO CHILE S.A.	1					No Vigente									No Vigente
1		PREDNISONA	PREDNISONA COMPRIMIDOS RECUBIERTOS 20 mg	F	14411	LABORATORIO CHILE S.A.	RESOLUCIÓN N° 3014			#N/A	2012-06-15	2012-11-16	#N/A	Corticoterapia	14411		#N/A	14411	14411	14411	#N/A	#N/A	PREDNISONA COMPRIMIDOS RECUBIERTOS 20 MG		PREDNISONA	PREDNISONA COMPRIMIDOS RECUBIERTOS 20 MG	20 MG	COMPRIMIDOS RECUBIERTOS	COMPRIMIDOS	PREDNISONA	2004-12-28	Fabricación Nacional	LABORATORIO CHILE S.A.	1					Vigente
1		AZITROMICINA	AZITROMICINA COMPRIMIDOS RECUBIERTOS 500 mg	F	14422	MINTLAB Co. S.A.	RESOLUCIÓN RW N° 3905			2015-01-09	2012-12-15	2015-10-19	9	Antibiótico	14422		2015-01-09	14422	14422	14422	Mintlab Co. S.A. Nueva Andrés Bello 1940. Santiago de Chile, Chile.	0	AZITROMICINA COMPRIMIDOS RECUBIERTOS 500 MG		AZITROMICINA	AZITROMICINA COMPRIMIDOS RECUBIERTOS 500 MG	500 MG	COMPRIMIDOS RECUBIERTOS	COMPRIMIDOS	AZITROMICINA	1999-07-14	Fabricación Nacional	MINTLAB CO. S.A.	1					Suspendido									Suspendido
1		CLARITROMICINA	CLARITROMICINA COMPRIMIDOS RECUBIERTOS 500 mg	F	14430	CHEMOPHARMA S.A.	RESOLUCIÓN N° 4297			2014-08-13	2012-12-15	2015-11-12	14	Antibiótico	14430		2014-08-13	14430	14430	14430	Instituto Sanitas, Av. Américo Vespucio #126, Quilicura, Santiago, Chile.	0	CLARITROMICINA COMPRIMIDOS RECUBIERTOS 500 MG		CLARITROMICINA	CLARITROMICINA COMPRIMIDOS RECUBIERTOS 500 MG	500 MG	COMPRIMIDOS RECUBIERTOS	COMPRIMIDOS	CLARITROMICINA	1999-04-19	Fabricación Nacional	CHEMOPHARMA S.A.	1					Suspendido									Suspendido
1		CLORFENAMINA	CLORFENAMINA MALEATO COMPRIMIDOS RECUBIERTOS 4 mg	F	14519	LABORATORIOS ANDRÓMACO S.A.	RESOLUCIÓN N° 1665			#N/A	2012-06-15	2010-06-02	#N/A	Antialérgico	14519		#N/A	14519	14519	14519	#N/A	#N/A	CLORFENAMINA MALEATO COMPRIMIDOS RECUBIERTOS 4 MG		CLORFENAMINA MALEATO	CLORFENAMINA MALEATO COMPRIMIDOS RECUBIERTOS 4 MG	4 MG	COMPRIMIDOS RECUBIERTOS	COMPRIMIDOS	CLORFENAMINA	2005-01-24	Fabricación Nacional	LABORATORIOS ANDRÓMACO S.A.	1					No Vigente									No Vigente
1		ESCITALOPRAM	CELTIUM COMPRIMIDOS RECUBIERTOS 10 mg	F	14527	LABORATORIOS SAVAL S.A.	RESOLUCIÓN N° 1642			2014-01-14	2012-12-15	2014-05-14	4	Antidepresivo	14527		2014-01-14	14527	14527	14527	Laboratorio Saval S.A.	0	CELTIUM COMPRIMIDOS RECUBIERTOS 10 MG		ESCITALOPRAM	CELTIUM COMPRIMIDOS RECUBIERTOS 10 MG	10 MG	COMPRIMIDOS RECUBIERTOS	COMPRIMIDOS	ESCITALOPRAM	2005-01-24	Fabricación Nacional	LABORATORIOS SAVAL S.A.	1					No Vigente									No Vigente
1		ATORVASTATINA	ATORVASTATINA COMPRIMIDOS RECUBIERTOS 10 mg	F	14545	MINTLAB CO. S.A.	RESOLUCIÓN N° 437			2013-10-30	2012-06-15	2014-02-07	3	Disminución del colesterol	14545		2013-10-30	14545	14545	14545	Mintlab Co S.A.	0	ATORVASTATINA COMPRIMIDOS RECUBIERTOS 10 MG		ATORVASTATINA CALCICA TRIHIDRATO	ATORVASTATINA COMPRIMIDOS RECUBIERTOS 10 MG	10 MG	COMPRIMIDOS RECUBIERTOS	COMPRIMIDOS	ATORVASTATINA	2005-01-27	Fabricación Nacional	MINTLAB CO. S.A.	1					No Vigente									No Vigente
1		ATORVASTATINA	ATORVASTATINA COMPRIMIDOS RECUBIERTOS 20 mg	F	14546	MINTLAB CO. S.A.	RESOLUCIÓN N° 0246			2013-10-24	2012-06-15	2014-01-28	3	Disminución del colesterol	14546		2013-10-24	14546	14546	14546	Laboratorio Mintlab Co. S.A.	0	ATORVASTATINA COMPRIMIDOS RECUBIERTOS 20 MG		ATORVASTATINA CALCICA TRIHIDRATO	ATORVASTATINA COMPRIMIDOS RECUBIERTOS 20 MG	20 MG	COMPRIMIDOS RECUBIERTOS	COMPRIMIDOS	ATORVASTATINA	2005-01-27	Fabricación Nacional	MINTLAB CO. S.A.	1					Vigente
1		DESLORATADINA	MAILEN COMPRIMIDOS RECUBIERTOS 5 mg	F	14575	PHARMA INVESTI DE CHILE S.A.	RESOLUCIÓN RW N° 19722			2015-04-30	2012-12-15	2015-11-05	6	Antialérgico	14575		2015-04-30	14575	14575	14575	ROEMMERS S.A. Uruguay.	0	MAILEN COMPRIMIDOS RECUBIERTOS 5 MG		DESLORATADINA	MAILEN COMPRIMIDOS RECUBIERTOS 5 MG	5 MG	COMPRIMIDOS RECUBIERTOS	COMPRIMIDOS	DESLORATADINA	2005-01-31	Importado Terminado	PHARMA INVESTI DE CHILE S.A.		1				No Vigente									No Vigente
1		METILFENIDATO	RUBIFEN SR COMPRIMIDOS RECUBIERTOS DE LIBERACIÓN PROLONGADA 20 mg	F	14593	PHARMAVITA S.A.	RESOLUCIÓN N° 4016			2013-05-31	2012-12-15	2013-12-04	6	Estimulante sistema nervioso central	14593		2013-05-31	14593	14593	14593	LABORATORIOS RUBIÓ	0	RUBIFEN SR COMPRIMIDOS RECUBIERTOS DE LIBERACION PROLONGADA 20 MG		METILFENIDATO	RUBIFEN SR COMPRIMIDOS RECUBIERTOS DE LIBERACION PROLONGADA 20 MG	20 MG	COMPRIMIDOS RECUBIERTOS DE LIBERACION PROLONGADA	COMPRIMIDOS	METILFENIDATO	2005-03-17	Importado Terminado	PHARMAVITA S.A.		1				Vigente
1		DESLORATADINA	NEOLARMAX COMPRIMIDOS RECUBIERTOS 5 mg	F	14617	LABORATORIOS ANDRÓMACO S.A.	RESOLUCIÓN N° 2060			#N/A	2012-12-15	2010-07-12	#N/A	Antialérgico	14617		#N/A	14617	14617	14617	#N/A	#N/A	NEOLARMAX COMPRIMIDOS RECUBIERTOS 5 MG		DESLORATADINA	NEOLARMAX COMPRIMIDOS RECUBIERTOS 5 MG	5 MG	COMPRIMIDOS RECUBIERTOS	COMPRIMIDOS	DESLORATADINA	2005-03-11	Fabricación Nacional	LABORATORIOS ANDRÓMACO S.A.	1					No Vigente									No Vigente
1		HIDROCLOROTIAZIDA	HIDROCLOROTIAZIDA COMPRIMIDOS 50 mg	F	14622	LABORATORIO MAVER S.A.	RESOLUCIÓN N° 2949			2015-01-07	2012-10-15	2015-08-27	7	Diurético	14622		2015-01-07	14622	14622	14622	Laboratorio Maver / Calle las Encinas 1777, Lampa, Colina, RM, Chile.	0	HIDROCLOROTIAZIDA COMPRIMIDOS 50 MG		HIDROCLOROTIAZIDA	HIDROCLOROTIAZIDA COMPRIMIDOS 50 MG	50 MG	COMPRIMIDOS	COMPRIMIDOS	HIDROCLOROTIAZIDA	2005-02-23	Fabricación Nacional	LABORATORIO MAVER S.A.	1					No Vigente									No Vigente
1		METFORMINA	METFORMINA CLORHIDRATO COMPRIMIDOS 850 mg	F	14634	LABORATORIO CHILE S.A.	RESOLUCIÓN RW N° 10513			2014-05-12	2012-06-15	2014-05-26	0	Diabetes Mellitus	14634		2014-05-12	14634	14634	14634	Laboratorio Chile S.A. ubicado en camino a Melipilla N° 9978, Maipú.	0	METFORMINA CLORHIDRATO COMPRIMIDOS 850 MG		METFORMINA CLORHIDRATO	METFORMINA CLORHIDRATO COMPRIMIDOS 850 MG	850 MG	COMPRIMIDOS	COMPRIMIDOS	METFORMINA	2005-03-21	Fabricación Nacional	LABORATORIO CHILE S.A.	1					Vigente
1		ARIPIPRAZOL	AZYMOL COMPRIMIDOS 10 mg	F	14664	LABORATORIOS RECALCINE S.A.	RESOLUCIÓN N° 4683			2015-02-12	2012-12-15	2015-12-02	9	Esquizofrenia	14664		2015-02-12	14664	14664	14664	Laboratorios Recalcine S.A. Carrascal N°5670, Quinta Normal Santiago	0	AZYMOL COMPRIMIDOS 10 MG		ARIPIPRAZOL	AZYMOL COMPRIMIDOS 10 MG	10 MG	COMPRIMIDOS	COMPRIMIDOS	ARIPIPRAZOL	2005-08-08	Fabricación Nacional	LABORATORIOS RECALCINE S.A.	1					Vigente
1		ARIPIPRAZOL	AZYMOL COMPRIMIDOS 15 mg	F	14665	LABORATORIOS RECALCINE S.A.	RESOLUCIÓN N° 239			2015-08-31	2012-12-15	2016-01-25	4	Esquizofrenia	14665		2015-08-31	14665	14665	14665	Laboratorios Recalcine S.A. ubicado en Carrascal N°5670, Quinta Normal, Santiago	Chile	AZYMOL COMPRIMIDOS 15 MG		ARIPIPRAZOL	AZYMOL COMPRIMIDOS 15 MG	15 MG	COMPRIMIDOS	COMPRIMIDOS	ARIPIPRAZOL	2005-08-08	Fabricación Nacional	LABORATORIOS RECALCINE S.A.	1					Vigente
1		CICLOBENZAPRINA	CICLOBENZAPRINA CLORHIDRATO COMPRIMIDOS RECUBIERTOS 10 mg	F	14687	LABORATORIO CHILE S.A	RESOLUCIÓN RW N° 17189			2015-05-05	2012-12-15	2015-10-01	4	Relajante muscular	14687		2015-05-05	14687	14687	14687	Laboratorio Chile S.A./ Camino a Melipilla 9978, Maipú, Santiago de Chile.	0	CICLOBENZAPRINA CLORHIDRATO COMPRIMIDOS RECUBIERTOS 10 MG		CICLOBENZAPRINA	CICLOBENZAPRINA CLORHIDRATO COMPRIMIDOS RECUBIERTOS 10 MG	10 MG	COMPRIMIDOS RECUBIERTOS	COMPRIMIDOS	CICLOBENZAPRINA	2005-03-30	Fabricación Nacional	LABORATORIO CHILE S.A.	1					No Vigente									No Vigente
1		CIPROFLOXACINO	CIPROFLOXACINO COMPRIMIDOS RECUBIERTOS 500 mg	F	14779	OPKO CHILE S.A.	RESOLUCIÓN N° 4014			#N/A	2012-06-15	2013-12-04	#N/A	Antibiótico	14779		#N/A	14779	14779	14779	#N/A	#N/A	CIPROFLOXACINO COMPRIMIDOS RECUBIERTOS 500 MG		CIPROFLOXACINO CLORHIDRATO MONOHIDRATO	CIPROFLOXACINO COMPRIMIDOS RECUBIERTOS 500 MG	500 MG	COMPRIMIDOS RECUBIERTOS	COMPRIMIDOS	CIPROFLOXACINO	2005-05-16	Importado Terminado	OPKO CHILE S.A.		1				Suspendido									Suspendido
1		VALSARTÁN	VALAPLEX COMPRIMIDOS RECUBIERTOS 80 mg	F	14803	LABORATORIO CHILE S.A	RESOLUCIÓN RW N° 17172			2015-04-28	2012-12-24	2015-10-01	5	Hipertensión arterial	14803		2015-04-28	14803	14803	14803	Laboratorio Chile S.A. /Camino a Melipilla 9978, Cerrillos.	0	VALAPLEX COMPRIMIDOS RECUBIERTOS 80 MG		VALSARTAN	VALAPLEX COMPRIMIDOS RECUBIERTOS 80 MG	80 MG	COMPRIMIDOS RECUBIERTOS	COMPRIMIDOS	VALSARTAN	2005-05-31	Fabricación Nacional	LABORATORIO CHILE S.A.	1					No Vigente									No Vigente
1		VALSARTÁN	VALAPLEX COMPRIMIDOS RECUBIERTOS 160 mg	F	14804	LABORATORIO CHILE S.A	RESOLUCIÓN RW N° 18533			2015-05-12	2012-12-24	2015-10-21	5	Hipertensión arterial	14804		2015-05-12	14804	14804	14804	Laboratorio Chile S.A./Camino a Melipilla 9978, Maipú, Santiago de Chile.	0	VALAPLEX COMPRIMIDOS RECUBIERTOS 160 MG		VALSARTAN	VALAPLEX COMPRIMIDOS RECUBIERTOS 160 MG	160 MG	COMPRIMIDOS RECUBIERTOS	COMPRIMIDOS	VALSARTAN	2005-05-31	Fabricación Nacional	LABORATORIO CHILE S.A.	1					No Vigente									No Vigente
1		LEVETIRACETAM	CEUMID COMPRIMIDOS RECUBIERTOS 500 mg	F	14832	PHARMA INVESTI DE CHILE S.A.	RESOLUCIÓN N° 2806			2014-10-30	2012-12-15	2015-08-18	9	Antiepiléptico - Estabilizador del estado de ánimo	14832		2014-10-30	14832	14832	14832	Roemmers S.A. Uruguay	0	CEUMID COMPRIMIDOS RECUBIERTOS 500 MG		LEVETIRACETAM	CEUMID COMPRIMIDOS RECUBIERTOS 500 MG	500 MG	COMPRIMIDOS RECUBIERTOS	COMPRIMIDOS	LEVETIRACETAM	2005-05-16	Importado Terminado	PHARMA INVESTI DE CHILE S.A.		1				No Vigente									No Vigente
1		LEVETIRACETAM	CEUMID COMPRIMIDOS RECUBIERTOS 1000 mg	F	14833	PHARMA INVESTI DE CHILE S.A.	RESOLUCIÓN N° 1105			2014-10-30	2012-12-15	2015-04-08	5	Antiepiléptico - Estabilizador del estado de ánimo	14833		2014-10-30	14833	14833	14833	Roemmers S.A. Uruguay	0	CEUMID COMPRIMIDOS RECUBIERTOS 1000 MG		LEVETIRACETAM	CEUMID COMPRIMIDOS RECUBIERTOS 1000 MG	1000 MG	COMPRIMIDOS RECUBIERTOS	COMPRIMIDOS	LEVETIRACETAM	2005-06-16	Importado Terminado	PHARMA INVESTI DE CHILE S.A.		1				Vigente
1		ATORVASTATINA	LINAROL COMPRIMIDOS RECUBIERTOS 20 mg	F	14846	MINTLAB CO. S.A.	RESOLUCIÓN N° 0245			#N/A	2012-06-15	2014-01-28	#N/A	Disminución del colesterol	14846		#N/A	14846	14846	14846	#N/A	#N/A	LINAROL COMPRIMIDOS RECUBIERTOS 20 MG		ATORVASTATINA CALCICA TRIHIDRATO	LINAROL COMPRIMIDOS RECUBIERTOS 20 MG	20 MG	COMPRIMIDOS RECUBIERTOS	COMPRIMIDOS	ATORVASTATINA	2005-07-11	Fabricación Nacional	MINTLAB CO. S.A.	1					Vigente
1		ATORVASTATINA	LINAROL COMPRIMIDOS RECUBIERTOS 10 mg	F	14847	MINTLAB CO. S.A.	RESOLUCIÓN N° 436			2013-10-30	2012-06-15	2014-02-07	3	Disminución del colesterol	14847		2013-10-30	14847	14847	14847	Mintlab Co. S.A.	0	LINAROL COMPRIMIDOS RECUBIERTOS 10 MG		ATORVASTATINA CALCICA TRIHIDRATO	LINAROL COMPRIMIDOS RECUBIERTOS 10 MG	10 MG	COMPRIMIDOS RECUBIERTOS	COMPRIMIDOS	ATORVASTATINA	2005-07-11	Fabricación Nacional	MINTLAB CO. S.A.	1					Vigente
1		CICLOSPORINA	EQUORAL CÁPSULAS BLANDAS 25 mg	F	14876	LABORATORIO CHILE S.A.	RESOLUCIÓN N° 273			#N/A	2012-06-15	2011-02-03	#N/A	Enfermedades autoinmune	14876		#N/A	14876	14876	14876	#N/A	#N/A	EQUORAL CAPSULAS BLANDAS 25 MG (CICLOSPORINA-A)		CICLOSPORINA	EQUORAL CAPSULAS BLANDAS 25 MG (CICLOSPORINA-A)	25 MG	CAPSULAS BLANDAS	CAPSULAS	CICLOSPORINA	2005-07-11	Importado Terminado	LABORATORIO CHILE S.A.		1				Suspendido									Suspendido
1		CICLOSPORINA	EQUORAL CÁPSULAS BLANDAS 50 mg	F	14877	LABORATORIO CHILE S.A.	RESOLUCIÓN N° 274			#N/A	2012-06-15	2011-02-03	#N/A	Enfermedades autoinmune	14877		#N/A	14877	14877	14877	#N/A	#N/A	EQUORAL CAPSULAS BLANDAS 50 MG		CICLOSPORINA	EQUORAL CAPSULAS BLANDAS 50 MG	50 MG	CAPSULAS BLANDAS	CAPSULAS	CICLOSPORINA	2005-07-11	Importado Terminado	LABORATORIO CHILE S.A.		1				Vigente
1		CICLOSPORINA	EQUORAL CÁPSULAS BLANDAS 100 mg	F	14878	LABORATORIO CHILE S.A.	RESOLUCIÓN N° 2717			#N/A	2012-06-15	2010-09-15	#N/A	Enfermedades autoinmune	14878		#N/A	14878	14878	14878	#N/A	#N/A	EQUORAL CAPSULAS BLANDAS 100 MG		CICLOSPORINA	EQUORAL CAPSULAS BLANDAS 100 MG	100 MG	CAPSULAS BLANDAS	CAPSULAS	CICLOSPORINA	2005-07-11	Importado Terminado	LABORATORIO CHILE S.A.		1				No Vigente									No Vigente
1		LEVOFLOXACINO	RECAMICINA COMPRIMIDOS RECUBIERTOS 750 mg	F	14906	LABORATORIOS LAFI LTDA.	RESOLUCIÓN RW N°811			2015-07-03	2012-12-15	2016-03-08	8	Antibiótico	14906		2015-07-03	14906	14906	14906	LABORATORIOS RECALCINE S.A. Chile.	0	RECAMICINA COMPRIMIDOS RECUBIERTOS 750 MG		LEVOFLOXACINO	RECAMICINA COMPRIMIDOS RECUBIERTOS 750 MG	750 MG	COMPRIMIDOS RECUBIERTOS	COMPRIMIDOS	LEVOFLOXACINO (HEMIHIDRATO)	2005-07-11	Fabricación Nacional	LABORATORIOS LAFI LTDA.	1					No Vigente									No Vigente
1		LEVOFLOXACINO	AUXXIL COMPRIMIDOS RECUBIERTOS 750 mg	F	14915	LABORATORIO CHILE S.A.	RESOLUCIÓN RW N° 13255			2015-01-09	2012-12-15	2015-08-04	6	Antibiótico	14915		2015-01-09	14915	14915	14915	Laboratorio Chile S.A., Camino a Melipilla N°9978- Maipú , Santiago de Chile	Chile	AUXXIL COMPRIMIDOS RECUBIERTOS 750 MG		LEVOFLOXACINO	AUXXIL COMPRIMIDOS RECUBIERTOS 750 MG	750 MG	COMPRIMIDOS RECUBIERTOS	COMPRIMIDOS	LEVOFLOXACINO	2005-07-20	Fabricación Nacional	LABORATORIO CHILE S.A.	1					No Vigente									No Vigente
1		PRAMIPEXOL	BIOPSOL COMPRIMIDOS 0,25 mg	F	15028	LABORATORIOS RECALCINE S.A.	RESOLUCIÓN N° 4494			2015-02-10	2012-12-24	2015-11-19	9	Parkinson	15028		2015-02-10	15028	15028	15028	Laboratorios Recalcine S.A.	0	BIOPSOL COMPRIMIDOS 0,25 MG		PRAMIPEXOL	BIOPSOL COMPRIMIDOS 0,25 MG	0,25 MG	COMPRIMIDOS	COMPRIMIDOS	PRAMIPEXOL	2005-08-01	Fabricación Nacional	LABORATORIOS RECALCINE S.A.	1					Vigente
1		ESCITALOPRAM	ECTIBAN COMPRIMIDOS RECUBIERTOS 20 mg	F	15039	LABORATORIO CHILE S.A.	RESOLUCIÓN RW N° 16595			2015-04-15	2012-12-15	2015-09-25	5	Antidepresivo	15039		2015-04-15	15039	15039	15039	Laboratorio Chile, Camno a Melipilla N° 9978, Maipu, Chile.	Chile	ECTIBAN COMPRIMIDOS RECUBIERTOS 20 MG		ESCITALOPRAM	ECTIBAN COMPRIMIDOS RECUBIERTOS 20 MG	20 MG	COMPRIMIDOS RECUBIERTOS	COMPRIMIDOS	ESCITALOPRAM	2005-08-05	Fabricación Nacional	LABORATORIO CHILE S.A.	1					Vigente
1		ESCITALOPRAM	ECTIBAN COMPRIMIDOS RECUBIERTOS 10 mg	F	15040	LABORATORIO CHILE S.A.	RESOLUCIÓN N° 3064			2014-03-04	2012-12-15	2014-09-03	5	Antidepresivo	15040		2014-03-04	15040	15040	15040	Laboratorio Chile, ubicado en Camino a Melipilla N° 9978, Maipú, Santiago de Chile.	0	ECTIBAN COMPRIMIDOS RECUBIERTOS 10 MG		ESCITALOPRAM	ECTIBAN COMPRIMIDOS RECUBIERTOS 10 MG	10 MG	COMPRIMIDOS RECUBIERTOS	COMPRIMIDOS	ESCITALOPRAM	2005-08-05	Fabricación Nacional	LABORATORIO CHILE S.A.	1					No Vigente									No Vigente
1		ESCITALOPRAM	NEOZENTIUS COMPRIMIDOS RECUBIERTOS 10 mg	F	15087	PHARMA INVESTI DE CHILE S.A.	RESOLUCIÓN N° 768			#N/A	2012-12-15	2014-03-03	#N/A	Antidepresivo	15087		#N/A	15087	15087	15087	#N/A	#N/A	NEOZENTIUS COMPRIMIDOS RECUBIERTOS 10 MG		ESCITALOPRAM	NEOZENTIUS COMPRIMIDOS RECUBIERTOS 10 MG	10 MG	COMPRIMIDOS RECUBIERTOS	COMPRIMIDOS	ESCITALOPRAM	2005-08-26	Importado Terminado	PHARMA INVESTI DE CHILE S.A.		1				Vigente
1		ESCITALOPRAM	NEOZENTIUS COMPRIMIDOS RECUBIERTOS 20 mg	F	15088	PHARMA INVESTI DE CHILE S.A.	RESOLUCIÓN RW N° 9842			2015-12-07	2012-12-15	2016-05-12	5	Antidepresivo	15088		2015-12-07	15088	15088	15088	H. Lundbeck A/S, Dinamarca	0	NEOZENTIUS COMPRIMIDOS RECUBIERTOS 20 MG		ESCITALOPRAM	NEOZENTIUS COMPRIMIDOS RECUBIERTOS 20 MG	20 MG	COMPRIMIDOS RECUBIERTOS	COMPRIMIDOS	ESCITALOPRAM	2005-08-26	Importado Terminado	PHARMA INVESTI DE CHILE S.A.		1				No Vigente									No Vigente
1		DESLORATADINA	DESLORATADINA COMPRIMIDOS RECUBIERTOS 5 mg	F	15112	LABORATORIO CHILE S.A.	RESOLUCIÓN RW N° 4538			2015-10-30	2012-12-15	2016-03-03	4	Antialérgico	15112		2015-10-30	15112	15112	15112	LABORATORIO CHILE S.A.	México	DESLORATADINA COMPRIMIDOS RECUBIERTOS 5 MG		DESLORATADINA	DESLORATADINA COMPRIMIDOS RECUBIERTOS 5 MG	5 MG	COMPRIMIDOS RECUBIERTOS	COMPRIMIDOS	DESLORATADINA	2005-09-02	Fabricación Nacional	LABORATORIO CHILE S.A.	1					No Vigente									No Vigente
1		DESLORATADINA	DESPEX COMPRIMIDOS RECUBIERTOS 5 mg	F	15113	LABORATORIO CHILE S.A.	RESOLUCIÓN RW N° 4539			2015-10-30	2012-12-15	2016-03-03	4	Antialérgico	15113		2015-10-30	15113	15113	15113	LABORATORIO CHILE S.A.	México	DESPEX COMPRIMIDOS RECUBIERTOS 5 MG		DESLORATADINA	DESPEX COMPRIMIDOS RECUBIERTOS 5 MG	5 MG	COMPRIMIDOS RECUBIERTOS	COMPRIMIDOS	DESLORATADINA	2005-09-02	Fabricación Nacional	LABORATORIO CHILE S.A.	1					No Vigente									No Vigente
1		DOXICICLINA	TOLEXINE GE 50 COMPRIMIDOS 50 mg	F	15119	LABORATORIOS D & M PHARMA LTDA.	RESOLUCIÓN RW N° 22701			2014-09-23	2012-06-15	2015-12-17	14	Antibiótico	15119		2014-09-23	15119	15119	15119	Ethypharm, ubicado en Z I de Saint Arnoult 28170 Chateaunef en Thymerais, Francia.	0	TOLEXINE GE 50 COMPRIMIDOS 50 MG		DOXICICLINA HICLATO MONOHIDRATO CLORHIDRATO	TOLEXINE GE 50 COMPRIMIDOS 50 MG	50 MG	COMPRIMIDOS	COMPRIMIDOS	DOXICICLINA	2005-10-07	Importado Terminado con Reacondicionamiento Local	LABORATORIOS D & M PHARMA LTDA.				1		No Vigente									No Vigente
1		DOXICICLINA	TOLEXINE GE 100 COMPRIMIDOS 100 mg	F	15120	LABORATORIOS D & M PHARMA LTDA.	RESOLUCIÓN N° 917			#N/A	2012-06-15	2013-03-19	#N/A	Antibiótico	15120		#N/A	15120	15120	15120	#N/A	#N/A	TOLEXINE GE 100 COMPRIMIDOS 100 MG		DOXICICLINA HICLATO MONOHIDRATO CLORHIDRATO	TOLEXINE GE 100 COMPRIMIDOS 100 MG	100 MG	COMPRIMIDOS	COMPRIMIDOS	DOXICICLINA	2005-10-07	Importado Terminado con Reacondicionamiento Local	LABORATORIOS D & M PHARMA LTDA.				1		Vigente
1		GEMFIBROZILO	GEMFIBROZILO COMPRIMIDOS 600 mg	F	15121	LABORATORIO PASTEUR S.A.	RESOLUCIÓN RW N° 5305			2014-07-01	2012-12-15	2015-04-02	9	Disminución del lípidos	15121		2014-07-01	15121	15121	15121	Laboratorio Pasteur S.A.	0	GEMFIBROZILO COMPRIMIDOS 600 MG		GEMFIBROZILO	GEMFIBROZILO COMPRIMIDOS 600 MG	600 MG	COMPRIMIDOS	COMPRIMIDOS	GEMFIBROZILO	2005-09-20	Fabricación Nacional	LABORATORIO PASTEUR S.A.	1					Suspendido									Suspendido
1		METFORMINA	METFORMINA CLORHIDRATO COMPRIMIDOS RECUBIERTOS 850 mg	F	15133	OPKO CHILE S.A.	RESOLUCIÓN N° 118			#N/A	2012-06-15	2013-01-15	#N/A	Diabetes Mellitus	15133		#N/A	15133	15133	15133	#N/A	#N/A	METFORMINA CLORHIDRATO COMPRIMIDOS RECUBIERTOS 850 MG		METFORMINA CLORHIDRATO	METFORMINA CLORHIDRATO COMPRIMIDOS RECUBIERTOS 850 MG	850 MG	COMPRIMIDOS RECUBIERTOS	COMPRIMIDOS	METFORMINA	2005-09-28	Importado Terminado	OPKO CHILE S.A.		1				No Vigente									No Vigente
1		ESPIRONOLACTONA	ESPIRONOLACTONA COMPRIMIDOS 25 mg	F	15162	MINTLAB Co. S.A.	RESOLUCIÓN RW N° 4032			2015-05-13	2012-10-15	2015-10-26	5	Diurético	15162		2015-05-13	15162	15162	15162	Laboratorio Mintlab Co. S.A. Resolución última formula aprobada en el registro sanitario: 8795 Fecha Resolución: 14-10-05	0	ESPIRONOLACTONA COMPRIMIDOS 25 MG		ESPIRONOLACTONA	ESPIRONOLACTONA COMPRIMIDOS 25 MG		COMPRIMIDOS	COMPRIMIDOS	ESPIRONOLACTONA	2005-10-14	Fabricación Nacional	MINTLAB CO. S.A.	1					No Vigente									No Vigente
1		ALOPURINOL	ALOPURINOL COMPRIMIDOS 100 mg	F	15164	MINTLAB Co. S.A.	RESOLUCIÓN RW N° 3904			2015-06-09	2012-12-15	2015-10-19	4	Hiperuricemia (gota)	15164		2015-06-09	15164	15164	15164	Mintlab Co. S.A., Nueva Andrés Bello Nº 1940, comuna Independencia,Santiago.	Chile	ALOPURINOL COMPRIMIDOS 100 MG		ALOPURINOL	ALOPURINOL COMPRIMIDOS 100 MG	100 MG	COMPRIMIDOS	COMPRIMIDOS	ALOPURINOL	2005-10-14	Fabricación Nacional	MINTLAB CO. S.A.	1					No Vigente									No Vigente
1		ALOPURINOL	ALOPURINOL COMPRIMIDOS 300 mg	F	15166	MINTLAB Co. S.A.	RESOLUCIÓN RW N° 3903			2015-06-09	2012-12-24	2015-10-19	4	Hiperuricemia (gota)	15166		2015-06-09	15166	15166	15166	Laboratorio Mintlab Co. S.A., Nueva Andrés Bello Nº 1940, comuna Independencia Santiago.	CHILE	ALOPURINOL COMPRIMIDOS 300 MG		ALOPURINOL	ALOPURINOL COMPRIMIDOS 300 MG	300 MG	COMPRIMIDOS	COMPRIMIDOS	ALOPURINOL	2005-10-14	Fabricación Nacional	MINTLAB Co. S.A.	1					No Vigente									No Vigente
1		ATENOLOL	ATENOLOL COMPRIMIDOS 50 mg	F	15201	LABORATORIOS ANDRÓMACO S.A.	RESOLUCIÓN N° 5892			2014-05-12	2012-10-15	2014-11-26	6	Hipertensión arterial	15201		2014-05-12	15201	15201	15201	Laboratorio Andrómaco S.A.	0	ATENOLOL COMPRIMIDOS 50 MG		ATENOLOL	ATENOLOL COMPRIMIDOS 50 MG	50 MG	COMPRIMIDOS	COMPRIMIDOS	ATENOLOL	2005-11-09	Fabricación Nacional	LABORATORIOS ANDRÓMACO S.A.	1					No Vigente									No Vigente
1		QUETIAPINA	QUETIDIN COMPRIMIDOS RECUBIERTOS 300 mg	F	15202	LABORATORIOS RECALCINE S.A.	RESOLUCIÓN RW N° 12821			2015-12-28	2012-12-24	2016-06-17	5	Trastornos mentales	15202		2015-12-28	15202	15202	15202	Laboratorios Recalcine S.A.	Chile	QUETIDIN COMPRIMIDOS RECUBIERTOS 300 MG		QUETIAPINA	QUETIDIN COMPRIMIDOS RECUBIERTOS 300 MG	300 MG	COMPRIMIDOS RECUBIERTOS	COMPRIMIDOS	QUETIAPINA	2005-11-09	Fabricación Nacional	LABORATORIOS RECALCINE S.A.	1					No Vigente									No Vigente
1		METFORMINA	METFORMINA COMPRIMIDOS RECUBIERTOS 850 mg	F	15237	LABORATORIOS ANDRÓMACO S.A.	RESOLUCIÓN N° 2103			#N/A	2012-06-15	2015-06-24	#N/A	Diabetes Mellitus	15237		#N/A	15237	15237	15237	#N/A	#N/A	METFORMINA CLORHIDRATO COMPRIMIDOS RECUBIERTOS 850 MG		METFORMINA CLORHIDRATO	METFORMINA CLORHIDRATO COMPRIMIDOS RECUBIERTOS 850 MG	850 MG	COMPRIMIDOS RECUBIERTOS	COMPRIMIDOS	METFORMINA	2005-11-30	Fabricación Nacional	LABORATORIOS ANDRÓMACO S.A.	1					No Vigente									No Vigente
1		PARACETAMOL	HEADOL COMPRIMIDOS 500 mg	F	15246	LABORATORIOS MDK S.A.	RESOLUCIÓN RW N° 2316			2014-10-10	2012-12-15	2015-02-09	3	Analgésico / Antipirético	15246		2014-10-10	15246	15246	15246	Laboratorios Prater S.A. Av. Pedro Aguirre Cerda N°4655, Santiago	0	HEADOL COMPRIMIDOS 500 MG		PARACETAMOL	HEADOL COMPRIMIDOS 500 MG	500 MG	COMPRIMIDOS	COMPRIMIDOS	PARACETAMOL	2005-11-23	Fabricación Nacional	LABORATORIOS MDK S.A.	1					No Vigente									No Vigente
1		LEVOFLOXACINO	LEVOFLOXACINO COMPRIMIDOS RECUBIERTOS 500 mg	F	15283	LABORATORIO CHILE S.A.	RESOLUCIÓN RW N° 12842			2015-01-09	2012-12-15	2015-07-29	6	Antibiótico	15283		2015-01-09	15283	15283	15283	Laboratorio Chile S.A., Camino a Melipilla N°9978- Maipú , Santiago de Chile	Chile	LEVOFLOXACINO COMPRIMIDOS RECUBIERTOS 500 MG		LEVOFLOXACINO	LEVOFLOXACINO COMPRIMIDOS RECUBIERTOS 500 MG	500 MG	COMPRIMIDOS RECUBIERTOS	COMPRIMIDOS	LEVOFLOXACINO	2005-11-28	Fabricación Nacional	LABORATORIO CHILE S.A.	1					No Vigente									No Vigente
1		KETOPROFENO	KEPRODOL CÁPSULAS 50 mg	F	15298	LABORATORIOS ANDRÓMACO S.A.	RESOLUCIÓN N° 3074			2013-06-05	2012-06-15	2013-09-11	3	Analgésico / Antiinflamatorio	15298		2013-06-05	15298	15298	15298	Laboratorios Andrómaco S.A. Av. Quilín #5273, Peñalolén, Chile.	0	KEPRODOL CAPSULAS 50 MG		KETOPROFENO	KEPRODOL CAPSULAS 50 MG	50 MG	CAPSULAS	CAPSULAS	KETOPROFENO	2005-11-30	Fabricación Nacional	LABORATORIOS ANDRÓMACO S.A.	1					Vigente
1		MICOFENOLATO	SUPRIMUN COMPRIMIDOS RECUBIERTOS 500 mg	F	15308	ETEX FARMACÉUTICA LTDA.	RESOLUCIÓN N° 419			#N/A	2012-06-01	2011-03-04	#N/A	Enfermedades autoinmune	15308		#N/A	15308	15308	15308	#N/A	#N/A	SUPRIMUN COMPRIMIDOS RECUBIERTOS 500 MG		MICOFENOLATO MOFETILO	SUPRIMUN COMPRIMIDOS RECUBIERTOS 500 MG	500 MG	COMPRIMIDOS RECUBIERTOS	COMPRIMIDOS	MICOFENOLATO MOFETILO	2005-12-14	Importado Terminado con Reacondicionamiento Local	ETEX FARMACÉUTICA LTDA.				1		No Vigente									No Vigente
1		MICOFENOLATO	SUPRIMUN CÁPSULAS 250 mg	F	15309	ETEX FARMACÉUTICA LTDA.	RESOLUCIÓN N° 1042			#N/A	2012-06-01	2012-04-18	#N/A	Enfermedades autoinmune	15309		#N/A	15309	15309	15309	#N/A	#N/A	SUPRIMUN CAPSULAS 250 MG		MICOFENOLATO MOFETILO	SUPRIMUN CAPSULAS 250 MG	250 MG	CAPSULAS	CAPSULAS	MICOFENOLATO MOFETILO	2005-12-15	Importado Terminado con Reacondicionamiento Local	ETEX FARMACÉUTICA LTDA.				1		No Vigente									No Vigente
1		ESCITALOPRAM	REPOSIL COMPRIMIDOS RECUBIERTOS 10 mg	F	15314	MEDIPHARM LTDA.	RESOLUCIÓN N° 2709			2014-02-07	2012-12-15	2014-08-07	6	Antidepresivo	15314		2014-02-07	15314	15314	15314	Euromed Chile S.A. (Ex. Farmindustria S.A.) Camino a Melipilla N° 7073, Cerrillos, Santiago, Chile.	0	REPOSIL COMPRIMIDOS RECUBIERTOS 10 MG		ESCITALOPRAM	REPOSIL COMPRIMIDOS RECUBIERTOS 10 MG	10 MG	COMPRIMIDOS RECUBIERTOS	COMPRIMIDOS	ESCITALOPRAM	2005-12-12	Fabricación Nacional	MEDIPHARM LTDA.	1					No Vigente									No Vigente
1		PREGABALINA	PREGOBIN CÁPSULAS 75 mg	F	15321	LABORATORIOS RECALCINE S.A.	RESOLUCIÓN RW N° 3566			2015-02-12	2012-12-15	2015-09-29	7	Antiepiléptico - Dolores neurálgicos	15321		2015-02-12	15321	15321	15321	Laboratorios Recalcines S.A. Av. Carrascal N°5670, Quinta Normal. Santiago de Chile.	Chile	PREGOBIN CAPSULAS 75 MG		PREGABALINA	PREGOBIN CAPSULAS 75 MG	75 MG	CAPSULAS	CAPSULAS	PREGABALINA	2005-12-12	Fabricación Nacional	LABORATORIOS RECALCINE S.A.	1					Vigente
1		PREGABALINA	PREGOBIN CÁPSULAS 150 mg	F	15322	LABORATORIOS RECALCINE S.A.	RESOLUCIÓN N° 4685			2015-02-12	2012-12-15	2015-12-02	9	Antiepiléptico - Dolores neurálgicos	15322		2015-02-12	15322	15322	15322	0	Chile	PREGOBIN CAPSULAS 150 MG		PREGABALINA	PREGOBIN CAPSULAS 150 MG	150 MG	CAPSULAS	CAPSULAS	PREGABALINA	2005-12-12	Fabricación Nacional	LABORATORIOS RECALCINE S.A.	1					No Vigente									No Vigente
1		TERBINAFINA	TERBINAFINA COMPRIMIDOS 250 mg	F	15330	LABORATORIO CHILE S.A.	RESOLUCIÓN RW N° 4988			2014-11-05	2012-12-15	2015-03-27	4	Antimicotico	15330		2014-11-05	15330	15330	15330	Laboratorio Chile	0	TERBINAFINA COMPRIMIDOS 250 MG		TERBINAFINA	TERBINAFINA COMPRIMIDOS 250 MG	250 MG	COMPRIMIDOS	COMPRIMIDOS	TERBINAFINA	2005-12-26	Fabricación Nacional	LABORATORIO CHILE S.A.	1					Vigente
1		TELMISARTÁN	CORDIAX 80 COMPRIMIDOS 80 mg	F	15360	LABORATORIOS RECALCINE S.A.	RESOLUCIÓN RW N°20885			2016-05-06	2012-12-24	2016-10-06	5	Hipertensión arterial	15360		2016-05-06	15360	15360	15360	Laboratorios Recalcine S.A.	India	CORDIAX 80 COMPRIMIDOS 80 MG		TELMISARTAN	CORDIAX 80 COMPRIMIDOS 80 MG	80 MG	COMPRIMIDOS	COMPRIMIDOS	TELMISARTAN	2005-12-30	Fabricación Nacional	LABORATORIOS RECALCINE S.A.	1					No Vigente									No Vigente
1		CICLOBENZAPRINA	TENSODOX COMPRIMIDOS RECUBIERTOS 5 mg	F	15381	LABORATORIOS RECALCINE S.A.	RESOLUCIÓN RW N° 4028			2014-12-24	2012-12-15	2015-10-26	10	Relajante muscular	15381		2014-12-24	15381	15381	15381	Laboratorio Recalcine S.A.	Chile	TENSODOX COMPRIMIDOS RECUBIERTOS 5 MG		CICLOBENZAPRINA	TENSODOX COMPRIMIDOS RECUBIERTOS 5 MG	5 MG	COMPRIMIDOS RECUBIERTOS	COMPRIMIDOS	CICLOBENZAPRINA	2006-01-16	Fabricación Nacional	LABORATORIOS LAFI LTDA.	1					Suspendido									Suspendido
1		METFORMINA	GLICENEX COMPRIMIDOS RECUBIERTOS 500 mg	F	15406	LABORATORIO BAGÓ DE CHILE S.A.	RESOLUCIÓN N° 48			#N/A	2012-06-15	2013-01-07	#N/A	Diabetes Mellitus	15406		#N/A	15406	15406	15406	#N/A	#N/A	GLICENEX COMPRIMIDOS RECUBIERTOS 500 MG		METFORMINA CLORHIDRATO	GLICENEX COMPRIMIDOS RECUBIERTOS 500 MG	500 MG	COMPRIMIDOS RECUBIERTOS	COMPRIMIDOS	METFORMINA	2006-02-01	Fabricación Nacional	LABORATORIO BAGÓ DE CHILE S.A.	1					No Vigente									No Vigente
1		CEFUROXIMA	CEREVAX COMPRIMIDOS RECUBIERTOS 500 mg	F	15430	LABORATORIOS RECALCINE S.A.	RESOLUCIÓN N° 4156			2014-12-17	2012-12-15	2015-11-03	10	Antibiótico	15430		2014-12-17	15430	15430	15430	Farmindustria S.A., Lima Perú	0	CEREVAX COMPRIMIDOS RECUBIERTOS 500 MG		CEFUROXIMA	CEREVAX COMPRIMIDOS RECUBIERTOS 500 MG	500 MG	COMPRIMIDOS RECUBIERTOS	COMPRIMIDOS	CEFUROXIMA	2006-03-17	Importado Terminado	LABORATORIOS RECALCINE S.A.	1					Vigente
1		DESLORATADINA	D-HISTAPLUS	F	15444	LABORATORIO PASTEUR S.A.	RESOLUCIÓN RW N° 18471			2014-04-30	2012-12-15	2014-09-04	4	Antialérgico	15444		2014-04-30	15444	15444	15444	LABORATORIO PASTEUR S.A.	0	D-HISTAPLUS		DESLORATADINA	D-HISTAPLUS	5 MG	COMPRIMIDOS RECUBIERTOS	COMPRIMIDOS	DESLORATADINA	2006-03-24	Fabricación Nacional	LABORATORIO PASTEUR S.A.	1					Vigente
1		MOXIFLOXACINO		F	15478	LABORATORIO SAVAL S.A.	RESOLUCIÓN RW N°13953			2015-10-30	2012-12-15	2016-07-05	8	Antibiótico	15478		2015-10-30	15478	15478	15478	Av. Presidente Eduardo Frei Montalva 4600	Chile	MOXAVAL COMPRIMIDOS RECUBIERTOS 400 MG (MOXIFLOXACINO)		MOXIFLOXACINO	MOXAVAL COMPRIMIDOS RECUBIERTOS 400 MG (MOXIFLOXACINO)	400 MG	COMPRIMIDOS RECUBIERTOS	COMPRIMIDOS	MOXIFLOXACINO (CLORHIDRATO)	2006-03-31	Fabricación Nacional	LABORATORIOS SAVAL S.A.	1					No Vigente									No Vigente
1		CLOPIDOGREL	CLENTEL COMPRIMIDOS RECUBIERTOS 75 mg	F	15481	PHARMA INVESTI DE CHILE S.A.	RESOLUCIÓN RW N° 22598			2015-07-02	2012-12-15	2015-12-16	5	Antiagregante plaquetario	15481		2015-07-02	15481	15481	15481	Roemmers S.A. Camino Maldonado 5634, Montevideo, Uruguay	0	CLENTEL COMPRIMIDOS RECUBIERTOS 75 MG		CLOPIDOGREL	CLENTEL COMPRIMIDOS RECUBIERTOS 75 MG	75 MG	COMPRIMIDOS RECUBIERTOS	COMPRIMIDOS	CLOPIDOGREL	2006-03-30	Importado Terminado	PHARMA INVESTI DE CHILE S.A.		1				Vigente
1		ISOTRETINOÍNA	ISDIBEN 10 CÁPSULAS BLANDAS 10 mg	F	15491	ISDIN CHILE LTDA.	RESOLUCIÓN RW N° 8552			2014-10-01	#N/A	2015-05-29	7	Acné	15491		2014-10-01	15491	15491	15491	CATALENT FRANCE BEINEIM SA	0	ISDIBEN 10 CAPSULAS BLANDAS 10 MG		ISOTRETINOINA	ISDIBEN 10 CAPSULAS BLANDAS 10 MG	10 MG	CAPSULAS BLANDAS	CAPSULAS	ISOTRETINOINA	2006-04-11	Importado Terminado con Reacondicionamiento Local	ISDIN CHILE LTDA.				1		Vigente
1		ISOTRETINOÍNA	ISDIBEN 20 CÁPSULAS BLANDAS 20 mg	F	15492	ISDIN CHILE LTDA.	RESOLUCIÓN RW N° 11983			2014-01-15	#N/A	2014-06-11	4	Acné	15492		2014-01-15	15492	15492	15492	RP Schere for Merck Genereics Formula aprobada 11/04/06 por Res. 2957	0	ISDIBEN 20 CAPSULAS BLANDAS 20 MG		ISOTRETINOINA	ISDIBEN 20 CAPSULAS BLANDAS 20 MG	20 MG	CAPSULAS BLANDAS	CAPSULAS	ISOTRETINOINA	2006-04-11	Importado Terminado	ISDIN CHILE LTDA.		1				Vigente
1		LOSARTÁN	LOSARTÁN POTÁSICO COMPRIMIDOS RECUBIERTOS 50 mg	F	15499	SYNTHON CHILE LTDA.	RESOLUCIÓN RW N° 14911			2014-03-24	2012-06-01	2014-07-21	3	Hipertensión arterial	15499		2014-03-24	15499	15499	15499	Zim Laboratories Ltd. Plots N°B-21, 22 M.I.D.C. area, Kalmeshwar, Nagpur, India Se presenta certificado de cumplimiento de buenas prácticas de manufactura otorgado por Office of the Commissioner Food & Drug Administration, Maharashtra, India con fecha 23/05/2013, válido por 2 años.	0	LOSARTAN POTASICO COMPRIMIDOS RECUBIERTOS 50 MG		LOSARTAN POTASICO	LOSARTAN POTASICO COMPRIMIDOS RECUBIERTOS 50 MG	50 MG	COMPRIMIDOS RECUBIERTOS	COMPRIMIDOS	LOSARTAN	2006-04-17	Importado A Granel	SYNTHON CHILE LTDA.			1			No Vigente									No Vigente
1		CLORFENAMINA	HISTAFED COMPRIMIDOS 4 mg	F	15502	LABORATORIOS MDK S.A.	RESOLUCIÓN N° 2952			#N/A	2012-06-15	2010-10-15	#N/A	Antialérgico	15502		#N/A	15502	15502	15502	#N/A	#N/A	HISTAFED COMPRIMIDOS 4 MG		CLORFENAMINA MALEATO	HISTAFED COMPRIMIDOS 4 MG	4 MG	COMPRIMIDOS	COMPRIMIDOS	CLORFENAMINA	2006-05-05	Fabricación Nacional	LABORATORIOS MDK S.A.	1					No Vigente									No Vigente
1		ESCITALOPRAM	CELTIUM COMPRIMIDOS RECUBIERTOS 20 mg.	F	15513	LABORATORIOS SAVAL S.A.	RESOLUCIÓN N° 1641			2014-01-14	2012-12-15	2014-05-14	4	Antidepresivo	15513		2014-01-14	15513	15513	15513	Laboratorios Saval S.A. / Avenida Presidente Eduardo Frei Montalva 4600.	0	CELTIUM COMPRIMIDOS RECUBIERTOS 20 MG.		ESCITALOPRAM	CELTIUM COMPRIMIDOS RECUBIERTOS 20 MG.	20 MG	COMPRIMIDOS RECUBIERTOS	COMPRIMIDOS	ESCITALOPRAM	2006-08-29	Fabricación Nacional	LABORATORIOS SAVAL S.A.	1					No Vigente									No Vigente
1		CLONAZEPAM	CLONAZEPAM COMPRIMIDOS 0.5 mg	F	15579	INTERPHARMA S.A.	RESOLUCIÓN N° 1963			2013-04-29	2012-06-15	2013-06-19	1	Ansiedad	15579		2013-04-29	15579	15579	15579	INSTITUTO BIOQUÍMICO BETA S.A.	0	CLONAZEPAM COMPRIMIDOS 0.5 MG		CLONAZEPAM	CLONAZEPAM COMPRIMIDOS 0.5 MG	0,5 MG	COMPRIMIDOS	COMPRIMIDOS	CLONAZEPAM	2006-06-23	Fabricación Nacional	INTERPHARMA S.A.	1					No Vigente									No Vigente
1		CLONAZEPAM	CLONAZEPAM COMPRIMIDOS 2 mg	F	15580	INTERPHARMA S.A.	RESOLUCIÓN N° 1964			2013-04-29	2012-06-15	2013-06-19	1	Ansiedad	15580		2013-04-29	15580	15580	15580	INSTITUTO BIOQUÍMICO BETA S.A.	0	CLONAZEPAM COMPRIMIDOS 2 MG		CLONAZEPAM	CLONAZEPAM COMPRIMIDOS 2 MG	2 MG	COMPRIMIDOS	COMPRIMIDOS	CLONAZEPAM	2006-06-23	Fabricación Nacional	INTERPHARMA S.A.	1					No Vigente									No Vigente
1		FINASTERIDA	FOLIPIL COMPRIMIDOS RECUBIERTOS 1 mg	F	15588	PHARMA INVESTI DE CHILE S.A.	RESOLUCIÓN RW N° 25058			2016-05-31	2012-12-15	2016-12-13	6	Calvicie Androgénica	15588		2016-05-31	15588	15588	15588	ITF-Labomed Farmacéutica Ltda.	Chile	FOLIPIL COMPRIMIDOS RECUBIERTOS 1 MG		FINASTERIDA	FOLIPIL COMPRIMIDOS RECUBIERTOS 1 MG	1 MG	COMPRIMIDOS RECUBIERTOS	COMPRIMIDOS	FINASTERIDA	2006-06-23	Fabricación Nacional	PHARMA INVESTI DE CHILE S.A.	1					Vigente
1		DONEPEZILO	DOPABEN COMPRIMIDOS RECUBIERTOS 10 mg	F	15607	LABORATORIO CHILE S.A.	RESOLUCIÓN RW N° 19449			2015-04-01	2012-12-24	2015-11-03	7	Alzheimer	15607		2015-04-01	15607	15607	15607	IVAX Argentina S.A., Argentina	0	DOPABEN COMPRIMIDOS RECUBIERTOS 10 MG		DONEPECILO	DOPABEN COMPRIMIDOS RECUBIERTOS 10 MG	10 MG	COMPRIMIDOS RECUBIERTOS	COMPRIMIDOS	DONEPECILO	2006-06-30	Importado Terminado	LABORATORIO CHILE S.A.		1				Vigente
1		ÁCIDO IBANDRÓNICO	RECAXIN COMPRIMIDOS RECUBIERTOS 150 mg	F	15642	LABORATORIOS RECALCINE S.A.	RESOLUCIÓN N° 1308			2014-06-12	2012-12-24	2016-03-31	21	Osteoporosis	15642		2014-06-12	15642	15642	15642	0	0	RECAXIN COMPRIMIDOS RECUBIERTOS 150 MG		IBANDRONICO ACIDO	RECAXIN COMPRIMIDOS RECUBIERTOS 150 MG	150 MG	COMPRIMIDOS RECUBIERTOS	COMPRIMIDOS	ACIDO IBANDRONICO	2006-07-28	Fabricación Nacional	LABORATORIOS RECALCINE S.A.	1					Vigente
1		CETIRIZINA	SIXACINA COMPRIMIDOS RECUBIERTOS 10 mg	F	15667	SYNTHON CHILE LTDA.	RESOLUCIÓN RW N° 17192			#N/A	2012-12-15	2014-08-18	#N/A	Antialérgico	15667		#N/A	15667	15667	15667	#N/A	#N/A	SIXACINA COMPRIMIDOS RECUBIERTOS 10 MG		CETIRIZINA	SIXACINA COMPRIMIDOS RECUBIERTOS 10 MG	10 MG	COMPRIMIDOS RECUBIERTOS	COMPRIMIDOS	CETIRIZINA	2006-08-23	Fabricación Nacional	SYNTHON CHILE LTDA.	1					Vigente
1		VALSARTÁN	VARTALAN COMPRIMIDOS RECUBIERTOS 320 mg	F	15682	LABORATORIOS LAFI LTDA.	RESOLUCIÓN RW N°20890			2016-05-06	2012-12-24	2016-10-06	5	Hipertensión arterial	15682		2016-05-06	15682	15682	15682	Laboratorios Recalcine S.A. Chile	India	VARTALAN COMPRIMIDOS RECUBIERTOS 320 MG.		VALSARTAN	VARTALAN COMPRIMIDOS RECUBIERTOS 320 MG.	320 MG	COMPRIMIDOS RECUBIERTOS	COMPRIMIDOS	VALSARTAN	2006-12-11	Fabricación Nacional	LABORATORIOS LAFI LTDA.	1					Suspendido									Suspendido
1		PREGABALINA	NEURUM CÁPSULAS 75 mg	F	15732	LABORATORIOS SAVAL S.A.	RESOLUCIÓN N° 1275			2014-10-02	2012-12-15	2015-04-21	6	Antiepiléptico - Dolores neurálgicos	15732		2014-10-02	15732	15732	15732	Laboratorios Saval S.A.	0	NEURUM CAPSULAS 75 MG		PREGABALINA	NEURUM CAPSULAS 75 MG	75 MG	CAPSULAS	CAPSULAS	PREGABALINA	2006-11-28	Fabricación Nacional	LABORATORIOS SAVAL S.A.	1					Vigente
1		PREGABALINA	NEURUM CÁPSULAS 150 mg	F	15733	LABORATORIOS SAVAL S.A.	RESOLUCIÓN N° 1274			2014-08-01	2012-12-15	2015-04-21	8	Antiepiléptico - Dolores neurálgicos	15733		2014-08-01	15733	15733	15733	Laboratorios Saval S.A.	0	NEURUM CAPSULAS 150 MG		PREGABALINA	NEURUM CAPSULAS 150 MG	150 MG	CAPSULAS	CAPSULAS	PREGABALINA	2006-11-28	Fabricación Nacional	LABORATORIOS SAVAL S.A.	1					Vigente
1		PREDNISONA	PREDNISONA COMPRIMIDOS 20 mg	F	15757	LABORATORIOS ANDRÓMACO S.A.	RESOLUCIÓN N° 3013			#N/A	2012-06-15	2012-11-16	#N/A	Corticoterapia	15757		#N/A	15757	15757	15757	#N/A	#N/A	PREDNISONA COMPRIMIDOS 20 MG		PREDNISONA	PREDNISONA COMPRIMIDOS 20 MG		COMPRIMIDOS	COMPRIMIDOS	PREDNISONA	2006-10-20	Fabricación Nacional	LABORATORIOS ANDRÓMACO S.A.	1					No Vigente									No Vigente
1		ESCITALOPRAM	ESCITALOPRAM COMPRIMIDOS RECUBIERTOS 10 mg	F	15778	PHARMA INVESTI DE CHILE S.A.	RESOLUCIÓN RW N°13787			2016-04-01	2012-12-15	2016-07-04	3	Antidepresivo	15778		2016-04-01	15778	15778	15778	ITF-Labomed Farmacéutica Ltda.	Chile	ESCITALOPRAM COMPRIMIDOS RECUBIERTOS 10 MG		ESCITALOPRAM	ESCITALOPRAM COMPRIMIDOS RECUBIERTOS 10 MG	10 MG	COMPRIMIDOS RECUBIERTOS	COMPRIMIDOS	ESCITALOPRAM OXALATO	2006-11-10	Fabricación Nacional	PHARMA INVESTI DE CHILE S.A.	1					Vigente
1		CICLOSPORINA	SIGMASPORIN MICRORAL CÁPSULAS BLANDAS 25 mg	F	15787	LIBRA CHILE S.A.	RESOLUCIÓN N° 1961			2013-03-19	2012-06-15	2013-06-19	3	Enfermedades autoinmune	15787		2013-03-19	15787	15787	15787	Germed Farmacéutica Ltda. Rodovia SP 101 Km 08 – Parque Odimar – CEP 13186-481, Hortolandia Sao Paulo, Brasil	0	SIGMASPORIN MICRORAL CAPSULAS BLANDAS 25 MG		CICLOSPORINA	SIGMASPORIN MICRORAL CAPSULAS BLANDAS 25 MG		CAPSULAS BLANDAS	CAPSULAS	CICLOSPORINA	2006-11-16	Importado Terminado	LIBRA CHILE S.A.		1				No Vigente									No Vigente
1		CICLOSPORINA	SIGMASPORIN MICRORAL CÁPSULAS BLANDAS 50 mg	F	15788	LIBRA CHILE S.A.	RESOLUCIÓN N° 1962			2013-03-19	2012-06-15	2013-06-19	3	Enfermedades autoinmune	15788		2013-03-19	15788	15788	15788	Germed Farmacéutica Ltda. Rodovia SP 101 Km 08 – Parque Odimar – CEP 13186-481, Hortolandia Sao Paulo, Brasil	0	SIGMASPORIN MICRORAL CAPSULAS BLANDAS 50 MG		CICLOSPORINA	SIGMASPORIN MICRORAL CAPSULAS BLANDAS 50 MG	50 MG	CAPSULAS BLANDAS	CAPSULAS	CICLOSPORINA	2006-11-16	Importado Terminado	LIBRA CHILE S.A.		1				Vigente
1		CICLOSPORINA	SIGMASPORIN MICRORAL CÁPSULAS BLANDAS 100 mg	F	15789	LIBRA CHILE S.A.	RESOLUCIÓN N° 3355			#N/A	2012-06-15	2012-12-17	#N/A	Enfermedades autoinmune	15789		#N/A	15789	15789	15789	#N/A	#N/A	SIGMASPORIN MICRORAL CAPSULAS BLANDAS 100 MG		CICLOSPORINA	SIGMASPORIN MICRORAL CAPSULAS BLANDAS 100 MG	100 MG	CAPSULAS BLANDAS	CAPSULAS	CICLOSPORINA	2006-11-16	Importado Terminado	LIBRA CHILE S.A.		1				Vigente
1		ESCITALOPRAM	NEOPRESOL COMPRIMIDOS RECUBIERTOS 10 mg	F	15836	LABORATORIO BAGÓ DE CHILE S.A.	RESOLUCIÓN N° 4204			#N/A	2012-12-15	2009-08-20	#N/A	Antidepresivo	15836		#N/A	15836	15836	15836	#N/A	#N/A	NEOPRESOL COMPRIMIDOS RECUBIERTOS 10 MG		ESCITALOPRAM	NEOPRESOL COMPRIMIDOS RECUBIERTOS 10 MG	10 MG	COMPRIMIDOS RECUBIERTOS	COMPRIMIDOS	ESCITALOPRAM	2006-12-18	Fabricación Nacional	LABORATORIO BAGÓ DE CHILE S.A.	1					Vigente
1		QUETIAPINA	QUETIAZIC COMPRIMIDOS RECUBIERTOS 25 mg	F	15838	TECNOFARMA S.A.	RESOLUCIÓN N° 4976			2014-12-26	2012-12-24	2015-12-29	12	Trastornos mentales	15838		2014-12-26	15838	15838	15838	Monteverde S.A., Argentina	0	QUETIAZIC COMPRIMIDOS RECUBIERTOS 25 MG		QUETIAPINA	QUETIAZIC COMPRIMIDOS RECUBIERTOS 25 MG	25 MG	COMPRIMIDOS RECUBIERTOS	COMPRIMIDOS	QUETIAPINA	2006-12-07	Importado Terminado	TECNOFARMA S.A.		1				Vigente
1		IMATINIB	ZEITE COMPRIMIDOS RECUBIERTOS 400 mg	F	15844	LABORATORIOS RECALCINE S.A.	RESOLUCIÓN 2342/14			2013-10-29	2012-06-15	2014-07-09	8	Leucemia	15844		2013-10-29	15844	15844	15844	Laboratorios Recalcine S.A. Chile.	0	ZEITE COMPRIMIDOS RECUBIERTOS 400 MG		IMATINIB MESILATO	ZEITE COMPRIMIDOS RECUBIERTOS 400 MG	400 MG	COMPRIMIDOS RECUBIERTOS	COMPRIMIDOS	IMATINIB	2006-12-29	Fabricación Nacional	LABORATORIOS RECALCINE S.A.	1					Vigente
1		PREDNISONA	PREDNISONA COMPRIMIDOS 5 mg	F	15925	LABORATORIO PASTEUR S.A.	RESOLUCIÓN N° 2074			2014-01-29	2012-06-15	2014-06-19	4	Corticoterapia	15925		2014-01-29	15925	15925	15925	Laboratorio Pasteur S.A.	0	PREDNISONA COMPRIMIDOS 5 MG		PREDNISONA	PREDNISONA COMPRIMIDOS 5 MG		COMPRIMIDOS	COMPRIMIDOS	PREDNISONA	2007-02-09	Fabricación Nacional	LABORATORIO PASTEUR S.A.	1					Vigente
1		METFORMINA	OXEMET COMPRIMIDOS RECUBIERTOS 850 mg	F	15990	GLAXOSMITHKLINE CHILE FARMACÉUTICA LTDA.	RESOLUCIÓN N° 2265			#N/A	2012-06-15	2012-08-27	#N/A	Diabetes Mellitus	15990		#N/A	15990	15990	15990	#N/A	#N/A	OXEMET COMPRIMIDOS RECUBIERTOS 850 MG		METFORMINA CLORHIDRATO	OXEMET COMPRIMIDOS RECUBIERTOS 850 MG	850 MG	COMPRIMIDOS RECUBIERTOS	COMPRIMIDOS	METFORMINA	2007-04-05	Importado Semiterminado	GLAXOSMITHKLINE CHILE FARMACÉUTICA LTDA.					1	Vigente
1		METFORMINA	OXEMET COMPRIMIDOS RECUBIERTOS 1000 mg	F	15991	GLAXOSMITHKLINE CHILE FARMACÉUTICA LTDA.	RESOLUCIÓN N° 4098			2014-06-26	2012-06-15	2014-09-12	2	Diabetes Mellitus	15991		2014-06-26	15991	15991	15991	Salutas Pharma GmbH Otto Von Guericke Alle 1, Barleben, Alemania Presenta certificado de producto farmacéutico emitido por la agencia regulatoria alemana, con fecha 23/12/2011, en el cual se autoriza como fabricante al indicado.	Germany	OXEMET COMPRIMIDOS RECUBIERTOS 1000 MG		METFORMINA CLORHIDRATO	OXEMET COMPRIMIDOS RECUBIERTOS 1000 MG	1000 MG	COMPRIMIDOS RECUBIERTOS	COMPRIMIDOS	METFORMINA	2007-04-05	Importado Semiterminado	GLAXOSMITHKLINE CHILE FARMACÉUTICA LTDA.					1	Vigente
1		METFORMINA	OXEMET COMPRIMIDOS RECUBIERTOS 500 mg	F	15992	GLAXOSMITHKLINE CHILE FARMACÉUTICA LTDA.	RESOLUCIÓN N° 2264			#N/A	2012-06-15	2012-08-27	#N/A	Diabetes Mellitus	15992		#N/A	15992	15992	15992	#N/A	#N/A	OXEMET COMPRIMIDOS RECUBIERTOS 500 MG		METFORMINA CLORHIDRATO	OXEMET COMPRIMIDOS RECUBIERTOS 500 MG	500 MG	COMPRIMIDOS RECUBIERTOS	COMPRIMIDOS	METFORMINA	2007-04-05	Importado Semiterminado	GLAXOSMITHKLINE CHILE FARMACÉUTICA LTDA.					1	Vigente
1		ÁCIDO IBANDRÓNICO	IDENA COMPRIMIDOS RECUBIERTOS 150 mg	F	15993	TECNOFARMA S.A.	RESOLUCIÓN N° 576			2014-12-26	2012-12-24	2016-02-15	13	Osteoporosis	15993		2014-12-26	15993	15993	15993	Monte Verde S.A., Raffo, Argentina	0	IDENA COMPRIMIDOS RECUBIERTOS 150 MG (ACIDO IBANDRONICO)		IBANDRONICO ACIDO	IDENA COMPRIMIDOS RECUBIERTOS 150 MG (ACIDO IBANDRONICO)	150 MG	COMPRIMIDOS RECUBIERTOS	COMPRIMIDOS	ACIDO IBANDRONICO	2007-03-26	Importado Terminado	TECNOFARMA S.A.		1				No Vigente									No Vigente
1		KETOPROFENO	KETOPROFENO CÁPSULAS 50 mg	F	16049	LABORATORIO CHILE S.A.	RESOLUCIÓN N° 1550			2013-05-16	2012-06-15	2014-05-06	11	Analgésico / Antiinflamatorio	16049		2013-05-16	16049	16049	16049	Laboratorio Chile S.A. Camino a Melipilla 9978. Santiago de Chile, Chile.	0	KETOPROFENO CAPSULAS 50 MG		KETOPROFENO	KETOPROFENO CAPSULAS 50 MG	50 MG	CAPSULAS	CAPSULAS	KETOPROFENO	2007-05-16	Fabricación Nacional	LABORATORIO CHILE S.A.	1					No Vigente									No Vigente
1		NEVIRAPINA	NEVIRAPINA COMPRIMIDOS 200 mg	F	16088	LABORATORIOS ANDRÓMACO S.A.	CERTIFICADO N° 1202			#N/A	2012-06-01	2011-10-05	#N/A	Antiviral	16088		#N/A	16088	16088	16088	#N/A	#N/A	NEVIRAPINA COMPRIMIDOS 200 MG		NEVIRAPINA	NEVIRAPINA COMPRIMIDOS 200 MG	200 MG	COMPRIMIDOS	COMPRIMIDOS	NEVIRAPINA	2007-06-06	Importado Terminado con Reacondicionamiento Local	LABORATORIOS ANDRÓMACO S.A.				1		No Vigente									No Vigente
1		LOSARTÁN	SIMPERTEN COMPRIMIDOS RECUBIERTOS 100 mg	F	16092	LABORATORIO CHILE S.A.	RESOLUCIÓN N° 2314			#N/A	2012-06-01	2013-07-19	#N/A	Hipertensión arterial	16092		#N/A	16092	16092	16092	#N/A	#N/A	SIMPERTEN COMPRIMIDOS RECUBIERTOS 100 MG		LOSARTAN POTASICO	SIMPERTEN COMPRIMIDOS RECUBIERTOS 100 MG	100 MG	COMPRIMIDOS RECUBIERTOS	COMPRIMIDOS	LOSARTAN	2007-05-16	Fabricación Nacional	LABORATORIO CHILE S.A.	1					Suspendido									Suspendido
1		ACENOCUMAROL	ACEBRON COMPRIMIDOS 4 mg	F	16094	LABORATORIOS RECALCINE S.A.	RESOLUCIÓN N° 3009			#N/A	2012-06-01	2013-09-05		Anticoagulante	16094		#N/A	16094	16094	16094	#N/A	#N/A	ACEBRON COMPRIMIDOS 4 MG		ACENOCUMAROL	ACEBRON COMPRIMIDOS 4 MG	4 MG	COMPRIMIDOS	COMPRIMIDOS	ACENOCUMAROL	2007-05-16	Fabricación Nacional	LABORATORIOS RECALCINE S.A.	1					Suspendido									Suspendido
1		PARACETAMOL	TAPSIN PURO SIN CAFEÍNA COMPRIMIDOS 500 mg	F	16129	LABORATORIO MAVER S.A.	RESOLUCIÓN N° 1864			2013-12-16	2012-12-15	2014-06-02	5	Analgésico / Antipirético	16129		2013-12-16	16129	16129	16129	Laboratorio Maver S.A.	0	TAPSIN PURO SIN CAFEINA COMPRIMIDOS 500 MG		PARACETAMOL	TAPSIN PURO SIN CAFEINA COMPRIMIDOS 500 MG	500 MG	COMPRIMIDOS	COMPRIMIDOS	PARACETAMOL	2007-05-31	Fabricación Nacional	LABORATORIO MAVER S.A.	1					Vigente
1		PREGABALINA	PREGALEX COMPRIMIDOS 75 mg.	F	16183	LABORATORIOS ANDRÓMACO S.A.	RESOLUCIÓN N° 1273			#N/A	2012-12-24	2012-05-23	#N/A	Antiepiléptico - Dolores neurálgicos	16183		#N/A	16183	16183	16183	#N/A	#N/A	PREGALEX COMPRIMIDOS 75 MG.		PREGABALINA	PREGALEX COMPRIMIDOS 75 MG.	75 MG	COMPRIMIDOS	COMPRIMIDOS	PREGABALINA	2007-07-10	Fabricación Nacional	LABORATORIOS ANDRÓMACO S.A.	1					Vigente
1		PREGABALINA	PREGALEX COMPRIMIDOS 150 mg	F	16184	LABORATORIOS ANDRÓMACO S.A.	RESOLUCIÓN N° 1272			#N/A	2012-12-24	2012-05-23	#N/A	Antiepiléptico - Dolores neurálgicos	16184		#N/A	16184	16184	16184	#N/A	#N/A	PREGALEX COMPRIMIDOS 150 MG		PREGABALINA	PREGALEX COMPRIMIDOS 150 MG	150MG	COMPRIMIDOS	COMPRIMIDOS	PREGABALINA	2007-07-05	Fabricación Nacional	LABORATORIOS ANDRÓMACO S.A.	1					No Vigente									No Vigente
1		IMATINIB	ZEITE COMPRIMIDOS RECUBIERTOS 100 mg	F	16197	LABORATORIOS RECALCINE S.A.	RESOLUCIÓN N° 4163			2015-02-11	2012-06-15	2015-11-03	8	Leucemia	16197		2015-02-11	16197	16197	16197	LABORATORIOS RECALCINE S.A.	Chile	ZEITE COMPRIMIDOS RECUBIERTOS 100 MG		IMATINIB MESILATO	ZEITE COMPRIMIDOS RECUBIERTOS 100 MG	100 MG	COMPRIMIDOS RECUBIERTOS	COMPRIMIDOS	IMATINIB	2007-07-27	Fabricación Nacional	LABORATORIOS RECALCINE S.A.	1					Suspendido									Suspendido
1		CLOPIDOGREL	EUROGREL COMPRIMIDOS RECUBIERTOS 75 mg	F	16297	LABORATORIOS SAVAL S.A.	RESOLUCIÓN N° 1683			2015-12-23	2012-12-15	2016-04-25	4	Antiagregante plaquetario	16297		2015-12-23	16297	16297	16297	LABORATORIOS SAVAL S.A.	India	EUROGREL COMPRIMIDOS RECUBIERTOS 75 MG		CLOPIDOGREL	EUROGREL COMPRIMIDOS RECUBIERTOS 75 MG	75 MG	COMPRIMIDOS RECUBIERTOS	COMPRIMIDOS	CLOPIDOGREL	2007-09-03	Fabricación Nacional	EUROLAB LTDA.	1					Vigente
1		NARATRIPTAN	MIGTAL COMPRIMIDOS RECUBIERTOS 2-5 mg	F	16299	LABORATORIOS SAVAL S.A.	RESOLUCIÓN RW N° 13659			2016-02-04	2012-12-15	2016-06-30	4	Antijaquecoso	16299		2016-02-04	16299	16299	16299	Laboratorios Saval S.A Av. Presidente Eduardo Frei Montalva 4600	Chile	MIGTAL COMPRIMIDOS RECUBIERTOS 2,5 MG		NARATRIPTAN	MIGTAL COMPRIMIDOS RECUBIERTOS 2,5 MG	2,5 MG	COMPRIMIDOS RECUBIERTOS	COMPRIMIDOS	NARATRIPTAN	2007-09-03	Fabricación Nacional	LABORATORIOS SAVAL S.A.	1					Vigente
1		TACROLIMÚS	T- INMUN CÁPSULAS 0,5 mg	F	16320	LABORATORIOS RECALCINE S.A.	RESOLUCIÓN RW N° 2352			2015-12-18	2012-06-01	2016-06-03	5	Enfermedades autoinmune	16320		2015-12-18	16320	16320	16320	LABORATORIOS RECALCINE S.A.	Chile	T- INMUN CAPSULAS 0,5 MG		TACROLIMUS	T- INMUN CAPSULAS 0,5 MG	0,5 MG	CAPSULAS	CAPSULAS	TACROLIMUS	2007-09-28	Fabricación Nacional	LABORATORIOS RECALCINE S.A.	1					Suspendido									Suspendido
1		OLANZAPINA	OLANZYL COMPRIMIDOS RECUBIERTOS 10 mg	F	16439	AXON PHARMA SPA.	RESOLUCIÓN N° 243			#N/A	2012-12-15	2011-01-28	#N/A	Esquizofrenia	16439		#N/A	16439	16439	16439	#N/A	#N/A	OLANZYL COMPRIMIDOS RECUBIERTOS 10 MG		OLANZAPINA	OLANZYL COMPRIMIDOS RECUBIERTOS 10 MG	10 MG	COMPRIMIDOS RECUBIERTOS	COMPRIMIDOS	OLANZAPINA	2007-10-26	Importado Semiterminado	AXON PHARMA S.p.A.					1	No Vigente									No Vigente
1		OLANZAPINA	OLANZYL COMPRIMIDOS RECUBIERTOS 5 mg	F	16440	AXON PHARMA SPA.	RESOLUCIÓN N° 1193			#N/A	2012-12-15	2011-07-01	#N/A	Esquizofrenia	16440		#N/A	16440	16440	16440	#N/A	#N/A	OLANZYL COMPRIMIDOS RECUBIERTOS 5 MG		OLANZAPINA	OLANZYL COMPRIMIDOS RECUBIERTOS 5 MG	5 MG	COMPRIMIDOS RECUBIERTOS	COMPRIMIDOS	OLANZAPINA	2007-10-26	Importado Semiterminado	AXON PHARMA S.p.A.					1	No Vigente									No Vigente
1		DESLORATADINA	NEO-ALLEDRYL COMPRIMIDOS RECUBIERTOS 5 mg	F	16473	LABORATORIOS PRATER S.A.	RESOLUCIÓN N° 3248			2013-08-20	2012-12-15	2013-09-26	1	Antialérgico	16473		2013-08-20	16473	16473	16473	Laboratorios Prater S.A./ Avda. Pedro Aguirre Cerda N°4655, Cerrillos, Santiago, Chile	0	NEO-ALLEDRYL COMPRIMIDOS RECUBIERTOS 5 MG		DESLORATADINA	NEO-ALLEDRYL COMPRIMIDOS RECUBIERTOS 5 MG	5 MG	COMPRIMIDOS RECUBIERTOS	COMPRIMIDOS	DESLORATADINA	2007-11-07	Fabricación Nacional	LABORATORIOS PRATER S.A.	1					Suspendido									Suspendido
1		DESLORATADINA	DESLORATADINA COMPRIMIDOS RECUBIERTOS 5 mg	F	16474	LABORATORIOS PRATER S.A.	RESOLUCIÓN RW N°14436			2015-12-30	2012-12-15	2016-07-12	6	Antialérgico	16474		2015-12-30	16474	16474	16474	LABORATORIOS PRATER S.A., ubicado en Av. Padro Aguirre Cerda #4655 Cerrillos, Santiago de Chile.	0	DESLORATADINA COMPRIMIDOS RECUBIERTOS 5 MG		DESLORATADINA	DESLORATADINA COMPRIMIDOS RECUBIERTOS 5 MG	5 MG	COMPRIMIDOS RECUBIERTOS	COMPRIMIDOS	DESLORATADINA	2007-11-06	Fabricación Nacional	LABORATORIOS PRATER S.A.	1					Suspendido									Suspendido
1		VALSARTÁN	VALAPLEX COMPRIMIDOS RECUBIERTOS 320 mg	F	16543	LABORATORIO CHILE S.A.	RESOLUCIÓN RW N° 25337			2016-05-20	2012-12-24	2016-12-16	6	Hipertensión arterial	16543		2016-05-20	16543	16543	16543	LABORATORIO CHILE S.A.	Argentina	VALAPLEX COMPRIMIDOS RECUBIERTOS 320 MG		VALSARTAN	VALAPLEX COMPRIMIDOS RECUBIERTOS 320 MG	320 MG	COMPRIMIDOS RECUBIERTOS	COMPRIMIDOS	VALSARTAN MONOHIDRATO	2007-11-30	Fabricación Nacional	LABORATORIO CHILE S.A.	1					No Vigente									No Vigente
1		IBUPROFENO	IBUCON COMPRIMIDOS RECUBIERTOS 400 mg	F	16738	LABORATORIOS EUROMED CHILE S.A.	RESOLUCIÓN RW N° 20371			2014-03-21	2012-10-15	2014-10-03	6	Analgésico / Antiinflamatorio	16738		2014-03-21	16738	16738	16738	Laboratorios Euromed Chile S.A. Camino A Melipilla # 7073	0	IBUCON COMPRIMIDOS RECUBIERTOS 400 MG		IBUPROFENO	IBUCON COMPRIMIDOS RECUBIERTOS 400 MG	400 MG	COMPRIMIDOS RECUBIERTOS	COMPRIMIDOS	IBUPROFENO	2008-03-13	Fabricación Nacional	EUROFARMA CHILE S.A.	1					Suspendido									Suspendido
1		PAROXETINA	PAROXETINA COMPRIMIDOS RECUBIERTOS 20 mg	F	16751	MINTLAB CO. S.A.	RESOLUCIÓN N° 6274			2014-05-05	2012-12-15	2014-12-31	7	Antidepresivo	16751		2014-05-05	16751	16751	16751	Mintlab Co. S.A. / Dirección: Nueva Andrés Bello N°1940, Independencia.	0	PAROXETINA COMPRIMIDOS RECUBIERTOS 20 MG		PAROXETINA	PAROXETINA COMPRIMIDOS RECUBIERTOS 20 MG	20 MG	COMPRIMIDOS RECUBIERTOS	COMPRIMIDOS	PAROXETINA	2008-03-20	Fabricación Nacional	MINTLAB CO. S.A.	1					Suspendido									Suspendido
1		PAROXETINA	SUPTRAN COMPRIMIDOS RECUBIERTOS 20 mg	F	16752	MINTLAB CO. S.A.	RESOLUCIÓN N° 6275			2014-05-05	2012-12-15	2014-12-31	7	Antidepresivo	16752		2014-05-05	16752	16752	16752	Mintlab Co. S.A. / Dirección: Nueva Andrés Bello N°1940, Independencia.	0	SUPTRAN COMPRIMIDOS RECUBIERTOS 20 MG		PAROXETINA	SUPTRAN COMPRIMIDOS RECUBIERTOS 20 MG	20 MG	COMPRIMIDOS RECUBIERTOS	COMPRIMIDOS	PAROXETINA	2008-03-20	Fabricación Nacional	MINTLAB CO. S.A.	1					Suspendido									Suspendido
1		LORATADINA	LORATADINA COMPRIMIDOS 10 mg	F	16767	OPKO CHILE S.A.	RESOLUCIÓN N° 1700			2014-07-29	2012-12-15	2015-05-25	9	Antialérgico	16767		2014-07-29	16767	16767	16767	Cadila Pharmaceutical Ltd. India	0	LORATADINA COMPRIMIDOS 10 MG		LORATADINA	LORATADINA COMPRIMIDOS 10 MG	10 MG	COMPRIMIDOS	COMPRIMIDOS	LORATADINA	2008-03-28	Importado Terminado	OPKO CHILE S.A.		1				Suspendido									Suspendido
1		MONTELUKAST	LUKANEX COMPRIMIDOS RECUBIERTOS 10 mg	F	16852	LABORATORIOS SAVAL S.A.	RESOLUCIÓN N° 676			2015-10-20	2012-12-15	2016-02-23	4	Antialérgico - Antiasmático	16852		2015-10-20	16852	16852	16852	Laboratorios Saval S.A. ubicado en av. Presidente Eduardo Frei Montalva N°4600, Renca.	India	LUKANEX COMPRIMIDOS RECUBIERTOS 10 MG		MONTELUKAST	LUKANEX COMPRIMIDOS RECUBIERTOS 10 MG	10 MG	COMPRIMIDOS RECUBIERTOS	COMPRIMIDOS	MONTELUKAST	2008-05-29	Fabricación Nacional	LABORATORIOS SAVAL S.A.	1					Suspendido									Suspendido
1		VALSARTÁN	VALAX COMPRIMIDOS RECUBIERTOS 160 mg (VALSARTÁN)	F	16868	LABORATORIOS SAVAL S.A.	RESOLUCIÓN RW N°1501/17			#N/A	2012-12-24	2017-01-23	#N/A	Hipertensión arterial	16868		#N/A	16868	16868	16868	#N/A	#N/A	VALAX COMPRIMIDOS RECUBIERTOS 160 MG		VALSARTAN	VALAX COMPRIMIDOS RECUBIERTOS 160 MG	160 MG	COMPRIMIDOS RECUBIERTOS	COMPRIMIDOS	VALSARTAN	2008-06-17	Fabricación Nacional	LABORATORIOS SAVAL S.A.	1					No Vigente									No Vigente
1		ÁCIDO IBANDRÓNICO	IBANOX COMPRIMIDOS RECUBIERTOS 150 mg	F	16880	LABORATORIO PASTEUR S.A.	RESOLUCIÓN RW N° 23198			2015-09-15	2012-12-24	2015-12-23	3	Osteoporosis	16880		2015-09-15	16880	16880	16880	LABORATORIO PASTEUR S.A.	India	IBANOX COMPRIMIDOS RECUBIERTOS 150 MG		IBANDRONICO ACIDO	IBANOX COMPRIMIDOS RECUBIERTOS 150 MG	150 MG	COMPRIMIDOS RECUBIERTOS	COMPRIMIDOS	ACIDO IBANDRONICO	2008-06-27	Fabricación Nacional	LABORATORIO PASTEUR S.A.	1					No Vigente									No Vigente
1		PREGABALINA	PREFAXIL CÁPSULAS 75 mg (PREGABALINA)	F	16886	PHARMA INVESTI DE CHILE S.A.	RESOLUCIÓN RW N° 3677			2015-03-30	2012-12-15	2016-02-18	10	Antiepiléptico - Dolores neurálgicos	16886		2015-03-30	16886	16886	16886	Roemmers S.A., Ubicado en Camino Maldonado 5634, Montevideo, Uruguay	Chile	PREFAXIL CAPSULAS 75 MG		PREGABALINA	PREFAXIL CAPSULAS 75 MG	75 MG	CAPSULAS	CAPSULAS	PREGABALINA	2008-06-30	Importado Terminado con Reacondicionamiento Local	PHARMA INVESTI DE CHILE S.A.				1		No Vigente									No Vigente
1		PREGABALINA	PREFAXIL CÁPSULAS 150 mg (PREGABALINA)	F	16887	PHARMA INVESTI DE CHILE S.A	RESOLUCIÓN RW N° 3675			2015-03-31	2012-12-15	2016-02-18	10	Antiepiléptico - Dolores neurálgicos	16887		2015-03-31	16887	16887	16887	Roemmers S.A., Ubicado en Camino Maldonado 5634, Montevideo, Uruguay	Chile	PREFAXIL CAPSULAS 150 MG		PREGABALINA	PREFAXIL CAPSULAS 150 MG	150 MG	CAPSULAS	CAPSULAS	PREGABALINA	2008-06-30	Importado Terminado con Reacondicionamiento Local	PHARMA INVESTI DE CHILE S.A.				1		No Vigente									No Vigente
1		IBUPROFENO	BEDIATIL 400 COMPRIMIDOS RECUBIERTOS 400 mg (IBUPROFENO)	F	16898	LABORATORIO PASTEUR S.A.	RESOLUCIÓN RW N° 2920			2014-08-18	2012-10-15	2015-02-20	6	Analgésico / Antiinflamatorio	16898		2014-08-18	16898	16898	16898	LABORATORIO PASTEUR S.A.	0	BEDIATIL 400 COMPRIMIDOS RECUBIERTOS 400 MG (IBUPROFENO)		IBUPROFENO	BEDIATIL 400 COMPRIMIDOS RECUBIERTOS 400 MG (IBUPROFENO)	400 MG	COMPRIMIDOS RECUBIERTOS	COMPRIMIDOS	IBUPROFENO	2008-07-09	Fabricación Nacional	LABORATORIO PASTEUR S.A.	1					No Vigente									No Vigente
1		METFORMINA	GLAUPAX 850 COMPRIMIDOS RECUBIERTOS 850 mg	F	16925	LABORATORIO PASTEUR S.A.	RESOLUCIÓN N° 3132			#N/A	2012-06-15	2013-09-11	#N/A	Diabetes Mellitus	16925		#N/A	16925	16925	16925	#N/A	#N/A	GLAUPAX 850 COMPRIMIDOS RECUBIERTOS 850 MG		METFORMINA CLORHIDRATO	GLAUPAX 850 COMPRIMIDOS RECUBIERTOS 850 MG	850 MG	COMPRIMIDOS RECUBIERTOS	COMPRIMIDOS	METFORMINA	2008-08-01	Fabricación Nacional	LABORATORIO PASTEUR S.A.						No Vigente									No Vigente
1		METFORMINA	GLAUPAX 500 COMPRIMIDOS RECUBIERTOS 500 mg	F	16926	LABORATORIO PASTEUR S.A.	RESOLUCIÓN N° 3126			#N/A	2012-06-15	2013-09-11	#N/A	Diabetes Mellitus	16926		#N/A	16926	16926	16926	#N/A	#N/A	GLAUPAX 500 COMPRIMIDOS RECUBIERTOS 500 MG		METFORMINA CLORHIDRATO	GLAUPAX 500 COMPRIMIDOS RECUBIERTOS 500 MG	500 MG	COMPRIMIDOS RECUBIERTOS	COMPRIMIDOS	METFORMINA	2008-08-01	Fabricación Nacional	LABORATORIO PASTEUR S.A.	1					Vigente
1		LEVOCETIRIZINA	ZIVAL COMPRIMIDOS RECUBIERTOS 5 mg	F	16944	LABORATORIOS SAVAL S.A.	RESOLUCIÓN RW N° 4031			2014-12-16	2012-12-15	2015-10-26	10	Antialérgico	16944		2014-12-16	16944	16944	16944	Laboratorios Saval S.A. / Av. Presidente Eduardo Frei Montalva 4600	0	ZIVAL COMPRIMIDOS RECUBIERTOS 5 MG		LEVOCETIRIZINA	ZIVAL COMPRIMIDOS RECUBIERTOS 5 MG	5 MG	COMPRIMIDOS RECUBIERTOS	COMPRIMIDOS	LEVOCETIRIZINA	2008-08-07	Fabricación Nacional	LABORATORIOS SAVAL S.A.	1					Vigente
1		QUETIAPINA	GOFYL COMPRIMIDOS RECUBIERTOS 200 mg	F	16948	AXON PHARMA SPA.	RESOLUCIÓN N° 1438			#N/A	2012-12-24	2010-05-19	#N/A	Trastornos mentales	16948		#N/A	16948	16948	16948	#N/A	#N/A	GOFYL COMPRIMIDOS RECUBIERTOS 200 MG		QUETIAPINA	GOFYL COMPRIMIDOS RECUBIERTOS 200 MG	200 MG	COMPRIMIDOS RECUBIERTOS	COMPRIMIDOS	QUETIAPINA	2008-07-25	Importado Terminado con Reacondicionamiento Local	AXON PHARMA S.p.A.				1		Vigente
1		QUETIAPINA	GOFYL COMPRIMIDOS RECUBIERTOS 100 mg	F	16949	AXON PHARMA SPA.	RESOLUCIÓN N° 1439			#N/A	2012-12-24	2010-05-19	#N/A	Trastornos mentales	16949		#N/A	16949	16949	16949	#N/A	#N/A	GOFYL COMPRIMIDOS RECUBIERTOS 100 MG		QUETIAPINA	GOFYL COMPRIMIDOS RECUBIERTOS 100 MG	100 MG	COMPRIMIDOS RECUBIERTOS	COMPRIMIDOS	QUETIAPINA	2008-07-25	Importado Terminado con Reacondicionamiento Local	AXON PHARMA S.p.A.				1		Suspendido									Suspendido
1		QUETIAPINA	GOFYL COMPRIMIDOS RECUBIERTOS 25 mg	F	16950	AXON PHARMA S.p.A.	RESOLUCIÓN N° 794			#N/A	2012-12-24	2010-03-30	#N/A	Trastornos mentales	16950		#N/A	16950	16950	16950	#N/A	#N/A	GOFYL COMPRIMIDOS RECUBIERTOS 25 MG		QUETIAPINA	GOFYL COMPRIMIDOS RECUBIERTOS 25 MG	25 MG	COMPRIMIDOS RECUBIERTOS	COMPRIMIDOS	QUETIAPINA	2008-07-25	Importado Terminado con Reacondicionamiento Local	AXON PHARMA S.p.A.				1		Suspendido									Suspendido
1		IBUPROFENO	IBUCON COMPRIMIDOS RECUBIERTOS 600 mg	F	16989	LABORATORIOS EUROMED CHILE S.A.	RESOLUCIÓN RW N° 7245			2014-08-14	2012-10-15	2015-05-05	8	Analgésico / Antiinflamatorio	16989		2014-08-14	16989	16989	16989	Laboratorios Euromed Chile S.A. Dirección camino a Melipilla N°7073, Cerrillos	0	IBUCON COMPRIMIDOS RECUBIERTOS 600 MG		IBUPROFENO	IBUCON COMPRIMIDOS RECUBIERTOS 600 MG	600 MG	COMPRIMIDOS RECUBIERTOS	COMPRIMIDOS	IBUPROFENO	2008-08-08	Fabricación Nacional	EUROFARMA CHILE S.A.	1					Suspendido									Suspendido
1		NEBIVOLOL	ANFIBOL COMPRIMIDOS 5 mg	F	17006	LABORATORIOS RECALCINE S.A.	RESOLUCIÓN N° 4164			2015-02-09	2012-12-15	2015-11-03	8	Hipertensión arterial	17006		2015-02-09	17006	17006	17006	Laboratorio Recalcine S.A.	0	ANFIBOL COMPRIMIDOS 5 MG		NEBIVOLOL	ANFIBOL COMPRIMIDOS 5 MG	5 MG	COMPRIMIDOS	COMPRIMIDOS	NEBIVOLOL	2008-08-22	Fabricación Nacional	LABORATORIOS RECALCINE S.A.	1					Suspendido									Suspendido
1		SILDENAFIL	VIGOREX COMPRIMIDOS RECUBIERTOS 100 mg	F	17061	LABORATORIOS EUROMED CHILE S.A.	RESOLUCIÓN RW N° 25647			2016-01-12	2012-12-15	2016-12-22	11	Disfunción Eréctil	17061		2016-01-12	17061	17061	17061	Eurofarma Chile S.A.	Chile	VIGOREX COMPRIMIDOS RECUBIERTOS 100 MG		SILDENAFIL	VIGOREX COMPRIMIDOS RECUBIERTOS 100 MG	100 MG	COMPRIMIDOS RECUBIERTOS	COMPRIMIDOS	SILDENAFIL (CITRATO)	2008-09-24	Fabricación Nacional	EUROFARMA CHILE S.A.	1					Vigente
1		DOMPERIDONA	DOMPERIDONA COMPRIMIDOS 10 mg	F	17090	OPKO CHILE S.A.	RESOLUCIÓN RW N° 3029			2014-10-02	2012-12-15	2015-02-23	4	Antiemético	17090		2014-10-02	17090	17090	17090	Cadila Pharmaceuticals Limited, India	0	DOMPERIDONA COMPRIMIDOS 10 MG		DOMPERIDONA	DOMPERIDONA COMPRIMIDOS 10 MG	10 MG	COMPRIMIDOS	COMPRIMIDOS	DOMPERIDONA	2008-09-12	Importado Terminado	OPKO CHILE S.A.		1				Vigente
1		IMATINIB	MATINAC COMPRIMIDOS RECUBIERTOS 400 mg	F	17092	PHARMA INVESTI DE CHILE S.A.	RESOLUCIÓN N° 6038			2014-03-27	2012-06-15	2014-12-09	8	Leucemia	17092		2014-03-27	17092	17092	17092	LABORATORIO CLAUSEN S.A./ URUGUAY	0	MATINAC COMPRIMIDOS RECUBIERTOS 400 MG		IMATINIB MESILATO	MATINAC COMPRIMIDOS RECUBIERTOS 400 MG	400 MG	COMPRIMIDOS RECUBIERTOS	COMPRIMIDOS	IMATINIB	2008-09-25	Importado Terminado	PHARMA INVESTI DE CHILE S.A.		1				Suspendido									Suspendido
1		METFORMINA	GLICENEX SR COMPRIMIDOS DE LIBERACIÓN PROLONGADA 750 mg	F	17224	LABORATORIO BAGÓ DE CHILE S.A.	RESOLUCIÓN RW N° 5657			2015-12-23	2012-06-15	2016-03-18	2	Diabetes Mellitus	17224		2015-12-23	17224	17224	17224	Laboratorio Bagó de Chile S.A. ubicado en Av. Vicuña Mackenna N°1835, Santiago	India	GLICENEX SR COMPRIMIDOS DE LIBERACION PROLONGADA 750 MG		METFORMINA CLORHIDRATO	GLICENEX SR COMPRIMIDOS DE LIBERACION PROLONGADA 750 MG	750 MG	COMPRIMIDOS LIBERACION PROLONGADA	COMPRIMIDOS	METFORMINA	2008-12-30	Fabricación Nacional	LABORATORIO BAGÓ DE CHILE S.A.	1					Vigente
1		CITALOPRAM	CITALOPRAM COMPRIMIDOS 20 mg	F	17253	MINTLAB CO. S.A.	RESOLUCIÓN N° 1418			2013-11-19	2012-12-15	2014-04-23	5	Antidepresivo	17253		2013-11-19	17253	17253	17253	Mintlab Co S.A. / Nueva Andrés Bello # 1940, Independencia-Santiago	0	CITALOPRAM COMPRIMIDOS 20 MG		CITALOPRAM	CITALOPRAM COMPRIMIDOS 20 MG	20 MG	COMPRIMIDOS	COMPRIMIDOS	CITALOPRAM	2008-12-05	Fabricación Nacional	MINTLAB CO. S.A.	1					No Vigente									No Vigente
1		METFORMINA	METFORMINA CLORHIDRATO COMPRIMIDOS RECUBIERTOS 850 mg	F	17314	LABORATORIOS EUROMED CHILE S.A.	RESOLUCIÓN N° 103			#N/A	2012-06-15	2013-01-11	#N/A	Diabetes Mellitus	17314		#N/A	17314	17314	17314	#N/A	#N/A	METFORMINA CLORHIDRATO COMPRIMIDOS RECUBIERTOS 850 MG		METFORMINA CLORHIDRATO	METFORMINA CLORHIDRATO COMPRIMIDOS RECUBIERTOS 850 MG	850 MG	COMPRIMIDOS	COMPRIMIDOS	METFORMINA	2008-12-30	Importado Terminado	EUROFARMA CHILE S.A.		1				Vigente
1		LEVOTIROXINA	T4 - BAGÓ COMPRIMIDOS 75 mcg	F	17329	LABORATORIO BAGÓ DE CHILE S.A.	RESOLUCIÓN N° 3231			2013-06-19	2012-06-15	2013-09-25	3	Hipotiroidismo	17329		2013-06-19	17329	17329	17329	Química Montpellier S.A. Buenos Aires, Argentina	0	T4 - BAGO COMPRIMIDOS 75 MCG		LEVOTIROXINA SODICA	T4 - BAGO COMPRIMIDOS 75 MCG	75 MCG	COMPRIMIDOS	COMPRIMIDOS	LEVOTIROXINA	2008-12-30	Importado Terminado con Reacondicionamiento Local	LABORATORIO BAGÓ DE CHILE S.A.				1		No Vigente									No Vigente
1		HIDROXICLOROQUINA	HIDROXICLOROQUINA SULFATO COMPRIMIDOS RECUBIERTOS 200 mg	F	17335	PHARMAMERICA LTDA.	RESOLUCIÓN RW N° 3786			2014-12-26	2012-12-15	2015-10-08	9	Artritis y Lupus	17335		2014-12-26	17335	17335	17335	Wallace Pharmaceuticals Pvt. Ltd. Nirancal road, Curti, Ponda Goa, India	0	HIDROXICLOROQUINA SULFATO COMPRIMIDOS RECUBIERTOS 200 MG		HIDROXICLOROQUINA	HIDROXICLOROQUINA SULFATO COMPRIMIDOS RECUBIERTOS 200 MG	200 MG	COMPRIMIDOS RECUBIERTOS	COMPRIMIDOS	HIDROXICLOROQUINA	2009-01-20	Importado Terminado	PHARMAMERICA LTDA.		1				Suspendido									Suspendido
1		NARATRIPTAN	BAGOMIGRAL COMPRIMIDOS RECUBIERTOS 2,5 mg	F	17375	LABORATORIO BAGÓ DE CHILE S.A.	RESOLUCIÓN RW N° 11775			2014-12-29	2012-12-15	2015-07-14	6	Antijaquecoso	17375		2014-12-29	17375	17375	17375	Laboratorio Bagó de Chile S.A. Av. Vicuña Mackenna N°1835, Santiago	Chile	BAGOMIGRAL COMPRIMIDOS RECUBIERTOS 2,5 MG		NARATRIPTAN	BAGOMIGRAL COMPRIMIDOS RECUBIERTOS 2,5 MG	2,5 MG	COMPRIMIDOS RECUBIERTOS	COMPRIMIDOS	NARATRIPTAN	2009-02-12	Fabricación Nacional	LABORATORIO BAGÓ DE CHILE S.A.	1					Vigente
1		CIPROFLOXACINO	CIRIAX 500 COMPRIMIDOS RECUBIERTOS 500 mg	F	17398	PHARMA INVESTI DE CHILE S.A.	RESOLUCIÓN N° 2737			2014-01-02	2012-06-15	2014-08-11	7	Antibiótico	17398		2014-01-02	17398	17398	17398	Roemmers S.A. camino Maldonado #5634, Montevideo, Uruguay	0	CIRIAX 500 COMPRIMIDOS RECUBIERTOS 500 MG		CIPROFLOXACINO CLORHIDRATO MONOHIDRATO	CIRIAX 500 COMPRIMIDOS RECUBIERTOS 500 MG	500 MG	COMPRIMIDOS RECUBIERTOS	COMPRIMIDOS	CIPROFLOXACINO	2009-03-11	Importado Terminado con Reacondicionamiento Local	PHARMA INVESTI DE CHILE S.A.				1		No Vigente									No Vigente
1		CLONAZEPAM	NEURYL COMPRIMIDOS 0,5 mg	F	17409	LABORATORIO BAGÓ DE CHILE S.A.	RESOLUCIÓN N° 1220			#N/A	2012-06-15	2013-04-17	#N/A	Ansiedad	17409		#N/A	17409	17409	17409	#N/A	#N/A	NEURYL COMPRIMIDOS 0,5 MG		CLONAZEPAM	NEURYL COMPRIMIDOS 0,5 MG	0,5 MG	COMPRIMIDOS	COMPRIMIDOS	CLONAZEPAM	2009-03-17	Fabricación Nacional	LABORATORIO BAGÓ DE CHILE S.A.	1					Vigente
1		CLONAZEPAM	NEURYL COMPRIMIDOS 2 mg	F	17410	LABORATORIO BAGÓ DE CHILE S.A.	RESOLUCIÓN N° 1224			#N/A	2012-06-15	2013-04-17	#N/A	Ansiedad	17410		#N/A	17410	17410	17410	#N/A	#N/A	NEURYL COMPRIMIDOS 2 MG		CLONAZEPAM	NEURYL COMPRIMIDOS 2 MG	2 MG	COMPRIMIDOS	COMPRIMIDOS	CLONAZEPAM	2009-03-17	Fabricación Nacional	LABORATORIO BAGÓ DE CHILE S.A.		1				No Vigente									No Vigente
1		LOSARTÁN	LOSARTÁN POTÁSICO COMPRIMIDOS RECUBIERTOS 50 mg	F	17455	OPKO CHILE S.A.	RESOLUCIÓN N° 2748			#N/A	2012-06-01	2012-10-22	#N/A	Hipertensión arterial	17455		#N/A	17455	17455	17455	#N/A	#N/A	CARDIONASE COMPRIMIDOS RECUBIERTOS 50 MG		LOSARTAN POTASICO	CARDIONASE COMPRIMIDOS RECUBIERTOS 50 MG	50 MG	COMPRIMIDOS RECUBIERTOS	COMPRIMIDOS	LOSARTAN	2009-04-09	Importado Terminado	OPKO CHILE S.A.		1				Vigente
1		LOSARTÁN	LOSARTÁN POTÁSICO COMPRIMIDOS RECUBIERTOS 100 mg	F	17498	LABORATORIO CHILE S.A.	RESOLUCIÓN N° 2313			#N/A	2012-06-01	2013-07-19	#N/A	Hipertensión arterial	17498		#N/A	17498	17498	17498	#N/A	#N/A	LOSARTAN POTASICO COMPRIMIDOS RECUBIERTOS 100 MG		LOSARTAN POTASICO	LOSARTAN POTASICO COMPRIMIDOS RECUBIERTOS 100 MG	100 MG	COMPRIMIDOS RECUBIERTOS	COMPRIMIDOS	LOSARTAN	2009-05-08	Fabricación Nacional	LABORATORIO CHILE S.A.	1					No Vigente									No Vigente
1		IBUPROFENO	NUROFEN COMPRIMIDOS RECUBIERTOS 200 mg	F	17526	RECKITT BENCKISER CHILE S.A	RESOLUCIÓN RW N°14121			#N/A	2012-10-15	2015-08-14	#N/A	Analgésico / Antiinflamatorio	17526		#N/A	17526	17526	17526	#N/A	#N/A	NUROFEN COMPRIMIDOS RECUBIERTOS 200 MG		IBUPROFENO	NUROFEN COMPRIMIDOS RECUBIERTOS 200 MG	200 MG	COMPRIMIDOS RECUBIERTOS	COMPRIMIDOS	IBUPROFENO	2009-05-04	Importado Terminado	RECKITT BENCKISER CHILE S.A.		1				Vigente
1		PARACETAMOL	KITADOL 1000 COMPRIMIDOS 1 g	F	17536	LABORATORIO CHILE S.A.	RESOLUCIÓN RW N° 10510			2016-01-08	2012-12-15	2016-05-20	4	Analgésico / Antipirético	17536		2016-01-08	17536	17536	17536	LABORATORIO CHILE S.A. Camino a Melipilla 9978. Maipú. Región Metropolitana	Chile	KITADOL 1000 COMPRIMIDOS 1 G		PARACETAMOL	KITADOL 1000 COMPRIMIDOS 1 G	1 G	COMPRIMIDOS	COMPRIMIDOS	PARACETAMOL	2009-05-15	Fabricación Nacional	LABORATORIO CHILE S.A.	1					Vigente
1		PARACETAMOL	XUMADOL COMPRIMIDOS 1 G	F	17537	ITF - LABOMED FARMACÉUTICA LTDA.	RESOLUCIÓN N° 2131			2015-12-30	2012-12-15	2016-05-23	4	Analgésico / Antipirético	17537		2015-12-30	17537	17537	17537	ITF-LABOMED	CHILE	XUMADOL COMPRIMIDOS 1 G		PARACETAMOL	XUMADOL COMPRIMIDOS 1 G	1 G	COMPRIMIDOS	COMPRIMIDOS	PARACETAMOL	2009-05-18	Fabricación Nacional	ITF - LABOMED FARMACÉUTICA LTDA.	1					Vigente
1		MICOFENOLATO	PROFIREN 500 COMPRIMIDOS RECUBIERTOS 500 mg	F	17555	LIBRA CHILE S.A.	RESOLUCIÓN N° 1662			#N/A	2012-06-15	2013-05-30	#N/A	Enfermedades autoinmune	17555		#N/A	17555	17555	17555	#N/A	#N/A	PROFIREN 500 COMPRIMIDOS RECUBIERTOS 500 MG		MICOFENOLATO MOFETILO	PROFIREN 500 COMPRIMIDOS RECUBIERTOS 500 MG	500 MG	COMPRIMIDOS RECUBIERTOS	COMPRIMIDOS	MICOFENOLATO MOFETILO	2009-05-15	Importado Terminado	LIBRA CHILE S.A.		1				No Vigente									No Vigente
1		CARVEDILOL	LODIPRES COMPRIMIDOS 6,25 mg	F	17563	LABORATORIO CHILE S.A.	RESOLUCIÓN RW N° 10880			2015-11-05	2012-12-15	2016-05-25	6	Hipertensión arterial - insuficiencia cardíaca	17563		2015-11-05	17563	17563	17563	Laboratorio Chile S. A., ubicado en Camino a Melipilla 9978. Santiago de Chile.	Argentina	LODIPRES COMPRIMIDOS 6,25 MG		CARVEDILOL	LODIPRES COMPRIMIDOS 6,25 MG	6,25 MG	COMPRIMIDOS	COMPRIMIDOS	CARVEDILOL	2009-05-20	Fabricación Nacional	LABORATORIO CHILE S.A.	1					Vigente
1		PREGABALINA	ALIVAX CÁPSULAS 150 mg	F	17582	LABORATORIO CHILE S.A.	RESOLUCIÓN RW N° 1062			2015-06-30	2012-12-15	2016-01-14	6	Antiepiléptico - Dolores neurálgicos	17582		2015-06-30	17582	17582	17582	Ivax Argentina S.A. Dirección: Juan José Castelli 6701, Buenos Aires, Argentina.	Chile	ALIVAX CAPSULAS 150 MG		PREGABALINA	ALIVAX CAPSULAS 150 MG	150 MG	CAPSULAS	CAPSULAS	PREGABALINA	2009-05-29	Importado Terminado	LABORATORIO CHILE S.A.		1				Vigente
1		ESCITALOPRAM	ESCITALOPRAM COMPRIMIDOS RECUBIERTOS 10 mg	F	17605	MINTLAB CO. S.A.	RESOLUCIÓN N° 1632			2014-11-19	2012-12-15	2015-05-19	6	Antidepresivo	17605		2014-11-19	17605	17605	17605	Laboratorios Mintlab Co. S.A.	0	ESCITALOPRAM COMPRIMIDOS RECUBIERTOS 10 MG		ESCITALOPRAM	ESCITALOPRAM COMPRIMIDOS RECUBIERTOS 10 MG	10 MG	COMPRIMIDOS RECUBIERTOS	COMPRIMIDOS	ESCITALOPRAM	2009-06-09	Fabricación Nacional	MINTLAB CO. S.A.	1					No Vigente									No Vigente
1		OLMESARTÁN	ILTUX COMPRIMIDOS RECUBIERTOS 40 mg	F	17617	TECNOFARMA S.A.	RESOLUCIÓN N° 1605			2015-05-29	2012-12-24	2016-04-18	10	Hipertensión arterial	17617		2015-05-29	17617	17617	17617	Farmacéutica Paraguaya S.A., Paraguay	México	ILTUX COMPRIMIDOS RECUBIERTOS 40 MG		OLMESARTAN MEDOXOMIL	ILTUX COMPRIMIDOS RECUBIERTOS 40 MG	40 MG	COMPRIMIDOS RECUBIERTOS	COMPRIMIDOS	OLMESARTAN	2009-06-15	Importado Terminado	TECNOFARMA S.A.		1				Vigente
1		PARACETAMOL	PARACETAMOL COMPRIMIDOS 500 mg	F	17618	LABORATORIO MAVER S.A.	RESOLUCIÓN N° 1863			2013-12-16	2012-12-15	2014-06-02	5	Analgésico / Antipirético	17618		2013-12-16	17618	17618	17618	Laboratorio Maver S.A.	0	PARACETAMOL COMPRIMIDOS 500 MG		PARACETAMOL	PARACETAMOL COMPRIMIDOS 500 MG	500 MG	COMPRIMIDOS	COMPRIMIDOS	PARACETAMOL	2009-06-19	Fabricación Nacional	LABORATORIO MAVER S.A.	1					No Vigente									No Vigente
1		CLOZAPINA	LODUX COMPRIMIDOS 100 mg	F	17648	SYNTHON CHILE LTDA.	RESOLUCIÓN RW N° 21750			2014-08-12	2012-12-15	2014-10-20	2	Trastornos mentales	17648		2014-08-12	17648	17648	17648	Autorizado en registro sanitario: Rottendorf Pharma GMBH, Alemania. Licenciante: Synthon B.V. Holand	0	LODUX COMPRIMIDOS 100 MG		CLOZAPINA	LODUX COMPRIMIDOS 100 MG	100MG	COMPRIMIDOS	COMPRIMIDOS	CLOZAPINA	2009-07-15	Importado a Granel	SYNTHON CHILE LTDA.			1			No Vigente									No Vigente
1		AZITROMICINA	AZIMIT COMPRIMIDOS RECUBIERTOS 500 mg	F	17666	INTERPHARMA S.A.	RESOLUCIÓN RW N°15190			2016-03-03	2012-12-15	2016-07-21	4	Antibiótico	17666		2016-03-03	17666	17666	17666	Laboratorio Instituto Bioquímico Beta S.A. Av. De las Américas 580. Comuna de Cerrillos, Santiago, Chile.	Argentina	AZIMIT COMPRIMIDOS RECUBIERTOS 500 MG		AZITROMICINA	AZIMIT COMPRIMIDOS RECUBIERTOS 500 MG	500 MG/COMPRIMIDOS RECUBIERTOS	COMPRIMIDOS RECUBIERTOS	COMPRIMIDOS	AZITROMICINA (DIHIDRATO)	2009-07-15	Fabricación Nacional	INTERPHARMA S.A.	1					Vigente
1		PRAMIPEXOL	MUVEND COMPRIMIDOS 0,25 mg	F	17685	SYNTHON CHILE LTDA.	RESOLUCIÓN N° 3205			#N/A	2012-12-24	2010-11-08	#N/A	Parkinson	17685		#N/A	17685	17685	17685	#N/A	#N/A	MUVEND COMPRIMIDOS 0,25 MG		PRAMIPEXOL	MUVEND COMPRIMIDOS 0,25 MG	0,25 MG	COMPRIMIDOS	COMPRIMIDOS	PRAMIPEXOL	2009-08-18	Importado Semiterminado	SYNTHON CHILE LTDA.					1	Vigente
1		PRAMIPEXOL	MUVEND COMPRIMIDOS 1,0 mg	F	17686	SYNTHON CHILE LTDA.	RESOLUCIÓN N° 2884			#N/A	2012-12-24	2013-08-28	#N/A	Parkinson	17686		#N/A	17686	17686	17686	#N/A	#N/A	MUVEND COMPRIMIDOS 1,0 MG		PRAMIPEXOL	MUVEND COMPRIMIDOS 1,0 MG	1,0 MG	COMPRIMIDOS	COMPRIMIDOS	PRAMIPEXOL	2009-08-18	Importado Semiterminado	SYNTHON CHILE LTDA.					1	Suspendido									Suspendido
1		CARVEDILOL	CARVEDILOL COMPRIMIDOS 6,25 mg	F	17787	LABORATORIO CHILE S.A.	RESOLUCIÓN RW N° 10881			2015-11-05	2012-12-15	2016-05-25	6	Hipertensión arterial - insuficiencia cardíaca	17787		2015-11-05	17787	17787	17787	Laboratorio Chile S. A., ubicado en Camino a Melipilla 9978. Santiago de Chile.	Argentina	CARVEDILOL COMPRIMIDOS 6,25 MG		CARVEDILOL	CARVEDILOL COMPRIMIDOS 6,25 MG	6,25 MG	COMPRIMIDOS	COMPRIMIDOS	CARVEDILOL	2009-10-29	Fabricación Nacional	LABORATORIO CHILE S.A.	1					No Vigente									No Vigente
1		SILDENAFIL	DISILDEN COMPRIMIDOS RECUBIERTOS 50 mg	F	17847	INTERPHARMA S.A.	RESOLUCIÓN RW N° 11305			2015-01-16	2012-12-15	2015-07-03	5	Disfunción Eréctil	17847		2015-01-16	17847	17847	17847	Laboratorio Instituto Bioquímico Beta S.A./ Av. De las Américas 580. Comuna de Cerrillos, Santiago de Chile, Chile.	0	DISILDEN COMPRIMIDOS RECUBIERTOS 50 MG		SILDENAFIL	DISILDEN COMPRIMIDOS RECUBIERTOS 50 MG	50 MG	COMPRIMIDOS RECUBIERTOS	COMPRIMIDOS	SILDENAFIL	2009-11-25	Fabricación Nacional	INTERPHARMA S.A.	1					No Vigente									No Vigente
1		SILDENAFIL	DISILDEN COMPRIMIDOS RECUBIERTOS 100 mg	F	17848	INTERPHARMA S.A.	RESOLUCIÓN N° 1631			2014-12-19	2012-12-15	2015-05-19	5	Disfunción Eréctil	17848		2014-12-19	17848	17848	17848	Laboratorio Instituto Bioquímico Beta S.A./ Av. De las Américas 580. Comuna de Cerrillos, Santiago de Chile, Chile.	0	DISILDEN COMPRIMIDOS RECUBIERTOS 100 MG		SILDENAFIL	DISILDEN COMPRIMIDOS RECUBIERTOS 100 MG	100MG	COMPRIMIDOS RECUBIERTOS	COMPRIMIDOS	SILDENAFIL	2010-01-28	Fabricación Nacional	INTERPHARMA S.A.	1					No Vigente									No Vigente
1		CARVEDILOL	CARVEDILOL COMPRIMIDOS 12,5 mg	F	17855	LABORATORIO CHILE S.A	RESOLUCIÓN RW N° 3351			2015-09-30	2012-12-15	2016-02-15	4	Hipertensión arterial - insuficiencia cardíaca	17855		2015-09-30	17855	17855	17855	Laboratorio Chile S.A.	0	CARVEDILOL COMPRIMIDOS 12,5 MG		CARVEDILOL	CARVEDILOL COMPRIMIDOS 12,5 MG	12,5 MG	COMPRIMIDOS	COMPRIMIDOS	CARVEDILOL	2009-11-27	Fabricación Nacional	LABORATORIO CHILE S.A.	1					No Vigente									No Vigente
1		ABACAVIR	MESABEX COMPRIMIDOS RECUBIERTOS 300 mg	F	17883	LABORATORIOS LAFI LTDA.	RESOLUCIÓN N° 77			#N/A	2012-06-01	2014-04-08	#N/A	Antiviral	17883		#N/A	17883	17883	17883	#N/A	#N/A	MESABEX COMPRIMIDOS RECUBIERTOS 300 MG		ABACAVIR SULFATO	MESABEX COMPRIMIDOS RECUBIERTOS 300 MG	300 MG	COMPRIMIDOS RECUBIERTOS	COMPRIMIDOS	ABACAVIR	2010-01-12	Importado Terminado	LABORATORIOS LAFI LTDA.		1				Vigente
1		BETAHISTINA	MICROSER COMPRIMIDOS 24 mg	F	17909	GRÜNENTHAL CHILENA LTDA.	RESOLUCIÓN N° 1415			2014-02-18	2012-12-15	2014-04-23	2	Vertigo	17909		2014-02-18	17909	17909	17909	Tecnandina S.A., TENSA Ecuador	0	MICROSER COMPRIMIDOS 24 MG		BETAHISTINA	MICROSER COMPRIMIDOS 24 MG	24 MG	COMPRIMIDOS	COMPRIMIDOS	BETAHISTINA	2010-01-15	Importado Terminado con Reacondicionamiento Local	GRÜNENTHAL CHILENA LTDA.			1	1		No Vigente									No Vigente
1		CICLOBENZAPRINA	NOSTADEN COMPRIMIDOS RECUBIERTOS 5 mg.	F	17911	MINTLAB Co. S.A.	RESOLUCIÓN N° 2622			2014-12-01	2012-12-15	2015-07-31	7	Relajante muscular	17911		2014-12-01	17911	17911	17911	Laboratorio Mintlab Co. S.A./ Nueva Andrés Bello 1940, Independencia, Región Metropolitana, Chile.	0	NOSTADEN COMPRIMIDOS RECUBIERTOS 5 MG		CICLOBENZAPRINA	NOSTADEN COMPRIMIDOS RECUBIERTOS 5 MG	5 MG	COMPRIMIDOS RECUBIERTOS	COMPRIMIDOS	CICLOBENZAPRINA	2010-01-15	Fabricación Nacional	MINTLAB CO. S.A.	1					No Vigente									No Vigente
1		PREGABALINA	ALIVAX CÁPSULAS 75 mg	F	17971	LABORATORIO CHILE S.A.	RESOLUCIÓN RW N° 1061			2015-06-30	2012-12-15	2016-01-14	6	Antiepiléptico - Dolores neurálgicos	17971		2015-06-30	17971	17971	17971	Ivax Argentina, Juan José Castelli 6701, Buenos Aires, Argentina.	Chile	ALIVAX CAPSULAS 75 MG		PREGABALINA	ALIVAX CAPSULAS 75 MG	75 MG	CAPSULAS	CAPSULAS	PREGABALINA	2010-03-31	Importado Terminado	LABORATORIO CHILE S.A.		1				No Vigente									No Vigente
1		CLOPIDOGREL	PICLOKARE COMPRIMIDOS RECUBIERTOS 75 mg	F	17986	ETEX FARMACÉUTICA LTDA.	RESOLUCIÓN N° 1993			#N/A	2012-12-15	2012-08-06	#N/A	Antiagregante plaquetario	17986		#N/A	17986	17986	17986	#N/A	#N/A	PICLOKARE COMPRIMIDOS RECUBIERTOS 75 MG		CLOPIDOGREL	PICLOKARE COMPRIMIDOS RECUBIERTOS 75 MG	75 MG	COMPRIMIDOS RECUBIERTOS	COMPRIMIDOS	CLOPIDOGREL	2010-04-05	Importado Terminado con Reacondicionamiento Local	ETEX FARMACÉUTICA LTDA.				1		Vigente
1		CLOZAPINA	LODUX COMPRIMIDOS 25 mg	F	17987	SYNTHON CHILE LTDA.	RESOLUCIÓN RW N° 13665			2014-04-03	2012-12-15	2014-07-02	2	Trastornos mentales	17987		2014-04-03	17987	17987	17987	Autorizado en registro sanitario: Rottendorf Pharma GMBH. Licenciante: Synthon B.V. Holanda.	0	LODUX COMPRIMIDOS 25 MG		CLOZAPINA	LODUX COMPRIMIDOS 25 MG	25 MG	COMPRIMIDOS	COMPRIMIDOS	CLOZAPINA	2010-04-05	Importado a Granel	SYNTHON CHILE LTDA.			1			No Vigente									No Vigente
1		PAROXETINA	DRIMPAX COMPRIMIDOS RECUBIERTOS 20 mg	F	18001	SYNTHON CHILE LTDA.	RESOLUCIÓN N° 1774			#N/A	2012-12-15	2012-07-12	#N/A	Antidepresivo	18001		#N/A	18001	18001	18001	#N/A	#N/A	DRIMPAX COMPRIMIDOS RECUBIERTOS 20 MG		PAROXETINA	DRIMPAX COMPRIMIDOS RECUBIERTOS 20 MG	20 MG	COMPRIMIDOS RECUBIERTOS	COMPRIMIDOS	PAROXETINA	2010-04-15	Importado a Granel	SYNTHON CHILE LTDA.			1			Suspendido									Suspendido
1		RISPERIDONA	RISPERIDONA COMPRIMIDOS RECUBIERTOS 1 mg	F	18013	LABORATORIOS ANDRÓMACO S.A.	RESOLUCIÓN N° 146			2014-12-22	2012-12-24	2016-01-18	12	Trastornos mentales	18013		2014-12-22	18013	18013	18013	Laboratorio Andrómaco; Av. Quilin N° 5273, Peñalolén, Santiago	Chile	RISPERIDONA COMPRIMIDOS RECUBIERTOS 1 MG		RISPERIDONA	RISPERIDONA COMPRIMIDOS RECUBIERTOS 1 MG	1 MG	COMPRIMIDOS RECUBIERTOS	COMPRIMIDOS	RISPERIDONA	2010-04-16	Fabricación Nacional	LABORATORIOS ANDRÓMACO S.A.	1					No Vigente									No Vigente
1		RISPERIDONA	RISPERIDONA COMPRIMIDOS RECUBIERTOS 3 mg	F	18014	LABORATORIOS ANDRÓMACO S.A.	RESOLUCIÓN N° 4972			2014-12-23	2012-12-24	2015-12-29	12	Trastornos mentales	18014		2014-12-23	18014	18014	18014	Laboratorio Andrómaco S.A., ubicado en Av. Quilin N° 5273, Peñalolén, Santiago.	Chile	RISPERIDONA COMPRIMIDOS RECUBIERTOS 3 MG		RISPERIDONA	RISPERIDONA COMPRIMIDOS RECUBIERTOS 3 MG	3 MG	COMPRIMIDOS RECUBIERTOS	COMPRIMIDOS	RISPERIDONA	2010-04-16	Fabricación Nacional	LABORATORIOS ANDRÓMACO S.A.	1					Vigente
1		PAROXETINA	PAROXETINA COMPRIMIDOS RECUBIERTOS 20 mg	F	18058	LABORATORIOS ANDRÓMACO S.A.	RESOLUCIÓN N° 1002			2013-11-14	2012-12-15	2014-03-19	4	Antidepresivo	18058		2013-11-14	18058	18058	18058	Laboratorio Andrómaco S.A. / Av. Quilín 5273. Santiago, Chile.	0	PAROXETINA COMPRIMIDOS RECUBIERTOS 20 MG		PAROXETINA	PAROXETINA COMPRIMIDOS RECUBIERTOS 20 MG	20 MG	COMPRIMIDOS RECUBIERTOS	COMPRIMIDOS	PAROXETINA	2010-05-31	Fabricación Nacional	LABORATORIOS ANDRÓMACO S.A.	1					Vigente
1		LAMIVUDINA+ZIDOVUDINA	LAMIVUDINA + ZIDOVUDINA COMPRIMIDOS RECUBIERTOS	F	18059	OPKO CHILE S.A.	CERTIFICADO N° 916			#N/A	#N/A	2011-08-03	#N/A	Antiviral	18059		#N/A	18059	18059	18059	#N/A	#N/A	LAMIVUDINA + ZIDOVUDINA COMPRIMIDOS RECUBIERTOS		ZIDOVUDINA LAMIVUDINA	LAMIVUDINA + ZIDOVUDINA COMPRIMIDOS RECUBIERTOS	150/300 MG	COMPRIMIDOS RECUBIERTOS	COMPRIMIDOS	LAMIVUDINA + ZIDOVUDINA	2010-05-31	Importado Terminado	OPKO CHILE S.A.		1				No Vigente									No Vigente
1		IBUPROFENO	IBUPROFENO COMPRIMIDOS 400 mg	F	18139	LABORATORIO CHILE S.A.	RESOLUCIÓN RW N° 7140			2014-11-10	2012-10-15	2015-04-30	5	Analgésico / Antiinflamatorio	18139		2014-11-10	18139	18139	18139	Laboratorio Chile S.A.	0	IBUPROFENO COMPRIMIDOS 400 MG		IBUPROFENO	IBUPROFENO COMPRIMIDOS 400 MG	400 MG	COMPRIMIDOS	COMPRIMIDOS	IBUPROFENO	2010-07-06	Fabricación Nacional	LABORATORIO CHILE S.A.	1					No Vigente									No Vigente
1		IBUPROFENO	IBUPROFENO COMPRIMIDOS RECUBIERTOS 600 mg	F	18140	LABORATORIO CHILE S.A.	RESOLUCIÓN RW N° 10298			2014-12-24	2012-10-15	2015-06-23	5	Analgésico / Antiinflamatorio	18140		2014-12-24	18140	18140	18140	Laboratorio Chile	0	IBUPROFENO COMPRIMIDOS 600 MG		IBUPROFENO	IBUPROFENO COMPRIMIDOS 600 MG	600 MG	COMPRIMIDOS	COMPRIMIDOS	IBUPROFENO	2010-07-06	Fabricación Nacional	LABORATORIO CHILE S.A.	1					No Vigente									No Vigente
1		DOMPERIDONA	DOMPERIDONA CÁPSULAS 10 mg	F	18143	MINTLAB CO. S.A.	RESOLUCIÓN N° 4151			2015-02-05	2012-12-15	2015-11-03	8	Antiemético	18143		2015-02-05	18143	18143	18143	LABORATORIO MINTLAB Co. S.A.	0	DOMPERIDONA CAPSULAS 10 MG		DOMPERIDONA	DOMPERIDONA CAPSULAS 10 MG	10 MG	CAPSULAS	CAPSULAS	DOMPERIDONA	2010-07-27	Fabricación Nacional	MINTLAB CO. S.A.	1					No Vigente									No Vigente
1		DOMPERIDONA	DOCIVIN CÁPSULAS 10 mg	F	18144	MINTLAB CO. S.A.	RESOLUCIÓN N° 4150			2015-02-05	2012-12-15	2015-11-03	8	Antiemético	18144		2015-02-05	18144	18144	18144	LABORATORIO MINTLAB Co. S.A.	0	DOCIVIN CAPSULAS 10 MG		DOMPERIDONA	DOCIVIN CAPSULAS 10 MG	10 MG	CAPSULAS	CAPSULAS	DOMPERIDONA	2010-07-27	Fabricación Nacional	MINTLAB CO. S.A.	1					Vigente
1		DEFLAZACORT	ARRUMAL COMPRIMIDOS 6 mg	F	18149	PHARMA INVESTI DE CHILE S.A.	RESOLUCIÓN RW N° 4726			2015-10-28	2012-12-15	2016-03-07	4	Corticoterapia	18149		2015-10-28	18149	18149	18149	Laboratorios Garden House Farmacéutica Ltda./ Avenida Presidente Jorge Alessandri Rodríguez 12310. San Bernardo, Santiago.	Chile	ARRUMAL COMPRIMIDOS 6 MG (DEFLAZACORT)		DEFLAZACORT	ARRUMAL COMPRIMIDOS 6 MG (DEFLAZACORT)	6 MG	COMPRIMIDOS	COMPRIMIDOS	DEFLAZACORT	2010-07-13	Fabricación Nacional	PHARMA INVESTI DE CHILE S.A.	1					Vigente
1		DEFLAZACORT	ARRUMAL COMPRIMIDOS 30 mg	F	18150	PHARMA INVESTI DE CHILE S.A.	RESOLUCIÓN RW N° 21447			2015-07-08	2012-12-15	2015-11-30	4	Corticoterapia	18150		2015-07-08	18150	18150	18150	Laboratorio Garden House Farmacéutica S.A.	0	ARRUMAL COMPRIMIDOS 30 MG (DEFLAZACORT)		DEFLAZACORT	ARRUMAL COMPRIMIDOS 30 MG (DEFLAZACORT)	30 MG	COMPRIMIDOS	COMPRIMIDOS	DEFLAZACORT	2010-07-13	Fabricación Nacional	PHARMA INVESTI DE CHILE S.A.	1					No Vigente									No Vigente
1		IBUPROFENO	IBUPROFENO COMPRIMIDOS RECUBIERTOS 400 mg	F	18181	LABORATORIOS EUROMED CHILE S.A.	RESOLUCIÓN RW N° 4773			2014-08-18	2012-10-15	2015-03-25	7	Analgésico / Antiinflamatorio	18181		2014-08-18	18181	18181	18181	Laboratorios Euromed Chile S.A. Dirección camino a Melipilla N°7073, Cerrillos	0	IBUPROFENO COMPRIMIDOS RECUBIERTOS 400 MG		IBUPROFENO	IBUPROFENO COMPRIMIDOS RECUBIERTOS 400 MG	400 MG	COMPRIMIDOS RECUBIERTOS	COMPRIMIDOS	IBUPROFENO	2010-07-23	Fabricación Nacional	EUROFARMA CHILE S.A.	1					No Vigente									No Vigente
1		IBUPROFENO	IBUPROFENO COMPRIMIDOS RECUBIERTOS 600 mg	F	18182	LABORATORIOS EUROMED CHILE S.A.	RESOLUCIÓN RW N° 7759			2014-08-14	2012-10-15	2015-05-15	9	Analgésico / Antiinflamatorio	18182		2014-08-14	18182	18182	18182	Laboratorios Euromed Chile S.A. Dirección camino a Melipilla N°7073, Cerrillos	0	IBUPROFENO COMPRIMIDOS RECUBIERTOS 600 MG		IBUPROFENO	IBUPROFENO COMPRIMIDOS RECUBIERTOS 600 MG	600 MG	COMPRIMIDOS RECUBIERTOS	COMPRIMIDOS	IBUPROFENO	2010-07-23	Fabricación Nacional	EUROFARMA CHILE S.A.	1					No Vigente									No Vigente
1		CIPROFLOXACINO	CIPROFLOXACINO COMPRIMIDOS RECUBIERTOS 500 mg	F	18221	LABORATORIOS EUROMED CHILE S.A.	RESOLUCIÓN N° 3249			#N/A	2012-06-15	2013-09-26	#N/A	Antibiótico	18221		#N/A	18221	18221	18221	#N/A	#N/A	CIPROFLOXACINO COMPRIMIDOS RECUBIERTOS 500 MG		CIPROFLOXACINO CLORHIDRATO MONOHIDRATO	CIPROFLOXACINO COMPRIMIDOS RECUBIERTOS 500 MG	500 MG	COMPRIMIDOS RECUBIERTOS	COMPRIMIDOS	CIPROFLOXACINO	2010-08-13	Importado Terminado	EUROFARMA CHILE S.A.		1				No Vigente									No Vigente
1		METFORMINA	HIPOGLUCIN 750 LP COMPRIMIDOS DE LIBERACIÓN PROLONGADA 750 mg	F	18226	LABORATORIO CHILE S.A.	RESOLUCIÓN RW N° 8558			2015-12-15	2012-06-15	2016-04-27	4	Diabetes Mellitus	18226		2015-12-15	18226	18226	18226	Laboratorio Chile S.A.	Chile	HIPOGLUCIN 750 LP COMPRIMIDOS DE LIBERACION PROLONGADA 750 MG		METFORMINA CLORHIDRATO	HIPOGLUCIN 750 LP COMPRIMIDOS DE LIBERACION PROLONGADA 750 MG	750 MG	COMPRIMIDOS DE LIBERACION PROLONGADA	COMPRIMIDOS	METFORMINA	2010-08-31	Fabricación Nacional	LABORATORIO CHILE S.A.	1					No Vigente									No Vigente
1		MICOFENOLATO	MICOFENOLATO MOFETILO COMPRIMIDOS RECUBIERTOS 500 mg	F	18229	LABORATORIO CHILE S.A.	RESOLUCIÓN N° 1707			#N/A	2012-06-01	2011-09-09	#N/A	Enfermedades autoinmune	18229		#N/A	18229	18229	18229	#N/A	#N/A	MICOFENOLATO MOFETILO COMPRIMIDOS RECUBIERTOS 500 MG		MICOFENOLATO MOFETILO	MICOFENOLATO MOFETILO COMPRIMIDOS RECUBIERTOS 500 MG	500 MG	COMPRIMIDOS RECUBIERTOS	COMPRIMIDOS	MICOFENOLATO MOFETILO	2010-08-31	Importado Terminado con Reacondicionamiento Local	LABORATORIO CHILE S.A.				1		No Vigente									No Vigente
1		MICOFENOLATO	MICOFENOLATO MOFETILO CÁPSULAS 250 mg	F	18230	LABORATORIO CHILE S.A.	RESOLUCIÓN N° 1702			#N/A	2012-06-01	2011-09-09	#N/A	Enfermedades autoinmune	18230		#N/A	18230	18230	18230	#N/A	#N/A	MICOFENOLATO MOFETILO CAPSULAS 250 MG		MICOFENOLATO MOFETILO	MICOFENOLATO MOFETILO CAPSULAS 250 MG	250 MG	CAPSULAS	CAPSULAS	MICOFENOLATO MOFETILO	2010-08-31	Importado Terminado con Reacondicionamiento Local	LABORATORIO CHILE S.A.				1		No Vigente									No Vigente
1		LAMIVUDINA	LAMIVUDINA COMPRIMIDOS RECUBIERTOS 150 mg	F	18240	OPKO CHILE S.A.	CERTIFICADO N° 1126			#N/A	2012-06-15	2011-09-20	#N/A	Antiviral	18240		#N/A	18240	18240	18240	#N/A	#N/A	LAMIVUDINA COMPRIMIDOS RECUBIERTOS 150 MG		LAMIVUDINA	LAMIVUDINA COMPRIMIDOS RECUBIERTOS 150 MG	150 MG	COMPRIMIDOS RECUBIERTOS	COMPRIMIDOS	LAMIVUDINA	2010-08-24	Importado Terminado	OPKO CHILE S.A.		1				Vigente
1		PARACETAMOL	FOCUS 500 COMPRIMIDOS 500 mg	F	18281	BAYER S.A.	RESOLUCIÓN RW N° 11479			2013-12-30	2012-12-15	2014-06-06	5	Analgésico / Antipirético	18281		2013-12-30	18281	18281	18281	Bayer S.A., Parque Industrial Pilar, Buenos Aires, Argentina.	0	FOCUS 500 COMPRIMIDOS 500 MG		PARACETAMOL	FOCUS 500 COMPRIMIDOS 500 MG	500 MG	COMPRIMIDOS	COMPRIMIDOS	PARACETAMOL	2010-09-10	Importado Terminado con Reacondicionamiento Local	BAYER S.A.				1		No Vigente									No Vigente
1		AMOXICILINA+ÁCIDO CLAVULÁNICO	AMOXICILINA + ÁCIDO CLAVULÁNICO 500/125 COMPRIMIDOS RECUBIERTOS	F	18286	OPKO CHILE S.A.	RESOLUCIÓN RW N° 3788			2014-05-13	#N/A	2015-10-08	16	Antibiótico	18286		2014-05-13	18286	18286	18286	Laboratorio Savant Pharm S.A. / Ruta Nacional N° 19, Km 204. El Tío, Córdoba. Argentina.	0	AMOXICILINA + ACIDO CLAVULANICO 500/125 COMPRIMIDOS RECUBIERTOS		AMOXICILINA ACIDO CLAVULANICO	AMOXICILINA + ACIDO CLAVULANICO 500/125 COMPRIMIDOS RECUBIERTOS	500/125 MG	COMPRIMIDOS RECUBIERTOS	COMPRIMIDOS	AMOXICILINA+CLAVULANICO	2010-09-10	Importado Terminado	OPKO CHILE S.A.	1					No Vigente									No Vigente
1		QUETIAPINA	QUETKARE COMPRIMIDOS RECUBIERTOS 25 mg	F	18293	ETEX FARMACÉUTICA LTDA.	RESOLUCIÓN N° 3361			#N/A	2012-12-24	2012-12-18	#N/A	Trastornos mentales	18293		#N/A	18293	18293	18293	#N/A	#N/A	QUETKARE COMPRIMIDOS RECUBIERTOS 25 MG		QUETIAPINA	QUETKARE COMPRIMIDOS RECUBIERTOS 25 MG	25 MG	COMPRIMIDOS RECUBIERTOS	COMPRIMIDOS	QUETIAPINA	2010-09-14	Importado Terminado con Reacondicionamiento Local	ETEX FARMACÉUTICA LTDA.				1		Vigente
1		QUETIAPINA	QUETKARE COMPRIMIDOS RECUBIERTOS 100 mg.	F	18294	ETEX FARMACÉUTICA LTDA.	RESOLUCIÓN N° 1880			2013-02-13	2012-12-24	2013-06-12	3	Trastornos mentales	18294		2013-02-13	18294	18294	18294	Dr. Reddy’s Laboratories Ltd. Dirección: Survey N°41, Bachupally Village, Qutubullapur Mandal, Ranga Reddy District, Andhra Pradesh India	0	QUETKARE COMPRIMIDOS RECUBIERTOS 100 MG.		QUETIAPINA	QUETKARE COMPRIMIDOS RECUBIERTOS 100 MG.	100 MG	COMPRIMIDOS RECUBIERTOS	COMPRIMIDOS	QUETIAPINA	2010-09-14	Importado Terminado con Reacondicionamiento Local	ETEX FARMACÉUTICA LTDA.				1		Vigente
1		QUETIAPINA	QUETKARE COMPRIMIDOS RECUBIERTOS 200 mg	F	18295	ETEX FARMACÉUTICA LTDA.	RESOLUCIÓN N° 1881			2013-02-13	2012-12-24	2013-06-12	3	Trastornos mentales	18295		2013-02-13	18295	18295	18295	Dr. Reddy’s Laboratories Ltd. Dirección: Survey N°41, Bachupally Village, Qutubullapur Mandal, Ranga Reddy District, Andhra Pradesh India	0	QUETKARE COMPRIMIDOS RECUBIERTOS 200 MG		QUETIAPINA	QUETKARE COMPRIMIDOS RECUBIERTOS 200 MG	200 MG	COMPRIMIDOS RECUBIERTOS	COMPRIMIDOS	QUETIAPINA	2010-09-14	Importado Terminado con Reacondicionamiento Local	ETEX FARMACÉUTICA LTDA.				1		No Vigente									No Vigente
1		ZOPICLONA	NOCTIDEM COMPRIMIDOS RECUBIERTOS 7,5 mg	F	18327	INTERPHARMA S.A.	RESOLUCIÓN RW N° 15142			2015-01-16	2012-12-15	2015-09-01	7	Inductor del sueño	18327		2015-01-16	18327	18327	18327	Instituto Bioquímico Beta	0	NOCTIDEM COMPRIMIDOS RECUBIERTOS 7,5 MG		ZOPICLONA	NOCTIDEM COMPRIMIDOS RECUBIERTOS 7,5 MG	7,5MG	COMPRIMIDOS RECUBIERTOS	COMPRIMIDOS	ZOPICLONA	2010-10-12	Fabricación Nacional	INTERPHARMA S.A.	1					Suspendido									Suspendido
1		NEVIRAPINA	NEVIRAPINA COMPRIMIDOS 200 mg	F	18330	OPKO CHILE S.A.	CERTIFICADO N° 1127			#N/A	2012-06-01	2011-09-20	#N/A	Antiviral	18330		#N/A	18330	18330	18330	#N/A	#N/A	NEVIRAPINA COMPRIMIDOS 200 MG		NEVIRAPINA	NEVIRAPINA COMPRIMIDOS 200 MG	200 MG	COMPRIMIDOS	COMPRIMIDOS	NEVIRAPINA	2010-10-13	Importado Terminado	OPKO CHILE S.A.		1				Vigente
1		LEVOCETIRIZINA	LEVORIGOTAX COMPRIMIDOS RECUBIERTOS 5 mg	F	18332	LABORATORIOS PRATER S.A.	RESOLUCIÓN N° 2960			2015-03-20	2012-12-15	2015-08-27	5	Antialérgico	18332		2015-03-20	18332	18332	18332	Laboratorios Prater S.A. Avenida Pedro Aguirre Cerda N°4655, Cerrillos	0	LEVORIGOTAX COMPRIMIDOS RECUBIERTOS 5 MG		LEVOCETIRIZINA	LEVORIGOTAX COMPRIMIDOS RECUBIERTOS 5 MG	5 MG	COMPRIMIDOS RECUBIERTOS	COMPRIMIDOS	LEVOCETIRIZINA	2010-10-18	Fabricación Nacional	LABORATORIOS PRATER S.A.	1					Vigente
1		METFORMINA	HIPOGLUCIN 1000 LP COMPRIMIDOS DE LIBERACIÓN PROLONGADA 1000 mg	F	18406	LABORATORIO CHILE S.A.	RESOLUCIÓN RW N° 11078			2015-10-27	2012-06-15	2016-05-27	7	Diabetes Mellitus	18406		2015-10-27	18406	18406	18406	LABORATORIO CHILE S.A. Camino a Melipilla 9978. Maipú. Región Metropolitana	Chile	HIPOGLUCIN 1000 LP COMPRIMIDOS DE LIBERACION PROLONGADA 1000 MG		METFORMINA CLORHIDRATO	HIPOGLUCIN 1000 LP COMPRIMIDOS DE LIBERACION PROLONGADA 1000 MG	1000 MG	COMPRIMIDOS DE LIBERACION PROLONGADA	COMPRIMIDOS	METFORMINA	2010-11-22	Fabricación Nacional	LABORATORIO CHILE S.A.	1					Vigente
1		LOSARTÁN	LOSARTÁN POTÁSICO COMPRIMIDOS RECUBIERTOS 50 mg	F	18420	OPKO CHILE S.A.	RESOLUCIÓN N° 1983			#N/A	2012-06-01	2013-06-20	#N/A	Hipertensión arterial	18420		#N/A	18420	18420	18420	#N/A	#N/A	LOSARTAN POTASICO COMPRIMIDOS RECUBIERTOS 50 MG		LOSARTAN POTASICO	LOSARTAN POTASICO COMPRIMIDOS RECUBIERTOS 50 MG	50 MG	COMPRIMIDOS RECUBIERTOS	COMPRIMIDOS	LOSARTAN	2010-11-27	Importado Terminado	OPKO CHILE S.A.		1				No Vigente									No Vigente
1		PREGABALINA	PREGABAX 75 CÁPSULAS 75 mg	F	18424	GADOR LTDA.	RESOLUCIÓN N° 4301			2015-01-29	2012-12-15	2015-11-12	9	Antiepiléptico - Dolores neurálgicos	18424		2015-01-29	18424	18424	18424	Gador S.A. Lugar de elaboración: Darwin 429, Buenos Aires, Argentina	Chile	PREGABAX 75 CAPSULAS 75 MG (PREGABALINA)		PREGABALINA	PREGABAX 75 CAPSULAS 75 MG (PREGABALINA)	75 MG	CAPSULAS	CAPSULAS	PREGABALINA	2010-12-15	Importado Terminado con Reacondicionamiento Local	GADOR LTDA.				1		Vigente
1		LAMOTRIGINA	TRIGILAB 50 COMPRIMIDOS 50 mg	F	18443	INTERPHARMA S.A.	RESOLUCIÓN RW N°21953			2016-05-27	2012-12-15	2016-10-19	4	Antiepiléptico - Estabilizador del estado de ánimo	18443		2016-05-27	18443	18443	18443	Instituto Bioquímico Beta S.A.	Argentina	TRIGILAB 50 COMPRIMIDOS 50 MG		LAMOTRIGINA	TRIGILAB 50 COMPRIMIDOS 50 MG	50 MG	COMPRIMIDOS	COMPRIMIDOS	LAMOTRIGINA	2010-12-14	Fabricación Nacional	INTERPHARMA S.A.	1					Vigente
1		LAMOTRIGINA	TRIGILAB 100 COMPRIMIDOS 100 mg	F	18444	INTERPHARMA S.A.	RESOLUCIÓN RW N°22704			2016-05-27	2012-12-15	2016-11-03	5	Antiepiléptico - Estabilizador del estado de ánimo	18444		2016-05-27	18444	18444	18444	Instituto Bioquímico Beta S.A.	Argentina	TRIGILAB 100 COMPRIMIDOS 100 MG		LAMOTRIGINA	TRIGILAB 100 COMPRIMIDOS 100 MG	100 MG	COMPRIMIDOS	COMPRIMIDOS	LAMOTRIGINA	2010-12-14	Fabricación Nacional	INTERPHARMA S.A.	1					Vigente
1		LAMOTRIGINA	LAMOTRIGINA COMPRIMIDOS 50 mg	F	18446	INTERPHARMA S.A.	RESOLUCIÓN RW N°22703			2016-05-27	2012-12-15	2016-11-03	5	Antiepiléptico - Estabilizador del estado de ánimo	18446		2016-05-27	18446	18446	18446	Instituto Bioquímico Beta S.A.	Argentina	LAMOTRIGINA COMPRIMIDOS 50 MG		LAMOTRIGINA	LAMOTRIGINA COMPRIMIDOS 50 MG	50 MG	COMPRIMIDOS	COMPRIMIDOS	LAMOTRIGINA	2010-12-14	Fabricación Nacional	INTERPHARMA S.A.	1					Vigente
1		LAMOTRIGINA	LAMOTRIGINA COMPRIMIDOS 100 mg	F	18447	INTERPHARMA S.A.	RESOLUCIÓN RW N°22705			2016-05-27	2012-12-15	2016-11-03	5	Antiepiléptico - Estabilizador del estado de ánimo	18447		2016-05-27	18447	18447	18447	Instituto Bioquímico Beta S.A.	Argentina	LAMOTRIGINA COMPRIMIDOS 100 MG		LAMOTRIGINA	LAMOTRIGINA COMPRIMIDOS 100 MG	100 MG	COMPRIMIDOS	COMPRIMIDOS	LAMOTRIGINA	2010-12-14	Fabricación Nacional	INTERPHARMA S.A.	1					Vigente
1		LORATADINA	LOPTAME COMPRIMIDOS 10 mg (loratadina)	F	18452	LABORATORIOS EUROMED CHILE S.A.	RESOLUCIÓN RW N° 13616			2015-12-17	2012-12-15	2016-06-30	6	Antialérgico	18452		2015-12-17	18452	18452	18452	Eurofarma Chile S.A., Camino Melipilla 7073, Cerrillos, Santiago, Chile.	Chile	LOPTAME COMPRIMIDOS 10 MG		LORATADINA	LOPTAME COMPRIMIDOS 10 MG	10 MG	COMPRIMIDOS	COMPRIMIDOS	LORATADINA	2010-12-17	Fabricación Nacional	EUROFARMA CHILE S.A.	1					Vigente
1		CIPROFLOXACINO	TIGINA COMPRIMIDOS RECUBIERTOS 500 mg	F	18455	INTERPHARMA S.A.	RESOLUCIÓN N° 3359			#N/A	2012-06-15	2012-12-18	#N/A	Antibiótico	18455		#N/A	18455	18455	18455	#N/A	#N/A	TIGINA COMPRIMIDOS RECUBIERTOS 500 MG		CIPROFLOXACINO CLORHIDRATO MONOHIDRATO	TIGINA COMPRIMIDOS RECUBIERTOS 500 MG	500 MG	COMPRIMIDOS RECUBIERTOS	COMPRIMIDOS	CIPROFLOXACINO	2010-12-21	Fabricación Nacional	INTERPHARMA S.A.	1					Suspendido									Suspendido
1		ATORVASTATINA	ATORVASTATINA COMPRIMIDOS RECUBIERTOS 10 mg	F	18459	OPKO CHILE S.A.	RESOLUCIÓN N° 2055			#N/A	2012-06-15	2013-06-27	#N/A	Disminución del colesterol	18459		#N/A	18459	18459	18459	#N/A	#N/A	ATORVASTATINA COMPRIMIDOS RECUBIERTOS 10 MG		ATORVASTATINA CALCICA TRIHIDRATO	ATORVASTATINA COMPRIMIDOS RECUBIERTOS 10 MG	10 MG	COMPRIMIDOS RECUBIERTOS	COMPRIMIDOS	ATORVASTATINA	2010-12-21	Importado Terminado	OPKO CHILE S.A.		1				Vigente
1		ARIPIPRAZOL	AZYMOL COMPRIMIDOS 5 mg	F	18468	LABORATORIOS RECALCINE S.A.	RESOLUCIÓN N° 240			2015-08-31	2012-12-15	2016-01-25	4	Esquizofrenia	18468		2015-08-31	18468	18468	18468	Laboratorios Recalcine S.A. ubicado en av Carrascal 5670, Quinta Normal	Chile	AZYMOL COMPRIMIDOS 5 MG		ARIPIPRAZOL	AZYMOL COMPRIMIDOS 5 MG	5 MG	COMPRIMIDOS	COMPRIMIDOS	ARIPIPRAZOL	2011-01-12	Fabricación Nacional	LABORATORIOS RECALCINE S.A.	1					Vigente
1		OLANZAPINA	PSITAB COMPRIMIDOS 5 mg	F	18498	SYNTHON CHILE LTDA.	RESOLUCIÓN RW N°3252			2013-12-30	2012-12-15	2014-02-18	1	Esquizofrenia	18498		2013-12-30	18498	18498	18498	Synthon Hispania SL Polígono Ind. Les Salines Carrer Castelló 1 08830 Sant Boi de Llobregat, Barcelona Presenta certificado N°BB5690487 emitido por el Departamento de Salud de Barcelona con fecha diciembre 2010 y válido por 3 años.	0	PSITAB COMPRIMIDOS 5 MG		OLANZAPINA	PSITAB COMPRIMIDOS 5 MG	5 MG	COMPRIMIDOS	COMPRIMIDOS	OLANZAPINA	2011-02-10	Importado a Granel	SYNTHON CHILE LTDA.			1			No Vigente									No Vigente
1		OLANZAPINA	PSITAB COMPRIMIDOS 10 mg	F	18499	SYNTHON CHILE LTDA.	RESOLUCIÓN RW N°9465			2014-04-04	2012-12-15	2014-05-13	1	Esquizofrenia	18499		2014-04-04	18499	18499	18499	Synthon Hispania Pol. Ind. Les Salines, Carrer Castelló 1, 08830 Sant Boi de Llobregat, Barcelona, España Se presenta certificado N°NCF/1337/001/CAT de cumplimiento de buenas prácticas de manufactura otorgado por el Departamento de Salud de Cataluña, con fecha diciembre 2013 válido por 3 años.	0	PSITAB COMPRIMIDOS 10 MG		OLANZAPINA	PSITAB COMPRIMIDOS 10 MG	10 MG	COMPRIMIDOS	COMPRIMIDOS	OLANZAPINA	2011-02-11	Importado a Granel	SYNTHON CHILE LTDA.			1			No Vigente									No Vigente
1		PRAMIPEXOL	PRAMIPEXOL DICLORHIDRATO MONOHIDRATO COMPRIMIDOS 0,25 mg	F	18500	OPKO CHILE S.A.	RESOLUCIÓN N° 627			#N/A	2012-12-24	2013-02-18	#N/A	Parkinson	18500		#N/A	18500	18500	18500	#N/A	#N/A	PRAMIPEXOL DICLORHIDRATO MONOHIDRATO COMPRIMIDOS 0,25 MG		PRAMIPEXOL	PRAMIPEXOL DICLORHIDRATO MONOHIDRATO COMPRIMIDOS 0,25 MG	0,25 MG	COMPRIMIDOS	COMPRIMIDOS	PRAMIPEXOL	2011-02-09	Importado Terminado	OPKO CHILE S.A.		1				No Vigente									No Vigente
1		PRAMIPEXOL	PRAMIPEXOL DICLORHIDRATO MONOHIDRATO COMPRIMIDOS 1 mg	F	18501	OPKO CHILE S.A.	RESOLUCIÓN N° 934			2014-04-17	2012-12-24	2015-03-23	11	Parkinson	18501		2014-04-17	18501	18501	18501	Torrent Pharmaceuticals Ltd. Mehsana , India	0	PRAMIPEXOL DICLORHIDRATO MONOHIDRATO COMPRIMIDOS 1 MG		PRAMIPEXOL	PRAMIPEXOL DICLORHIDRATO MONOHIDRATO COMPRIMIDOS 1 MG	1 MG	COMPRIMIDOS	COMPRIMIDOS	PRAMIPEXOL	2011-02-09	Importado Terminado	OPKO CHILE S.A.		1				No Vigente									No Vigente
1		METFORMINA	GLIFORTEX COMPRIMIDOS RECUBIERTOS 850 mg	F	18502	LABORATORIOS ANDRÓMACO S.A.	RESOLUCIÓN N° 102			#N/A	2012-06-15	2013-01-11	#N/A	Diabetes Mellitus	18502		#N/A	18502	18502	18502	#N/A	#N/A	GLIFORTEX COMPRIMIDOS RECUBIERTOS 850 MG		METFORMINA CLORHIDRATO	GLIFORTEX COMPRIMIDOS RECUBIERTOS 850 MG	850 MG	COMPRIMIDOS RECUBIERTOS	COMPRIMIDOS	METFORMINA	2011-02-14	Importado a Granel	LABORATORIOS ANDRÓMACO S.A.			1			No Vigente									No Vigente
1		CARVEDILOL	CARVEDILOL COMPRIMIDOS 25 mg	F	18528	OPKO CHILE S.A.	RESOLUCIÓN N° 3023			2013-07-04	2012-12-15	2013-09-06	2	Hipertensión arterial - insuficiencia cardíaca	18528		2013-07-04	18528	18528	18528	Torrent Pharmaceuticals Ltd., India Indrad Tal N°382721, Mehsana District, India Presenta certificado N°1204069, de fecha 03/04/2012 y válido hasta 02/04/2014, en el cual se acredita el cumplimiento de buenas prácticas de manufactura emitido Food & Drugs Control Administration, India	0	CARVEDILOL COMPRIMIDOS 25 MG		CARVEDILOL	CARVEDILOL COMPRIMIDOS 25 MG	25 MG	COMPRIMIDOS	COMPRIMIDOS	CARVEDILOL	2011-03-04	Importado Terminado	OPKO CHILE S.A.		1				No Vigente									No Vigente
1		EFAVIRENZ	VOVIRENS COMPRIMIDOS RECUBIERTOS 600 mg	F	18539	OPKO CHILE S.A.	RESOLUCIÓN RW 3067			#N/A	2012-06-15	2011-03-11	#N/A	Antiviral	18539		#N/A	18539	18539	18539	#N/A	#N/A	VOVIRENS COMPRIMIDOS RECUBIERTOS 600 MG		EFAVIRENZ	VOVIRENS COMPRIMIDOS RECUBIERTOS 600 MG	600 MG	COMPRIMIDOS RECUBIERTOS	COMPRIMIDOS	EFAVIRENZ	2011-03-11	Importado Terminado	OPKO CHILE S.A.		1				No Vigente									No Vigente
1		IBUPROFENO	NUROFEN EXPRESS CÁPSULAS BLANDAS 200 mg	F	18543	RECKITT BENCKISER CHILE S.A.	RESOLUCIÓN N° 3084			2014-12-11	2012-10-15	2015-09-02	8	Analgésico / Antiinflamatorio	18543		2014-12-11	18543	18543	18543	Banner Pharmacaps Europe B.V. Holanda	0	NUROFEN EXPRESS CAPSULAS BLANDAS 200 MG		IBUPROFENO	NUROFEN EXPRESS CAPSULAS BLANDAS 200 MG	200 MG	CAPSULAS BLANDAS	CAPSULAS	IBUPROFENO	2011-03-22	Importado Terminado con Reacondicionamiento Local	RECKITT BENCKISER CHILE S.A.				1		Vigente
1		IBUPROFENO	PYRIPED CÁPSULAS BLANDAS 400 mg	F	18548	MINTLAB CO. S.A.	RESOLUCIÓN N° 5000			2013-12-06	2012-10-15	2014-09-12	9	Analgésico / Antiinflamatorio	18548		2013-12-06	18548	18548	18548	20/1, Vandalur – Kelambakkam Road Pudupakkam Village, Kanchipuram 603 103	0	PYRIPED CAPSULAS BLANDAS 400 MG		IBUPROFENO	PYRIPED CAPSULAS BLANDAS 400 MG	400 MG	CAPSULAS BLANDAS	CAPSULAS	IBUPROFENO	2011-03-21	Importado a Granel	MINTLAB CO. S.A.			1			Vigente
1		ATORVASTATINA	ATORVASTATINA COMPRIMIDOS RECUBIERTOS 20 mg	F	18552	OPKO CHILE S.A.	RESOLUCIÓN N° 1417			#N/A	2012-06-15	2013-05-06	#N/A	Disminución del colesterol	18552		#N/A	18552	18552	18552	#N/A	#N/A	ATORVASTATINA COMPRIMIDOS RECUBIERTOS 20 MG		ATORVASTATINA CALCICA TRIHIDRATO	ATORVASTATINA COMPRIMIDOS RECUBIERTOS 20 MG	20 MG	COMPRIMIDOS RECUBIERTOS	COMPRIMIDOS	ATORVASTATINA	2011-03-21	Importado Terminado	OPKO CHILE S.A.		1				Vigente
1		SERTRALINA	SERTRALINA COMPRIMIDOS RECUBIERTOS 50 mg	F	18589	OPKO CHILE S.A.	RESOLUCIÓN RW N° 17116			2014-06-27	2012-12-15	2015-10-01	15	Antidepresivo	18589		2014-06-27	18589	18589	18589	Emil Pharmaceuticals PVt Ltd Mumbai, India	0	SERTRALINA COMPRIMIDOS RECUBIERTOS 50 MG		SERTRALINA	SERTRALINA COMPRIMIDOS RECUBIERTOS 50 MG	50 MG	COMPRIMIDOS RECUBIERTOS	COMPRIMIDOS	SERTRALINA	2011-04-14	Importado Terminado	OPKO CHILE S.A.		1				Vigente
1		IBUPROFENO	IBUPROFENO COMPRIMIDOS RECUBIERTOS 400 mg	F	18594	EUROMED CHILE S.A.	RESOLUCIÓN N° 2752			2014-03-27	2012-10-15	2015-08-14	16	Analgésico / Antiinflamatorio	18594		2014-03-27	18594	18594	18594	CSPC OUYI PHARMACEUTICALS CO. LTD., CHINA.	0	IBUPROFENO COMPRIMIDOS RECUBIERTOS 400 MG		IBUPROFENO	IBUPROFENO COMPRIMIDOS RECUBIERTOS 400 MG	400 MG	COMPRIMIDOS RECUBIERTOS	COMPRIMIDOS	IBUPROFENO	2011-04-17	Importado Terminado	EUROFARMA CHILE S.A.		1				Suspendido									Suspendido
1		ESCITALOPRAM	ESCITALOPRAM COMPRIMIDOS RECUBIERTOS 10 mg	F	18595	LABORATORIO CHILE S.A.	RESOLUCIÓN N° 3063			2014-03-19	2012-12-15	2014-09-03	5	Antidepresivo	18595		2014-03-19	18595	18595	18595	Laboratorio Chile, ubicado en Camino a Melipilla N° 9978, Maipú, Santiago de Chile.	0	ESCITALOPRAM COMPRIMIDOS RECUBIERTOS 10 MG		ESCITALOPRAM	ESCITALOPRAM COMPRIMIDOS RECUBIERTOS 10 MG	10 MG	COMPRIMIDOS RECUBIERTOS	COMPRIMIDOS	ESCITALOPRAM	2011-04-19	Fabricación Nacional	LABORATORIO CHILE S.A.	1					No Vigente									No Vigente
1		METFORMINA	METFORMINA CLORHIDRATO COMPRIMIDOS 850 mg	F	18634	MINTLAB CO. S.A.	RESOLUCIÓN N° 4260			#N/A	2012-06-15	2013-12-20	#N/A	Diabetes Mellitus	18634		#N/A	18634	18634	18634	#N/A	#N/A	METFORMINA CLORHIDRATO COMPRIMIDOS 850 MG		METFORMINA CLORHIDRATO	METFORMINA CLORHIDRATO COMPRIMIDOS 850 MG	850 MG	COMPRIMIDOS	COMPRIMIDOS	METFORMINA	2011-05-11	Importado a Granel	MINTLAB CO. S.A.			1			No Vigente									No Vigente
1		FAMOTIDINA	FAMOTIDINA COMPRIMIDOS RECUBIERTOS 40 mg	F	18679	OPKO CHILE S.A.	RESOLUCIÓN N° 2976			2014-03-26	2012-12-15	2014-08-27	5	Ulceras Gastricas y Reflujo Gastroesofágico	18679		2014-03-26	18679	18679	18679	Sharon Bio-Medicine Ltd. Dirección Kashra N°1027/28/30/37, Selaqui Industrial Area, Central Hope, Dehradun, Uttrakhand, Mumbai, India	0	FAMOTIDINA COMPRIMIDOS RECUBIERTOS 40 MG		FAMOTIDINA	FAMOTIDINA COMPRIMIDOS RECUBIERTOS 40 MG	40 MG	COMPRIMIDOS RECUBIERTOS	COMPRIMIDOS	FAMOTIDINA	2011-06-21	Importado Terminado	OPKO CHILE S.A.		1				Vigente
1		CARVEDILOL	CILOKARE COMPRIMIDOS RECUBIERTOS 6,25 mg	F	18682	ETEX FARMACÉUTICA LTDA.	RESOLUCIÓN RW N° 5230			2014-10-03	2012-12-15	2015-03-31	5	Hipertensión arterial - insuficiencia cardíaca	18682		2014-10-03	18682	18682	18682	Dr. Reddy’s Laboratories Ltd. Dirección Survey N°42, 45 & 46 Bachupally Village, Qutubullapur Mandal, Ranga Reddy, Andhra Pradesh, India Presenta certificado de cumplimiento GMP N°UK GMP 8512 emitido por MHRA, Reino Unido con fecha 25/07/2012 válido por 3 años	0	CILOKARE COMPRIMIDOS RECUBIERTOS 6,25 MG		CARVEDILOL	CILOKARE COMPRIMIDOS RECUBIERTOS 6,25 MG	6,25 MG	COMPRIMIDOS	COMPRIMIDOS	CARVEDILOL	2011-06-17	Importado Terminado con Reacondicionamiento Local	ETEX FARMACÉUTICA LTDA.				1		No Vigente									No Vigente
1		CARVEDILOL	CILOKARE COMPRIMIDOS RECUBIERTOS 12,5 mg	F	18683	ETEX FARMACÉUTICA LTDA.	RESOLUCIÓN N° 3417			2013-08-01	2012-12-15	2013-10-09	2	Hipertensión arterial - insuficiencia cardíaca	18683		2013-08-01	18683	18683	18683	Dr. Reddy’s Laboratories Limited Survey 42, 45 y 46 Bachupally Village Qutbullapur Mandal, Ranga Reddy District, Andhra Pradesh, India Presenta certificado N°UK GMP 8512, de fecha 30/04/2012 válido por 3 años y emitido por Medicines and Healthcare products Regulatory Agency (MHRA). La planta farmacéutica indicada corresponde a Dr. Reddy’s Laboratories Ltd. ubicada en Survey 42, 45 y 46 Bachupally…	0	CILOKARE COMPRIMIDOS RECUBIERTOS 12,5 MG		CARVEDILOL	CILOKARE COMPRIMIDOS RECUBIERTOS 12,5 MG	12,5 MG	COMPRIMIDOS	COMPRIMIDOS	CARVEDILOL	2011-06-17	Importado Terminado con Reacondicionamiento Local	ETEX FARMACÉUTICA LTDA.				1		No Vigente									No Vigente
1		CARVEDILOL	CILOKARE COMPRIMIDOS RECUBIERTOS 25 mg	F	18684	ETEX FARMACÉUTICA LTDA.	RESOLUCIÓN N° 2883			2013-06-04	2012-12-15	2013-08-28	2	Hipertensión arterial - insuficiencia cardíaca	18684		2013-06-04	18684	18684	18684	Dr. Reddy’s Laboratories Limited Dirección: Unit 2, Survey N°42, 45 & 46, Bacgupally Village Qutubullapur Mandal, Tanga Reddy District, Andhra Pradesh, India Certificado de cumplimiento GMP emitido por Medicines and Healthcare products Regulatory Agency (MHRA, Reino Unido) N°UK GMP 8512, de fecha 25/07/2012. Se autoriza la fabricación de cápsulas de gelatina dura y comprimidos.	0	CILOKARE COMPRIMIDOS RECUBIERTOS 25 MG		CARVEDILOL	CILOKARE COMPRIMIDOS RECUBIERTOS 25 MG	25 MG	COMPRIMIDOS	COMPRIMIDOS	CARVEDILOL	2011-06-17	Importado Terminado con Reacondicionamiento Local	ETEX FARMACÉUTICA LTDA.				1		No Vigente									No Vigente
1		HIDROXICLOROQUINA	REUMAZINE COMPRIMIDOS RECUBIERTOS 200 mg	F	18705	INSTITUTO SANITAS S.A.	RESOLUCIÓN RW N° 3789			2015-05-06	2012-12-15	2015-10-08	5	Artritis y Lupus	18705		2015-05-06	18705	18705	18705	INSTITUTO SANITAS S.A.	0	REUMAZINE COMPRIMIDOS RECUBIERTOS 200 MG		HIDROXICLOROQUINA	REUMAZINE COMPRIMIDOS RECUBIERTOS 200 MG	200 MG	COMPRIMIDOS RECUBIERTOS	COMPRIMIDOS	HIDROXICLOROQUINA	2011-06-24	Fabricación Nacional	INSTITUTO SANITAS S.A.	1					No Vigente									No Vigente
1		SERTRALINA	SERTRALINA COMPRIMIDOS 100 mg	F	18767	LABORATORIO CHILE S.A.	RESOLUCIÓN RW N° 8554			2014-11-14	2012-12-15	2015-05-29	6	Antidepresivo	18767		2014-11-14	18767	18767	18767	0	0	SERTRALINA COMPRIMIDOS 100 MG		SERTRALINA	SERTRALINA COMPRIMIDOS 100 MG	100 MG	COMPRIMIDOS	COMPRIMIDOS	SERTRALINA	2011-07-18	Fabricación Nacional	LABORATORIO CHILE S.A.	1					Vigente
1		SILDENAFIL	SEGUREX 50 COMPRIMIDOS RECUBIERTOS 50 mg	F	18830	GADOR LTDA.	RESOLUCIÓN N° 0084			2013-11-22	2012-12-15	2014-01-14	1	Disfunción Eréctil	18830		2013-11-22	18830	18830	18830	Argentina (Fabricación Extranjero A Granel)	0	SEGUREX 50 COMPRIMIDOS RECUBIERTOS 50 MG		SILDENAFIL	SEGUREX 50 COMPRIMIDOS RECUBIERTOS 50 MG	50 MG	COMPRIMIDOS RECUBIERTOS	COMPRIMIDOS	SILDENAFIL	2011-08-22	Importado Semiterminado	GADOR LTDA.					1	Vigente
1		SILDENAFIL	SEGUREX 100 COMPRIMIDOS RECUBIERTOS 100 mg	F	18831	GADOR LTDA.	RESOLUCIÓN RW N° 17150			2015-03-30	2012-12-15	2015-10-01	6	Disfunción Eréctil	18831		2015-03-30	18831	18831	18831	Gador S.A., Argentina	0	SEGUREX 100 COMPRIMIDOS RECUBIERTOS 100 MG		SILDENAFIL	SEGUREX 100 COMPRIMIDOS RECUBIERTOS 100 MG	100 MG	COMPRIMIDOS RECUBIERTOS	COMPRIMIDOS	SILDENAFIL	2011-08-22	Importado Semiterminado	GADOR LTDA.					1	Suspendido									Suspendido
1		RISPERIDONA	RISPYL COMPRIMIDOS RECUBIERTOS 2 mg	F	18839	AXON PHARMA SPA.	RESOLUCIÓN N° 830			#N/A	2012-12-24	2012-03-28	#N/A	Trastornos mentales	18839		#N/A	18839	18839	18839	#N/A	#N/A	RISPYL COMPRIMIDOS RECUBIERTOS 2 MG		RISPERIDONA	RISPYL COMPRIMIDOS RECUBIERTOS 2 MG	2 MG	COMPRIMIDOS RECUBIERTOS	COMPRIMIDOS	RISPERIDONA	2011-08-19	Importado Terminado con Reacondicionamiento Local	AXON PHARMA S.p.A.				1		Suspendido									Suspendido
1		RISPERIDONA	RISPYL COMPRIMIDOS RECUBIERTOS 3 mg	F	18840	AXON PHARMA SPA.	RESOLUCIÓN N° 1134			#N/A	2012-12-24	2012-05-03	#N/A	Trastornos mentales	18840		#N/A	18840	18840	18840	#N/A	#N/A	RISPYL COMPRIMIDOS RECUBIERTOS 3 MG		RISPERIDONA	RISPYL COMPRIMIDOS RECUBIERTOS 3 MG	3 MG	COMPRIMIDOS RECUBIERTOS	COMPRIMIDOS	RISPERIDONA	2011-08-19	Importado Terminado con Reacondicionamiento Local	AXON PHARMA S.p.A.				1		Suspendido									Suspendido
1		ENALAPRIL	ENALAPRIL MALEATO COMPRIMIDOS 10 mg	F	18847	OPKO CHILE S.A.	RESOLUCIÓN N° 1625			2014-07-28	2012-10-15	2015-05-29	10	Hipertensión arterial - insuficiencia cardíaca	18847		2014-07-28	18847	18847	18847	Emil Pharmaceuticals Industries Pvt Ltd. Mumbai, India	0	ENALAPRIL MALEATO COMPRIMIDOS 10 MG		ENALAPRIL MALEATO	ENALAPRIL MALEATO COMPRIMIDOS 10 MG	10 MG	COMPRIMIDOS	COMPRIMIDOS	ENALAPRIL	2011-08-30	Importado Terminado	OPKO CHILE S.A.		1				Vigente
1		METFORMINA	HIPOGLUCIN 750 LP COMPRIMIDOS DE LIBERACIÓN PROLONGADA 500 mg	F	18851	LABORATORIO CHILE S.A.	RESOLUCIÓN RW N° 8705			2015-12-24	2012-06-15	2016-04-28	4	Diabetes Mellitus	18851		2015-12-24	18851	18851	18851	Laboratorio Chile S.A. Dirección: Camino a Melipilla N°9978, Santiago, Chile.	Chile	HIPOGLUCIN 500 LP COMPRIMIDOS DE LIBERACION PROLONGADA 500 MG		METFORMINA CLORHIDRATO	HIPOGLUCIN 500 LP COMPRIMIDOS DE LIBERACION PROLONGADA 500 MG	500 MG	COMPRIMIDOS DE LIBERACION PROLONGADA	COMPRIMIDOS	METFORMINA	2011-08-31	Fabricación Nacional	LABORATORIO CHILE S.A.	1					Vigente
1		DOMPERIDONA	DOMPERIDONA COMPRIMIDOS RECUBIERTOS 10 mg	F	18856	OPKO CHILE S.A.	RESOLUCIÓN N° 1699			2014-06-12	2012-12-15	2015-05-25	11	Antiemético	18856		2014-06-12	18856	18856	18856	Sharon Bio-Medicine Ltda. Khasra N° 1027/28/30/37, Central Hope Town, Selaqui, Industrial Area, Dehradun, Uttarakhand, India.	0	DOMPERIDONA COMPRIMIDOS RECUBIERTOS 10 MG		DOMPERIDONA	DOMPERIDONA COMPRIMIDOS RECUBIERTOS 10 MG	10 MG	COMPRIMIDOS	COMPRIMIDOS	DOMPERIDONA	2011-09-05	Importado Terminado	OPKO CHILE S.A.		1				Vigente
1		RISPERIDONA	RISPYL COMPRIMIDOS RECUBIERTOS 1 mg	F	18894	AXON PHARMA SPA.	RESOLUCIÓN N° 831			#N/A	2012-12-24	2012-03-28	#N/A	Trastornos mentales	18894		#N/A	18894	18894	18894	#N/A	#N/A	RISPYL COMPRIMIDOS RECUBIERTOS 1 MG		RISPERIDONA	RISPYL COMPRIMIDOS RECUBIERTOS 1 MG	1 MG	COMPRIMIDOS RECUBIERTOS	COMPRIMIDOS	RISPERIDONA	2011-09-24	Importado Terminado con Reacondicionamiento Local	AXON PHARMA S.p.A.				1		Vigente
1		FINASTERIDA	VASTUS COMPRIMIDOS RECUBIERTOS 5 mg	F	18932	TECNOFARMA S.A.	RESOLUCIÓN N° 2420			2014-09-29	2012-12-15	2015-07-21	9	Hiperplasia Prostática Benigna (HPB)	18932		2014-09-29	18932	18932	18932	Craveri S.A.I.C	0	VASTUS COMPRIMIDOS RECUBIERTOS 5 MG		FINASTERIDA	VASTUS COMPRIMIDOS RECUBIERTOS 5 MG	5 MG	COMPRIMIDOS RECUBIERTOS	COMPRIMIDOS	FINASTERIDA	2011-10-01	Importado Terminado	TECNOFARMA S.A.		1				Vigente
1		LAMIVUDINA+ZIDOVUDINA	LAMIVUDINA + ZIDOVUDINA 150/300 COMPRIMIDOS RECUBIERTOS	F	18940	LABORATORIOS ANDRÓMACO S.A.	CERTIFICADO N° 1436			#N/A	#N/A	2011-11-28	#N/A	Antiviral	18940		#N/A	18940	18940	18940	#N/A	#N/A	LAMIVUDINA + ZIDOVUDINA 150/300 COMPRIMIDOS RECUBIERTOS		ZIDOVUDINA LAMIVUDINA	LAMIVUDINA + ZIDOVUDINA 150/300 COMPRIMIDOS RECUBIERTOS	150 MG LAMIVUDINA 300 MG ZIDOVUDINA	COMPRIMIDOS RECUBIERTOS	COMPRIMIDOS	LAMIVUDINA + ZIDOVUDINA	2011-10-05	Importado Terminado	LABORATORIOS ANDRÓMACO S.A.		1				Suspendido									Suspendido
1		TACROLIMÚS	T- INMUN CÁPSULAS 1 mg	F	18949	LABORATORIOS RECALCINE S.A.	RESOLUCIÓN N° 2892			#N/A	2012-06-01	2012-11-06	#N/A	Enfermedades autoinmune	18949		#N/A	18949	18949	18949	#N/A	#N/A	T- INMUN CAPSULAS 1 MG		TACROLIMUS	T- INMUN CAPSULAS 1 MG	1 MG	CAPSULAS	CAPSULAS	TACROLIMUS	2011-10-14	Fabricación Nacional	LABORATORIOS RECALCINE S.A.	1					Suspendido									Suspendido
1		PREGABALINA	NEURUM CAPSULAS 50 mg	F	18952	LABORATORIOS SAVAL S.A.	RESOLUCIÓN N° 1276			2014-10-09	2012-12-15	2015-04-21	6	Antiepiléptico - Dolores neurálgicos	18952		2014-10-09	18952	18952	18952	Laboratorios Saval S.A.	0	NEURUM CAPSULAS 50 MG		PREGABALINA	NEURUM CAPSULAS 50 MG	50 MG	CAPSULAS	CAPSULAS	PREGABALINA	2011-10-11	Fabricación Nacional	LABORATORIOS SAVAL S.A.	1					Vigente
1		LAMIVUDINA	LAMIVUDINA COMPRIMIDOS RECUBIERTOS 150 mg	F	18962	LABORATORIOS ANDRÓMACO S.A.	CERTIFICADO N° 1517			#N/A	2012-06-15	2011-12-29	#N/A	Antiviral	18962		#N/A	18962	18962	18962	#N/A	#N/A	LAMIVUDINA COMPRIMIDOS RECUBIERTOS 150 MG		LAMIVUDINA	LAMIVUDINA COMPRIMIDOS RECUBIERTOS 150 MG	150 MG	COMPRIMIDOS RECUBIERTOS	COMPRIMIDOS	LAMIVUDINA	2011-10-11	Importado Terminado	LABORATORIOS ANDRÓMACO S.A.		1				Vigente
1		LAMIVUDINA	XIMAVIR COMPRIMIDOS RECUBIERTOS 150 mg	F	18963	MASTER CARE S.A.	CERTIFICADO N° 55			#N/A	2012-06-15	2012-01-13	#N/A	Antiviral	18963		#N/A	18963	18963	18963	#N/A	#N/A	XIMAVIR COMPRIMIDOS RECUBIERTOS 150 MG		LAMIVUDINA	XIMAVIR COMPRIMIDOS RECUBIERTOS 150 MG	150 MG	COMPRIMIDOS RECUBIERTOS	COMPRIMIDOS	LAMIVUDINA	2011-10-11	Importado a Granel	GRÜNENTHAL CHILENA LTDA.			1			Vigente
1		LAMIVUDINA+ZIDOVUDINA	MAXIVIR COMPRIMIDOS RECUBIERTOS	F	18966	MASTER CARE S.A.	CERTIFICADO N° 56			#N/A	#N/A	2012-01-13	#N/A	Antiviral	18966		#N/A	18966	18966	18966	#N/A	#N/A	MAXIVIR COMPRIMIDOS RECUBIERTOS		ZIDOVUDINA LAMIVUDINA	MAXIVIR COMPRIMIDOS RECUBIERTOS	150 MG/300 MG	COMPRIMIDOS RECUBIERTOS	COMPRIMIDOS	LAMIVUDINA + ZIDOVUDINA	2011-10-11	Importado Semiterminado	GRÜNENTHAL CHILENA LTDA.					1	Vigente
1		BETAHISTINA	MICROSER COMPRIMIDOS 24 mg	F	18989	GRÜNENTHAL CHILENA LTDA.	RESOLUCIÓN N° 578			2013-08-14	2012-12-15	2014-02-18	6	Vertigo	18989		2013-08-14	18989	18989	18989	Grünenthal S.A. de C.V.	0	MICROSER COMPRIMIDOS 24 MG		BETAHISTINA	MICROSER COMPRIMIDOS 24 MG	24 MG	COMPRIMIDOS	COMPRIMIDOS	BETAHISTINA	2011-10-17	Importado Terminado con Reacondicionamiento Local	GRÜNENTHAL CHILENA LTDA.				1		Suspendido									Suspendido
1		ZIDOVUDINA	ZIDOVUDINA COMPRIMIDOS RECUBIERTOS 300 mg	F	19060	LABORATORIOS ANDRÓMACO S.A.	CERTIFICADO N° 217			#N/A	2012-06-01	2012-02-21	#N/A	Antiviral	19060		#N/A	19060	19060	19060	#N/A	#N/A	ZIDOVUDINA COMPRIMIDOS RECUBIERTOS 300 MG		ZIDOVUDINA	ZIDOVUDINA COMPRIMIDOS RECUBIERTOS 300 MG	300 MG	COMPRIMIDOS RECUBIERTOS	COMPRIMIDOS	ZIDOVUDINA	2011-11-09	Importado Terminado	LABORATORIOS ANDRÓMACO S.A.		1				Vigente
1		PARACETAMOL	GESIDOL COMPRIMIDOS 500 mg	F	19078	MEDIPHARM LTDA.	RESOLUCIÓN N° 4974			2014-02-10	2012-12-15	2015-12-29	22	Analgésico / Antipirético	19078		2014-02-10	19078	19078	19078	Northeast Pharmaceutical Group Shenyang N° 1 Pharmaceutical Co Ltda, / ubicado en N° 8 Kun Ming Street, Economic & Technological Co., Zone, Shenyang, China.	0	GESIDOL COMPRIMIDOS 500 MG		PARACETAMOL	GESIDOL COMPRIMIDOS 500 MG	PARACETAMOL 500MG	COMPRIMIDOS	COMPRIMIDOS	PARACETAMOL	2011-11-30	Importado Terminado con Reacondicionamiento Local	MEDIPHARM LTDA.				1		Vigente
1		NEVIRAPINA	NEVIRAPINA COMPRIMIDOS 200 mg	F	19080	MASTER CARE S.A.	CERTIFICADO N° 54			#N/A	2012-06-01	2012-01-13	#N/A	Antiviral	19080		#N/A	19080	19080	19080	#N/A	#N/A	NEVIRAPINA COMPRIMIDOS 200 MG		NEVIRAPINA	NEVIRAPINA COMPRIMIDOS 200 MG	200 MG	COMPRIMIDOS	COMPRIMIDOS	NEVIRAPINA	2011-11-15	Importado a Granel	GRÜNENTHAL CHILENA LTDA.			1			Suspendido									Suspendido
1		LAMIVUDINA+ZIDOVUDINA	BIVIR COMPRIMIDOS RECUBIERTOS	F	19081	LABORATORIOS ANDRÓMACO S.A.	CERTIFICADO N° 59			#N/A	#N/A	2012-01-13	#N/A	Antiviral	19081		#N/A	19081	19081	19081	#N/A	#N/A	BIVIR COMPRIMIDOS RECUBIERTOS		ZIDOVUDINA LAMIVUDINA	BIVIR COMPRIMIDOS RECUBIERTOS	150 MG / 300 MG	COMPRIMIDOS RECUBIERTOS	COMPRIMIDOS	LAMIVUDINA + ZIDOVUDINA	2011-11-15	Importado a Granel	LABORATORIOS ANDRÓMACO S.A.			1			Vigente
1		LAMIVUDINA	LAMIVUDINA COMPRIMIDOS RECUBIERTOS 150 mg	F	19082	MASTER CARE S.A.	CERTIFICADO N° 57			#N/A	2012-06-15	2012-01-13	#N/A	Antiviral	19082		#N/A	19082	19082	19082	#N/A	#N/A	LAMIVUDINA COMPRIMIDOS RECUBIERTOS 150 MG		LAMIVUDINA	LAMIVUDINA COMPRIMIDOS RECUBIERTOS 150 MG	150 MG	COMPRIMIDOS RECUBIERTOS	COMPRIMIDOS	LAMIVUDINA	2011-11-15	Importado a Granel	GRÜNENTHAL CHILENA LTDA.			1			Vigente
1		ZIDOVUDINA	ZIDOVUDINA COMPRIMIDOS RECUBIERTOS 300 mg	F	19083	MASTER CARE S.A.	CERTIFICADO N° 52			#N/A	2012-06-01	2012-01-13	#N/A	Antiviral	19083		#N/A	19083	19083	19083	#N/A	#N/A	ZIDOVUDINA COMPRIMIDOS RECUBIERTOS 300 MG		ZIDOVUDINA	ZIDOVUDINA COMPRIMIDOS RECUBIERTOS 300 MG	300 MG	COMPRIMIDOS RECUBIERTOS	COMPRIMIDOS	ZIDOVUDINA	2011-11-15	Importado a Granel	GRÜNENTHAL CHILENA LTDA.			1			Suspendido									Suspendido
1		ZIDOVUDINA	AZAVIRAL COMPRIMIDOS RECUBIERTOS 300 mg	F	19084	MASTER CARE S.A.	CERTIFICADO N° 58			#N/A	2012-06-01	2012-01-13	#N/A	Antiviral	19084		#N/A	19084	19084	19084	#N/A	#N/A	AZAVIRAL COMPRIMIDOS RECUBIERTOS 300 MG		ZIDOVUDINA	AZAVIRAL COMPRIMIDOS RECUBIERTOS 300 MG	300 MG	COMPRIMIDOS RECUBIERTOS	COMPRIMIDOS	ZIDOVUDINA	2011-11-15	Importado Terminado con Reacondicionamiento Local	GRÜNENTHAL CHILENA LTDA.				1		Suspendido									Suspendido
1		NEVIRAPINA	NEVAVIR COMPRIMIDOS 200 mg	F	19085	MASTER CARE S.A.	CERTIFICADO N° 53			#N/A	2012-06-01	2012-01-13	#N/A	Antiviral	19085		#N/A	19085	19085	19085	#N/A	#N/A	NEVAVIR COMPRIMIDOS 200 MG		NEVIRAPINA	NEVAVIR COMPRIMIDOS 200 MG	200 MG	COMPRIMIDOS	COMPRIMIDOS	NEVIRAPINA	2011-11-15	Importado Semiterminado	GRÜNENTHAL CHILENA LTDA.					1	Suspendido									Suspendido
1		ESCITALOPRAM	TRESUS COMPRIMIDOS RECUBIERTOS 10 mg	F	19102	NOVARTIS CHILE S.A.	RESOLUCIÓN N° 3075			2013-02-13	2012-12-15	2013-09-11	6	Antidepresivo	19102		2013-02-13	19102	19102	19102	El producto fue desarrollado en HEXAL AG, Germany , la producción se llevará a cabo en Sandoz Private Limited, India, fabricante autorizado para este registro en Chile. La fórmula cualicuantitativa es la misma. Se adjunta información de la validación del proceso productivo Control de calidad y liberación de lote Hexal AG Industriestrabe 25, Holzkirchen Alemania Fabricante del principio activo: Dr…	0	TRESUS COMPRIMIDOS RECUBIERTOS 10 MG		ESCITALOPRAM	TRESUS COMPRIMIDOS RECUBIERTOS 10 MG	10 MG	COMPRIMIDOS RECUBIERTOS	COMPRIMIDOS	ESCITALOPRAM	2011-11-22	Importado Terminado con Reacondicionamiento Local	NOVARTIS CHILE S.A.				1		No Vigente									No Vigente
1		ESCITALOPRAM	TRESUS COMPRIMIDOS RECUBIERTOS 20 mg	F	19103	NOVARTIS CHILE S.A.	RESOLUCIÓN N° 2973			#N/A	2012-12-15	2013-09-02	#N/A	Antidepresivo	19103		#N/A	19103	19103	19103	#N/A	#N/A	TRESUS COMPRIMIDOS RECUBIERTOS 20 MG		ESCITALOPRAM	TRESUS COMPRIMIDOS RECUBIERTOS 20 MG	20 MG	COMPRIMIDOS RECUBIERTOS	COMPRIMIDOS	ESCITALOPRAM	2011-11-22	Importado Terminado con Reacondicionamiento Local	NOVARTIS CHILE S.A.				1		Vigente
1		SILDENAFIL	SELERUP 100 COMPRIMIDOS RECUBIERTOS 100 mg	F	19106	GADOR LTDA.	RESOLUCIÓN RW N° 17157			2015-03-30	2012-12-15	2015-10-01	6	Disfunción Eréctil	19106		2015-03-30	19106	19106	19106	Gador S.A., Argentina	0	SELERUP 100 COMPRIMIDOS RECUBIERTOS 100 MG		SILDENAFIL	SELERUP 100 COMPRIMIDOS RECUBIERTOS 100 MG	100 MG	COMPRIMIDOS RECUBIERTOS	COMPRIMIDOS	SILDENAFIL	2011-11-22	Importado Terminado con Reacondicionamiento Local	GADOR LTDA.				1		Vigente
1		CLOPIDOGREL	CLOTROMBIX COMPRIMIDOS RECUBIERTOS 75 mg	F	19113	NOVARTIS CHILE S.A.	RESOLUCIÓN N° 3872			2013-03-07	2012-12-15	2013-11-14	8	Antiagregante plaquetario	19113		2013-03-07	19113	19113	19113	Sandoz PVT Ltd., India	0	CLOTROMBIX COMPRIMIDOS RECUBIERTOS 75 MG		CLOPIDOGREL	CLOTROMBIX COMPRIMIDOS RECUBIERTOS 75 MG	75 MG	COMPRIMIDOS RECUBIERTOS	COMPRIMIDOS	CLOPIDOGREL	2011-12-05	Importado Terminado con Reacondicionamiento Local	NOVARTIS CHILE S.A.				1		Vigente
1		DEFLAZACORT	DISFLAX COMPRIMIDOS 6 mg	F	19171	FAES FARMA CHILE, SALUD Y NUTRICIÓN LTDA.	RESOLUCIÓN N° 5893			2014-07-11	2012-12-15	2014-11-26	4	Corticoterapia	19171		2014-07-11	19171	19171	19171	FAES FARMA, ESPAÑA	0	DISFLAX COMPRIMIDOS 6 MG		DEFLAZACORT	DISFLAX COMPRIMIDOS 6 MG	6,00MG	COMPRIMIDOS	COMPRIMIDOS	DEFLAZACORT	2011-12-23	Importado Terminado con Reacondicionamiento Local	FAES FARMA CHILE, SALUD Y NUTRICIÓN LTDA.				1		Suspendido									Suspendido
1		DEFLAZACORT	DISFLAX COMPRIMIDOS 30 mg	F	19172	FAES FARMA CHILE, SALUD Y NUTRICIÓN LTDA.	RESOLUCIÓN N° 5891			2014-07-11	2012-12-15	2014-11-26	4	Corticoterapia	19172		2014-07-11	19172	19172	19172	FAES FARMA, ESPAÑA	0	DISFLAX COMPRIMIDOS 30 MG		DEFLAZACORT	DISFLAX COMPRIMIDOS 30 MG	30 MG	COMPRIMIDOS	COMPRIMIDOS	DEFLAZACORT	2011-12-23	Importado Terminado con Reacondicionamiento Local	FAES FARMA CHILE, SALUD Y NUTRICIÓN LTDA.				1		Suspendido									Suspendido
1		VALSARTÁN	ALSARKARE COMPRIMIDOS RECUBIERTOS 80 mg	F	19190	ETEX FARMACÉUTICA LTDA.	RESOLUCIÓN RW N° 7760			2014-11-25	2012-12-24	2015-05-15	5	Hipertensión arterial	19190		2014-11-25	19190	19190	19190	Dr. Reddy’s Laboratories Limited FTO – Unidad 3. Survey N°41, Bachupally Village, Qutubullapur Mandal, Ranga Reddy District, Andhra Pradesh, India	0	ALSARKARE COMPRIMIDOS RECUBIERTOS 80 MG		VALSARTAN	ALSARKARE COMPRIMIDOS RECUBIERTOS 80 MG	80 MG	COMPRIMIDOS RECUBIERTOS	COMPRIMIDOS	VALSARTAN	2012-01-03	Importado Terminado con Reacondicionamiento Local	ETEX FARMACÉUTICA LTDA.				1		Suspendido									Suspendido
1		VALSARTÁN	ALSARKARE COMPRIMIDOS RECUBIERTOS 160 mg	F	19191	ETEX FARMACÉUTICA LTDA.	RESOLUCIÓN RW N° 6973			2014-11-25	2012-12-24	2015-04-28	5	Hipertensión arterial	19191		2014-11-25	19191	19191	19191	Dr. Reddy’s Laboratories Limited FTO – Unidad 3. Survey N°41, Bachupally Village, Qutubullapur Mandal, Ranga Reddy District, Andhra Pradesh, India	0	ALSARKARE COMPRIMIDOS RECUBIERTOS 160 MG		VALSARTAN	ALSARKARE COMPRIMIDOS RECUBIERTOS 160 MG	160 MG	COMPRIMIDOS RECUBIERTOS	COMPRIMIDOS	VALSARTAN	2012-01-03	Importado Terminado con Reacondicionamiento Local	ETEX FARMACÉUTICA LTDA.				1		Suspendido									Suspendido
1		VALSARTÁN	ALSARKARE COMPRIMIDOS RECUBIERTOS 320 mg	F	19192	ETEX FARMACÉUTICA LTDA.	RESOLUCIÓN N° 1073			#N/A	2012-12-24	2013-04-04	#N/A	Hipertensión arterial	19192		#N/A	19192	19192	19192	#N/A	#N/A	ALSARKARE COMPRIMIDOS RECUBIERTOS 320 MG		VALSARTAN	ALSARKARE COMPRIMIDOS RECUBIERTOS 320 MG	320 MG	COMPRIMIDOS RECUBIERTOS	COMPRIMIDOS	VALSARTAN	2012-01-03	Importado Terminado con Reacondicionamiento Local	ETEX FARMACÉUTICA LTDA.				1		Suspendido									Suspendido
1		TACROLIMÚS	CIDIMUS CÁPSULAS 0,5 mg	F	19209	NOVARTIS CHILE S.A.	RESOLUCIÓN N° 991			#N/A	2012-06-01	2012-01-18	#N/A	Enfermedades autoinmune	19209		#N/A	19209	19209	19209	#N/A	#N/A	CIDIMUS CAPSULAS 0,5 MG		TACROLIMUS	CIDIMUS CAPSULAS 0,5 MG	0,5 MG	CAPSULAS	CAPSULAS	TACROLIMUS	2012-01-18	Importado Terminado con Reacondicionamiento Local	NOVARTIS CHILE S.A.				1		Suspendido									Suspendido
1		TACROLIMÚS	CIDIMUS CÁPSULAS 5,0 mg	F	19210	NOVARTIS CHILE S.A.	RESOLUCIÓN N° 998			#N/A	2012-06-01	2012-01-18	#N/A	Enfermedades autoinmune	19210		#N/A	19210	19210	19210	#N/A	#N/A	CIDIMUS CAPSULAS 5,0 MG		TACROLIMUS	CIDIMUS CAPSULAS 5,0 MG	5 MG	CAPSULAS	CAPSULAS	TACROLIMUS	2012-01-18	Importado Terminado con Reacondicionamiento Local	NOVARTIS CHILE S.A.				1		Suspendido									Suspendido
1		ESCITALOPRAM	ETALOKARE COMPRIMIDOS RECUBIERTOS 10 mg	F	19232	ETEX FARMACÉUTICA LTDA.	RESOLUCIÓN N° 0009			2013-11-25	2012-12-15	2014-01-06	1	Antidepresivo	19232		2013-11-25	19232	19232	19232	Dr. Reddy’s Laboratories Ltd. ubicado en Survey N°41, Bachupally Village, Qutubullapur Mandal, Ranga Reddy District, Andrha Pradesh, India Fórmula autorizada segpun resolución exenta RW N°2446/12, de fecha 06 de febrero de 2012 Se presenta certificado de cumplimiento de buenas prácticas de manufactura N°UK GMP 8512, emitido por MHRA del Reino Unido con fecha agosto 2012. Se autoriza la fabricació…	0	ETALOKARE COMPRIMIDOS RECUBIERTOS 10 MG		ESCITALOPRAM	ETALOKARE COMPRIMIDOS RECUBIERTOS 10 MG	10 MG	COMPRIMIDOS RECUBIERTOS	COMPRIMIDOS	ESCITALOPRAM	2012-02-06	Importado Terminado con Reacondicionamiento Local	ETEX FARMACÉUTICA LTDA.				1		Suspendido									Suspendido
1		ENALAPRIL	ENALAPRIL MALEATO COMPRIMIDOS 20 mg	F	19260	OPKO CHILE S.A.	RESOLUCIÓN N° 440			2013-07-28	2012-10-15	2014-02-11	6	Hipertensión arterial - insuficiencia cardíaca	19260		2013-07-28	19260	19260	19260	Emil Pharmaceutical Pvt. Ltd., India	0	ENALAPRIL MALEATO COMPRIMIDOS 20 MG		ENALAPRIL MALEATO	ENALAPRIL MALEATO COMPRIMIDOS 20 MG	20 MG	COMPRIMIDOS	COMPRIMIDOS	ENALAPRIL	2012-02-27	Importado Terminado	OPKO CHILE S.A.		1				Vigente
1		ATOMOXETINA	DEATEN COMPRIMIDOS 80 mg	F	19291	LABORATORIOS ANDRÓMACO S.A.	RESOLUCIÓN N° 1858			2014-09-02	2012-12-15	2015-06-08	9	Antidepresivo	19291		2014-09-02	19291	19291	19291	Laboratorios Andrómaco S.A.	0	DEATEN COMPRIMIDOS 80 MG		ATOMOXETINA	DEATEN COMPRIMIDOS 80 MG	80 MG	COMPRIMIDOS	COMPRIMIDOS	ATOMOXETINA	2012-03-09	Fabricación Nacional	LABORATORIOS ANDRÓMACO S.A.	1					Vigente
1		AMOXICILINA+ÁCIDO CLAVULÁNICO	CLAVAM DUO 875/125 COMPRIMIDOS RECUBIERTOS	F	19292	LABORATORIOS EUROMED CHILE S.A.	RESOLUCIÓN 2328/14			2014-02-24	#N/A	2014-07-08	4	Antibiótico	19292		2014-02-24	19292	19292	19292	Eurofarma Laboratórios Ltda. Av. Vereador José Diniz 3465, Campo Belo, Sao Paulo, Brasil	0	CLAVAM DUO 875/125 COMPRIMIDOS RECUBIERTOS		AMOXICILINA ACIDO CLAVULANICO	CLAVAM DUO 875/125 COMPRIMIDOS RECUBIERTOS	875 MG / 125 MG	COMPRIMIDOS RECUBIERTOS	COMPRIMIDOS	AMOXICILINA+CLAVULANICO	2012-03-09	Importado Terminado con Reacondicionamiento Local	EUROFARMA CHILE S.A.				1		Suspendido									Suspendido
1		QUETIAPINA	EUFRENIM COMPRIMIDOS RECUBIERTOS 25 mg	F	19311	NOVARTIS CHILE S.A.	RESOLUCIÓN N° 1417			2013-11-04	2012-12-24	2014-04-23	5	Trastornos mentales	19311		2013-11-04	19311	19311	19311	Sandoz llac Sanayi ve Ticaret, Turquía.	0	EUFRENIM COMPRIMIDOS RECUBIERTOS 25 MG		QUETIAPINA	EUFRENIM COMPRIMIDOS RECUBIERTOS 25 MG	25 MG	COMPRIMIDOS RECUBIERTOS	COMPRIMIDOS	QUETIAPINA	2012-03-18	Importado Terminado con Reacondicionamiento Local	NOVARTIS CHILE S.A.				1		Vigente
1		QUETIAPINA	EUFRENIM COMPRIMIDOS RECUBIERTOS 100 mg	F	19312	NOVARTIS CHILE S.A.	RESOLUCIÓN N° 1416			#N/A	2012-12-24	2014-04-23	#N/A	Trastornos mentales	19312		#N/A	19312	19312	19312	#N/A	#N/A	EUFRENIM COMPRIMIDOS RECUBIERTOS 100 MG		QUETIAPINA	EUFRENIM COMPRIMIDOS RECUBIERTOS 100 MG	100 MG	COMPRIMIDOS RECUBIERTOS	COMPRIMIDOS	QUETIAPINA	2012-03-18	Importado Terminado con Reacondicionamiento Local	NOVARTIS CHILE S.A.				1		Vigente
1		AZITROMICINA	AZITROMICINA COMPRIMIDOS RECUBIERTOS 500 mg	F	19316	LABORATORIOS ANDRÓMACO S.A.	RESOLUCIÓN N° 997			2013-12-11	2012-12-15	2014-03-19	3	Antibiótico	19316		2013-12-11	19316	19316	19316	Laboratorios Andrómaco S.A. Chile.	0	AZITROMICINA COMPRIMIDOS RECUBIERTOS 500 MG		AZITROMICINA	AZITROMICINA COMPRIMIDOS RECUBIERTOS 500 MG	500 MG	COMPRIMIDOS RECUBIERTOS	COMPRIMIDOS	AZITROMICINA	2002-05-22	Fabricación Nacional	LABORATORIOS ANDRÓMACO S.A.	1					Vigente
1		MICOFENOLATO	LAMUCON COMPRIMIDOS RECUBIERTOS 500 mg	F	19321	NOVARTIS CHILE S.A.	RESOLUCIÓN N° 5285			#N/A	2012-06-01	2012-03-22	#N/A	Enfermedades autoinmune	19321		#N/A	19321	19321	19321	#N/A	#N/A	LAMUCON COMPRIMIDOS RECUBIERTOS 500 MG (MICOFENOLATO MOFETILO)		MICOFENOLATO MOFETILO	LAMUCON COMPRIMIDOS RECUBIERTOS 500 MG (MICOFENOLATO MOFETILO)	500 MG	COMPRIMIDOS RECUBIERTOS	COMPRIMIDOS	MICOFENOLATO MOFETILO	2012-03-21	Importado Terminado con Reacondicionamiento Local	NOVARTIS CHILE S.A.				1		Vigente
1		MICOFENOLATO	LAMUCON CÁPSULAS 250 mg	F	19323	NOVARTIS CHILE S.A.	RESOLUCIÓN N° 5366			#N/A	2012-06-01	2012-03-23	#N/A	Enfermedades autoinmune	19323		#N/A	19323	19323	19323	#N/A	#N/A	LAMUCON CAPSULAS 250 MG (MICOFENOLATO MOFETILO)		MICOFENOLATO MOFETILO	LAMUCON CAPSULAS 250 MG (MICOFENOLATO MOFETILO)	250 MG	CAPSULAS	CAPSULAS	MICOFENOLATO MOFETILO	2012-03-22	Importado Terminado con Reacondicionamiento Local	NOVARTIS CHILE S.A.				1		Vigente
1		DONEPEZILO	IDECLAR COMPRIMIDOS RECUBIERTOS 5 mg	F	19331	SYNTHON CHILE LTDA.	RESOLUCIÓN N° 3125			2013-08-09	2012-12-24	2013-09-11	1	Alzheimer	19331		2013-08-09	19331	19331	19331	Rottendorf Pharma Gmbh, ubicado en Am Fleigendahl 3, 59320 Ennigerloh, Alemania.	0	IDECLAR COMPRIMIDOS RECUBIERTOS 5 MG		DONEPECILO	IDECLAR COMPRIMIDOS RECUBIERTOS 5 MG	5 MG	COMPRIMIDOS RECUBIERTOS	COMPRIMIDOS	DONEPECILO	2012-03-26	Importado a Granel	SYNTHON CHILE LTDA.			1			Vigente
1		DONEPEZILO	IDECLAR COMPRIMIDOS RECUBIERTOS 10 mg	F	19332	SYNTHON CHILE LTDA.	RESOLUCIÓN N° 2935			2013-04-12	2012-12-24	2013-08-30	4	Alzheimer	19332		2013-04-12	19332	19332	19332	Rottendorf Pharma Gmbh, ubicado en Am Fleigendahl 3, 59320 Ennigerloh, Alemania.	0	IDECLAR COMPRIMIDOS RECUBIERTOS 10 MG		DONEPECILO	IDECLAR COMPRIMIDOS RECUBIERTOS 10 MG	10 MG	COMPRIMIDOS RECUBIERTOS	COMPRIMIDOS	DONEPECILO	2012-03-26	Importado a Granel	SYNTHON CHILE LTDA.			1			Vigente
1		LEVETIRACETAM	PREBB COMPRIMIDOS RECUBIERTOS 1000 mg	F	19377	SYNTHON CHILE LTDA.	RESOLUCIÓN N° 2975			2013-04-01	2012-12-15	2013-09-02	5	Antiepiléptico - Estabilizador del estado de ánimo	19377		2013-04-01	19377	19377	19377	Synthon Hispania, España	0	PREBB COMPRIMIDOS RECUBIERTOS 1000 MG		LEVETIRACETAM	PREBB COMPRIMIDOS RECUBIERTOS 1000 MG	1000 MG	COMPRIMIDOS RECUBIERTOS	COMPRIMIDOS	LEVETIRACETAM	2012-04-20	Importado a Granel	SYNTHON CHILE LTDA.			1			Vigente
1		LEVETIRACETAM	PREBB COMPRIMIDOS RECUBIERTOS 500 mg	F	19378	SYNTHON CHILE LTDA.	RESOLUCIÓN N° 3788			2013-08-20	2012-12-15	2013-11-08	2	Antiepiléptico - Estabilizador del estado de ánimo	19378		2013-08-20	19378	19378	19378	Synthon Hispania, SL. Pol. Ind. Les Salines. Carrer Castelló, 1 08830, Sant Boi de Llobregat, Barcelona, España.	0	PREBB COMPRIMIDOS RECUBIERTOS 500 MG		LEVETIRACETAM	PREBB COMPRIMIDOS RECUBIERTOS 500 MG	500 MG	COMPRIMIDOS RECUBIERTOS	COMPRIMIDOS	LEVETIRACETAM	2012-04-20	Importado a Granel	SYNTHON CHILE LTDA.			1			Vigente
1		DONEPEZILO	NEPOKARE COMPRIMIDOS RECUBIERTOS 5 mg	F	19401	ETEX FARMACÉUTICA LTDA.	RESOLUCIÓN N° 1299			2013-12-26	2012-12-24	2014-04-10	3	Alzheimer	19401		2013-12-26	19401	19401	19401	Dr. Reddy’s Limited Generics, Survey No. 41, Bachupally Village, Qutuballar Mandal, Ranga Reddy District, Andhra Pradesh, India.	0	NEPOKARE COMPRIMIDOS RECUBIERTOS 5 MG		DONEPECILO	NEPOKARE COMPRIMIDOS RECUBIERTOS 5 MG	5 MG	COMPRIMIDOS RECUBIERTOS	COMPRIMIDOS	DONEPECILO	2012-04-30	Importado Terminado con Reacondicionamiento Local	ETEX FARMACÉUTICA LTDA.				1		Vigente
1		DONEPEZILO	NEPOKARE COMPRIMIDOS RECUBIERTOS 10 mg	F	19402	ETEX FARMACÉUTICA LTDA.	RESOLUCIÓN N° 1418			#N/A	2012-12-24	2013-05-06	#N/A	Alzheimer	19402		#N/A	19402	19402	19402	#N/A	#N/A	NEPOKARE COMPRIMIDOS RECUBIERTOS 10 MG		DONEPECILO	NEPOKARE COMPRIMIDOS RECUBIERTOS 10 MG	10 MG	COMPRIMIDOS RECUBIERTOS	COMPRIMIDOS	DONEPECILO	2012-04-30	Importado Terminado con Reacondicionamiento Local	ETEX FARMACÉUTICA LTDA.				1		Vigente
1		TACROLIMÚS	CIDIMUS CÁPSULAS 1,0 mg	F	19410	NOVARTIS CHILE S.A.	RESOLUCIÓN N° 8456			#N/A	2012-06-01	2012-05-09	#N/A	Enfermedades autoinmune	19410		#N/A	19410	19410	19410	#N/A	#N/A	CIDIMUS CAPSULAS 1,0 MG		TACROLIMUS	CIDIMUS CAPSULAS 1,0 MG	1 MG	CAPSULAS	CAPSULAS	TACROLIMUS	2012-05-09	Importado Terminado con Reacondicionamiento Local	NOVARTIS CHILE S.A.				1		Vigente
1		SILDENAFIL	DIRTOP COMPRIMIDOS RECUBIERTOS 50 mg	F	19498	MEDIPHARM LTDA.	RESOLUCIÓN RW N° 2917			2014-07-15	2012-12-15	2015-02-20	7	Disfunción Eréctil	19498		2014-07-15	19498	19498	19498	Sharon Biomedicine Ltd., India	0	DIRTOP COMPRIMIDOS RECUBIERTOS 50 MG		SILDENAFIL	DIRTOP COMPRIMIDOS RECUBIERTOS 50 MG	50 MG	COMPRIMIDOS RECUBIERTOS	COMPRIMIDOS	SILDENAFIL	2012-06-22	Importado Terminado	MEDIPHARM LTDA.		1				Vigente
1		PARACETAMOL	GESIDOL COMPRIMIDOS 500 mg	F	19506	MEDIPHARM LTDA.	RESOLUCIÓN N° 2213			2014-07-11	2012-12-15	2015-07-06	11	Analgésico / Antipirético	19506		2014-07-11	19506	19506	19506	Sharon Bio-Medicine Ltda/ Selaqui. (India)	0	GESIDOL COMPRIMIDOS 500 MG		PARACETAMOL	GESIDOL COMPRIMIDOS 500 MG	500 MG	COMPRIMIDOS	COMPRIMIDOS	PARACETAMOL	2012-06-25	Importado Terminado	MEDIPHARM LTDA.		1				Vigente
1		IBUPROFENO	IBUPROFENO COMPRIMIDOS RECUBIERTOS 400 mg	F	19511	MINTLAB CO. S.A.	RESOLUCIÓN N° 1857			2014-06-11	2012-10-15	2015-06-08	11	Analgésico / Antiinflamatorio	19511		2014-06-11	19511	19511	19511	Vardhman Exports, India. Ubicación: A-188, T.T.C.MIDC INDL.AREA, KHAIRNE NAVI, MUMBAI-400710	0	IBUPROFENO COMPRIMIDOS RECUBIERTOS 400 MG		IBUPROFENO	IBUPROFENO COMPRIMIDOS RECUBIERTOS 400 MG	400 MG	COMPRIMIDOS RECUBIERTOS	COMPRIMIDOS	IBUPROFENO	2012-06-25	Importado Terminado con Reacondicionamiento Local	MINTLAB CO. S.A.				1		Vigente
1		LOSARTÁN	CORSALUX COMPRIMIDOS RECUBIERTOS 50 mg	F	19513	NOVARTIS CHILE S.A.	RESOLUCIÓN RW 13588			#N/A	2012-06-01	2012-07-09	#N/A	Hipertensión arterial	19513		#N/A	19513	19513	19513	#N/A	#N/A	CORSALUX COMPRIMIDOS RECUBIERTOS 50 MG		LOSARTAN POTASICO	CORSALUX COMPRIMIDOS RECUBIERTOS 50 MG	50 MG	COMPRIMIDOS RECUBIERTOS	COMPRIMIDOS	LOSARTAN	2012-07-09	Importado Terminado con Reacondicionamiento Local	NOVARTIS CHILE S.A.				1		Vigente
1		ISOTRETINOÍNA	ORALNE CÁPSULAS BLANDAS 10 mg	F	19577	DEUTSCHE PHARMA S.A.	RESOLUCIÓN N° 1480			2014-12-11	#N/A	2015-05-11	5	Acné	19577		2014-12-11	19577	19577	19577	ácido 13-cis-retinoico	0	ORALNE CAPSULAS BLANDAS 10 MG		ISOTRETINOINA	ORALNE CAPSULAS BLANDAS 10 MG	10 MG	CAPSULAS BLANDAS	CAPSULAS	ISOTRETINOINA	2012-08-10	Importado Semiterminado	DEUTSCHE PHARMA S.A.					1	Suspendido									Suspendido
1		ISOTRETINOÍNA	ORALNE CÁPSULAS BLANDAS 20 mg	F	19579	DEUTSCHE PHARMA S.A.	RESOLUCIÓN N° 3127			2013-07-02	#N/A	2013-09-11	2	Acné	19579		2013-07-02	19579	19579	19579	* Douglas manufacturing limited / Nueva Zelanda.	0	ORALNE CAPSULAS BLANDAS 20 MG		ISOTRETINOINA	ORALNE CAPSULAS BLANDAS 20 MG	20 MG	CAPSULAS BLANDAS	CAPSULAS	ISOTRETINOINA	2012-08-13	Importado Semiterminado	DEUTSCHE PHARMA S.A.					1	Suspendido									Suspendido
1		CICLOBENZAPRINA	MIO-RELAX COMPRIMIDOS RECUBIERTOS 10 mg	F	19589	LABORATORIOS EUROMED CHILE S.A.	RESOLUCIÓN N° 5507			2014-02-14	2012-12-15	2014-10-24	8	Relajante muscular	19589		2014-02-14	19589	19589	19589	Eurofarma Laboratorios Ltda. / Av. Vereador José Diniz, 3465 – Campo Belo, Sao Paulo – SP.	0	MIO-RELAX COMPRIMIDOS RECUBIERTOS 10 MG		CICLOBENZAPRINA	MIO-RELAX COMPRIMIDOS RECUBIERTOS 10 MG	10 MG	COMPRIMIDOS RECUBIERTOS	COMPRIMIDOS	CICLOBENZAPRINA	2012-09-13	Importado Semiterminado	EUROFARMA CHILE S.A.					1	Vigente
1		ATORVASTATINA	LIPOX COMPRIMIDOS RECUBIERTOS 10 mg	F	19639	LABORATORIO CHILE S.A.	RESOLUCIÓN RW 21518			#N/A	2012-06-15	2012-10-24	#N/A	Disminución del colesterol	19639		#N/A	19639	19639	19639	#N/A	#N/A	LIPOX COMPRIMIDOS RECUBIERTOS 10 MG		ATORVASTATINA CALCICA TRIHIDRATO	LIPOX COMPRIMIDOS RECUBIERTOS 10 MG	10 MG	COMPRIMIDOS RECUBIERTOS	COMPRIMIDOS	ATORVASTATINA	2012-10-24	Importado Terminado con Reacondicionamiento Local	LABORATORIO CHILE S.A.				1		Vigente
1		ATORVASTATINA	LIPOX COMPRIMIDOS RECUBIERTOS 20 mg	F	19640	LABORATORIO CHILE S.A.	RESOLUCIÓN RW 21520			#N/A	2012-06-15	2012-10-24	#N/A	Disminución del colesterol	19640		#N/A	19640	19640	19640	#N/A	#N/A	LIPOX COMPRIMIDOS RECUBIERTOS 20 MG		ATORVASTATINA CALCICA TRIHIDRATO	LIPOX COMPRIMIDOS RECUBIERTOS 20 MG	20 MG	COMPRIMIDOS RECUBIERTOS	COMPRIMIDOS	ATORVASTATINA	2012-10-24	Importado Terminado con Reacondicionamiento Local	LABORATORIO CHILE S.A.				1		Vigente
1		ATORVASTATINA	LIPOX COMPRIMIDOS RECUBIERTOS 40 mg	F	19641	LABORATORIO CHILE S.A.	RESOLUCIÓN RW 21522			#N/A	2012-06-15	2012-10-24	#N/A	Disminución del colesterol	19641		#N/A	19641	19641	19641	#N/A	#N/A	LIPOX COMPRIMIDOS RECUBIERTOS 40 MG		ATORVASTATINA CALCICA TRIHIDRATO	LIPOX COMPRIMIDOS RECUBIERTOS 40 MG	40 MG	COMPRIMIDOS RECUBIERTOS	COMPRIMIDOS	ATORVASTATINA	2012-10-24	Importado Terminado con Reacondicionamiento Local	LABORATORIO CHILE S.A.				1		Vigente
1		ATORVASTATINA	LIPOX COMPRIMIDOS RECUBIERTOS 80 mg	F	19642	LABORATORIO CHILE S.A.	RESOLUCIÓN RW 21523			#N/A	2012-06-15	2012-10-24	#N/A	Disminución del colesterol	19642		#N/A	19642	19642	19642	#N/A	#N/A	LIPOX COMPRIMIDOS RECUBIERTOS 80 MG		ATORVASTATINA CALCICA TRIHIDRATO	LIPOX COMPRIMIDOS RECUBIERTOS 80 MG	80 MG	COMPRIMIDOS RECUBIERTOS	COMPRIMIDOS	ATORVASTATINA	2012-10-24	Importado Terminado con Reacondicionamiento Local	LABORATORIO CHILE S.A.				1		Vigente
1		ATORVASTATINA	ATORVASTATINA COMPRIMIDOS RECUBIERTOS 20 mg	F	19643	LABORATORIO CHILE S.A.	RESOLUCIÓN RW 21536			#N/A	2012-06-15	2012-10-24	#N/A	Disminución del colesterol	19643		#N/A	19643	19643	19643	#N/A	#N/A	ATORVASTATINA COMPRIMIDOS RECUBIERTOS 20 MG		ATORVASTATINA CALCICA TRIHIDRATO	ATORVASTATINA COMPRIMIDOS RECUBIERTOS 20 MG	20 MG	COMPRIMIDOS RECUBIERTOS	COMPRIMIDOS	ATORVASTATINA	2012-10-24	Importado Terminado con Reacondicionamiento Local	LABORATORIO CHILE S.A.				1		Vigente
1		ATORVASTATINA	ATORVASTATINA COMPRIMIDOS RECUBIERTOS 40 mg	F	19644	LABORATORIO CHILE S.A.	RESOLUCIÓN RW 21530			#N/A	2012-06-15	2012-10-24	#N/A	Disminución del colesterol	19644		#N/A	19644	19644	19644	#N/A	#N/A	ATORVASTATINA COMPRIMIDOS RECUBIERTOS 40 MG		ATORVASTATINA CALCICA TRIHIDRATO	ATORVASTATINA COMPRIMIDOS RECUBIERTOS 40 MG	40 MG	COMPRIMIDOS RECUBIERTOS	COMPRIMIDOS	ATORVASTATINA	2012-10-24	Importado Terminado con Reacondicionamiento Local	LABORATORIO CHILE S.A.				1		Vigente
1		ATORVASTATINA	ATORVASTATINA COMPRIMIDOS RECUBIERTOS 80 mg	F	19645	LABORATORIO CHILE S.A.	RESOLUCIÓN RW 21526			#N/A	2012-06-15	2012-10-24	#N/A	Disminución del colesterol	19645		#N/A	19645	19645	19645	#N/A	#N/A	ATORVASTATINA COMPRIMIDOS RECUBIERTOS 80 MG		ATORVASTATINA CALCICA TRIHIDRATO	ATORVASTATINA COMPRIMIDOS RECUBIERTOS 80 MG	80 MG	COMPRIMIDOS RECUBIERTOS	COMPRIMIDOS	ATORVASTATINA	2012-10-24	Importado Terminado con Reacondicionamiento Local	LABORATORIO CHILE S.A.				1		Suspendido									Suspendido
1		ATORVASTATINA	ATORVASTATINA COMPRIMIDOS RECUBIERTOS 10 mg	F	19646	LABORATORIO CHILE S.A.	RESOLUCIÓN RW 21519			2014-07-02	2012-06-15	2012-10-24	#NUM!	Disminución del colesterol	19646		2014-07-02	19646	19646	19646		0	ATORVASTATINA COMPRIMIDOS RECUBIERTOS 10 MG		ATORVASTATINA CALCICA TRIHIDRATO	ATORVASTATINA COMPRIMIDOS RECUBIERTOS 10 MG	10 MG	COMPRIMIDOS RECUBIERTOS	COMPRIMIDOS	ATORVASTATINA	2012-10-24	Importado Terminado con Reacondicionamiento Local	LABORATORIO CHILE S.A.				1		Vigente
1		CITALOPRAM	CITTA COMPRIMIDOS RECUBIERTOS 20 mg	F	19655	LABORATORIOS EUROMED CHILE S.A.	RESOLUCIÓN N° 3247			2013-07-29	2012-12-15	2013-09-26	1	Antidepresivo	19655		2013-07-29	19655	19655	19655	Eurofarma Laboratorios Ltda. Brasil	0	CITTA COMPRIMIDOS RECUBIERTOS 20 MG		CITALOPRAM	CITTA COMPRIMIDOS RECUBIERTOS 20 MG	20 MG	COMPRIMIDOS RECUBIERTOS	COMPRIMIDOS	CITALOPRAM	2012-11-07	Importado Terminado con Reacondicionamiento Local	EUROFARMA CHILE S.A.				1		Suspendido									Suspendido
1		IBUPROFENO	NUROFEN EXPRESS CÁPSULAS BLANDAS 400 mg	F	19698	RECKITT BENCKISER CHILE S.A	RESOLUCIÓN RW N° 19695			2015-04-01	2012-10-15	2015-11-05	7	Analgésico / Antiinflamatorio	19698		2015-04-01	19698	19698	19698	Res.24777/14 cambio de razón social de fabricante semi terminado: BANNER PHARMACAPS EUROPE B.V. a PATHEON SOFTGELS B.V. Fabricación semi-terminado. Dirección: De Posthoornstaat 7 5048 As. Tilburg. Holanda. Esto a causa de la adquisición de Banner por parte de Patheon en Dic 2012, cambio sólo administrativo, no de planta.	0	NUROFEN EXPRESS CAPSULAS BLANDAS 400 MG		IBUPROFENO	NUROFEN EXPRESS CAPSULAS BLANDAS 400 MG	400 MG	CAPSULAS BLANDAS	CAPSULAS	IBUPROFENO	2012-12-03	Importado Terminado con Reacondicionamiento Local	RECKITT BENCKISER CHILE S.A.				1		Suspendido									Suspendido
1		ONDANSETRON	ODATRON COMPRIMIDOS BUCODISPERSABLES 8 mg	F	19704	LABORATORIO PASTEUR S.A	RESOLUCIÓN RW N° 2955			2015-10-06	2012-12-15	2016-02-09	4	Antiemético	19704		2015-10-06	19704	19704	19704	Laboratorio Lesvi, S.L Sociedad Unipersonal, Barcelona, España	0	ODATRON COMPRIMIDOS BUCODISPERSABLES 8 MG		ONDANSETRON	ODATRON COMPRIMIDOS BUCODISPERSABLES 8 MG	8 MG	COMPRIMIDOS BUCODISPERSABLES	COMPRIMIDOS	ONDANSETRON	2012-11-29	Importado Semiterminado	LABORATORIO PASTEUR S.A.					1	Suspendido									Suspendido
1		ONDANSETRON	ODATRON COMPRIMIDOS BUCODISPERSABLES 4 mg	F	19705	LABORATORIO PASTEUR S.A	RESOLUCIÓN RW N° 6262			2015-10-06	2012-12-15	2016-03-30	5	Antiemético	19705		2015-10-06	19705	19705	19705	Laboratorio Lesvi S.L Sociedad Unipersonal ubicada en A.V Barcelona número 69, España	España	ODATRON COMPRIMIDOS BUCODISPERSABLES 4 MG		ONDANSETRON	ODATRON COMPRIMIDOS BUCODISPERSABLES 4 MG	4MG	COMPRIMIDOS BUCODISPERSABLES	COMPRIMIDOS	ONDANSETRON	2012-12-03	Importado Semiterminado	LABORATORIO PASTEUR S.A.					1	Vigente
1		PREGABALINA	PREGASTAR CÁPSULAS 300 mg	F	19709	NOVARTIS CHILE S.A.	RESOLUCIÓN N° 3131			2013-02-13	2012-12-15	2013-09-11	6	Antiepiléptico - Dolores neurálgicos	19709		2013-02-13	19709	19709	19709	Fabricante producto farmacéutico Sandoz Ilac Sanayi ve Ticaret A.S. Geposb Ataturk Bulvari 9 Cadde No:1 TR-41400 Gebze, Kocaeli, Turquía Control de calidad y liberación de lote Hexal AG Industriestrabe 25, Holzkirchen Alemania Fabricante del principio activo: MSN Pharmachem Pvt. Ltd. Plot No.: 212/ A, B, C, D IDA, Phase-II, Pashamylaram, Patancheru (Mandal), Medak District Andhra Pradesh, India G…	0	PREGASTAR CAPSULAS 300 MG		PREGABALINA	PREGASTAR CAPSULAS 300 MG	300 MG	CAPSULAS	CAPSULAS	PREGABALINA	2012-12-05	Importado Terminado con Reacondicionamiento Local	NOVARTIS CHILE S.A.				1		Vigente
1		PREGABALINA	PREGASTAR CÁPSULAS 75 mg	F	19710	NOVARTIS CHILE S.A.	RESOLUCIÓN N° 3129			2013-02-13	2012-12-15	2013-09-11	6	Antiepiléptico - Dolores neurálgicos	19710		2013-02-13	19710	19710	19710	Sandoz Ilac. Inc. dirección Gebze Plastikciler Organize Sanayi Bolgesi, Ataturk Bulvari 9, cad N°141400, Gebze-Kocaeli, Turquía	0	PREGASTAR CAPSULAS 75 MG		PREGABALINA	PREGASTAR CAPSULAS 75 MG	75 MG	CAPSULAS	CAPSULAS	PREGABALINA	2012-12-05	Importado Terminado con Reacondicionamiento Local	NOVARTIS CHILE S.A.				1		Vigente
1		PREGABALINA	PREGASTAR CÁPSULAS 150 mg	F	19711	NOVARTIS CHILE S.A.	RESOLUCIÓN N° 3130			2013-02-13	2012-12-15	2013-09-11	6	Antiepiléptico - Dolores neurálgicos	19711		2013-02-13	19711	19711	19711	Sandoz Ilac. Inc. dirección Gebze Plastikciler Organize Sanayi Bolgesi, Ataturk Bulvari 9, cad N°141400, Gebze-Kocaeli, Turquía	0	PREGASTAR CAPSULAS 150 MG		PREGABALINA	PREGASTAR CAPSULAS 150 MG	150 MG	CAPSULAS	CAPSULAS	PREGABALINA	2012-12-05	Importado Terminado con Reacondicionamiento Local	NOVARTIS CHILE S.A.				1		Vigente
1		ATORVASTATINA	ORVAKARE COMPRIMIDOS RECUBIERTOS 40 mg	F	19731	ETEX FARMACÉUTICA LTDA.	RESOLUCIÓN RW N° 26269			#N/A	2012-06-15	2012-12-26	#N/A	Disminución del colesterol	19731		#N/A	19731	19731	19731	#N/A	#N/A	ORVAKARE COMPRIMIDOS RECUBIERTOS 40 MG		ATORVASTATINA CALCICA TRIHIDRATO	ORVAKARE COMPRIMIDOS RECUBIERTOS 40 MG	40 MG	COMPRIMIDOS RECUBIERTOS	COMPRIMIDOS	ATORVASTATINA	2012-12-26	Importado Terminado con Reacondicionamiento Local	ETEX FARMACÉUTICA LTDA.				1		Vigente
1		METFORMINA	METFORMINA CLORHIDRATO COMPRIMIDOS RECUBIERTOS 850 mg	F	19734	LABORATORIOS ANDRÓMACO S.A.	RESOLUCIÓN RW N° 519			#N/A	2012-06-15	2013-01-09	#N/A	Diabetes Mellitus	19734		#N/A	19734	19734	19734	#N/A	#N/A	METFORMINA CLORHIDRATO COMPRIMIDOS RECUBIERTOS 850 MG		METFORMINA CLORHIDRATO	METFORMINA CLORHIDRATO COMPRIMIDOS RECUBIERTOS 850 MG	850 MG	COMPRIMIDOS RECUBIERTOS	COMPRIMIDOS	METFORMINA	2013-01-09	Importado Semiterminado	LABORATORIOS ANDRÓMACO S.A.					1	Vigente
1		EFAVIRENZ	EFAVIRENZ COMPRIMIDOS RECUBIERTOS 600 mg	F	19736	MASTER CARE S.A.	RESOLUCIÓN RW N° 708			#N/A	2012-06-15	2013-01-10	#N/A	Antiviral	19736		#N/A	19736	19736	19736	#N/A	#N/A	EFAVIRENZ COMPRIMIDOS RECUBIERTOS 600 MG		EFAVIRENZ	EFAVIRENZ COMPRIMIDOS RECUBIERTOS 600 MG	600 MG	COMPRIMIDOS RECUBIERTOS	COMPRIMIDOS	EFAVIRENZ	2013-01-10	Importado Semiterminado	GRÜNENTHAL CHILENA LTDA.					1	Vigente
1		EFAVIRENZ	RIBOTEX COMPRIMIDOS RECUBIERTOS 600 mg	F	19737	MASTER CARE S.A.	RESOLUCIÓN RW N° 712			#N/A	2012-06-15	2013-01-10	#N/A	Antiviral	19737		#N/A	19737	19737	19737	#N/A	#N/A	RIBOTEX COMPRIMIDOS RECUBIERTOS 600 MG		EFAVIRENZ	RIBOTEX COMPRIMIDOS RECUBIERTOS 600 MG	600 MG	COMPRIMIDOS RECUBIERTOS	COMPRIMIDOS	EFAVIRENZ	2013-01-10	Importado Semiterminado	GRÜNENTHAL CHILENA LTDA.					1	Vigente
1		MICOFENOLATO	INMUFEN COMPRIMIDOS RECUBIERTOS 500 mg	F	19749	ASCEND LABORATORIES SpA	RESOLUCIÓN RW N° 2420			#N/A	2012-06-15	2013-01-31	#N/A	Enfermedades autoinmune	19749		#N/A	19749	19749	19749	#N/A	#N/A	INMUFEN COMPRIMIDOS RECUBIERTOS 500 MG		MICOFENOLATO MOFETILO	INMUFEN COMPRIMIDOS RECUBIERTOS 500 MG	500 MG	COMPRIMIDOS RECUBIERTOS	COMPRIMIDOS	MICOFENOLATO MOFETILO	2013-01-31	Importado Terminado	ASCEND LABORATORIES SpA		1				Vigente
1		METFORMINA	GLIDANIL COMPRIMIDOS RECUBIERTOS 850 mg	F	19751	MEDIPHARM LTDA.	RESOLUCIÓN RW N° 2723			#N/A	2012-06-15	2013-02-04	#N/A	Diabetes Mellitus	19751		#N/A	19751	19751	19751	#N/A	#N/A	GLIDANIL COMPRIMIDOS RECUBIERTOS 850 MG		METFORMINA CLORHIDRATO	GLIDANIL COMPRIMIDOS RECUBIERTOS 850 MG	METFORMINA CLORHIDRATO 850 MG	COMPRIMIDOS RECUBIERTOS	COMPRIMIDOS	METFORMINA	2013-02-04	Importado Terminado	MEDIPHARM LTDA.		1				Vigente
1		LOSARTÁN	LOSARTÁN POTÁSICO COMPRIMIDOS RECUBIERTOS 50 mg	F	19752	MEDINOVA FARMA LTDA.	RESOLUCIÓN RW N° 2707			#N/A	2012-06-01	2013-02-04	#N/A	Hipertensión arterial	19752		#N/A	19752	19752	19752	#N/A	#N/A	LOSARTAN POTASICO COMPRIMIDOS RECUBIERTOS 50 MG		LOSARTAN POTASICO	LOSARTAN POTASICO COMPRIMIDOS RECUBIERTOS 50 MG	50 MG	COMPRIMIDOS RECUBIERTOS	COMPRIMIDOS	LOSARTAN	2013-02-04	Importado Terminado con Reacondicionamiento Local	MEDINOVA FARMA LTDA.				1		Vigente
1		LOSARTÁN	NOVSAR COMPRIMIDOS RECUBIERTOS 50 mg	F	19753	MEDINOVA FARMA LTDA.	RESOLUCIÓN RW N° 2708			#N/A	2012-06-01	2013-02-04	#N/A	Hipertensión arterial	19753		#N/A	19753	19753	19753	#N/A	#N/A	NOVSAR COMPRIMIDOS RECUBIERTOS 50 MG		LOSARTAN POTASICO	NOVSAR COMPRIMIDOS RECUBIERTOS 50 MG	50 MG/COMP	COMPRIMIDOS RECUBIERTOS	COMPRIMIDOS	LOSARTAN	2013-02-04	Importado Terminado con Reacondicionamiento Local	MEDINOVA FARMA LTDA.				1		Vigente
1		TOPIRAMATO	AMATO COMPRIMIDOS RECUBIERTOS 100 mg	F	19772	LABORATORIOS EUROMED CHILE S.A.	RESOLUCIÓN N° 5868			2014-04-10	2012-12-15	2014-11-24	7	Antiepiléptico	19772		2014-04-10	19772	19772	19772	Eurofarma Laboratorios LTDA. Rodovia Presidente Castello Branco, KM 35.6 – Itaqui - Itapevi / SP, Brasil Esta dirección se obtuvo desde el informe de bioequivalencia. Realizan la aclaración con respecto al CPP en el que aparece el lugar de fabricación en blanco, según Eurofarma, debido a una desactualización del sitio en Anvisa.	0	AMATO COMPRIMIDOS RECUBIERTOS 100 MG		TOPIRAMATO	AMATO COMPRIMIDOS RECUBIERTOS 100 MG	100 MG	COMPRIMIDOS RECUBIERTOS	COMPRIMIDOS	TOPIRAMATO	2013-02-25	Importado Terminado con Reacondicionamiento Local	EUROFARMA CHILE S.A.				1		Suspendido									Suspendido
1		AMOXICILINA+ÁCIDO CLAVULÁNICO	AMOXICILINA / ÁCIDO CLAVULÁNICO 875/125 COMPRIMIDOS RECUBIERTOS	F	19776	LABORATORIOS ANDRÓMACO S.A.	RESOLUCIÓN N° 4306			2013-07-08	#N/A	2013-12-27	5	Antibiótico	19776		2013-07-08	19776	19776	19776	Alkem Laboratories Ltd, ubicado en Mahatma Gandhi Udyog Nagar, Amaliya, Dabhel Village Daman 396210, India	0	AMOXICILINA / ACIDO CLAVULANICO 875/125 COMPRIMIDOS RECUBIERTOS		AMOXICILINA ACIDO CLAVULANICO	AMOXICILINA / ACIDO CLAVULANICO 875/125 COMPRIMIDOS RECUBIERTOS	875 / 125 MG	COMPRIMIDOS RECUBIERTOS	COMPRIMIDOS	AMOXICILINA+CLAVULANICO	2013-02-25	Importado Semiterminado	LABORATORIOS ANDRÓMACO S.A.					1	Vigente
1		AMOXICILINA+ÁCIDO CLAVULÁNICO	AMOLEX DUO 875/125 COMPRIMIDOS RECUBIERTOS	F	19777	LABORATORIOS ANDRÓMACO S.A.	RESOLUCIÓN N° 4304			#N/A	#N/A	2013-12-27	#N/A	Antibiótico	19777		#N/A	19777	19777	19777	#N/A	#N/A	AMOLEX DUO 875/125 COMPRIMIDOS RECUBIERTOS		AMOXICILINA ACIDO CLAVULANICO	AMOLEX DUO 875/125 COMPRIMIDOS RECUBIERTOS	875/125 MG	COMPRIMIDOS RECUBIERTOS	COMPRIMIDOS	AMOXICILINA+CLAVULANICO	2013-02-25	Importado Semiterminado	LABORATORIOS ANDRÓMACO S.A.					1	Vigente
1		IBUPROFENO	IBUPROFENO COMPRIMIDOS RECUBIERTOS 600 mg	F	19794	LABORATORIOS ANDRÓMACO S.A.	RESOLUCIÓN N° 1720			#N/A	2012-10-15	2013-06-03	#N/A	Analgésico / Antiinflamatorio	19794		#N/A	19794	19794	19794	#N/A	#N/A	IBUPROFENO COMPRIMIDOS RECUBIERTOS 600 MG		IBUPROFENO	IBUPROFENO COMPRIMIDOS RECUBIERTOS 600 MG	600 MG	COMPRIMIDOS RECUBIERTOS	COMPRIMIDOS	IBUPROFENO	2013-03-04	Importado Semiterminado	LABORATORIOS ANDRÓMACO S.A.					1	Suspendido									Suspendido
1		IBUPROFENO	IBUPROFENO COMPRIMIDOS RECUBIERTOS 200 mg	F	19796	LABORATORIOS ANDRÓMACO S.A.	RESOLUCIÓN N° 2579			2013-06-24	2012-10-15	2013-08-13	1	Analgésico / Antiinflamatorio	19796		2013-06-24	19796	19796	19796	Alkem Laboratories Ltd. / 167, Mahatma Gandhi Udyog Nagar Dabhel, Amaliya, Daman (UT) 396 210, INDIA.	0	IBUPROFENO COMPRIMIDOS RECUBIERTOS 200 MG		IBUPROFENO	IBUPROFENO COMPRIMIDOS RECUBIERTOS 200 MG	200 MG	COMPRIMIDOS RECUBIERTOS	COMPRIMIDOS	IBUPROFENO	2013-03-04	Importado Semiterminado	LABORATORIOS ANDRÓMACO S.A.					1	Vigente
1		IBUPROFENO	IBUPROFENO COMPRIMIDOS RECUBIERTOS 400 mg	F	19797	LABORATORIOS ANDRÓMACO S.A.	RESOLUCIÓN N° 2578			2013-06-24	2012-10-15	2013-08-13	1	Analgésico / Antiinflamatorio	19797		2013-06-24	19797	19797	19797	Alkem Laboratories Ltd. / 167, Mahatma Gandhi Udyog Nagar Dabhel, Amaliya, Daman (UT) 396 210, INDIA.	0	IBUPROFENO COMPRIMIDOS RECUBIERTOS 400 MG		IBUPROFENO	IBUPROFENO COMPRIMIDOS RECUBIERTOS 400 MG	400 MG	COMPRIMIDOS RECUBIERTOS	COMPRIMIDOS	IBUPROFENO	2013-03-04	Importado Semiterminado	LABORATORIOS ANDRÓMACO S.A.					1	Vigente
1		DESLORATADINA	DESLORATADINA COMPRIMIDOS RECUBIERTOS 5 mg	F	19800	INTERPHARMA S.A.	RESOLUCIÓN RW N°15188			2016-01-21	2012-12-15	2016-07-21	6	Antialérgico	19800		2016-01-21	19800	19800	19800	Instituto Bioquímico Beta S.A. Avenida Las Américas N°580. Cerrillos. Santiago, Chile.	Argentina	DESLORATADINA COMPRIMIDOS RECUBIERTOS 5 MG		DESLORATADINA	DESLORATADINA COMPRIMIDOS RECUBIERTOS 5 MG	5 MG	COMPRIMIDOS RECUBIERTOS	COMPRIMIDOS	DESLORATADINA	2013-03-18	Fabricación Nacional	INTERPHARMA S.A.	1					Suspendido									Suspendido
1		DESLORATADINA	PETYLYL COMPRIMIDOS RECUBIERTOS 5 mg	F	19801	INTERPHARMA S.A.	RESOLUCIÓN RW N°15522			2016-01-21	2012-12-15	2016-07-26	6	Antialérgico	19801		2016-01-21	19801	19801	19801	0	0	PETYLYL COMPRIMIDOS RECUBIERTOS 5 MG		DESLORATADINA	PETYLYL COMPRIMIDOS RECUBIERTOS 5 MG	5 MG	COMPRIMIDOS RECUBIERTOS	COMPRIMIDOS	DESLORATADINA	2013-03-18	Fabricación Nacional	INTERPHARMA S.A.	1					Suspendido									Suspendido
1		METFORMINA	GLIDANIL COMPRIMIDOS RECUBIERTOS 850 mg	F	19831	MEDIPHARM LTDA.	RESOLUCIÓN RW N° 5996			#N/A	2012-06-15	2013-03-20	#N/A	Diabetes Mellitus	19831		#N/A	19831	19831	19831	#N/A	#N/A	GLIDANIL COMPRIMIDOS RECUBIERTOS 850 MG		METFORMINA CLORHIDRATO	GLIDANIL COMPRIMIDOS RECUBIERTOS 850 MG	850 MG	COMPRIMIDOS RECUBIERTOS	COMPRIMIDOS	METFORMINA	2013-03-19	Importado Terminado	MEDIPHARM LTDA.		1				Suspendido									Suspendido
1		METFORMINA	OXEMET COMPRIMIDOS RECUBIERTOS 1000 mg	F	19860	GLAXOSMITHKLINE CHILE FARMACÉUTICA LTDA.	RESOLUCIÓN N° 2554			2013-07-01	2012-06-15	2013-08-13	1	Diabetes Mellitus	19860		2013-07-01	19860	19860	19860	LEK S.A. UI. Podlipie 95-010 Stryków, Polonia Presenta certificado BPM emitido por la agencia polaca de medicamentos Main Pharmaceutical Inspector N° GIF-IW-N-4022/112/12, de fecha 08/10/2012 válido por 3 años	0	OXEMET COMPRIMIDOS RECUBIERTOS 1000 MG		METFORMINA CLORHIDRATO	OXEMET COMPRIMIDOS RECUBIERTOS 1000 MG	1000 MG	COMPRIMIDOS RECUBIERTOS	COMPRIMIDOS	METFORMINA	2013-04-03	Importado Semiterminado	GLAXOSMITHKLINE CHILE FARMACÉUTICA LTDA.					1	Suspendido									Suspendido
1		LOSARTÁN	LOSARTÁN POTÁSICO COMPRIMIDOS RECUBIERTOS 50 mg	F	19885	LABORATORIOS EUROMED CHILE S.A.	RESOLUCIÓN RW N° 8221			#N/A	2012-06-01	2013-04-13	#N/A	Hipertensión arterial	19885		#N/A	19885	19885	19885	#N/A	#N/A	LOSARTAN POTASICO COMPRIMIDOS RECUBIERTOS 50 MG		LOSARTAN POTASICO	LOSARTAN POTASICO COMPRIMIDOS RECUBIERTOS 50 MG	50 MG	COMPRIMIDOS RECUBIERTOS	COMPRIMIDOS	LOSARTAN	2013-04-12	Importado Terminado con Reacondicionamiento Local	LABORATORIOS EUROMED CHILE S.A.				1		Vigente
1		SILDENAFIL	VITALFIL COMPRIMIDOS RECUBIERTOS 100 mg	F	19891	OPKO CHILE S.A.	RESOLUCIÓN RW N° 4990			2014-09-23	2012-12-15	2015-03-27	6	Disfunción Eréctil	19891		2014-09-23	19891	19891	19891	Emil Pharmaceutical Industries Pvt. Ltd.	0	VITALFIL COMPRIMIDOS RECUBIERTOS 100 MG		SILDENAFIL	VITALFIL COMPRIMIDOS RECUBIERTOS 100 MG	100 MG	COMPRIMIDOS RECUBIERTOS	COMPRIMIDOS	SILDENAFIL	2013-04-14	Importado Terminado	OPKO CHILE S.A.		1				Vigente
1		SILDENAFIL	VITALFIL COMPRIMIDOS RECUBIERTOS 50 mg	F	19892	OPKO CHILE S.A.	RESOLUCIÓN RW N° 4989			2014-09-23	2012-12-15	2015-03-27	6	Disfunción Eréctil	19892		2014-09-23	19892	19892	19892	Emil Pharmaceutical Industries Pvt. Ltd., India	0	VITALFIL COMPRIMIDOS RECUBIERTOS 50 MG		SILDENAFIL	VITALFIL COMPRIMIDOS RECUBIERTOS 50 MG	50 MG	COMPRIMIDOS RECUBIERTOS	COMPRIMIDOS	SILDENAFIL	2013-04-14	Importado Terminado	OPKO CHILE S.A.		1				Vigente
1		SILDENAFIL	ENHORA COMPRIMIDOS RECUBIERTOS 100 mg	F	19893	OPKO CHILE S.A.	RESOLUCIÓN N° 6093			2014-05-23	2012-12-15	2014-12-16	6	Disfunción Eréctil	19893		2014-05-23	19893	19893	19893	Emil Pharmaceutical Industries Pvt. Ltd.	0	ENHORA COMPRIMIDOS RECUBIERTOS 100 MG		SILDENAFIL	ENHORA COMPRIMIDOS RECUBIERTOS 100 MG	100 MG	COMPRIMIDOS RECUBIERTOS	COMPRIMIDOS	SILDENAFIL	2013-04-14	Importado Terminado	OPKO CHILE S.A.		1				Suspendido									Suspendido
1		SILDENAFIL	ENHORA COMPRIMIDOS RECUBIERTOS 50 mg	F	19894	OPKO CHILE S.A.	RESOLUCIÓN N° 6094			2014-06-06	2012-12-15	2014-12-16	6	Disfunción Eréctil	19894		2014-06-06	19894	19894	19894	Emil Pharmaceutical Industries Pvt. Ltd., India	0	ENHORA COMPRIMIDOS RECUBIERTOS 50 MG		SILDENAFIL	ENHORA COMPRIMIDOS RECUBIERTOS 50 MG	50 MG	COMPRIMIDOS RECUBIERTOS	COMPRIMIDOS	SILDENAFIL	2013-04-14	Importado Terminado	OPKO CHILE S.A.		1				Suspendido									Suspendido
1		PREGABALINA	PRESTAT COMPRIMIDOS 75 mg	F	19905	LABORATORIO BAGÓ DE CHILE S.A.	RESOLUCIÓN RW N° 2961			2014-10-10	2012-12-15	2015-02-21	4	Antiepiléptico - Dolores neurálgicos	19905		2014-10-10	19905	19905	19905	Laboratorio Bagó de Chile S.A.	0	PRESTAT COMPRIMIDOS 75 MG		PREGABALINA	PRESTAT COMPRIMIDOS 75 MG	75 MG	COMPRIMIDOS	COMPRIMIDOS	PREGABALINA	2013-04-21	Fabricación Nacional	LABORATORIO BAGÓ DE CHILE S.A.	1					Vigente
1		PREGABALINA	PRESTAT COMPRIMIDOS 150 mg	F	19906	LABORATORIO BAGÓ DE CHILE S.A.	RESOLUCIÓN RW N° 2959			2014-10-10	2012-12-15	2015-02-21	4	Antiepiléptico - Dolores neurálgicos	19906		2014-10-10	19906	19906	19906	Laboratorio Bagó de Chile S.A.	0	PRESTAT COMPRIMIDOS 150 MG		PREGABALINA	PRESTAT COMPRIMIDOS 150 MG	150 MG	COMPRIMIDOS	COMPRIMIDOS	PREGABALINA	2013-04-21	Fabricación Nacional	LABORATORIO BAGÓ DE CHILE S.A.	1					Vigente
1		RISPERIDONA	RISPOLUX COMPRIMIDOS RECUBIERTOS 4 mg	F	19907	NOVARTIS CHILE S.A.	RESOLUCIÓN N° 3083			2014-12-19	2012-12-24	2015-09-02	8	Trastornos mentales	19907		2014-12-19	19907	19907	19907	HEXAL AG, 83607 Holzkirchen, Alemania.	0	RISPOLUX COMPRIMIDOS RECUBIERTOS 4 MG		RISPERIDONA	RISPOLUX COMPRIMIDOS RECUBIERTOS 4 MG	4 MG	COMPRIMIDOS RECUBIERTOS	COMPRIMIDOS	RISPERIDONA	2013-04-18	Importado Terminado con Reacondicionamiento Local	NOVARTIS CHILE S.A.				1		Vigente
1		CIPROFLOXACINO	CETRAXAL COMPRIMIDOS RECUBIERTOS 500 mg	F	19908	FAES FARMA CHILE, SALUD Y NUTRICIÓN LTDA.	RESOLUCIÓN N° RW 8884			#N/A	2012-06-15	2013-04-22	#N/A	Antibiótico	19908		#N/A	19908	19908	19908	#N/A	#N/A	CETRAXAL COMPRIMIDOS RECUBIERTOS 500 MG		CIPROFLOXACINO CLORHIDRATO MONOHIDRATO	CETRAXAL COMPRIMIDOS RECUBIERTOS 500 MG	500 MG	COMPRIMIDOS RECUBIERTOS	COMPRIMIDOS	CIPROFLOXACINO	2013-04-21	Importado Terminado con Reacondicionamiento Local	FAES FARMA CHILE, SALUD Y NUTRICIÓN LTDA.				1		Suspendido									Suspendido
1		MICOFENOLATO	MICOFENOLATO MOFETILO COMPRIMIDOS RECUBIERTOS 500 mg	F	19956	LABORATORIO CHILE S.A.	RESOLUCIÓN RW N° 11137			#N/A	2012-06-15	2013-05-17	#N/A	Enfermedades autoinmune	19956		#N/A	19956	19956	19956	#N/A	#N/A	MICOFENOLATO MOFETILO COMPRIMIDOS RECUBIERTOS 500 MG		MICOFENOLATO MOFETILO	MICOFENOLATO MOFETILO COMPRIMIDOS RECUBIERTOS 500 MG	500 MG	COMPRIMIDOS RECUBIERTOS	COMPRIMIDOS	MICOFENOLATO MOFETILO	2013-05-17	Importado Terminado	LABORATORIO CHILE S.A.		1				Suspendido									Suspendido
1		QUETIAPINA	QUETIAPINA COMPRIMIDOS RECUBIERTOS 25 mg	F	19959	ASCEND LABORATORIES SpA	RESOLUCIÓN N° 439			2013-10-01	2012-12-24	2014-02-11	4	Trastornos mentales	19959		2013-10-01	19959	19959	19959	Alkem Laboratories Ltd	0	QUETIAPINA COMPRIMIDOS RECUBIERTOS 25 MG		QUETIAPINA	QUETIAPINA COMPRIMIDOS RECUBIERTOS 25 MG	25 MG	COMPRIMIDOS RECUBIERTOS	COMPRIMIDOS	QUETIAPINA	2013-05-17	Importado Terminado	ASCEND LABORATORIES SpA		1				Suspendido									Suspendido
1		QUETIAPINA	QUETIAPINA COMPRIMIDOS RECUBIERTOS 100 mg	F	19960	ASCEND LABORATORIES SpA	RESOLUCIÓN RW N° 13739			2014-04-02	2012-12-24	2014-07-03	3	Trastornos mentales	19960		2014-04-02	19960	19960	19960	Alkem Laboratories Ltda. 167 Mahatma Gandhi Udyog Nagar, Dhabel, Daman 396210, India.	0	QUETIAPINA COMPRIMIDOS RECUBIERTOS 100 MG		QUETIAPINA	QUETIAPINA COMPRIMIDOS RECUBIERTOS 100 MG	100 MG	COMPRIMIDOS RECUBIERTOS	COMPRIMIDOS	QUETIAPINA	2013-05-17	Importado Terminado	ASCEND LABORATORIES SpA		1				Vigente
1		QUETIAPINA	QUETIAPINA COMPRIMIDOS RECUBIERTOS 200 mg	F	19961	ASCEND LABORATORIES SpA	RESOLUCIÓN RW N° 13543			2014-04-02	2012-12-24	2014-07-01	2	Trastornos mentales	19961		2014-04-02	19961	19961	19961	Alkem Laboratories Ltda.	0	QUETIAPINA COMPRIMIDOS RECUBIERTOS 200 MG		QUETIAPINA	QUETIAPINA COMPRIMIDOS RECUBIERTOS 200 MG	200 MG	COMPRIMIDOS RECUBIERTOS	COMPRIMIDOS	QUETIAPINA	2013-05-17	Importado Terminado	ASCEND LABORATORIES SpA		1				Vigente
1		QUETIAPINA	QUETIAPINA COMPRIMIDOS RECUBIERTOS 300 mg	F	19962	ASCEND LABORATORIES SpA	RESOLUCIÓN RW N° 13575			2014-04-02	2012-12-24	2014-07-01	2	Trastornos mentales	19962		2014-04-02	19962	19962	19962	Alkem Laboratories Ltd	0	QUETIAPINA COMPRIMIDOS RECUBIERTOS 300 MG		QUETIAPINA	QUETIAPINA COMPRIMIDOS RECUBIERTOS 300 MG	300 MG	COMPRIMIDOS RECUBIERTOS	COMPRIMIDOS	QUETIAPINA	2013-05-17	Importado Terminado	ASCEND LABORATORIES SpA		1				Vigente
1		SILDENAFIL	VIGOREX COMPRIMIDOS RECUBIERTOS 100 mg	F	19963	LABORATORIOS EUROMED CHILE S.A.	RESOLUCIÓN N° 999			2014-01-03	2012-12-15	2014-03-19	2	Disfunción Eréctil	19963		2014-01-03	19963	19963	19963	Eurofarma Laboratorios S.A. Dirección avenida Vereador José Diniz N°3465, Campo Belo, Sao Paulo, Brasil CEP 04.603-003 Se presenta certificado N°601/2009 (válido desde octubre 2009 hasta octubre 2011), emitido por ANVISA Brasil mediante el cual se reconoce el cumplimiento de buenas prácticas de manufactura del fabricante señalado	0	VIGOREX COMPRIMIDOS RECUBIERTOS 100 MG		SILDENAFIL	VIGOREX COMPRIMIDOS RECUBIERTOS 100 MG	100 MG	COMPRIMIDOS RECUBIERTOS	COMPRIMIDOS	SILDENAFIL	2013-05-17	Importado Semiterminado	EUROFARMA CHILE S.A.					1	No Vigente									No Vigente
1		CELECOXIB	ARTREXIB CÁPSULAS 200 mg	F	19975	NOVARTIS CHILE S.A.	RESOLUCIÓN N° 3264			2014-07-30	2012-12-15	2015-09-11	13	Analgésico / Antiinflamatorio	19975		2014-07-30	19975	19975	19975	Lek Pharmaceuticals D.D. Eslovenia	0	ARTREXIB CAPSULAS 200 MG		CELECOXIB	ARTREXIB CAPSULAS 200 MG	200 MG	CAPSULAS	CAPSULAS	CELECOXIB	2013-05-31	Importado Terminado con Reacondicionamiento Local	NOVARTIS CHILE S.A.				1		Vigente
1		LEVOFLOXACINO	LEVOXIN COMPRIMIDOS RECUBIERTOS 500 mg	F	19998	LABORATORIOS EUROMED CHILE S.A.	RESOLUCIÓN RW N° 12322			#N/A	2012-12-15	2013-06-04	#N/A	Antibiótico	19998		#N/A	19998	19998	19998	#N/A	#N/A	LEVOXIN COMPRIMIDOS RECUBIERTOS 500 MG		LEVOFLOXACINO	LEVOXIN COMPRIMIDOS RECUBIERTOS 500 MG	500 MG	COMPRIMIDOS RECUBIERTOS	COMPRIMIDOS	LEVOFLOXACINO	2013-06-04	Importado Terminado con Reacondicionamiento Local	EUROFARMA CHILE S.A.				1		Vigente
1		CLONAZEPAM	NEURYL COMPRIMIDOS 2 mg	F	20004	LABORATORIO BAGÓ DE CHILE S.A.	RESOLUCIÓN RW N° 12334			#N/A	2012-06-15	2013-06-04	#N/A	Ansiedad	20004		#N/A	20004	20004	20004	#N/A	#N/A	NEURYL COMPRIMIDOS 2 MG		CLONAZEPAM	NEURYL COMPRIMIDOS 2 MG	2 MG	COMPRIMIDOS	COMPRIMIDOS	CLONAZEPAM	2013-06-04	Fabricación Nacional	LABORATORIO BAGÓ DE CHILE S.A.	1					Vigente
1		IBUPROFENO	DEUCODOL COMPRIMIDOS RECUBIERTOS 600 mg	F	20011	MEDIPHARM LTDA.	RESOLUCIÓN RW N° 12772			#N/A	2012-10-15	2013-06-10	#N/A	Analgésico / Antiinflamatorio	20011		#N/A	20011	20011	20011	#N/A	#N/A	DEUCODOL COMPRIMIDOS RECUBIERTOS 600 MG		IBUPROFENO	DEUCODOL COMPRIMIDOS RECUBIERTOS 600 MG	600 MG	COMPRIMIDOS RECUBIERTOS	COMPRIMIDOS	IBUPROFENO	2013-06-10	Importado Terminado	MEDIPHARM LTDA.		1				Vigente
1		IBUPROFENO	IBUPROFENO COMPRIMIDOS RECUBIERTOS 600 mg	F	20013	ASCEND LABORATORIES SpA	RESOLUCIÓN RW N° 12763			#N/A	2012-10-15	2013-06-10	#N/A	Analgésico / Antiinflamatorio	20013		#N/A	20013	20013	20013	#N/A	#N/A	IBUPROFENO COMPRIMIDOS RECUBIERTOS 600 MG		IBUPROFENO	IBUPROFENO COMPRIMIDOS RECUBIERTOS 600 MG	600 MG	COMPRIMIDOS RECUBIERTOS	COMPRIMIDOS	IBUPROFENO	2013-06-10	Importado Terminado	ASCEND LABORATORIES SpA		1				Vigente
1		CICLOBENZAPRINA	MIO-RELAX COMPRIMIDOS RECUBIERTOS 5 mg	F	20019	LABORATORIOS EUROMED CHILE S.A.	RESOLUCIÓN N° 267			2014-03-18	2012-12-15	2015-01-26	10	Relajante muscular	20019		2014-03-18	20019	20019	20019	Rodovia Presidente Castello Branco Km 35.6 Itaqui-Itapevi SP Brazil. (autorizado en el registro ISP) EUROFARMA LABORATÓRIOS S.A. AVENIDA VEREADOR JOSÉ DINIZ, N° 3465 - CAMPO BELO - SÃO PAULO - SP - BRASIL (certificado de exportación aparece además este fabricante)	0	MIO-RELAX COMPRIMIDOS RECUBIERTOS 5 MG		CICLOBENZAPRINA	MIO-RELAX COMPRIMIDOS RECUBIERTOS 5 MG	5 MG	COMPRIMIDOS RECUBIERTOS	COMPRIMIDOS	CICLOBENZAPRINA	2013-06-12	Importado Semiterminado	EUROFARMA CHILE S.A.					1	Vigente
1		PARACETAMOL	PARACETAMOL COMPRIMIDOS 500 mg	F	20020	OPKO CHILE S.A.	RESOLUCIÓN N° 6232			2014-04-17	2012-12-15	2014-12-26	8	Analgésico / Antipirético	20020		2014-04-17	20020	20020	20020	Pell Tech Health Care Pvt. Ltd	0	PARACETAMOL COMPRIMIDOS 500 MG		PARACETAMOL	PARACETAMOL COMPRIMIDOS 500 MG	500 MG	COMPRIMIDOS	COMPRIMIDOS	PARACETAMOL	2013-06-12	Importado Terminado	OPKO CHILE S.A.			1			Vigente
1		IBUPROFENO	DEUCODOL COMPRIMIDOS RECUBIERTOS 400 mg	F	20046	MEDIPHARM LTDA.	RESOLUCIÓN RW N° 13493			#N/A	2012-10-15	2013-06-20	#N/A	Analgésico / Antiinflamatorio	20046		#N/A	20046	20046	20046	#N/A	#N/A	DEUCODOL COMPRIMIDOS RECUBIERTOS 400 MG		IBUPROFENO	DEUCODOL COMPRIMIDOS RECUBIERTOS 400 MG	400 MG	COMPRIMIDOS RECUBIERTOS	COMPRIMIDOS	IBUPROFENO	2013-06-20	Importado Terminado	MEDIPHARM LTDA.		1				Suspendido									Suspendido
1		IBUPROFENO	IBUPROFENO COMPRIMIDOS RECUBIERTOS 400 mg	F	20047	ASCEND LABORATORIES SpA	RESOLUCIÓN RW N° 13509			#N/A	2012-10-15	2013-06-20	#N/A	Analgésico / Antiinflamatorio	20047		#N/A	20047	20047	20047	#N/A	#N/A	IBUPROFENO COMPRIMIDOS RECUBIERTOS 400 MG		IBUPROFENO	IBUPROFENO COMPRIMIDOS RECUBIERTOS 400 MG	400 MG	COMPRIMIDOS RECUBIERTOS	COMPRIMIDOS	IBUPROFENO	2013-06-20	Importado Terminado	ASCEND LABORATORIES SpA		1				Suspendido									Suspendido
1		OLANZAPINA	ANZAP COMPRIMIDOS RECUBIERTOS 10 mg	F	20065	ASCEND LABORATORIES SpA	RESOLUCIÓN N° 2129			#N/A	2012-12-15	2013-07-05	#N/A	Esquizofrenia	20065		#N/A	20065	20065	20065	#N/A	#N/A	ANZAP COMPRIMIDOS RECUBIERTOS 10 MG		OLANZAPINA	ANZAP COMPRIMIDOS RECUBIERTOS 10 MG	10 MG	COMPRIMIDOS RECUBIERTOS	COMPRIMIDOS	OLANZAPINA	2013-06-25	Importado Terminado	ASCEND LABORATORIES SpA		1				Vigente
1		OLANZAPINA	ANZAP COMPRIMIDOS RECUBIERTOS 5 mg	F	20066	ASCEND LABORATORIES SpA	RESOLUCIÓN N° 2428			#N/A	2012-12-15	2013-08-01	#N/A	Esquizofrenia	20066		#N/A	20066	20066	20066	#N/A	#N/A	ANZAP COMPRIMIDOS RECUBIERTOS 5 MG		OLANZAPINA	ANZAP COMPRIMIDOS RECUBIERTOS 5 MG	5 MG	COMPRIMIDOS RECUBIERTOS	COMPRIMIDOS	OLANZAPINA	2013-06-25	Importado Terminado	ASCEND LABORATORIES SpA		1				Vigente
1		METFORMINA	OXEMET COMPRIMIDOS RECUBIERTOS 850 mg	F	20074	GLAXOSMITHKLINE CHILE FARMACÉUTICA LTDA.	RESOLUCIÓN RW N° 13955			#N/A	2012-06-15	2013-06-26	#N/A	Diabetes Mellitus	20074		#N/A	20074	20074	20074	#N/A	#N/A	OXEMET COMPRIMIDOS RECUBIERTOS 850 MG		METFORMINA CLORHIDRATO	OXEMET COMPRIMIDOS RECUBIERTOS 850 MG	850 MG	COMPRIMIDOS RECUBIERTOS	COMPRIMIDOS	METFORMINA	2013-06-26	Importado Semiterminado	GLAXOSMITHKLINE CHILE FARMACÉUTICA LTDA.					1	Vigente
1		METFORMINA	OXEMET COMPRIMIDOS RECUBIERTOS 500 mg	F	20075	GLAXOSMITHKLINE CHILE FARMACÉUTICA LTDA.	RESOLUCIÓN RW N° 13957			#N/A	2012-06-15	2013-06-26	#N/A	Diabetes Mellitus	20075		#N/A	20075	20075	20075	#N/A	#N/A	OXEMET COMPRIMIDOS RECUBIERTOS 500 MG		METFORMINA CLORHIDRATO	OXEMET COMPRIMIDOS RECUBIERTOS 500 MG	500 MG	COMPRIMIDOS RECUBIERTOS	COMPRIMIDOS	METFORMINA	2013-06-26	Importado Semiterminado	GLAXOSMITHKLINE CHILE FARMACÉUTICA LTDA.					1	Vigente
1		LAMOTRIGINA	LAMETON COMPRIMIDOS DISPERSABLES 100 mg	F	20101	NOVARTIS CHILE S.A.	RESOLUCIÓN N° 4542			2014-12-19	2012-12-15	2015-11-23	11	Antiepiléptico - Estabilizador del estado de ánimo	20101		2014-12-19	20101	20101	20101	Pharmascience Inc., Canada.2	0	LAMETON COMPRIMIDOS DISPERSABLES 100 MG		LAMOTRIGINA	LAMETON COMPRIMIDOS DISPERSABLES 100 MG	100 MG	COMPRIMIDOS DISPERSABLES	COMPRIMIDOS	LAMOTRIGINA	2013-07-08	Importado Terminado con Reacondicionamiento Local	NOVARTIS CHILE S.A.				1		Vigente
1		MICOFENOLATO	INMUFEN CÁPSULAS 250 mg	F	20109	ASCEND LABORATORIES SpA	RESOLUCIÓN RW N° 14745			#N/A	2012-06-15	2013-07-09	#N/A	Enfermedades autoinmune	20109		#N/A	20109	20109	20109	#N/A	#N/A	INMUFEN CAPSULAS 250 MG		MICOFENOLATO MOFETILO	INMUFEN CAPSULAS 250 MG	250 MG	CAPSULAS	CAPSULAS	MICOFENOLATO MOFETILO	2013-07-09	Importado Terminado	ASCEND LABORATORIES SpA		1				Vigente
1		METFORMINA	METFORMINA CLORHIDRATO COMPRIMIDOS RECUBIERTOS 850 mg	F	20110	ASCEND LABORATORIES SpA	RESOLUCIÓN RW N° 14739			#N/A	2012-06-15	2013-07-09	#N/A	Diabetes Mellitus	20110		#N/A	20110	20110	20110	#N/A	#N/A	METFORMINA CLORHIDRATO COMPRIMIDOS RECUBIERTOS 850 MG		METFORMINA CLORHIDRATO	METFORMINA CLORHIDRATO COMPRIMIDOS RECUBIERTOS 850 MG	850 MG	COMPRIMIDOS RECUBIERTOS	COMPRIMIDOS	METFORMINA	2013-07-09	Importado Terminado con Reacondicionamiento Local	ASCEND LABORATORIES SpA				1		Vigente
1		MICOFENOLATO	MICOFENOLATO MOFETILO COMPRIMIDOS RECUBIERTOS 500 mg	F	20114	ASCEND LABORATORIES SpA	RESOLUCIÓN RW N° 14921			#N/A	2012-06-15	2013-07-11	#N/A	Enfermedades autoinmune	20114		#N/A	20114	20114	20114	#N/A	#N/A	LANFETIL COMPRIMIDOS RECUBIERTOS 500 MG		MICOFENOLATO MOFETILO	LANFETIL COMPRIMIDOS RECUBIERTOS 500 MG	500 MG	COMPRIMIDOS RECUBIERTOS	COMPRIMIDOS	MICOFENOLATO MOFETILO	2013-07-11	Importado Terminado	ASCEND LABORATORIES SpA		1				Vigente
1		MICOFENOLATO	MICOFENOLATO MOFETILO CÁPSULAS 250 mg	F	20137	LABORATORIO CHILE S.A.	RESOLUCIÓN RW N° 15299			#N/A	2012-06-15	2013-07-18	#N/A	Enfermedades autoinmune	20137		#N/A	20137	20137	20137	#N/A	#N/A	MICOFENOLATO MOFETILO CAPSULAS 250 MG		MICOFENOLATO MOFETILO	MICOFENOLATO MOFETILO CAPSULAS 250 MG	250 MG	CAPSULAS	CAPSULAS	MICOFENOLATO MOFETILO	2013-07-18	Importado Terminado	LABORATORIO CHILE S.A.		1				Vigente
1		VALSARTÁN	VERALPRES COMPRIMIDOS RECUBIERTOS 160 mg	F	20147	LABORATORIOS EUROMED CHILE S.A.	RESOLUCIÓN RW N° 15538			#N/A	2012-12-24	2013-07-22	#N/A	Hipertensión arterial	20147		#N/A	20147	20147	20147	#N/A	#N/A	VERALPRES COMPRIMIDOS RECUBIERTOS 160 MG		VALSARTAN	VERALPRES COMPRIMIDOS RECUBIERTOS 160 MG	160 MG	COMPRIMIDOS RECUBIERTOS	COMPRIMIDOS	VALSARTAN	2013-07-22	Importado Terminado	EUROFARMA CHILE S.A.		1				Vigente
1		IBUPROFENO	IBU-6 COMPRIMIDOS RECUBIERTOS 600 mg	F	20148	LABORATORIOS ANDRÓMACO S.A.	RESOLUCIÓN RW N° 15559			#N/A	2012-10-15	2013-07-22	#N/A	Analgésico / Antiinflamatorio	20148		#N/A	20148	20148	20148	#N/A	#N/A	IBU-6 COMPRIMIDOS RECUBIERTOS 600 MG		IBUPROFENO	IBU-6 COMPRIMIDOS RECUBIERTOS 600 MG	600 MG	COMPRIMIDOS RECUBIERTOS	COMPRIMIDOS	IBUPROFENO	2013-07-22	Importado Semiterminado	LABORATORIOS ANDRÓMACO S.A.					1	Vigente
1		LOSARTÁN	LOSARTÁN POTÁSICO COMPRIMIDOS RECUBIERTOS 50 mg	F	20177	LABORATORIOS EUROMED CHILE S.A.	RESOLUCIÓN RW N° 16338			#N/A	2012-06-01	2013-08-01	#N/A	Hipertensión arterial	20177		#N/A	20177	20177	20177	#N/A	#N/A	LOSARTAN POTASICO COMPRIMIDOS RECUBIERTOS 50 MG		LOSARTAN POTASICO	LOSARTAN POTASICO COMPRIMIDOS RECUBIERTOS 50 MG	50 MG	COMPRIMIDOS RECUBIERTOS	COMPRIMIDOS	LOSARTAN	2013-08-01	Importado Semiterminado	EUROFARMA CHILE S.A.					1	Vigente
1		QUETIAPINA	QUETIUM COMPRIMIDOS RECUBIERTOS 25 mg	F	20198	LABORATORIOS SAVAL S.A.	RESOLUCIÓN RW N° 16835			#N/A	2012-12-24	2013-08-07	#N/A	Trastornos mentales	20198		#N/A	20198	20198	20198	#N/A	#N/A	QUETIUM COMPRIMIDOS RECUBIERTOS 25 MG		QUETIAPINA	QUETIUM COMPRIMIDOS RECUBIERTOS 25 MG	25 MG	COMPRIMIDOS RECUBIERTOS	COMPRIMIDOS	QUETIAPINA	2013-08-07	Importado Semiterminado	LABORATORIOS SAVAL S.A.					1	Vigente
1		IBUPROFENO	IBU-2 COMPRIMIDOS RECUBIERTOS 200 mg	F	20227	LABORATORIOS ANDRÓMACO S.A.	RESOLUCIÓN RW N° 17431			#N/A	2012-10-15	2013-08-14	#N/A	Analgésico / Antiinflamatorio	20227		#N/A	20227	20227	20227	#N/A	#N/A	IBU-2 COMPRIMIDOS RECUBIERTOS 200 MG		IBUPROFENO	IBU-2 COMPRIMIDOS RECUBIERTOS 200 MG	200 MG	COMPRIMIDOS RECUBIERTOS	COMPRIMIDOS	IBUPROFENO	2013-08-14	Importado Semiterminado	LABORATORIOS ANDRÓMACO S.A.					1	Vigente
1		CEFUROXIMA	FAVANEX COMPRIMIDOS RECUBIERTOS 500 mg	F	20237	ASCEND LABORATORIES SpA	RESOLUCIÓN RW N° 17684			#N/A	2012-12-15	2013-08-20	#N/A	Antibiótico	20237		#N/A	20237	20237	20237	#N/A	#N/A	FAVANEX COMPRIMIDOS RECUBIERTOS 500 MG		CEFUROXIMA	FAVANEX COMPRIMIDOS RECUBIERTOS 500 MG	500 MG	COMPRIMIDOS RECUBIERTOS	COMPRIMIDOS	CEFUROXIMA	2013-08-20	Importado Terminado	ASCEND LABORATORIES SpA		1				Vigente
1		CLONAZEPAM	BEJOWA COMPRIMIDOS 2 mg	F	20239	SANOFI-AVENTIS DE CHILE S.A.	RESOLUCIÓN RW N° 18099			#N/A	2012-06-15	2013-08-26	#N/A	Ansiedad	20239		#N/A	20239	20239	20239	#N/A	#N/A	BEJOWA COMPRIMIDOS 2 MG		CLONAZEPAM	BEJOWA COMPRIMIDOS 2 MG	2 MG	COMPRIMIDOS	COMPRIMIDOS	CLONAZEPAM	2013-08-26	Importado a Granel	SANOFI-AVENTIS DE CHILE S.A.			1			Suspendido									Suspendido
1		CLONAZEPAM	BEJOWA COMPRIMIDOS 0,5 mg	F	20240	SANOFI-AVENTIS DE CHILE S.A.	RESOLUCIÓN RW N° 18098			#N/A	2012-06-15	2013-08-26	#N/A	Ansiedad	20240		#N/A	20240	20240	20240	#N/A	#N/A	BEJOWA COMPRIMIDOS 0,5 MG		CLONAZEPAM	BEJOWA COMPRIMIDOS 0,5 MG	0,5 MG	COMPRIMIDOS	COMPRIMIDOS	CLONAZEPAM	2013-08-26	Importado a Granel	SANOFI-AVENTIS DE CHILE S.A.			1			Vigente
1		CLONAZEPAM	BEJOWA COMPRIMIDOS 0,5 mg	F	20241	SANOFI-AVENTIS DE CHILE S.A.	RESOLUCIÓN RW N° 18150			#N/A	2012-06-15	2013-08-26	#N/A	Ansiedad	20241		#N/A	20241	20241	20241	#N/A	#N/A	BEJOWA COMPRIMIDOS 0,5 MG		CLONAZEPAM	BEJOWA COMPRIMIDOS 0,5 MG	0,5 MG	COMPRIMIDOS	COMPRIMIDOS	CLONAZEPAM	2013-08-26	Importado Terminado con Reacondicionamiento Local	SANOFI-AVENTIS DE CHILE S.A.				1		Vigente
1		CLONAZEPAM	BEJOWA COMPRIMIDOS 2 mg	F	20242	SANOFI-AVENTIS DE CHILE S.A.	RESOLUCIÓN RW N° 18152			#N/A	2012-06-15	2013-08-26	#N/A	Ansiedad	20242		#N/A	20242	20242	20242	#N/A	#N/A	BEJOWA COMPRIMIDOS 2 MG		CLONAZEPAM	BEJOWA COMPRIMIDOS 2 MG	2 MG	COMPRIMIDOS	COMPRIMIDOS	CLONAZEPAM	2013-08-26	Importado Terminado con Reacondicionamiento Local	SANOFI-AVENTIS DE CHILE S.A.				1		Suspendido									Suspendido
1		QUETIAPINA	QUETIUM COMPRIMIDOS RECUBIERTOS 300 mg	F	20255	LABORATORIOS SAVAL S.A.	RESOLUCIÓN RW N° 18423			#N/A	2012-12-24	2013-08-29	#N/A	Trastornos mentales	20255		#N/A	20255	20255	20255	#N/A	#N/A	QUETIUM COMPRIMIDOS RECUBIERTOS 300 MG		QUETIAPINA	QUETIUM COMPRIMIDOS RECUBIERTOS 300 MG	300 MG	COMPRIMIDOS RECUBIERTOS	COMPRIMIDOS	QUETIAPINA	2013-08-29	Importado Semiterminado	LABORATORIOS SAVAL S.A.					1	Vigente
1		QUETIAPINA	QUETIUM COMPRIMIDOS RECUBIERTOS 200 mg	F	20256	LABORATORIOS SAVAL S.A.	RESOLUCIÓN RW N° 18413			#N/A	2012-12-24	2013-08-29	#N/A	Trastornos mentales	20256		#N/A	20256	20256	20256	#N/A	#N/A	QUETIUM COMPRIMIDOS RECUBIERTOS 200 MG		QUETIAPINA	QUETIUM COMPRIMIDOS RECUBIERTOS 200 MG	200 MG	COMPRIMIDOS RECUBIERTOS	COMPRIMIDOS	QUETIAPINA	2013-08-29	Importado Semiterminado	LABORATORIOS SAVAL S.A.					1	Vigente
1		QUETIAPINA	QUETIUM COMPRIMIDOS RECUBIERTOS 100 mg	F	20257	LABORATORIOS SAVAL S.A.	RESOLUCIÓN RW N° 18409			#N/A	2012-12-24	2013-08-29	#N/A	Trastornos mentales	20257		#N/A	20257	20257	20257	#N/A	#N/A	QUETIUM COMPRIMIDOS RECUBIERTOS 100 MG		QUETIAPINA	QUETIUM COMPRIMIDOS RECUBIERTOS 100 MG	100 MG	COMPRIMIDOS RECUBIERTOS	COMPRIMIDOS	QUETIAPINA	2013-08-29	Importado Semiterminado	LABORATORIOS SAVAL S.A.					1	Vigente
1		METFORMINA	TAVIST XR COMPRIMIDOS DE LIBERACIÓN PROLONGADA 500 mg.	F	20346	MINTLAB CO. S.A.	RESOLUCIÓN N° 4234			#N/A	2012-06-15	2013-12-18	#N/A	Diabetes Mellitus	20346		#N/A	20346	20346	20346	#N/A	#N/A	TAVIST XR COMPRIMIDOS DE LIBERACION PROLONGADA 500 MG.		METFORMINA CLORHIDRATO	TAVIST XR COMPRIMIDOS DE LIBERACION PROLONGADA 500 MG.	500 MG	COMPRIMIDOS	COMPRIMIDOS	METFORMINA	2013-09-09	Importado Terminado con Reacondicionamiento Local	MINTLAB CO. S.A.				1		Vigente
1		CARVEDILOL	CARVEDILOL COMPRIMIDOS 25 mg	F	20386	MEDINOVA FARMA LTDA.	RESOLUCIÓN RW N° 20347			#N/A	2012-12-15	2013-09-26	#N/A	Hipertensión arterial - insuficiencia cardíaca	20386		#N/A	20386	20386	20386	#N/A	#N/A	CARVEDILOL COMPRIMIDOS 25 MG		CARVEDILOL	CARVEDILOL COMPRIMIDOS 25 MG	25 MG/COMPRIMIDO	COMPRIMIDOS	COMPRIMIDOS	CARVEDILOL	2013-09-26	Importado Terminado con Reacondicionamiento Local	MEDINOVA FARMA LTDA.				1		Vigente
1		QUETIAPINA	QUETIUM XR COMPRIMIDOS RECUBIERTOS DE LIBERACIÓN PROLONGADA 50 mg	F	20387	LABORATORIOS SAVAL S.A.	RESOLUCIÓN RW N° 20285			#N/A	2012-12-24	2013-09-26	#N/A	Trastornos mentales	20387		#N/A	20387	20387	20387	#N/A	#N/A	QUETIUM XR COMPRIMIDOS RECUBIERTOS DE LIBERACION PROLONGADA 50 MG		QUETIAPINA	QUETIUM XR COMPRIMIDOS RECUBIERTOS DE LIBERACION PROLONGADA 50 MG	50 MG	COMPRIMIDOS RECUBIERTOS DE LIBERACION PROLONGADA	COMPRIMIDOS	QUETIAPINA	2013-09-26	Importado Semiterminado	LABORATORIOS SAVAL S.A.					1	Vigente
1		MICOFENOLATO	MICOFENOLATO MOFETILO CÁPSULAS 250 mg	F	20388	ASCEND LABORATORIES SpA	RESOLUCIÓN RW N° 20288			#N/A	2012-06-15	2013-09-26	#N/A	Enfermedades autoinmune	20388		#N/A	20388	20388	20388	#N/A	#N/A	LANFETIL CAPSULAS 250 MG		MICOFENOLATO MOFETILO	LANFETIL CAPSULAS 250 MG	250 MG	CAPSULAS	CAPSULAS	MICOFENOLATO MOFETILO	2013-09-25	Importado Terminado	ASCEND LABORATORIES SpA		1				Vigente
1		QUETIAPINA	QUETIUM XR COMPRIMIDOS RECUBRIMIENTO DE LIBERACIÓN PROLONGADA 200 mg	F	20389	LABORATORIOS SAVAL S.A.	RESOLUCIÓN RW N° 20287			#N/A	2012-12-24	2013-09-26	#N/A	Trastornos mentales	20389		#N/A	20389	20389	20389	#N/A	#N/A	QUETIUM XR COMPRIMIDOS RECUBIERTOS DE LIBERACION PROLONGADA 200 MG		QUETIAPINA	QUETIUM XR COMPRIMIDOS RECUBIERTOS DE LIBERACION PROLONGADA 200 MG	200 MG	COMPRIMIDOS RECUBIERTOS DE LIBERACION PROLONGADA	COMPRIMIDOS	QUETIAPINA	2013-09-26	Importado Semiterminado	LABORATORIOS SAVAL S.A.					1	Vigente
1		QUETIAPINA	QUETIUM XR COMPRIMIDOS RECUBIERTOS DE LIBERACIÓN PROLONGADA 300 mg	F	20390	LABORATORIOS SAVAL S.A.	RESOLUCIÓN RW N° 20307			#N/A	2012-12-24	2013-09-26	#N/A	Trastornos mentales	20390		#N/A	20390	20390	20390	#N/A	#N/A	QUETIUM XR COMPRIMIDOS RECUBIERTOS DE LIBERACION PROLONGADA 300 MG		QUETIAPINA	QUETIUM XR COMPRIMIDOS RECUBIERTOS DE LIBERACION PROLONGADA 300 MG	300 MG	COMPRIMIDOS RECUBIERTOS DE LIBERACION PROLONGADA	COMPRIMIDOS	QUETIAPINA	2013-09-26	Importado Semiterminado	LABORATORIOS SAVAL S.A.					1	Vigente
1		QUETIAPINA	QUETIUM XR COMPRIMIDOS DE LIBERACIÓN PROLONGADA 400 mg	F	20391	LABORATORIOS SAVAL S.A.	RESOLUCIÓN RW N° 20301			#N/A	2012-12-24	2013-09-26	#N/A	Trastornos mentales	20391		#N/A	20391	20391	20391	#N/A	#N/A	QUETIUM XR COMPRIMIDOS RECUBIERTOS DE LIBERACION PROLONGADA 400 MG		QUETIAPINA	QUETIUM XR COMPRIMIDOS RECUBIERTOS DE LIBERACION PROLONGADA 400 MG	400 MG	COMPRIMIDOS RECUBIERTOS DE LIBERACION PROLONGADA	COMPRIMIDOS	QUETIAPINA	2013-09-26	Importado Semiterminado	LABORATORIOS SAVAL S.A.					1	Vigente
1		IBUPROFENO	IBUPROFENO COMPRIMIDOS RECUBIERTOS 200 mg	F	20393	ASCEND LABORATORIES SpA	RESOLUCIÓN RW N° 20278			#N/A	2012-10-15	2013-09-26	#N/A	Analgésico / Antiinflamatorio	20393		#N/A	20393	20393	20393	#N/A	#N/A	IBUPROFENO COMPRIMIDOS RECUBIERTOS 200 MG		IBUPROFENO	IBUPROFENO COMPRIMIDOS RECUBIERTOS 200 MG	200 MG	COMPRIMIDOS RECUBIERTOS	COMPRIMIDOS	IBUPROFENO	2013-09-26	Importado Terminado	ASCEND LABORATORIES SpA		1				Vigente
1		IBUPROFENO	IBU-4 COMPRIMIDOS RECUBIERTOS 400 mg	F	20401	LABORATORIOS ANDRÓMACO S.A.	RESOLUCIÓN RW N° 20322			#N/A	2012-10-15	2013-09-26	#N/A	Analgésico / Antiinflamatorio	20401		#N/A	20401	20401	20401	#N/A	#N/A	IBU-4 COMPRIMIDOS RECUBIERTOS 400 MG		IBUPROFENO	IBU-4 COMPRIMIDOS RECUBIERTOS 400 MG	400 MG	COMPRIMIDOS RECUBIERTOS	COMPRIMIDOS	IBUPROFENO	2013-09-26	Importado Semiterminado	LABORATORIOS ANDRÓMACO S.A.					1	Vigente
1		METFORMINA	ANDIBET COMPRIMIDOS RECUBIERTOS 500 mg	F	20476	CHEMOPHARMA S.A.	RESOLUCIÓN N° 22409			#N/A	2012-06-15	2013-10-22	#N/A	Diabetes Mellitus	20476		#N/A	20476	20476	20476	#N/A	#N/A	ANDIBET COMPRIMIDOS RECUBIERTOS 500 MG		METFORMINA CLORHIDRATO	ANDIBET COMPRIMIDOS RECUBIERTOS 500 MG	500 MG	COMPRIMIDOS RECUBIERTOS	COMPRIMIDOS	METFORMINA	2013-10-22	Importado Semiterminado	CHEMOPHARMA S.A.					1	Vigente
1		LOSARTÁN	SANIPRESIN FORTE COMPRIMIDOS RECUBIERTOS 100 mg	F	20483	INSTITUTO SANITAS S.A.	RESOLUCIÓN N° 22618			#N/A	2012-06-01	2013-10-24	#N/A	Hipertensión arterial	20483		#N/A	20483	20483	20483	#N/A	#N/A	SANIPRESIN FORTE COMPRIMIDOS RECUBIERTOS 100 MG		LOSARTAN POTASICO	SANIPRESIN FORTE COMPRIMIDOS RECUBIERTOS 100 MG	100 MG	COMPRIMIDOS RECUBIERTOS	COMPRIMIDOS	LOSARTAN	2013-10-24	Importado Semiterminado	INSTITUTO SANITAS S.A.					1	Vigente
1		TACROLIMÚS	TACROLIMUS CÁPSULAS 5 mg	F	20487	OPKO CHILE S.A.	RESOLUCIÓN N° 22662			#N/A	2012-06-01	2013-10-25	#N/A	Enfermedades autoinmune	20487		#N/A	20487	20487	20487	#N/A	#N/A	VICMUS CAPSULAS 5 MG		TACROLIMUS	VICMUS CAPSULAS 5 MG	5 MG	CAPSULAS	CAPSULAS	TACROLIMUS	2013-10-25	Importado Terminado	OPKO CHILE S.A.		1				Vigente
1		ATORVASTATINA	LIPOTEN COMPRIMIDOS RECUBIERTOS 80 mg	F	20489	PHARMAVITA S.A.	RESOLUCIÓN N° 22657			#N/A	2012-06-15	2013-10-25	#N/A	Disminución del colesterol	20489		#N/A	20489	20489	20489	#N/A	#N/A	LIPOTEN COMPRIMIDOS RECUBIERTOS 80 MG		ATORVASTATINA CALCICA TRIHIDRATO	LIPOTEN COMPRIMIDOS RECUBIERTOS 80 MG	80 MG	COMPRIMIDOS RECUBIERTOS	COMPRIMIDOS	ATORVASTATINA	2013-10-25	Importado Terminado con Reacondicionamiento Local	PHARMAVITA S.A.				1		Vigente
1		ATORVASTATINA	LIPOTEN COMPRIMIDOS RECUBIERTOS 40 mg	F	20490	PHARMAVITA S.A.	RESOLUCIÓN N° 22659			#N/A	2012-06-15	2013-10-25	#N/A	Disminución del colesterol	20490		#N/A	20490	20490	20490	#N/A	#N/A	LIPOTEN COMPRIMIDOS RECUBIERTOS 40 MG		ATORVASTATINA CALCICA TRIHIDRATO	LIPOTEN COMPRIMIDOS RECUBIERTOS 40 MG	40 MG	COMPRIMIDOS RECUBIERTOS	COMPRIMIDOS	ATORVASTATINA	2013-10-25	Importado Terminado con Reacondicionamiento Local	PHARMAVITA S.A.				1		Vigente
1		ATORVASTATINA	LIPOTEN COMPRIMIDOS RECUBIERTOS 20 mg	F	20491	PHARMAVITA S.A.	RESOLUCIÓN N° 22660			#N/A	2012-06-15	2013-10-25	#N/A	Disminución del colesterol	20491		#N/A	20491	20491	20491	#N/A	#N/A	LIPOTEN COMPRIMIDOS RECUBIERTOS 20 MG		ATORVASTATINA CALCICA TRIHIDRATO	LIPOTEN COMPRIMIDOS RECUBIERTOS 20 MG	20 MG	COMPRIMIDOS RECUBIERTOS	COMPRIMIDOS	ATORVASTATINA	2013-10-25	Importado Terminado con Reacondicionamiento Local	PHARMAVITA S.A.				1		Vigente
1		ATORVASTATINA	LIPOTEN COMPRIMIDOS RECUBIERTOS 10 mg	F	20492	PHARMAVITA S.A.	RESOLUCIÓN N° 22661			#N/A	2012-06-15	2013-10-25	#N/A	Disminución del colesterol	20492		#N/A	20492	20492	20492	#N/A	#N/A	LIPOTEN COMPRIMIDOS RECUBIERTOS 10 MG		ATORVASTATINA CALCICA TRIHIDRATO	LIPOTEN COMPRIMIDOS RECUBIERTOS 10 MG	10 MG	COMPRIMIDOS RECUBIERTOS	COMPRIMIDOS	ATORVASTATINA	2013-10-25	Importado Terminado con Reacondicionamiento Local	PHARMAVITA S.A.				1		Vigente
1		LOSARTÁN	LOSARTAN POTÁSICO COMPRIMIDOS RECUBIERTOS 100 mg	F	20493	CHEMOPHARMA S.A.	RESOLUCIÓN RW 22695			#N/A	2012-06-01	2013-10-25	#N/A	Hipertensión arterial	20493		#N/A	20493	20493	20493	#N/A	#N/A	LOSARTAN POTASICO COMPRIMIDOS RECUBIERTOS 100 MG		LOSARTAN POTASICO	LOSARTAN POTASICO COMPRIMIDOS RECUBIERTOS 100 MG	100 MG	COMPRIMIDOS RECUBIERTOS	COMPRIMIDOS	LOSARTAN	2013-10-25	Importado Semiterminado	CHEMOPHARMA S.A.					1	Vigente
1		METFORMINA	GLIDANIL COMPRIMIDOS RECUBIERTOS 500 mg	F	20507	MEDIPHARM LTDA.	RESOLUCIÓN RW N° 23795			#N/A	2012-06-15	2013-11-12	#N/A	Diabetes Mellitus	20507		#N/A	20507	20507	20507	#N/A	#N/A	GLIDANIL COMPRIMIDOS RECUBIERTOS 500 MG		METFORMINA CLORHIDRATO	GLIDANIL COMPRIMIDOS RECUBIERTOS 500 MG	500 MG	COMPRIMIDOS RECUBIERTOS	COMPRIMIDOS	METFORMINA	2013-11-12	Importado Terminado	MEDIPHARM LTDA.		1				Vigente
1		SERTRALINA	DIELOFT COMPRIMIDOS RECUBIERTOS 50 mg	F	20517	SANOFI-AVENTIS DE CHILE S.A.	RESOLUCIÓN RW N° 23951			#N/A	2012-12-15	2013-11-14	#N/A	Antidepresivo	20517		#N/A	20517	20517	20517	#N/A	#N/A	DIELOFT COMPRIMIDOS RECUBIERTOS 50 MG		SERTRALINA	DIELOFT COMPRIMIDOS RECUBIERTOS 50 MG	50 MG	COMPRIMIDOS RECUBIERTOS	COMPRIMIDOS	SERTRALINA	2013-11-14	Importado a Granel	SANOFI-AVENTIS DE CHILE S.A.			1			Vigente
1		SERTRALINA	DIELOFT COMPRIMIDOS RECUBIERTOS 100 mg	F	20518	SANOFI-AVENTIS DE CHILE S.A.	RESOLUCIÓN RW N° 23952			#N/A	2012-12-15	2013-11-14	#N/A	Antidepresivo	20518		#N/A	20518	20518	20518	#N/A	#N/A	DIELOFT COMPRIMIDOS RECUBIERTOS 100 MG		SERTRALINA	DIELOFT COMPRIMIDOS RECUBIERTOS 100 MG	100 MG	COMPRIMIDOS RECUBIERTOS	COMPRIMIDOS	SERTRALINA	2013-11-14	Importado a Granel	SANOFI-AVENTIS DE CHILE S.A.			1			Vigente
1		SERTRALINA	DIELOFT COMPRIMIDOS RECUBIERTOS 50 mg	F	20519	SANOFI-AVENTIS DE CHILE S.A.	RESOLUCIÓN RW N° 23953			#N/A	2012-12-15	2013-11-14	#N/A	Antidepresivo	20519		#N/A	20519	20519	20519	#N/A	#N/A	DIELOFT COMPRIMIDOS RECUBIERTOS 50 MG		SERTRALINA	DIELOFT COMPRIMIDOS RECUBIERTOS 50 MG	50MG	COMPRIMIDOS RECUBIERTOS	COMPRIMIDOS	SERTRALINA	2013-11-14	Importado Terminado con Reacondicionamiento Local	SANOFI-AVENTIS DE CHILE S.A.				1		Vigente
1		AZITROMICINA	ESCOVERANCE COMPRIMIDOS RECUBIERTOS 500 mg	F	20532	SANOFI-AVENTIS DE CHILE S.A.	RESOLUCIÓN RW N° 24126			#N/A	2012-12-15	2013-11-15	#N/A	Antibiótico	20532		#N/A	20532	20532	20532	#N/A	#N/A	ESCOVERANCE COMPRIMIDOS RECUBIERTOS 500 MG		AZITROMICINA	ESCOVERANCE COMPRIMIDOS RECUBIERTOS 500 MG	500 MG	COMPRIMIDOS RECUBIERTOS	COMPRIMIDOS	AZITROMICINA	2013-11-15	Importado Terminado con Reacondicionamiento Local	SANOFI-AVENTIS DE CHILE S.A.				1		Vigente
1		IMATINIB	KADIR CÁPSULAS 100 mg	F	20533	SYNTHON CHILE LTDA.	RESOLUCIÓN RW N° 24146			#N/A	2012-06-15	2013-11-15	#N/A	Leucemia	20533		#N/A	20533	20533	20533	#N/A	#N/A	KADIR CAPSULAS 100 MG		IMATINIB MESILATO	KADIR CAPSULAS 100 MG	100 MG	CAPSULAS	CAPSULAS	IMATINIB	2013-11-15	Importado Semiterminado	SYNTHON CHILE LTDA.					1	Vigente
1		TOPIRAMATO	BIOMOOD COMPRIMIDOS RECUBIERTOS 100 mg	F	20534	LABORATORIOS SAVAL S.A.	RESOLUCIÓN RW N° 24291			#N/A	2012-12-15	2013-11-18	#N/A	Antiepiléptico	20534		#N/A	20534	20534	20534	#N/A	#N/A	BIOMOOD COMPRIMIDOS RECUBIERTOS 100 MG		TOPIRAMATO	BIOMOOD COMPRIMIDOS RECUBIERTOS 100 MG	100 MG	COMPRIMIDOS RECUBIERTOS	COMPRIMIDOS	TOPIRAMATO	2013-11-18	Importado Semiterminado	LABORATORIOS SAVAL S.A.					1	Vigente
1		OLANZAPINA	OLANZAPINA COMPRIMIDOS RECUBIERTOS 10 mg	F	20543	LABORATORIOS EUROMED CHILE S.A.	RESOLUCIÓN RW N° 24652			#N/A	2012-12-15	2013-11-22	#N/A	Esquizofrenia	20543		#N/A	20543	20543	20543	#N/A	#N/A	OLANZAPINA COMPRIMIDOS RECUBIERTOS 10 MG		OLANZAPINA	OLANZAPINA COMPRIMIDOS RECUBIERTOS 10 MG	10 MG	COMPRIMIDOS RECUBIERTOS	COMPRIMIDOS	OLANZAPINA	2013-11-22	Importado Terminado	EUROFARMA CHILE S.A.		1				Vigente
1		LAMOTRIGINA	DAKSOL COMPRIMIDOS 25 mg	F	20544	PHARMAVITA S.A.	RESOLUCIÓN RW N° 24719			#N/A	2012-12-15	2013-11-22	#N/A	Antiepiléptico - Estabilizador del estado de ánimo	20544		#N/A	20544	20544	20544	#N/A	#N/A	DAKSOL COMPRIMIDOS 25 MG		LAMOTRIGINA	DAKSOL COMPRIMIDOS 25 MG	25 MG	COMPRIMIDOS	COMPRIMIDOS	LAMOTRIGINA	2013-11-22	Importado Terminado con Reacondicionamiento Local	PHARMAVITA S.A.				1		Vigente
1		LAMOTRIGINA	DAKSOL COMPRIMIDOS 50 mg	F	20545	PHARMAVITA S.A.	RESOLUCIÓN RW N° 24720			#N/A	2012-12-15	2013-11-22	#N/A	Antiepiléptico - Estabilizador del estado de ánimo	20545		#N/A	20545	20545	20545	#N/A	#N/A	DAKSOL COMPRIMIDOS 50 MG		LAMOTRIGINA	DAKSOL COMPRIMIDOS 50 MG	50 MG	COMPRIMIDOS	COMPRIMIDOS	LAMOTRIGINA	2013-11-22	Importado Terminado con Reacondicionamiento Local	PHARMAVITA S.A.				1		Vigente
1		LAMOTRIGINA	DAKSOL COMPRIMIDOS 100 mg	F	20546	PHARMAVITA S.A.	RESOLUCIÓN RW N° 24721			#N/A	2012-12-15	2013-11-22	#N/A	Antiepiléptico - Estabilizador del estado de ánimo	20546		#N/A	20546	20546	20546	#N/A	#N/A	DAKSOL COMPRIMIDOS 100 MG		LAMOTRIGINA	DAKSOL COMPRIMIDOS 100 MG	100 MG	COMPRIMIDOS	COMPRIMIDOS	LAMOTRIGINA	2013-11-22	Importado Terminado con Reacondicionamiento Local	PHARMAVITA S.A.				1		Vigente
1		CARVEDILOL	CARVEDILOL COMPRIMIDOS 12,5 mg	F	20547	MEDINOVA FARMA LTDA.	RESOLUCIÓN RW N° 24689			#N/A	2012-12-15	2013-11-22	#N/A	Hipertensión arterial - insuficiencia cardíaca	20547		#N/A	20547	20547	20547	#N/A	#N/A	CARVEDILOL COMPRIMIDOS 12,5 MG		CARVEDILOL	CARVEDILOL COMPRIMIDOS 12,5 MG	12,5 MG	COMPRIMIDOS	COMPRIMIDOS	CARVEDILOL	2013-11-22	Importado Terminado con Reacondicionamiento Local	MEDINOVA FARMA LTDA.				1		Vigente
1		OLANZAPINA	ZAP COMPRIMIDOS 10 mg	F	20549	LABORATORIOS EUROMED CHILE S.A.	RESOLUCIÓN RW N° 24657			#N/A	2012-12-15	2013-11-22	#N/A	Esquizofrenia	20549		#N/A	20549	20549	20549	#N/A	#N/A	ZAP COMPRIMIDOS 10 MG		OLANZAPINA	ZAP COMPRIMIDOS 10 MG	10 MG	COMPRIMIDOS	COMPRIMIDOS	OLANZAPINA	2013-11-22	Importado Semiterminado	EUROFARMA CHILE S.A.					1	Vigente
1		SILDENAFIL	SILDENAFILO COMPRIMIDOS RECUBIERTOS 100 mg	F	20550	SANOFI-AVENTIS DE CHILE S.A.	RESOLUCIÓN RW N° 24658			#N/A	2012-12-15	2013-11-22	#N/A	Disfunción Eréctil	20550		#N/A	20550	20550	20550	#N/A	#N/A	SILDENAFILO COMPRIMIDOS RECUBIERTOS 100 MG		SILDENAFIL	SILDENAFILO COMPRIMIDOS RECUBIERTOS 100 MG	100 MG	COMPRIMIDOS RECUBIERTOS	COMPRIMIDOS	SILDENAFIL	2013-11-22	Importado Terminado con Reacondicionamiento Local	SANOFI-AVENTIS DE CHILE S.A.				1		Suspendido									Suspendido
1		SILDENAFIL	SILDENAFILO COMPRIMIDOS RECUBIERTOS 50 mg	F	20551	SANOFI-AVENTIS DE CHILE S.A.	RESOLUCIÓN RW N° 24659			#N/A	2012-12-15	2013-11-22	#N/A	Disfunción Eréctil	20551		#N/A	20551	20551	20551	#N/A	#N/A	SILDENAFILO COMPRIMIDOS RECUBIERTOS 50 MG		SILDENAFIL	SILDENAFILO COMPRIMIDOS RECUBIERTOS 50 MG	50 MG	COMPRIMIDOS RECUBIERTOS	COMPRIMIDOS	SILDENAFIL	2013-11-22	Importado Terminado con Reacondicionamiento Local	SANOFI-AVENTIS DE CHILE S.A.				1		Vigente
1		MONTELUKAST	LUCASTE COMPRIMIDOS MASTICABLES 4 mg	F	20588	LABORATORIOS EUROMED CHILE S.A.	RESOLUCIÓN RW N° 25288			#N/A	2012-12-15	2013-12-02	#N/A	Antialérgico - Antiasmático	20588		#N/A	20588	20588	20588	#N/A	#N/A	LUCASTE COMPRIMIDOS MASTICABLES 4 MG		MONTELUKAST	LUCASTE COMPRIMIDOS MASTICABLES 4 MG	4 MG	COMPRIMIDOS MASTICABLES	COMPRIMIDOS	MONTELUKAST	2013-12-02	Importado Terminado con Reacondicionamiento Local	EUROFARMA CHILE S.A.				1		Vigente
1		MONTELUKAST	LUCASTE COMPRIMIDOS MASTICABLES 5 mg	F	20589	LABORATORIOS EUROMED CHILE S.A.	RESOLUCIÓN RW N° 25285			#N/A	2012-12-15	2013-12-02	#N/A	Antialérgico - Antiasmático	20589		#N/A	20589	20589	20589	#N/A	#N/A	LUCASTE COMPRIMIDOS MASTICABLES 5 MG		MONTELUKAST	LUCASTE COMPRIMIDOS MASTICABLES 5 MG	5 MG	COMPRIMIDOS MASTICABLES	COMPRIMIDOS	MONTELUKAST	2013-12-02	Importado Terminado con Reacondicionamiento Local	EUROFARMA CHILE S.A.				1		Vigente
1		ESCITALOPRAM	RESTAURAL COMPRIMIDOS RECUBIERTOS 10 mg	F	20626	PHARMAVITA S.A.	RESOLUCIÓN RW N° 25841			#N/A	2012-12-15	2013-12-10	#N/A	Antidepresivo	20626		#N/A	20626	20626	20626	#N/A	#N/A	RESTAURAL COMPRIMIDOS RECUBIERTOS 10 MG		ESCITALOPRAM	RESTAURAL COMPRIMIDOS RECUBIERTOS 10 MG	10 MG	COMPRIMIDOS RECUBIERTOS	COMPRIMIDOS	ESCITALOPRAM	2013-12-10	Importado Terminado con Reacondicionamiento Local	PHARMAVITA S.A.				1		Suspendido									Suspendido
1		ESCITALOPRAM	RESTAURAL COMPRIMIDOS RECUBIERTOS 20 mg	F	20627	PHARMAVITA S.A.	RESOLUCIÓN RW N° 25839			#N/A	2012-12-15	2013-12-10	#N/A	Antidepresivo	20627		#N/A	20627	20627	20627	#N/A	#N/A	RESTAURAL COMPRIMIDOS RECUBIERTOS 20 MG		ESCITALOPRAM	RESTAURAL COMPRIMIDOS RECUBIERTOS 20 MG	20 MG	COMPRIMIDOS RECUBIERTOS	COMPRIMIDOS	ESCITALOPRAM	2013-12-10	Importado Terminado con Reacondicionamiento Local	PHARMAVITA S.A.				1		Suspendido									Suspendido
1		ATORVASTATINA	ORVAKARE COMPRIMIDOS RECUBIERTOS 10 mg	F	20629	ETEX FARMACÉUTICA LTDA.	RESOLUCIÓN RW N° 25860			#N/A	2012-06-15	2013-12-10	#N/A	Disminución del colesterol	20629		#N/A	20629	20629	20629	#N/A	#N/A	ORVAKARE COMPRIMIDOS RECUBIERTOS 10 MG		ATORVASTATINA CALCICA TRIHIDRATO	ORVAKARE COMPRIMIDOS RECUBIERTOS 10 MG	10 MG	COMPRIMIDOS RECUBIERTOS	COMPRIMIDOS	ATORVASTATINA	2013-12-10	Importado Terminado con Reacondicionamiento Local	ETEX FARMACÉUTICA LTDA.				1		Suspendido									Suspendido
1		ATORVASTATINA	ORVAKARE COMPRIMIDOS RECUBIERTOS 20 mg	F	20630	ETEX FARMACÉUTICA LTDA.	RESOLUCIÓN RW N° 25876			#N/A	2012-06-15	2013-12-10	#N/A	Disminución del colesterol	20630		#N/A	20630	20630	20630	#N/A	#N/A	ORVAKARE COMPRIMIDOS RECUBIERTOS 20 MG		ATORVASTATINA CALCICA TRIHIDRATO	ORVAKARE COMPRIMIDOS RECUBIERTOS 20 MG	20 MG	COMPRIMIDOS RECUBIERTOS	COMPRIMIDOS	ATORVASTATINA	2013-12-10	Importado Terminado con Reacondicionamiento Local	ETEX FARMACÉUTICA LTDA.				1		Suspendido									Suspendido
1		ENALAPRIL	ENALAPRIL MALEATO COMPRIMIDOS 20 mg	F	20637	LABORATORIOS ANDRÓMACO S.A.	RESOLUCIÓN RW N° 25844			#N/A	2012-10-15	2013-12-10	#N/A	Hipertensión arterial - insuficiencia cardíaca	20637		#N/A	20637	20637	20637	#N/A	#N/A	ENALAPRIL MALEATO COMPRIMIDOS 20 MG		ENALAPRIL MALEATO	ENALAPRIL MALEATO COMPRIMIDOS 20 MG	20 MG	COMPRIMIDOS	COMPRIMIDOS	ENALAPRIL	2013-12-10	Importado Terminado con Reacondicionamiento Local	LABORATORIOS ANDRÓMACO S.A.				1		Vigente
1		TOPIRAMATO	BIOMOOD COMPRIMIDOS RECUBIERTOS 50 mg	F	20659	LABORATORIOS SAVAL S.A.	RESOLUCIÓN RW N° 26252			2015-01-29	2012-12-15	2013-12-13	#NUM!	Antiepiléptico	20659		2015-01-29	20659	20659	20659	Intas Pharmaceuticals Ltd, India	0	BIOMOOD COMPRIMIDOS RECUBIERTOS 50 MG		TOPIRAMATO	BIOMOOD COMPRIMIDOS RECUBIERTOS 50 MG	50 MG	COMPRIMIDOS RECUBIERTOS	COMPRIMIDOS	TOPIRAMATO	2013-12-13	Importado Semiterminado	LABORATORIOS SAVAL S.A.					1	Vigente
1		LOSARTÁN	LOSARTÁN POTÁSICO COMPRIMIDOS RECUBIERTOS 50 mg	F	20665	LABORATORIOS ANDRÓMACO S.A.	RESOLUCIÓN RW N° 26411			#N/A	2012-06-01	2013-12-16	#N/A	Hipertensión arterial	20665		#N/A	20665	20665	20665	#N/A	#N/A	LOSARTAN POTASICO COMPRIMIDOS RECUBIERTOS 50 MG		LOSARTAN POTASICO	LOSARTAN POTASICO COMPRIMIDOS RECUBIERTOS 50 MG	50 MG	COMPRIMIDOS RECUBIERTOS	COMPRIMIDOS	LOSARTAN	2013-12-16	Importado Terminado con Reacondicionamiento Local	LABORATORIOS ANDRÓMACO S.A.				1		Vigente
1		LOSARTÁN	ARATAN COMPRIMIDOS RECUBIERTOS 50 mg	F	20666	LABORATORIOS ANDRÓMACO S.A.	RESOLUCIÓN RW N° 26383			#N/A	2012-06-01	2013-12-16	#N/A	Hipertensión arterial	20666		#N/A	20666	20666	20666	#N/A	#N/A	ARATAN COMPRIMIDOS RECUBIERTOS 50 MG		LOSARTAN POTASICO	ARATAN COMPRIMIDOS RECUBIERTOS 50 MG	50 MG	COMPRIMIDOS RECUBIERTOS	COMPRIMIDOS	LOSARTAN	2013-12-16	Importado Terminado con Reacondicionamiento Local	LABORATORIOS ANDRÓMACO S.A.				1		Vigente
1		LAMIVUDINA	LAMIVUDINA COMPRIMIDOS RECUBIERTOS 150 mg	F	20667	ASCEND LABORATORIES SpA	RESOLUCIÓN RW N° 26255			#N/A	2012-06-15	2013-12-13	#N/A	Antiviral	20667		#N/A	20667	20667	20667	#N/A	#N/A	LAMIVUDINA COMPRIMIDOS RECUBIERTOS 150 MG		LAMIVUDINA	LAMIVUDINA COMPRIMIDOS RECUBIERTOS 150 MG	150 MG	COMPRIMIDOS RECUBIERTOS	COMPRIMIDOS	LAMIVUDINA	2013-12-13	Importado Terminado	ASCEND LABORATORIES SpA		1				Vigente
1		PAROXETINA	ZEQUIVEC COMPRIMIDOS RECUBIERTOS 20 mg	F	20668	SANOFI-AVENTIS DE CHILE S.A.	RESOLUCIÓN RW N° 26418			#N/A	2012-12-15	2013-12-16	#N/A	Antidepresivo	20668		#N/A	20668	20668	20668	#N/A	#N/A	ZEQUIVEC COMPRIMIDOS RECUBIERTOS 20 MG		PAROXETINA	ZEQUIVEC COMPRIMIDOS RECUBIERTOS 20 MG	20 MG	COMPRIMIDOS RECUBIERTOS	COMPRIMIDOS	PAROXETINA	2013-12-16	Importado Terminado con Reacondicionamiento Local	SANOFI-AVENTIS DE CHILE S.A.				1		Vigente
1		CELECOXIB	CELECOXIB CÁPSULAS 200 mg	F	20673	PFIZER CHILE S.A.	RESOLUCIÓN RW N° 26258			#N/A	2012-12-15	2013-12-13	#N/A	Analgésico / Antiinflamatorio	20673		#N/A	20673	20673	20673	#N/A	#N/A	CELECOXIB CAPSULAS 200 MG		CELECOXIB	CELECOXIB CAPSULAS 200 MG	200 MG	CAPSULAS	CAPSULAS	CELECOXIB	2013-12-13	Importado Terminado con Reacondicionamiento Local	PFIZER CHILE S.A.				1		Vigente
1		CELECOXIB	CAPSURE CÁPSULAS 200 mg	F	20674	PFIZER CHILE S.A.	RESOLUCIÓN RW N° 26261			#N/A	2012-12-15	2013-12-13	#N/A	Analgésico / Antiinflamatorio	20674		#N/A	20674	20674	20674	#N/A	#N/A	CAPSURE CAPSULAS 200 MG		CELECOXIB	CAPSURE CAPSULAS 200 MG	200 MG	CAPSULAS	CAPSULAS	CELECOXIB	2013-12-13	Importado Terminado con Reacondicionamiento Local	PFIZER CHILE S.A.				1		Vigente
1		CIPROFLOXACINO	CIPROFLOXACINO COMPRIMIDOS RECUBIERTOS 500 mg	F	20718	ASCEND LABORATORIES SpA	RESOLUCIÓN RW N° 27274			#N/A	2012-06-15	2013-12-26	#N/A	Antibiótico	20718		#N/A	20718	20718	20718	#N/A	#N/A	CIPROFLOXACINO COMPRIMIDOS RECUBIERTOS 500 MG		CIPROFLOXACINO CLORHIDRATO MONOHIDRATO	CIPROFLOXACINO COMPRIMIDOS RECUBIERTOS 500 MG	500 MG	COMPRIMIDOS RECUBIERTOS	COMPRIMIDOS	CIPROFLOXACINO	2013-12-26	Importado Terminado con Reacondicionamiento Local	ASCEND LABORATORIES SpA				1		Vigente
1		TOPIRAMATO	BIOMOOD COMPRIMIDOS RECUBIERTOS 25 mg	F	20720	LABORATORIOS SAVAL S.A.	RESOLUCIÓN RW N° 27105			2015-01-29	2012-12-15	2013-12-23	#NUM!	Antiepiléptico	20720		2015-01-29	20720	20720	20720	Intas Pharmaceuticals limited India	India	BIOMOOD COMPRIMIDOS RECUBIERTOS 25 MG		TOPIRAMATO	BIOMOOD COMPRIMIDOS RECUBIERTOS 25 MG	25 MG	COMPRIMIDOS RECUBIERTOS	COMPRIMIDOS	TOPIRAMATO	2013-12-23	Importado Semiterminado	LABORATORIOS SAVAL S.A.					1	Vigente
1		LEVETIRACETAM	LEVETIRACETAM COMPRIMIDOS RECUBIERTOS 1.000 mg	F	20722	LABORATORIOS EUROMED CHILE S.A.	RESOLUCIÓN RW N° 27350			#N/A	2012-12-15	2013-12-26	#N/A	Antiepiléptico - Estabilizador del estado de ánimo	20722		#N/A	20722	20722	20722	#N/A	#N/A	LEVETIRACETAM COMPRIMIDOS RECUBIERTOS 1.000 MG		LEVETIRACETAM	LEVETIRACETAM COMPRIMIDOS RECUBIERTOS 1.000 MG	1000 MG	COMPRIMIDOS RECUBIERTOS	COMPRIMIDOS	LEVETIRACETAM	2013-12-26	Importado Terminado con Reacondicionamiento Local	EUROFARMA CHILE S.A.				1		Vigente
1		SERTRALINA	SERONEX COMPRIMIDOS RECUBIERTOS 100 mg	F	20723	PHARMAVITA S.A.	RESOLUCIÓN RW N° 27221			#N/A	2012-12-15	2013-12-24	#N/A	Antidepresivo	20723		#N/A	20723	20723	20723	#N/A	#N/A	SERONEX COMPRIMIDOS RECUBIERTOS 100 MG		SERTRALINA	SERONEX COMPRIMIDOS RECUBIERTOS 100 MG	100 MG	COMPRIMIDOS RECUBIERTOS	COMPRIMIDOS	SERTRALINA	2013-12-24	Importado Terminado con Reacondicionamiento Local	PHARMAVITA S.A.				1		Vigente
1		SERTRALINA	SERONEX COMPRIMIDOS RECUBIERTOS 50 mg	F	20724	PHARMAVITA S.A.	RESOLUCIÓN RW N° 27229			#N/A	2012-12-15	2013-12-24	#N/A	Antidepresivo	20724		#N/A	20724	20724	20724	#N/A	#N/A	SERONEX COMPRIMIDOS RECUBIERTOS 50 MG		SERTRALINA	SERONEX COMPRIMIDOS RECUBIERTOS 50 MG	50 MG	COMPRIMIDOS RECUBIERTOS	COMPRIMIDOS	SERTRALINA	2013-12-24	Importado Terminado con Reacondicionamiento Local	PHARMAVITA S.A.				1		Vigente
1		IMATINIB	KADIR COMPRIMIDOS RECUBIERTOS 100 mg	F	20734	SYNTHON CHILE LTDA.	RESOLUCIÓN RW N° 27459			#N/A	2012-06-15	2013-12-27	#N/A	Leucemia	20734		#N/A	20734	20734	20734	#N/A	#N/A	KADIR COMPRIMIDOS RECUBIERTOS 100 MG		IMATINIB MESILATO	KADIR COMPRIMIDOS RECUBIERTOS 100 MG	100 MG	COMPRIMIDOS RECUBIERTOS	COMPRIMIDOS	IMATINIB	2013-12-27	Importado Semiterminado	SYNTHON CHILE LTDA.					1	Vigente
1		IMATINIB	KADIR COMPRIMIDOS RECUBIERTOS 400 mg	F	20735	SYNTHON CHILE LTDA.	RESOLUCIÓN RW N° 27461			#N/A	2012-06-15	2013-12-27	#N/A	Leucemia	20735		#N/A	20735	20735	20735	#N/A	#N/A	KADIR COMPRIMIDOS RECUBIERTOS 400 MG		IMATINIB MESILATO	KADIR COMPRIMIDOS RECUBIERTOS 400 MG	400 MG	COMPRIMIDOS RECUBIERTOS	COMPRIMIDOS	IMATINIB	2013-12-27	Importado Semiterminado	SYNTHON CHILE LTDA.					1	Vigente
1		VALSARTÁN	VERALPRES COMPRIMIDOS RECUBIERTOS 80 mg	F	20736	LABORATORIOS EUROMED CHILE S.A.	RESOLUCIÓN RW N° 27460			#N/A	2012-12-24	2013-12-27	#N/A	Hipertensión arterial	20736		#N/A	20736	20736	20736	#N/A	#N/A	VERALPRES COMPRIMIDOS RECUBIERTOS 80 MG		VALSARTAN	VERALPRES COMPRIMIDOS RECUBIERTOS 80 MG	80 MG	COMPRIMIDOS RECUBIERTOS	COMPRIMIDOS	VALSARTAN	2013-12-27	Importado Terminado con Reacondicionamiento Local	EUROFARMA CHILE S.A.				1		Vigente
1		ATORVASTATINA	ATENFAR COMPRIMIDOS RECUBIERTOS 20 mg	F	20737	MEDIPHARM LTDA.	RESOLUCIÓN RW N° 27464			#N/A	2012-06-15	2013-12-27	#N/A	Disminución del colesterol	20737		#N/A	20737	20737	20737	#N/A	#N/A	ATENFAR COMPRIMIDOS RECUBIERTOS 20 MG		ATORVASTATINA CALCICA TRIHIDRATO	ATENFAR COMPRIMIDOS RECUBIERTOS 20 MG	20 MG	COMPRIMIDOS RECUBIERTOS	COMPRIMIDOS	ATORVASTATINA	2013-12-27	Importado Terminado	MEDIPHARM LTDA.				1		Vigente
1		IMATINIB	IMATINIB COMPRIMIDOS RECUBIERTOS 100 mg	F	20779	LABORATORIOS EUROMED CHILE S.A.	RESOLUCIÓN RW N° 1415			#N/A	2012-06-15	2014-01-23	#N/A	Leucemia	20779		#N/A	20779	20779	20779	#N/A	#N/A	IMATINIB COMPRIMIDOS RECUBIERTOS 100 MG		IMATINIB MESILATO	IMATINIB COMPRIMIDOS RECUBIERTOS 100 MG	100 MG	COMPRIMIDOS RECUBIERTOS	COMPRIMIDOS	IMATINIB	2014-01-23	Importado Terminado	EUROFARMA CHILE S.A.		1				Suspendido									Suspendido
1		ESCITALOPRAM	ESCITALOPRAM COMPRIMIDOS RECUBIERTOS 20 mg	F	20790	LABORATORIOS EUROMED CHILE S.A.	RESOLUCIÓN RW N° 1212			#N/A	2012-12-15	2014-01-20	#N/A	Antidepresivo	20790		#N/A	20790	20790	20790	#N/A	#N/A	ESCITALOPRAM COMPRIMIDOS RECUBIERTOS 20 MG		ESCITALOPRAM	ESCITALOPRAM COMPRIMIDOS RECUBIERTOS 20 MG	20 MG	COMPRIMIDOS RECUBIERTOS	COMPRIMIDOS	ESCITALOPRAM	2014-01-20	Importado Terminado con Reacondicionamiento Local	PHARMA INVESTI DE CHILE S.A.				1		Suspendido									Suspendido
1		AMOXICILINA+ÁCIDO CLAVULÁNICO	AMOXICILINA/ACIDO CLAVULANICO 875/125 COMPRIMIDOS RECUBIERTOS	F	20795	ASCEND LABORATORIES SpA	RESOLUCIÓN RW N° 1124			#N/A	#N/A	2014-01-20	#N/A	Antibiótico	20795		#N/A	20795	20795	20795	#N/A	#N/A	AMOXICILINA/ACIDO CLAVULANICO 875/125 COMPRIMIDOS RECUBIERTOS		AMOXICILINA ACIDO CLAVULANICO	AMOXICILINA/ACIDO CLAVULANICO 875/125 COMPRIMIDOS RECUBIERTOS	875/125 MG	COMPRIMIDOS RECUBIERTOS	COMPRIMIDOS	AMOXICILINA+CLAVULANICO	2014-01-20	Importado Terminado	ASCEND LABORATORIES SpA		1				Suspendido									Suspendido
1		CLOPIDOGREL	FLUYET COMPRIMIDOS RECUBIERTOS 75 mg	F	20812	PHARMAVITA S.A.	RESOLUCIÓN RW N° 1496			#N/A	2012-12-15	2014-01-24	#N/A	Antiagregante plaquetario	20812		#N/A	20812	20812	20812	#N/A	#N/A	FLUYET COMPRIMIDOS RECUBIERTOS 75 MG		CLOPIDOGREL	FLUYET COMPRIMIDOS RECUBIERTOS 75 MG	75 MG	COMPRIMIDOS RECUBIERTOS	COMPRIMIDOS	CLOPIDOGREL	2014-01-24	Importado Terminado con Reacondicionamiento Local	PHARMAVITA S.A.				1		Suspendido									Suspendido
1		QUETIAPINA	QUETIAPINA COMPRIMIDOS RECUBIERTOS 25 mg	F	20855	LABORATORIOS EUROMED CHILE S.A.	RESOLUCIÓN RW N° 1779			#N/A	2012-12-24	2014-01-29	#N/A	Trastornos mentales	20855		#N/A	20855	20855	20855	#N/A	#N/A	QUETIAPINA COMPRIMIDOS RECUBIERTOS 25 MG		QUETIAPINA	QUETIAPINA COMPRIMIDOS RECUBIERTOS 25 MG	25 MG	COMPRIMIDOS RECUBIERTOS	COMPRIMIDOS	QUETIAPINA	2014-01-29	Importado Terminado con Reacondicionamiento Local	EUROFARMA CHILE S.A.				1		Vigente
1		RISPERIDONA	RISPERIDONA COMPRIMIDOS DE DISOLUCIÓN BUCAL 1 mg	F	20865	LABORATORIOS EUROMED CHILE S.A.	RESOLUCIÓN RW N° 1840			#N/A	2012-12-24	2014-01-29	#N/A	Trastornos mentales	20865		#N/A	20865	20865	20865	#N/A	#N/A	RISPERIDONA COMPRIMIDOS DE DISOLUCION BUCAL 1 MG		RISPERIDONA	RISPERIDONA COMPRIMIDOS DE DISOLUCION BUCAL 1 MG	1 MG	COMPRIMIDOS DE DISOLUCION BUCAL	COMPRIMIDOS	RISPERIDONA	2014-01-29	Importado Terminado	EUROFARMA CHILE S.A.		1				Vigente
1		SILDENAFIL	NOVALIF COMPRIMIDOS RECUBIERTOS 50 mg	F	20877	PHARMAVITA S.A.	RESOLUCIÓN RW N° 1822			#N/A	2012-12-15	2014-01-29	#N/A	Disfunción Eréctil	20877		#N/A	20877	20877	20877	#N/A	#N/A	NOVALIF COMPRIMIDOS RECUBIERTOS 50 MG		SILDENAFIL	NOVALIF COMPRIMIDOS RECUBIERTOS 50 MG	50 MG	COMPRIMIDOS RECUBIERTOS	COMPRIMIDOS	SILDENAFIL	2014-01-29	Importado Terminado con Reacondicionamiento Local	PHARMAVITA S.A.				1		Vigente
1		SILDENAFIL	NOVALIF COMPRIMIDOS RECUBIERTOS 100 mg	F	20878	PHARMAVITA S.A.	RESOLUCIÓN RW N° 1825			#N/A	2012-12-15	2014-01-29	#N/A	Disfunción Eréctil	20878		#N/A	20878	20878	20878	#N/A	#N/A	NOVALIF COMPRIMIDOS RECUBIERTOS 100 MG		SILDENAFIL	NOVALIF COMPRIMIDOS RECUBIERTOS 100 MG	100 MG	COMPRIMIDOS RECUBIERTOS	COMPRIMIDOS	SILDENAFIL	2014-01-29	Importado Terminado con Reacondicionamiento Local	PHARMAVITA S.A.				1		Vigente
1		LOSARTÁN	ARATAN COMPRIMIDOS RECUBIERTOS 100 mg	F	20899	LABORATORIOS ANDRÓMACO S.A.	RESOLUCIÓN RW N° 2274			#N/A	2012-06-01	2014-02-03	#N/A	Hipertensión arterial	20899		#N/A	20899	20899	20899	#N/A	#N/A	ARATAN COMPRIMIDOS RECUBIERTOS 100 MG		LOSARTAN POTASICO	ARATAN COMPRIMIDOS RECUBIERTOS 100 MG	100 MG	COMPRIMIDOS RECUBIERTOS	COMPRIMIDOS	LOSARTAN	2014-02-03	Importado Terminado con Reacondicionamiento Local	LABORATORIOS ANDRÓMACO S.A.				1		Suspendido									Suspendido
1		LEVETIRACETAM	LEVETIRACETAM COMPRIMIDOS RECUBIERTOS 500 mg	F	20905	LABORATORIOS EUROMED CHILE S.A.	RESOLUCIÓN RW N° 2848			#N/A	2012-12-15	2014-02-12	#N/A	Antiepiléptico - Estabilizador del estado de ánimo	20905		#N/A	20905	20905	20905	#N/A	#N/A	LEVETIRACETAM COMPRIMIDOS RECUBIERTOS 500 MG		LEVETIRACETAM	LEVETIRACETAM COMPRIMIDOS RECUBIERTOS 500 MG	500 MG	COMPRIMIDOS RECUBIERTOS	COMPRIMIDOS	LEVETIRACETAM	2014-02-12	Importado Terminado con Reacondicionamiento Local	EUROFARMA CHILE S.A.				1		Vigente
1		CIPROFLOXACINO	CIPROFLOXACINO COMPRIMIDOS RECUBIERTOS 500 mg	F	20908	OPKO CHILE S.A.	RESOLUCIÓN RW N° 2814			#N/A	2012-06-15	2014-02-11	#N/A	Antibiótico	20908		#N/A	20908	20908	20908	#N/A	#N/A	CIPROFLOXACINO COMPRIMIDOS RECUBIERTOS 500 MG		CIPROFLOXACINO CLORHIDRATO MONOHIDRATO	CIPROFLOXACINO COMPRIMIDOS RECUBIERTOS 500 MG	500 MG	COMPRIMIDOS RECUBIERTOS	COMPRIMIDOS	CIPROFLOXACINO	2014-02-11	Importado Terminado	OPKO CHILE S.A.		1				Vigente
1		LOSARTÁN	LOSARTAN POTÁSICO COMPRIMIDOS RECUBIERTOS 100 mg	F	20934	LABORATORIOS ANDRÓMACO S.A.	RESOLUCIÓN RW N° 3204			#N/A	2012-06-01	2014-02-17	#N/A	Hipertensión arterial	20934		#N/A	20934	20934	20934	#N/A	#N/A	LOSARTAN POTASICO COMPRIMIDOS RECUBIERTOS 100 MG		LOSARTAN POTASICO	LOSARTAN POTASICO COMPRIMIDOS RECUBIERTOS 100 MG	100 MG	COMPRIMIDOS RECUBIERTOS	COMPRIMIDOS	LOSARTAN	2014-02-17	Importado Terminado con Reacondicionamiento Local	LABORATORIOS ANDRÓMACO S.A.				1		Vigente
1		METFORMINA	METFORMINA CLORHIDRATO COMPRIMIDOS RECUBIERTOS 850 mg	F	20937	ARAMA NATURAL PRODUCTS DISTRIBUIDORA LTDA.	RESOLUCIÓN RW N° 3364			#N/A	2012-06-15	2014-02-19	#N/A	Diabetes Mellitus	20937		#N/A	20937	20937	20937	#N/A	#N/A	METFORMINA CLORHIDRATO COMPRIMIDOS RECUBIERTOS 850 MG		METFORMINA CLORHIDRATO	METFORMINA CLORHIDRATO COMPRIMIDOS RECUBIERTOS 850 MG	850 MG	COMPRIMIDOS RECUBIERTOS	COMPRIMIDOS	METFORMINA	2014-02-19	Importado Terminado	ARAMA NATURAL PRODUCTS DISTRIBUIDORA LTDA.		1				Vigente
1		IMATINIB	IMATINIB COMPRIMIDOS RECUBIERTOS 400 mg	F	20961	LABORATORIOS EUROMED CHILE S.A.	RESOLUCIÓN RW N°5148			#N/A	2012-06-15	2014-03-18	#N/A	Leucemia	20961		#N/A	20961	20961	20961	#N/A	#N/A	IMATINIB COMPRIMIDOS RECUBIERTOS 400 MG		IMATINIB MESILATO	IMATINIB COMPRIMIDOS RECUBIERTOS 400 MG	400 MG	COMPRIMIDOS RECUBIERTOS	COMPRIMIDOS	IMATINIB	2014-03-17	Importado Terminado	EUROFARMA CHILE S.A.		1				Vigente
1		ESCITALOPRAM	ESCITALOPRAM COMPRIMIDOS RECUBIERTOS 10 mg	F	20964	LABORATORIOS EUROMED CHILE S.A.	RESOLUCIÓN RW N°5231			#N/A	2012-12-15	2014-03-19	#N/A	Antidepresivo	20964		#N/A	20964	20964	20964	#N/A	#N/A	ESCITALOPRAM COMPRIMIDOS RECUBIERTOS 10 MG		ESCITALOPRAM	ESCITALOPRAM COMPRIMIDOS RECUBIERTOS 10 MG	10 MG	COMPRIMIDOS RECUBIERTOS	COMPRIMIDOS	ESCITALOPRAM	2014-03-18	Importado Terminado con Reacondicionamiento Local	PHARMA INVESTI DE CHILE S.A.				1		Vigente
1		SERTRALINA	SERTRALINA COMPRIMIDOS RECUBIERTOS 100 mg	F	20974	LABORATORIOS ANDRÓMACO S.A.	RESOLUCIÓN RW N°5593			#N/A	2012-12-15	2014-03-25	#N/A	Antidepresivo	20974		#N/A	20974	20974	20974	#N/A	#N/A	SERTRALINA COMPRIMIDOS RECUBIERTOS 100 MG		SERTRALINA	SERTRALINA COMPRIMIDOS RECUBIERTOS 100 MG	100 MG	COMPRIMIDOS RECUBIERTOS	COMPRIMIDOS	SERTRALINA	2014-03-24	Importado Terminado	LABORATORIOS ANDRÓMACO S.A.		1				Vigente
1		SERTRALINA	SERTAC COMPRIMIDOS RECUBIERTOS 100 mg	F	20975	LABORATORIOS ANDRÓMACO S.A.	RESOLUCIÓN RW N°5594			#N/A	2012-12-15	2014-03-25	#N/A	Antidepresivo	20975		#N/A	20975	20975	20975	#N/A	#N/A	SERTAC COMPRIMIDOS RECUBIERTOS 100 MG		SERTRALINA	SERTAC COMPRIMIDOS RECUBIERTOS 100 MG	100 MG	COMPRIMIDOS RECUBIERTOS	COMPRIMIDOS	SERTRALINA	2014-03-24	Importado Terminado con Reacondicionamiento Local	LABORATORIOS ANDRÓMACO S.A.				1		Vigente
1		SERTRALINA	SERTRALINA COMPRIMIDOS RECUBIERTOS 50 mg	F	20976	LABORATORIOS ANDRÓMACO S.A.	RESOLUCIÓN RW N°5628			#N/A	2012-12-15	2014-03-25	#N/A	Antidepresivo	20976		#N/A	20976	20976	20976	#N/A	#N/A	SERTRALINA COMPRIMIDOS RECUBIERTOS 50 MG		SERTRALINA	SERTRALINA COMPRIMIDOS RECUBIERTOS 50 MG	50 MG	COMPRIMIDOS RECUBIERTOS	COMPRIMIDOS	SERTRALINA	2014-03-24	Importado Terminado	LABORATORIOS ANDRÓMACO S.A.		1				Vigente
1		SERTRALINA	SERTAC COMPRIMIDOS RECUBIERTOS 50 mg	F	20977	LABORATORIOS ANDRÓMACO S.A.	RESOLUCIÓN RW N°5638			#N/A	2012-12-15	2014-03-25	#N/A	Antidepresivo	20977		#N/A	20977	20977	20977	#N/A	#N/A	SERTAC COMPRIMIDOS RECUBIERTOS 50 MG		SERTRALINA	SERTAC COMPRIMIDOS RECUBIERTOS 50 MG	50 MG	COMPRIMIDOS RECUBIERTOS	COMPRIMIDOS	SERTRALINA	2014-03-24	Importado Terminado con Reacondicionamiento Local	LABORATORIOS ANDRÓMACO S.A.				1		Vigente
1		EFAVIRENZ	EFAVIRENZ COMPRIMIDOS RECUBIERTOS 600 mg	F	20984	LABORATORIO CHILE S.A.	RESOLUCIÓN RW N°5710			#N/A	2012-06-15	2014-03-26	#N/A	Antiviral	20984		#N/A	20984	20984	20984	#N/A	#N/A	EFAVIRENZ COMPRIMIDOS RECUBIERTOS 600 MG		EFAVIRENZ	EFAVIRENZ COMPRIMIDOS RECUBIERTOS 600 MG	600 MG	COMPRIMIDOS RECUBIERTOS	COMPRIMIDOS	EFAVIRENZ	2014-03-26	Importado Terminado	LABORATORIO CHILE S.A.		1				Vigente
1		IBUPROFENO	IBUPIRAC LC CÁPSULAS BLANDAS 400 mg	F	20999	CHEMOPHARMA S.A.	RESOLUCIÓN RW N°6146			#N/A	2012-10-15	2014-03-31	#N/A	Analgésico / Antiinflamatorio	20999		#N/A	20999	20999	20999	#N/A	#N/A	IBUPIRAC LC CAPSULAS BLANDAS 400 MG		IBUPROFENO	IBUPIRAC LC CAPSULAS BLANDAS 400 MG	400 MG	CAPSULAS BLANDAS	CAPSULAS	IBUPROFENO	2014-03-30	Importado Semiterminado	CHEMOPHARMA S.A.					1	Vigente
1		IBUPROFENO	IBUPIRAC LC CÁPSULAS BLANDAS 600 mg	F	21000	CHEMOPHARMA S.A.	RESOLUCIÓN RW N°6161			#N/A	2012-10-15	2014-03-31	#N/A	Analgésico / Antiinflamatorio	21000		#N/A	21000	21000	21000	#N/A	#N/A	IBUPIRAC LC CAPSULAS BLANDAS 600 MG		IBUPROFENO	IBUPIRAC LC CAPSULAS BLANDAS 600 MG	600 MG	CAPSULAS BLANDAS	CAPSULAS	IBUPROFENO	2014-03-30	Importado Semiterminado	CHEMOPHARMA S.A.					1	Vigente
1		ATORVASTATINA	ATORVASTATINA COMPRIMIDOS RECUBIERTOS 10 mg	F	21001	LABORATORIOS EUROMED CHILE S.A.	RESOLUCIÓN RW N°6204			#N/A	2012-06-15	2014-04-01	#N/A	Disminución del colesterol	21001		#N/A	21001	21001	21001	#N/A	#N/A	ATORVASTATINA COMPRIMIDOS RECUBIERTOS 10 MG		ATORVASTATINA CALCICA TRIHIDRATO	ATORVASTATINA COMPRIMIDOS RECUBIERTOS 10 MG	10 MG	COMPRIMIDOS RECUBIERTOS	COMPRIMIDOS	ATORVASTATINA	2014-03-31	Importado Semiterminado	EUROFARMA CHILE S.A.				1		Vigente
1		ATORVASTATINA	ATORVASTATINA COMPRIMIDOS RECUBIERTOS 80 mg	F	21002	LABORATORIOS EUROMED CHILE S.A.	RESOLUCIÓN RW N°6148			#N/A	2012-06-15	2014-03-31	#N/A	Disminución del colesterol	21002		#N/A	21002	21002	21002	#N/A	#N/A	ATORVASTATINA COMPRIMIDOS RECUBIERTOS 80 MG		ATORVASTATINA CALCICA TRIHIDRATO	ATORVASTATINA COMPRIMIDOS RECUBIERTOS 80 MG	80 MG	COMPRIMIDOS RECUBIERTOS	COMPRIMIDOS	ATORVASTATINA	2014-03-30	Importado Semiterminado	EUROFARMA CHILE S.A.				1		Vigente
1		LAMIVUDINA+ZIDOVUDINA	LAMIVUDINA/ZIDOVUDINA 150/300 COMPRIMIDOS RECUBIERTOS	F	21012	INDOPHARMA S.A.	RESOLUCIÓN RW N°6741			#N/A	#N/A	2014-04-07	#N/A	Antiviral	21012		#N/A	21012	21012	21012	#N/A	#N/A	LAMIVUDINA/ZIDOVUDINA 150/300 COMPRIMIDOS RECUBIERTOS		ZIDOVUDINA LAMIVUDINA	LAMIVUDINA/ZIDOVUDINA 150/300 COMPRIMIDOS RECUBIERTOS	150 MG /300 MG	COMPRIMIDOS RECUBIERTOS	COMPRIMIDOS	LAMIVUDINA + ZIDOVUDINA	2014-04-06	Importado Terminado con Reacondicionamiento Local	INDOPHARMA S.A.				1		Vigente
1		LAMOTRIGINA	LETICO COMPRIMIDOS 100 mg	F	21013	LABORATORIOS EUROMED CHILE S.A.	RESOLUCIÓN RW N°6824			#N/A	2012-12-15	2014-04-08	#N/A	Antiepiléptico - Estabilizador del estado de ánimo	21013		#N/A	21013	21013	21013	#N/A	#N/A	LETICO COMPRIMIDOS 100 MG		LAMOTRIGINA	LETICO COMPRIMIDOS 100 MG	100 MG	COMPRIMIDOS	COMPRIMIDOS	LAMOTRIGINA	2014-04-07	Importado Semiterminado	EUROFARMA CHILE S.A.					1	Vigente
1		LAMOTRIGINA	LETICO COMPRIMIDOS 25 mg	F	21014	LABORATORIOS EUROMED CHILE S.A.	RESOLUCIÓN RW N°6825			#N/A	2012-12-15	2014-04-08	#N/A	Antiepiléptico - Estabilizador del estado de ánimo	21014		#N/A	21014	21014	21014	#N/A	#N/A	LETICO COMPRIMIDOS 25 MG		LAMOTRIGINA	LETICO COMPRIMIDOS 25 MG	25 MG	COMPRIMIDOS	COMPRIMIDOS	LAMOTRIGINA	2014-04-07	Importado Semiterminado	EUROFARMA CHILE S.A.					1	Vigente
1		ABACAVIR	ABACAVIR COMPRIMIDOS RECUBIERTOS 300 mg	F	21021	MASTER CARE S.A.	RESOLUCIÓN RW N°6873			#N/A	2012-06-01	2014-04-08	#N/A	Antiviral	21021		#N/A	21021	21021	21021	#N/A	#N/A	ABACAVIR COMPRIMIDOS RECUBIERTOS 300 MG		ABACAVIR SULFATO	ABACAVIR COMPRIMIDOS RECUBIERTOS 300 MG	300 MG	COMPRIMIDOS RECUBIERTOS	COMPRIMIDOS	ABACAVIR	2014-04-07	Importado Terminado con Reacondicionamiento Local	GRÜNENTHAL CHILENA LTDA.				1		Vigente
1		LAMOTRIGINA	LAMITRIM COMPRIMIDOS 50 mg	F	21027	MEDINOVA FARMA LTDA.	RESOLUCIÓN RW N°7184			#N/A	2012-12-15	2014-04-11	#N/A	Antiepiléptico - Estabilizador del estado de ánimo	21027		#N/A	21027	21027	21027	#N/A	#N/A	LAMITRIM COMPRIMIDOS 50 MG		LAMOTRIGINA	LAMITRIM COMPRIMIDOS 50 MG	50 MG	COMPRIMIDOS	COMPRIMIDOS	LAMOTRIGINA	2014-04-11	Importado Terminado con Reacondicionamiento Local	MEDINOVA FARMA LTDA.				1		Suspendido									Suspendido
1		DONEPEZILO	DONEPECILO CLORHIDRATO COMPRIMIDOS RECUBIERTOS 5 mg	F	21078	LABORATORIOS EUROMED CHILE S.A.	RESOLUCIÓN RW N° 8684			#N/A	2012-12-24	2014-05-06	#N/A	Alzheimer	21078		#N/A	21078	21078	21078	#N/A	#N/A	DONEPEZILO CLORHIDRATO COMPRIMIDOS RECUBIERTOS 5 MG		DONEPECILO	DONEPEZILO CLORHIDRATO COMPRIMIDOS RECUBIERTOS 5 MG	5 MG	COMPRIMIDOS RECUBIERTOS	COMPRIMIDOS	DONEPECILO	2014-05-06	Importado Terminado	EUROFARMA CHILE S.A.		1				Vigente
1		TELMISARTÁN	TELMEREN COMPRIMIDOS RECUBIERTOS 80 mg	F	21082	NOVARTIS CHILE S.A.	RESOLUCIÓN RW N° 8818			#N/A	2012-12-24	2014-05-07	#N/A	Hipertensión arterial	21082		#N/A	21082	21082	21082	#N/A	#N/A	TELMEREN COMPRIMIDOS RECUBIERTOS 80 MG		TELMISARTAN	TELMEREN COMPRIMIDOS RECUBIERTOS 80 MG	80 MG	COMPRIMIDOS RECUBIERTOS	COMPRIMIDOS	TELMISARTAN	2014-05-07	Importado Terminado con Reacondicionamiento Local	NOVARTIS CHILE S.A.				1		Vigente
1		PAROXETINA	PARLUXETIL COMPRIMIDOS RECUBIERTOS 20 mg	F	21097	NOVARTIS CHILE S.A.	RESOLUCIÓN RW N° 9432			#N/A	2012-12-15	2014-05-13	#N/A	Antidepresivo	21097		#N/A	21097	21097	21097	#N/A	#N/A	PARLUXETIL COMPRIMIDOS RECUBIERTOS 20 MG		PAROXETINA	PARLUXETIL COMPRIMIDOS RECUBIERTOS 20 MG	20 MG	COMPRIMIDOS RECUBIERTOS	COMPRIMIDOS	PAROXETINA	2014-05-13	Importado Terminado con Reacondicionamiento Local	NOVARTIS CHILE S.A.				1		Vigente
1		PAROXETINA	PARLUXETIL COMPRIMIDOS RECUBIERTOS 40 mg	F	21098	NOVARTIS CHILE S.A.	RESOLUCIÓN RW N° 9431			#N/A	2012-12-15	2014-05-13	#N/A	Antidepresivo	21098		#N/A	21098	21098	21098	#N/A	#N/A	PARLUXETIL COMPRIMIDOS RECUBIERTOS 40 MG		PAROXETINA	PARLUXETIL COMPRIMIDOS RECUBIERTOS 40 MG	40 MG	COMPRIMIDOS RECUBIERTOS	COMPRIMIDOS	PAROXETINA	2014-05-13	Importado Terminado con Reacondicionamiento Local	NOVARTIS CHILE S.A.				1		Vigente
1		CEFADROXILO	ADROXEF CÁPSULAS 500 mg	F	21104	LABORATORIO CHILE S.A.	RESOLUCIÓN RW N° 9422			#N/A	2012-06-15	2014-05-13	#N/A	Antibiótico	21104		#N/A	21104	21104	21104	#N/A	#N/A	ADROXEF CAPSULAS 500 MG		CEFADROXILO MONOHIDRATO	ADROXEF CAPSULAS 500 MG	500 MG	CAPSULAS	CAPSULAS	CEFADROXILO	2014-05-13	Importado Terminado	LABORATORIO CHILE S.A.		1				Suspendido									Suspendido
1		SERTRALINA	DIELOFT COMPRIMIDOS RECUBIERTOS 100 mg	F	21115	SANOFI-AVENTIS DE CHILE S.A.	RESOLUCIÓN RW N° 10214			#N/A	2012-12-15	2014-05-22	#N/A	Antidepresivo	21115		#N/A	21115	21115	21115	#N/A	#N/A	DIELOFT COMPRIMIDOS RECUBIERTOS 100 MG		SERTRALINA	DIELOFT COMPRIMIDOS RECUBIERTOS 100 MG	100 MG	COMPRIMIDOS RECUBIERTOS	COMPRIMIDOS	SERTRALINA	2014-05-22	Importado Terminado con Reacondicionamiento Local	SANOFI-AVENTIS DE CHILE S.A.				1		Suspendido									Suspendido
1		ESCITALOPRAM	ESC COMPRIMIDOS RECUBIERTOS 20 mg	F	21116	LABORATORIOS EUROMED CHILE S.A.	RESOLUCIÓN RW N° 10560			#N/A	2012-12-15	2014-05-27	#N/A	Antidepresivo	21116		#N/A	21116	21116	21116	#N/A	#N/A	ESC COMPRIMIDOS RECUBIERTOS 20 MG		ESCITALOPRAM	ESC COMPRIMIDOS RECUBIERTOS 20 MG	20 MG	COMPRIMIDOS RECUBIERTOS	COMPRIMIDOS	ESCITALOPRAM	2014-05-27	Importado Semiterminado	EUROFARMA CHILE S.A.					1	Vigente
1		ATORVASTATINA	VOLUNTA COMPRIMIDOS RECUBIERTOS 10 mg (ATORVASTATINA)	F	21118	SANOFI-AVENTIS DE CHILE S.A.	RESOLUCIÓN RW N° 10236			#N/A	2012-06-15	2014-05-23	#N/A	Disminución del colesterol	21118		#N/A	21118	21118	21118	#N/A	#N/A	VOLUNTA COMPRIMIDOS RECUBIERTOS 10 MG (ATORVASTATINA)		ATORVASTATINA CALCICA TRIHIDRATO	VOLUNTA COMPRIMIDOS RECUBIERTOS 10 MG (ATORVASTATINA)	10 MG	COMPRIMIDOS RECUBIERTOS	COMPRIMIDOS	ATORVASTATINA	2014-05-23	Importado Terminado con Reacondicionamiento Local	SANOFI-AVENTIS DE CHILE S.A.				1		Vigente
1		ATORVASTATINA	VOLUNTA COMPRIMIDOS RECUBIERTOS 20 mg (ATORVASTATINA)	F	21119	SANOFI-AVENTIS DE CHILE S.A.	RESOLUCIÓN RW N° 10249			#N/A	2012-06-15	2014-05-23	#N/A	Disminución del colesterol	21119		#N/A	21119	21119	21119	#N/A	#N/A	VOLUNTA COMPRIMIDOS RECUBIERTOS 20 MG (ATORVASTATINA)		ATORVASTATINA CALCICA TRIHIDRATO	VOLUNTA COMPRIMIDOS RECUBIERTOS 20 MG (ATORVASTATINA)	20 MG	COMPRIMIDOS RECUBIERTOS	COMPRIMIDOS	ATORVASTATINA	2014-05-23	Importado Terminado con Reacondicionamiento Local	SANOFI-AVENTIS DE CHILE S.A.				1		Vigente
1		ATORVASTATINA	VOLUNTA COMPRIMIDOS RECUBIERTOS 40 mg (ATORVASTATINA)	F	21120	SANOFI-AVENTIS DE CHILE S.A.	RESOLUCIÓN RW N° 10253			#N/A	2012-06-15	2014-05-23	#N/A	Disminución del colesterol	21120		#N/A	21120	21120	21120	#N/A	#N/A	VOLUNTA COMPRIMIDOS RECUBIERTOS 40 MG (ATORVASTATINA)		ATORVASTATINA CALCICA TRIHIDRATO	VOLUNTA COMPRIMIDOS RECUBIERTOS 40 MG (ATORVASTATINA)	40 MG	COMPRIMIDOS RECUBIERTOS	COMPRIMIDOS	ATORVASTATINA	2014-05-23	Importado Terminado con Reacondicionamiento Local	SANOFI-AVENTIS DE CHILE S.A.				1		Vigente
1		ATORVASTATINA	VOLUNTA COMPRIMIDOS RECUBIERTOS 80 mg (ATORVASTATINA)	F	21121	SANOFI-AVENTIS DE CHILE S.A.	RESOLUCIÓN RW N° 10271			#N/A	2012-06-15	2014-05-23	#N/A	Disminución del colesterol	21121		#N/A	21121	21121	21121	#N/A	#N/A	VOLUNTA COMPRIMIDOS RECUBIERTOS 80 MG (ATORVASTATINA)		ATORVASTATINA CALCICA TRIHIDRATO	VOLUNTA COMPRIMIDOS RECUBIERTOS 80 MG (ATORVASTATINA)	80 MG	COMPRIMIDOS RECUBIERTOS	COMPRIMIDOS	ATORVASTATINA	2014-05-23	Importado Terminado con Reacondicionamiento Local	SANOFI-AVENTIS DE CHILE S.A.				1		Vigente
1		LAMOTRIGINA	LETICO COMPRIMIDOS 50 mg	F	21137	LABORATORIOS EUROMED CHILE S.A.	RESOLUCIÓN RW N° 11285			#N/A	2012-12-15	2014-06-04	#N/A	Antiepiléptico - Estabilizador del estado de ánimo	21137		#N/A	21137	21137	21137	#N/A	#N/A	LETICO COMPRIMIDOS 50 MG		LAMOTRIGINA	LETICO COMPRIMIDOS 50 MG	50 MG	COMPRIMIDOS	COMPRIMIDOS	LAMOTRIGINA	2014-06-04	Importado Semiterminado	EUROFARMA CHILE S.A.					1	Vigente
1		AMOXICILINA	AMOXICILINA COMPRIMIDOS RECUBIERTOS 875 mg	F	21138	LABORATORIOS EUROMED CHILE S.A.	RESOLUCIÓN N° 2030			#N/A	2012-12-15	2015-06-18	#N/A	Antibiótico	21138		#N/A	21138	21138	21138	#N/A	#N/A	AMOXICILINA COMPRIMIDOS RECUBIERTOS 875 MG		AMOXICILINA ACIDO CLAVULANICO	AMOXICILINA COMPRIMIDOS RECUBIERTOS 875 MG	875 MG	COMPRIMIDOS RECUBIERTOS	COMPRIMIDOS	AMOXICILINA	2014-06-07	Importado Terminado	EUROFARMA CHILE S.A.		1				Vigente
1		METFORMINA	METFORMINA CLORHIDRATO COMPRIMIDOS RECUBIERTOS 500 mg	F	21139	INSTITUTO SANITAS S.A.	RESOLUCIÓN RW N° 11776			#N/A	2012-06-15	2014-06-09	#N/A	Diabetes Mellitus	21139		#N/A	21139	21139	21139	#N/A	#N/A	METFORMINA CLORHIDRATO COMPRIMIDOS RECUBIERTOS 500 MG		METFORMINA CLORHIDRATO	METFORMINA CLORHIDRATO COMPRIMIDOS RECUBIERTOS 500 MG	500 MG	COMPRIMIDOS RECUBIERTOS	COMPRIMIDOS	METFORMINA	2014-06-09	Importado Semiterminado	INSTITUTO SANITAS S.A.					1	Vigente
1		TELMISARTÁN	TELMEREN COMPRIMIDOS 40 mg	F	21178	NOVARTIS CHILE S.A.	RESOLUCIÓN RW N° 12552			#N/A	2012-12-24	2014-06-18	#N/A	Hipertensión arterial	21178		#N/A	21178	21178	21178	#N/A	#N/A	TELMEREN COMPRIMIDOS 40 MG		TELMISARTAN	TELMEREN COMPRIMIDOS 40 MG	40 MG	COMPRIMIDOS	COMPRIMIDOS	TELMISARTAN	2014-06-18	Importado Terminado con Reacondicionamiento Local	NOVARTIS CHILE S.A.				1		Vigente
1		CELECOXIB	CELEDOX CÁPSULAS 200 mg	F	21203	SYNTHON CHILE LTDA.	RESOLUCIÓN RW N°12947			#N/A	2012-12-15	2014-06-24	#N/A	Analgésico / Antiinflamatorio	21203		#N/A	21203	21203	21203	#N/A	#N/A	CELEDOX CAPSULAS 200 MG		CELECOXIB	CELEDOX CAPSULAS 200 MG	200 MG	CAPSULAS	CAPSULAS	CELECOXIB	2014-06-24	Importado Semiterminado	SYNTHON CHILE LTDA.					1	Vigente
1		LEVETIRACETAM	LEVEPSY COMPRIMIDOS RECUBIERTOS 500 mg	F	21204	INDOPHARMA S.A.	RESOLUCIÓN RW N°13047			#N/A	2012-12-15	2014-06-25	#N/A	Antiepiléptico - Estabilizador del estado de ánimo	21204		#N/A	21204	21204	21204	#N/A	#N/A	LEVEPSY COMPRIMIDOS RECUBIERTOS 500 MG		LEVETIRACETAM	LEVEPSY COMPRIMIDOS RECUBIERTOS 500 MG	500 MG	COMPRIMIDOS RECUBIERTOS	COMPRIMIDOS	LEVETIRACETAM	2014-06-25	Importado Terminado con Reacondicionamiento Local	INDOPHARMA S.A.				1		Vigente
1		LEVETIRACETAM	LEVEPSY COMPRIMIDOS RECUBIERTOS 1000 mg	F	21205	INDOPHARMA S.A.	RESOLUCIÓN RW N° 13053			#N/A	2012-12-15	2014-06-25	#N/A	Antiepiléptico - Estabilizador del estado de ánimo	21205		#N/A	21205	21205	21205	#N/A	#N/A	LEVEPSY COMPRIMIDOS RECUBIERTOS 1000 MG		LEVETIRACETAM	LEVEPSY COMPRIMIDOS RECUBIERTOS 1000 MG	1000 MG	COMPRIMIDOS RECUBIERTOS	COMPRIMIDOS	LEVETIRACETAM	2014-06-25	Importado Terminado con Reacondicionamiento Local	INDOPHARMA S.A.				1		Vigente
1		ESCITALOPRAM	LUNDYA COMPRIMIDOS RECUBIERTOS 10 mg	F	21219	SYNTHON CHILE LTDA.	RESOLUCIÓN RW N° 13662			#N/A	2012-12-15	2014-07-02	#N/A	Antidepresivo	21219		#N/A	21219	21219	21219	#N/A	#N/A	LUNDYA COMPRIMIDOS RECUBIERTOS 10 MG		ESCITALOPRAM	LUNDYA COMPRIMIDOS RECUBIERTOS 10 MG	10 MG	COMPRIMIDOS RECUBIERTOS	COMPRIMIDOS	ESCITALOPRAM	2014-07-02	Importado Semiterminado	SYNTHON CHILE LTDA.					1	Vigente
1		ESCITALOPRAM	LUNDYA COMPRIMIDOS RECUBIERTOS 20 mg	F	21220	SYNTHON CHILE LTDA.	RESOLUCIÓN RW N° 13672			#N/A	2012-12-15	2014-07-02	#N/A	Antidepresivo	21220		#N/A	21220	21220	21220	#N/A	#N/A	LUNDYA COMPRIMIDOS RECUBIERTOS 20 MG		ESCITALOPRAM	LUNDYA COMPRIMIDOS RECUBIERTOS 20 MG	20 MG	COMPRIMIDOS RECUBIERTOS	COMPRIMIDOS	ESCITALOPRAM	2014-07-02	Importado Semiterminado	SYNTHON CHILE LTDA.					1	Vigente
1		ATORVASTATINA	ATORVASTATINA COMPRIMIDOS RECUBIERTOS 20 mg	F	21226	LABORATORIOS EUROMED CHILE S.A.	RESOLUCIÓN RW N°13765			#N/A	2012-06-15	2014-07-03	#N/A	Disminución del colesterol	21226		#N/A	21226	21226	21226	#N/A	#N/A	ATORVASTATINA COMPRIMIDOS RECUBIERTOS 20 MG		ATORVASTATINA CALCICA TRIHIDRATO	ATORVASTATINA COMPRIMIDOS RECUBIERTOS 20 MG	20 MG	COMPRIMIDOS RECUBIERTOS	COMPRIMIDOS	ATORVASTATINA	2014-07-03	Importado Semiterminado	EUROFARMA CHILE S.A.					1	Vigente
1		ATORVASTATINA	ATORVASTATINA COMPRIMIDOS RECUBIERTOS 40 mg	F	21227	LABORATORIOS EUROMED CHILE S.A.	RESOLUCIÓN RW N°13771			#N/A	2012-06-15	2014-07-03	#N/A	Disminución del colesterol	21227		#N/A	21227	21227	21227	#N/A	#N/A	ATORVASTATINA COMPRIMIDOS RECUBIERTOS 40 MG		ATORVASTATINA CALCICA TRIHIDRATO	ATORVASTATINA COMPRIMIDOS RECUBIERTOS 40 MG	40 MG	COMPRIMIDOS RECUBIERTOS	COMPRIMIDOS	ATORVASTATINA	2014-07-03	Importado Semiterminado	EUROFARMA CHILE S.A.					1	Vigente
1		LEVETIRACETAM	PREBB COMPRIMIDOS RECUBIERTOS 1000 mg	F	21228	SYNTHON CHILE LTDA.	RESOLUCIÓN RW N°13833			#N/A	2012-12-15	2014-07-04	#N/A	Antiepiléptico - Estabilizador del estado de ánimo	21228		#N/A	21228	21228	21228	#N/A	#N/A	PREBB COMPRIMIDOS RECUBIERTOS 1000 MG		LEVETIRACETAM	PREBB COMPRIMIDOS RECUBIERTOS 1000 MG	1000 MG	COMPRIMIDOS RECUBIERTOS	COMPRIMIDOS	LEVETIRACETAM	2014-07-04	Importado a Granel	SYNTHON CHILE LTDA.			1			Suspendido									Suspendido
1		LEVETIRACETAM	PREBB COMPRIMIDOS RECUBIERTOS 500 mg	F	21229	SYNTHON CHILE LTDA.	RESOLUCIÓN RW N° 13852			#N/A	2012-12-15	2014-07-04	#N/A	Antiepiléptico - Estabilizador del estado de ánimo	21229		#N/A	21229	21229	21229	#N/A	#N/A	PREBB COMPRIMIDOS RECUBIERTOS 500 MG		LEVETIRACETAM	PREBB COMPRIMIDOS RECUBIERTOS 500 MG	500 MG	COMPRIMIDOS RECUBIERTOS	COMPRIMIDOS	LEVETIRACETAM	2014-07-04	Importado a Granel	SYNTHON CHILE LTDA.			1			Suspendido									Suspendido
1		AMOXICILINA+ÁCIDO CLAVULÁNICO	AMOXICILINA/ACIDO CLAVULANICO 875/125 COMPRIMIDOS RECUBIERTOS	F	21230	ASCEND LABORATORIES SpA	RESOLUCIÓN RW N°14052			#N/A	#N/A	2014-07-08	#N/A	Antibiótico	21230		#N/A	21230	21230	21230	#N/A	#N/A	AMOXICILINA/ACIDO CLAVULANICO 875/125 COMPRIMIDOS RECUBIERTOS		AMOXICILINA ACIDO CLAVULANICO	AMOXICILINA/ACIDO CLAVULANICO 875/125 COMPRIMIDOS RECUBIERTOS	875/125 MG	COMPRIMIDOS RECUBIERTOS	COMPRIMIDOS	AMOXICILINA+CLAVULANICO	2014-07-08	Importado Terminado	LABORATORIOS MDK S.A.		1				Vigente
1		VALSARTÁN	VALVITAE COMPRIMIDOS RECUBIERTOS 80 mg	F	21231	GALENICUM HEALTH CHILE S.p.A.	RESOLUCIÓN RW N°14030			#N/A	2012-12-24	2014-07-07	#N/A	Hipertensión arterial	21231		#N/A	21231	21231	21231	#N/A	#N/A	VALVITAE COMPRIMIDOS RECUBIERTOS 80 MG		VALSARTAN	VALVITAE COMPRIMIDOS RECUBIERTOS 80 MG	80 MG	COMPRIMIDOS RECUBIERTOS	COMPRIMIDOS	VALSARTAN	2014-07-07	Importado Terminado con Reacondicionamiento Local	GALENICUM HEALTH CHILE S.p.A.				1		Suspendido									Suspendido
1		VALSARTÁN	VALVITAE COMPRIMIDOS RECUBIERTOS 160 mg	F	21232	GALENICUM HEALTH CHILE S.p.A.	RESOLUCIÓN RW N°14089			#N/A	2012-12-24	2014-07-08	#N/A	Hipertensión arterial	21232		#N/A	21232	21232	21232	#N/A	#N/A	VALVITAE COMPRIMIDOS RECUBIERTOS 160 MG		VALSARTAN	VALVITAE COMPRIMIDOS RECUBIERTOS 160 MG	160 MG	COMPRIMIDOS RECUBIERTOS	COMPRIMIDOS	VALSARTAN	2014-07-08	Importado Terminado con Reacondicionamiento Local	GALENICUM HEALTH CHILE S.p.A.				1		Vigente
1		ESCITALOPRAM	ESC COMPRIMIDOS RECUBIERTOS 10 mg	F	21233	LABORATORIOS EUROMED CHILE S.A.	RESOLUCIÓN RW N°14161			#N/A	2012-12-15	2014-07-09	#N/A	Antidepresivo	21233		#N/A	21233	21233	21233	#N/A	#N/A	ESC COMPRIMIDOS RECUBIERTOS 10 MG		ESCITALOPRAM	ESC COMPRIMIDOS RECUBIERTOS 10 MG	10 MG	COMPRIMIDOS RECUBIERTOS	COMPRIMIDOS	ESCITALOPRAM	2014-07-09	Importado Semiterminado	EUROFARMA CHILE S.A.					1	Vigente
1		LAMIVUDINA	LAMIVUDINA COMPRIMIDOS RECUBIERTOS 150 mg	F	21238	INDOPHARMA S.A.	RESOLUCIÓN RW N° 14135			#N/A	2012-06-15	2014-07-09	#N/A	Antiviral	21238		#N/A	21238	21238	21238	#N/A	#N/A	LAMIVUDINA COMPRIMIDOS RECUBIERTOS 150 MG		LAMIVUDINA	LAMIVUDINA COMPRIMIDOS RECUBIERTOS 150 MG	150 MG	COMPRIMIDOS RECUBIERTOS	COMPRIMIDOS	LAMIVUDINA	2014-07-09	Importado Terminado con Reacondicionamiento Local	INDOPHARMA S.A.				1		Vigente
1		VALSARTÁN	TAMCORE COMPRIMIDOS RECUBIERTOS 80 mg (VALSARTÁN)	F	21251	SANOFI-AVENTIS DE CHILE S.A.	RESOLUCIÓN RW N° 15131			#N/A	2012-12-24	2014-07-23	#N/A	Hipertensión arterial	21251		#N/A	21251	21251	21251	#N/A	#N/A	TAMCORE COMPRIMIDOS RECUBIERTOS 80 MG (VALSARTAN)		VALSARTAN	TAMCORE COMPRIMIDOS RECUBIERTOS 80 MG (VALSARTAN)	80 MG	COMPRIMIDOS RECUBIERTOS	COMPRIMIDOS	VALSARTAN	2014-07-23	Importado Terminado con Reacondicionamiento Local	SANOFI-AVENTIS DE CHILE S.A.				1		Suspendido									Suspendido
1		NEVIRAPINA	NEVIRAPINA COMPRIMIDOS 200 mg	F	21261	INDOPHARMA S.A.	RESOLUCIÓN RW N° 14902			#N/A	2012-06-15	2014-07-21	#N/A	Antiviral	21261		#N/A	21261	21261	21261	#N/A	#N/A	NEVIRAPINA COMPRIMIDOS 200 MG		NEVIRAPINA	NEVIRAPINA COMPRIMIDOS 200 MG	200 MG	COMPRIMIDOS	COMPRIMIDOS	NEVIRAPINA	2014-07-21	Importado Terminado con Reacondicionamiento Local	INDOPHARMA S.A.				1		Vigente
1		VALSARTÁN	TAMCORE COMPRIMIDOS RECUBIERTOS 320 mg (VALSARTÁN)	F	21266	SANOFI-AVENTIS DE CHILE S.A.	RESOLUCIÓN RW N° 15140			#N/A	2012-12-24	2014-07-23	#N/A	Hipertensión arterial	21266		#N/A	21266	21266	21266	#N/A	#N/A	TAMCORE COMPRIMIDOS RECUBIERTOS 320 MG (VALSARTAN)		VALSARTAN	TAMCORE COMPRIMIDOS RECUBIERTOS 320 MG (VALSARTAN)	320 MG	COMPRIMIDOS RECUBIERTOS	COMPRIMIDOS	VALSARTAN	2014-07-23	Importado Terminado con Reacondicionamiento Local	SANOFI-AVENTIS DE CHILE S.A.				1		Vigente
1		VALSARTÁN	TAMCORE COMPRIMIDOS RECUBIERTOS 160 mg (VALSARTÁN)	F	21267	SANOFI-AVENTIS DE CHILE S.A.	RESOLUCIÓN RW N° 15137			#N/A	2012-12-24	2014-07-23	#N/A	Hipertensión arterial	21267		#N/A	21267	21267	21267	#N/A	#N/A	TAMCORE COMPRIMIDOS RECUBIERTOS 160 MG (VALSARTAN)		VALSARTAN	TAMCORE COMPRIMIDOS RECUBIERTOS 160 MG (VALSARTAN)	160 MG	COMPRIMIDOS RECUBIERTOS	COMPRIMIDOS	VALSARTAN	2014-07-23	Importado Terminado con Reacondicionamiento Local	SANOFI-AVENTIS DE CHILE S.A.				1		Vigente
1		MELOXICAM	MELODOL COMPRIMIDOS 15 mg	F	21269	LABORATORIOS RAFFO S.A.	RESOLUCIÓN RW N° 15356			#N/A	2012-12-15	2014-07-25	#N/A	Analgésico / Antiinflamatorio	21269		#N/A	21269	21269	21269	#N/A	#N/A	MELODOL COMPRIMIDOS 15 MG		MELOXICAM	MELODOL COMPRIMIDOS 15 MG	15 MG	COMPRIMIDOS	COMPRIMIDOS	MELOXICAM	2014-07-25	Importado Terminado con Reacondicionamiento Local	LABORATORIOS RAFFO S.A.				1		Vigente
1		CIPROFLOXACINO	CIPROFLOXACINO COMPRIMIDOS RECUBIERTOS 500 mg	F	21270	INTERPHARMA S.A.	RESOLUCIÓN RW N° 15374			#N/A	2012-06-15	2014-07-25	#N/A	Antibiótico	21270		#N/A	21270	21270	21270	#N/A	#N/A	CIPROFLOXACINO COMPRIMIDOS RECUBIERTOS 500 MG		CIPROFLOXACINO CLORHIDRATO MONOHIDRATO	CIPROFLOXACINO COMPRIMIDOS RECUBIERTOS 500 MG	500 MG	COMPRIMIDOS RECUBIERTOS	COMPRIMIDOS	CIPROFLOXACINO	2014-07-25	Fabricación Nacional	INTERPHARMA S.A.	1					Vigente
1		FLUCONAZOL	PLUSGIN CÁPSULAS 150 mg	F	21281	LABORATORIOS RAFFO S.A.	RESOLUCIÓN RW N° 15497			#N/A	2012-12-15	2014-07-28	#N/A	Antifúngico	21281		#N/A	21281	21281	21281	#N/A	#N/A	PLUSGIN CAPSULAS 150 MG (FLUCONAZOL)		FLUCONAZOL	PLUSGIN CAPSULAS 150 MG (FLUCONAZOL)	150 MG	CAPSULAS	CAPSULAS	FLUCONAZOL	2014-07-28	Importado Terminado con Reacondicionamiento Local	LABORATORIOS RAFFO S.A.				1		Vigente
1		SILDENAFIL	SILDENAFILO COMPRIMIDOS RECUBIERTOS 100 mg	F	21296	GALENICUM HEALTH CHILE S.p.A.	RESOLUCIÓN RW N° 16146			#N/A	2012-12-15	2014-08-04	#N/A	Disfunción Eréctil	21296		#N/A	21296	21296	21296	#N/A	#N/A	SILDENAFILO COMPRIMIDOS RECUBIERTOS 100 MG		SILDENAFIL	SILDENAFILO COMPRIMIDOS RECUBIERTOS 100 MG	100 MG	COMPRIMIDOS RECUBIERTOS	COMPRIMIDOS	SILDENAFIL	2014-08-04	Importado Terminado	GALENICUM HEALTH CHILE S.p.A.		1				Vigente
1		SILDENAFIL	SILDENAFILO COMPRIMIDOS RECUBIERTOS 50 mg	F	21311	GALENICUM HEALTH CHILE S.p.A.	RESOLUCIÓN RW N° 16878			#N/A	2012-12-15	2014-08-12	#N/A	Disfunción Eréctil	21311		#N/A	21311	21311	21311	#N/A	#N/A	SILDENAFILO COMPRIMIDOS RECUBIERTOS 50 MG		SILDENAFIL	SILDENAFILO COMPRIMIDOS RECUBIERTOS 50 MG	50 MG	COMPRIMIDOS RECUBIERTOS	COMPRIMIDOS	SILDENAFIL	2014-08-12	Importado Terminado	GALENICUM HEALTH CHILE S.p.A.		1				Vigente
1		CILOSTAZOL	CILOSVITAE COMPRIMIDOS 100 mg	F	21312	GALENICUM HEALTH CHILE S.p.A.	RESOLUCIÓN RW N° 16917			#N/A	2012-12-15	2014-08-12	#N/A	Antiagregante plaquetario / Vasodilatador	21312		#N/A	21312	21312	21312	#N/A	#N/A	CILOSVITAE COMPRIMIDOS 100 MG		CILOSTAZOL	CILOSVITAE COMPRIMIDOS 100 MG	100 MG	COMPRIMIDOS	COMPRIMIDOS	CILOSTAZOL	2014-08-12	Importado Terminado con Reacondicionamiento Local	GALENICUM HEALTH CHILE S.p.A.				1		Vigente
1		CICLOBENZAPRINA	REFLEXAN COMPRIMIDOS RECUBIERTOS 5 mg	F	21347	PHARMA INVESTI DE CHILE S.A.	RESOLUCIÓN RW N°20667			2016-04-22	2012-12-15	2016-10-05	5	Relajante muscular	21347		2016-04-22	21347	21347	21347	Instituto Bioquímico Beta S.A. Av. Las Américas N° 580, Cerrillos, Santiago, Chile	Chile	REFLEXAN COMPRIMIDOS RECUBIERTOS 5 MG		CICLOBENZAPRINA	REFLEXAN COMPRIMIDOS RECUBIERTOS 5 MG	5 MG	COMPRIMIDOS RECUBIERTOS	COMPRIMIDOS	CICLOBENZAPRINA CLORHIDRATO	2014-08-25	Fabricación Nacional	PHARMA INVESTI DE CHILE S.A.	1					Vigente
1		ESCITALOPRAM	ESCITAVITAE COMPRIMIDOS RECUBIERTOS 20 mg	F	21382	GALENICUM HEALTH CHILE S.p.A.	RESOLUCIÓN RW N° 19556			#N/A	2012-12-15	2014-09-24	#N/A	Antidepresivo	21382		#N/A	21382	21382	21382	#N/A	#N/A	ESCITAVITAE COMPRIMIDOS RECUBIERTOS 20 MG		ESCITALOPRAM	ESCITAVITAE COMPRIMIDOS RECUBIERTOS 20 MG	20 MG	COMPRIMIDOS RECUBIERTOS	COMPRIMIDOS	ESCITALOPRAM	2014-09-23	Importado Terminado con Reacondicionamiento Local	GALENICUM HEALTH CHILE S.p.A.				1		Vigente
1		ESCITALOPRAM	ESCITAVITAE COMPRIMIDOS RECUBIERTOS 10 mg	F	21383	GALENICUM HEALTH CHILE S.p.A.	RESOLUCIÓN RW N° 19591			#N/A	2012-12-15	2014-09-24	#N/A	Antidepresivo	21383		#N/A	21383	21383	21383	#N/A	#N/A	ESCITAVITAE COMPRIMIDOS RECUBIERTOS 10 MG		ESCITALOPRAM	ESCITAVITAE COMPRIMIDOS RECUBIERTOS 10 MG	10 MG	COMPRIMIDOS RECUBIERTOS	COMPRIMIDOS	ESCITALOPRAM	2014-09-23	Importado Terminado con Reacondicionamiento Local	GALENICUM HEALTH CHILE S.p.A.				1		Vigente
1		CEFUROXIMA	CEFUROXIMA COMPRIMIDOS RECUBIERTOS 500 mg	F	21410	ASCEND LABORATORIES SpA	RESOLUCIÓN RW N° 19313			#N/A	2012-12-15	2014-09-22	#N/A	Antibiótico	21410		#N/A	21410	21410	21410	#N/A	#N/A	CEFUROXIMA COMPRIMIDOS RECUBIERTOS 500 MG		CEFUROXIMA	CEFUROXIMA COMPRIMIDOS RECUBIERTOS 500 MG	500 MG	GRANULOS PARA SUSPENSION ORAL	GRANULOS	CEFUROXIMA	2014-09-21	Importado Terminado	ASCEND LABORATORIES SpA		1				Vigente
1		CELECOXIB	GESIX CÁPSULAS 200 mg (CELECOXIB)	F	21435	LABORATORIOS SAVAL S.A.	RESOLUCIÓN RW N° 20247			#N/A	2012-12-15	2014-10-02	#N/A	Analgésico / Antiinflamatorio	21435		#N/A	21435	21435	21435	#N/A	#N/A	GESIX CAPSULAS 200 MG (CELECOXIB)		CELECOXIB	GESIX CAPSULAS 200 MG (CELECOXIB)	200 MG	CAPSULAS	CAPSULAS	CELECOXIB	2014-10-01	Fabricación Nacional	LABORATORIOS SAVAL S.A.	1					Vigente
1		MELOXICAM	MELODOL COMPRIMIDOS 7,5 mg (MELOXICAM)	F	21436	LABORATORIOS RAFFO S.A.	RESOLUCIÓN RW N° 20138			#N/A	2012-12-15	2014-10-01	#N/A	Analgésico / Antiinflamatorio	21436		#N/A	21436	21436	21436	#N/A	#N/A	MELODOL COMPRIMIDOS 7,5 MG (MELOXICAM)		MELOXICAM	MELODOL COMPRIMIDOS 7,5 MG (MELOXICAM)	7,5 MG	COMPRIMIDOS	COMPRIMIDOS	MELOXICAM	2014-09-30	Importado Terminado con Reacondicionamiento Local	LABORATORIOS RAFFO S.A.				1		Vigente
1		BETAHISTINA	BETINA COMPRIMIDOS 24 mg	F	21442	LABORATORIOS EUROMED CHILE S.A.	RESOLUCIÓN RW N° 20654			#N/A	2012-12-15	2014-10-08	#N/A	Vertigo	21442		#N/A	21442	21442	21442	#N/A	#N/A	BETINA COMPRIMIDOS 24 MG		BETAHISTINA	BETINA COMPRIMIDOS 24 MG	24 MG	COMPRIMIDOS	COMPRIMIDOS	BETAHISTINA	2014-10-08	Importado Semiterminado	EUROFARMA CHILE S.A.					1	Vigente
1		BETAHISTINA	BETINA COMPRIMIDOS 16 mg	F	21443	LABORATORIOS EUROMED CHILE S.A.	RESOLUCIÓN RW N° 20675			#N/A	2012-12-15	2014-10-08	#N/A	Vertigo	21443		#N/A	21443	21443	21443	#N/A	#N/A	BETINA COMPRIMIDOS 16 MG		BETAHISTINA	BETINA COMPRIMIDOS 16 MG	16 MG	COMPRIMIDOS	COMPRIMIDOS	BETAHISTINA	2014-10-08	Importado Semiterminado	EUROFARMA CHILE S.A.					1	Vigente
1		FINASTERIDA	FINASTERIDA COMPRIMIDOS RECUBIERTOS 5 mg	F	21444	ASCEND LABORATORIES SpA	RESOLUCIÓN RW N° 20721			#N/A	2012-12-15	2014-10-08	#N/A	Hiperplasia Prostática Benigna (HPB)	21444		#N/A	21444	21444	21444	#N/A	#N/A	FINAFLUX COMPRIMIDOS RECUBIERTOS 5 MG		FINASTERIDA	FINAFLUX COMPRIMIDOS RECUBIERTOS 5 MG	5 MG	COMPRIMIDOS RECUBIERTOS	COMPRIMIDOS	FINASTERIDA	2014-10-08	Importado Terminado	ASCEND LABORATORIES SpA		1				Suspendido									Suspendido
1		BETAHISTINA	BETINA COMPRIMIDOS 8 mg	F	21449	LABORATORIOS EUROMED CHILE S.A.	RESOLUCIÓN RW N° 20701			#N/A	2012-12-15	2014-10-08	#N/A	Vertigo	21449		#N/A	21449	21449	21449	#N/A	#N/A	BETINA COMPRIMIDOS 8 MG		BETAHISTINA	BETINA COMPRIMIDOS 8 MG	8 MG	COMPRIMIDOS	COMPRIMIDOS	BETAHISTINA	2014-10-08	Importado Semiterminado	EUROFARMA CHILE S.A.					1	Vigente
1		LEVETIRACETAM	LEVEVITAE COMPRIMIDOS RECUBIERTOS 1000 mg	F	21461	GALENICUM HEALTH CHILE S.p.A.	RESOLUCIÓN RW N° 21175			#N/A	2012-12-15	2014-10-14	#N/A	Antiepiléptico - Estabilizador del estado de ánimo	21461		#N/A	21461	21461	21461	#N/A	#N/A	LEVEVITAE COMPRIMIDOS RECUBIERTOS 1000 MG		LEVETIRACETAM	LEVEVITAE COMPRIMIDOS RECUBIERTOS 1000 MG	1000 MG	COMPRIMIDOS RECUBIERTOS	COMPRIMIDOS	LEVETIRACETAM	2014-10-14	Importado Terminado con Reacondicionamiento Local	GALENICUM HEALTH CHILE S.p.A.				1		Vigente
1		SERTRALINA	SEDORAN COMPRIMIDOS RECUBIERTOS 100 mg	F	21524	LABORATORIOS RAFFO S.A.	RESOLUCIÓN RW N° 23735			#N/A	2012-12-15	2014-11-19	#N/A	Antidepresivo	21524		#N/A	21524	21524	21524	#N/A	#N/A	SEDORAN COMPRIMIDOS RECUBIERTOS 100 MG		SERTRALINA	SEDORAN COMPRIMIDOS RECUBIERTOS 100 MG	100 MG	COMPRIMIDOS RECUBIERTOS	COMPRIMIDOS	SERTRALINA	2014-11-19	Importado Semiterminado	LABORATORIOS RAFFO S.A.					1	Suspendido									Suspendido
1		SERTRALINA	SEDORAN COMPRIMIDOS RECUBIERTOS 50mg	F	21546	LABORATORIOS RAFFO S.A.	RESOLUCIÓN RW N° 23736			#N/A	2012-12-15	2014-11-19	#N/A	Antidepresivo	21546		#N/A	21546	21546	21546	#N/A	#N/A	SEDORAN COMPRIMIDOS RECUBIERTOS 50 MG		SERTRALINA	SEDORAN COMPRIMIDOS RECUBIERTOS 50 MG	50 MG	COMPRIMIDOS RECUBIERTOS	COMPRIMIDOS	SERTRALINA	2014-11-19	Importado Terminado con Reacondicionamiento Local	LABORATORIOS RAFFO S.A.				1		Suspendido									Suspendido
1		CIPROFLOXACINO	CIPROFLOXACINO COMPRIMIDOS RECUBIERTOS 500 mg	F	21552	ASCEND LABORATORIES SpA	RESOLUCIÓN RW N° 24042			#N/A	2012-06-15	2014-11-25	#N/A	Antibiótico	21552		#N/A	21552	21552	21552	#N/A	#N/A	CIPROFLOXACINO COMPRIMIDOS RECUBIERTOS 500 MG		CIPROFLOXACINO CLORHIDRATO MONOHIDRATO	CIPROFLOXACINO COMPRIMIDOS RECUBIERTOS 500 MG	500 MG	COMPRIMIDOS RECUBIERTOS	COMPRIMIDOS	CIPROFLOXACINO	2014-11-25	Importado Terminado	LABORATORIOS MDK S.A.		1				Vigente
1		CLOPIDOGREL	LYVELSA COMPRIMIDOS RECUBIERTOS 75 mg (CLOPIDOGREL)	F	21565	BAYER S.A.	RESOLUCIÓN RW N° 24296			#N/A	2012-12-15	2014-11-27	#N/A	Antiagregante plaquetario	21565		#N/A	21565	21565	21565	#N/A	#N/A	LYVELSA COMPRIMIDOS RECUBIERTOS 75 MG (CLOPIDOGREL)		CLOPIDOGREL	LYVELSA COMPRIMIDOS RECUBIERTOS 75 MG (CLOPIDOGREL)	75 MG	COMPRIMIDOS RECUBIERTOS	COMPRIMIDOS	CLOPIDOGREL	2014-12-19	Importado Terminado con Reacondicionamiento Local	BAYER S.A.				1		Vigente
1		METFORMINA	METFORMINA CLORHIDRATO COMPRIMIDOS RECUBIERTOS 850 mg	F	21588	OPKO CHILE S.A.	RESOLUCIÓN RW N° 24994			#N/A	2012-06-15	2014-12-10	#N/A	Diabetes Mellitus	21588		#N/A	21588	21588	21588	#N/A	#N/A	GLICOSOL COMPRIMIDOS RECUBIERTOS 850 MG		METFORMINA CLORHIDRATO	GLICOSOL COMPRIMIDOS RECUBIERTOS 850 MG	850 MG	COMPRIMIDOS RECUBIERTOS	COMPRIMIDOS	METFORMINA	2014-12-10	Importado Terminado	OPKO CHILE S.A.		1				Vigente
1		IBUPROFENO	IBUPROFENO COMPRIMIDOS RECUBIERTOS 400 mg	F	21593	ASCEND LABORATORIES SpA	RESOLUCIÓN RW N° 25408			#N/A	2012-10-15	2014-12-16	#N/A	Analgésico / Antiinflamatorio	21593		#N/A	21593	21593	21593	#N/A	#N/A	IBUPROFENO COMPRIMIDOS RECUBIERTOS 400 MG		IBUPROFENO	IBUPROFENO COMPRIMIDOS RECUBIERTOS 400 MG	400 MG	COMPRIMIDOS RECUBIERTOS	COMPRIMIDOS	IBUPROFENO	2014-12-16	Importado Terminado	LABORATORIOS MDK S.A.		1				Vigente
1		IBUPROFENO	IBUPROFENO COMPRIMIDOS RECUBIERTOS 400 mg	F	21594	ASCEND LABORATORIES SpA	RESOLUCIÓN RW N° 25444			#N/A	2012-10-15	2014-12-16	#N/A	Analgésico / Antiinflamatorio	21594		#N/A	21594	21594	21594	#N/A	#N/A	IBUFAS-T COMPRIMIDOS RECUBIERTOS 400 MG		IBUPROFENO	IBUFAS-T COMPRIMIDOS RECUBIERTOS 400 MG	400 MG	COMPRIMIDOS RECUBIERTOS	COMPRIMIDOS	IBUPROFENO	2014-12-16	Importado Terminado	LABORATORIOS MDK S.A.		1				Vigente
1		ESCITALOPRAM	ESCITALOPRAM COMPRIMIDOS RECUBIERTOS 10 mg	F	21595	MINTLAB Co. S.A.	RESOLUCIÓN RW N° 25410			#N/A	2012-12-15	2014-12-16	#N/A	Antidepresivo	21595		#N/A	21595	21595	21595	#N/A	#N/A	ESCITALOPRAM COMPRIMIDOS RECUBIERTOS 10 MG		ESCITALOPRAM	ESCITALOPRAM COMPRIMIDOS RECUBIERTOS 10 MG	10 MG	COMPRIMIDOS RECUBIERTOS	COMPRIMIDOS	ESCITALOPRAM	2014-12-16	Importado a Granel	MINTLAB Co. S.A.			1			Vigente
1		ESCITALOPRAM	PREXAN COMPRIMIDOS RECUBIERTOS 10 mg (ESCITALOPRAM)	F	21596	MINTLAB Co. S.A.	RESOLUCIÓN RW N° 25155			#N/A	2012-12-15	2014-12-11	#N/A	Antidepresivo	21596		#N/A	21596	21596	21596	#N/A	#N/A	PREXAN COMPRIMIDOS RECUBIERTOS 10 MG (ESCITALOPRAM)		ESCITALOPRAM	PREXAN COMPRIMIDOS RECUBIERTOS 10 MG (ESCITALOPRAM)	10 MG	COMPRIMIDOS RECUBIERTOS	COMPRIMIDOS	ESCITALOPRAM	2014-12-11	Importado Semiterminado	MINTLAB Co. S.A.					1	Suspendido									Suspendido
1		LEVETIRACETAM	LEVEVITAE COMPRIMIDOS RECUBIERTOS 500mg	F	21597	GALENICUM HEALTH CHILE S.p.A.	RESOLUCIÓN RW N° 21597			#N/A	2012-12-15	2014-12-10	#N/A	Antiepiléptico - Estabilizador del estado de ánimo	21597		#N/A	21597	21597	21597	#N/A	#N/A	LEVEVITAE COMPRIMIDOS RECUBIERTOS 500MG		LEVETIRACETAM	LEVEVITAE COMPRIMIDOS RECUBIERTOS 500MG	500 MG	COMPRIMIDOS RECUBIERTOS	COMPRIMIDOS	LEVETIRACETAM	2014-12-10	Importado Terminado con Reacondicionamiento Local	GALENICUM HEALTH CHILE S.p.A.				1		Suspendido									Suspendido
1		ISOTRETINOÍNA	ORALNE CÁPSULAS BLANDAS 5 mg (ISOTRETINOÍNA)	F	21607	DEUTSCHE PHARMA S.A.	RESOLUCIÓN RW N° 25378			#N/A	#N/A	2014-12-15	#N/A	Acné	21607		#N/A	21607	21607	21607	#N/A	#N/A	ORALNE CAPSULAS BLANDAS 5 MG (ISOTRETINOINA)		ISOTRETINOINA	ORALNE CAPSULAS BLANDAS 5 MG (ISOTRETINOINA)	5 MG	CAPSULAS BLANDAS	CAPSULAS	ISOTRETINOINA	2014-12-15	Importado Semiterminado	DEUTSCHE PHARMA S.A.					1	Suspendido									Suspendido
1		METFORMINA	METFORMINA CLORHIDRATO COMPRIMIDOS RECUBIERTOS 850 mg	F	21614	ASCEND LABORATORIES SpA	RESOLUCIÓN RW N° 25562			#N/A	2012-06-15	2014-12-17	#N/A	Diabetes Mellitus	21614		#N/A	21614	21614	21614	#N/A	#N/A	METFORMINA CLORHIDRATO COMPRIMIDOS RECUBIERTOS 850 MG		METFORMINA CLORHIDRATO	METFORMINA CLORHIDRATO COMPRIMIDOS RECUBIERTOS 850 MG	850 MG	COMPRIMIDOS RECUBIERTOS	COMPRIMIDOS	METFORMINA	2014-12-17	Importado Terminado	LABORATORIOS MDK S.A.		1				Suspendido									Suspendido
1		CELECOXIB	COXDOS CÁPSULAS 200 mg	F	21624	LABORATORIOS ANDRÓMACO S.A.	RESOLUCIÓN RW N° 25929			#N/A	2012-12-15	2014-12-23	#N/A	Analgésico / Antiinflamatorio	21624		#N/A	21624	21624	21624	#N/A	#N/A	COXDOS CAPSULAS 200 MG		CELECOXIB	COXDOS CAPSULAS 200 MG	200 MG/CAPSULAS	CAPSULAS	CAPSULAS	CELECOXIB	2014-12-23	Importado Terminado con Reacondicionamiento Local	LABORATORIOS ANDRÓMACO S.A.				1		Suspendido									Suspendido
1		IBUPROFENO	IBUPROFENO COMPRIMIDOS RECUBIERTOS 600 mg	F	21632	ASCEND LABORATORIES SpA	RESOLUCIÓN RW N° 225			#N/A	2012-10-15	2015-01-06	#N/A	Analgésico / Antiinflamatorio	21632		#N/A	21632	21632	21632	#N/A	#N/A	IBUPROFENO COMPRIMIDOS RECUBIERTOS 600 MG		IBUPROFENO	IBUPROFENO COMPRIMIDOS RECUBIERTOS 600 MG	600 MG	COMPRIMIDOS RECUBIERTOS	COMPRIMIDOS	IBUPROFENO	2015-01-06	Importado Terminado	LABORATORIOS MDK S.A.		1				Vigente
1		IBUPROFENO	IBUPROFENO COMPRIMIDOS RECUBIERTOS 600 mg	F	21633	ASCEND LABORATORIES SpA	RESOLUCIÓN RW N° 226			#N/A	2012-10-15	2015-01-06	#N/A	Analgésico / Antiinflamatorio	21633		#N/A	21633	21633	21633	#N/A	#N/A	IBUFAS-T COMPRIMIDOS RECUBIERTOS 600 MG		IBUPROFENO	IBUFAS-T COMPRIMIDOS RECUBIERTOS 600 MG	600 MG	COMPRIMIDOS RECUBIERTOS	COMPRIMIDOS	IBUPROFENO	2015-01-06	Importado Terminado	LABORATORIOS MDK S.A.		1				Vigente
1		ESCITALOPRAM	ERLINIZ COMPRIMIDOS RECUBIERTOS 10 mg (ESCITALOPRAM)	F	21635	SANOFI-AVENTIS DE CHILE S.A.	RESOLUCIÓN RW N° 182			#N/A	2012-12-15	2015-01-06	#N/A	Antidepresivo	21635		#N/A	21635	21635	21635	#N/A	#N/A	ERLINIZ COMPRIMIDOS RECUBIERTOS 10 MG (ESCITALOPRAM)		ESCITALOPRAM	ERLINIZ COMPRIMIDOS RECUBIERTOS 10 MG (ESCITALOPRAM)	10 MG	COMPRIMIDOS RECUBIERTOS	COMPRIMIDOS	ESCITALOPRAM	2015-01-06	Importado Terminado con Reacondicionamiento Local	SANOFI-AVENTIS DE CHILE S.A.				1		Vigente
1		ESCITALOPRAM	ERLINIZ COMPRIMIDOS RECUBIERTOS 20 mg (Escitalopram)	F	21636	SANOFI-AVENTIS DE CHILE S.A.	RESOLUCIÓN RW N° 183			#N/A	2012-12-15	2015-01-06	#N/A	Antidepresivo	21636		#N/A	21636	21636	21636	#N/A	#N/A	ERLINIZ COMPRIMIDOS RECUBIERTOS 20 MG (ESCITALOPRAM)		ESCITALOPRAM	ERLINIZ COMPRIMIDOS RECUBIERTOS 20 MG (ESCITALOPRAM)	20 MG	COMPRIMIDOS RECUBIERTOS	COMPRIMIDOS	ESCITALOPRAM	2015-01-06	Importado Terminado con Reacondicionamiento Local	SANOFI-AVENTIS DE CHILE S.A.				1		Vigente
1		METFORMINA	METFORMINA CLORHIDRATO COMPRIMIDOS RECUBIERTOS 1000 mg	F	21637	INSTITUTO SANITAS S.A.	RESOLUCIÓN RW N° 231			#N/A	2012-06-15	2015-01-06	#N/A	Diabetes Mellitus	21637		#N/A	21637	21637	21637	#N/A	#N/A	METFORMINA CLORHIDRATO COMPRIMIDOS RECUBIERTOS 1000 MG		METFORMINA CLORHIDRATO	METFORMINA CLORHIDRATO COMPRIMIDOS RECUBIERTOS 1000 MG	1 GRAMO	COMPRIMIDOS RECUBIERTOS	COMPRIMIDOS	METFORMINA	2015-01-06	Importado Semiterminado	INSTITUTO SANITAS S.A.					1	Vigente
1		OLANZAPINA	OLEXAR COMPRIMIDOS RECUBIERTOS 10 mg	F	21638	INDOPHARMA S.A.	RESOLUCIÓN RW N° 276			#N/A	2012-12-15	2015-01-07	#N/A	Esquizofrenia	21638		#N/A	21638	21638	21638	#N/A	#N/A	OLEXAR COMPRIMIDOS RECUBIERTOS 10 MG		OLANZAPINA	OLEXAR COMPRIMIDOS RECUBIERTOS 10 MG	10 MG	COMPRIMIDOS RECUBIERTOS	COMPRIMIDOS	OLANZAPINA	2015-01-07	Importado Terminado con Reacondicionamiento Local	INDOPHARMA S.A.				1		Suspendido									Suspendido
1		VALSARTÁN	DOSARA COMPRIMIDOS RECUBIERTOS 160 mg (VALSARTÁN)	F	21657	LABORATORIOS ANDRÓMACO S.A.	RESOLUCIÓN RW N° 705			#N/A	2012-12-24	2015-01-13	#N/A	Hipertensión arterial	21657		#N/A	21657	21657	21657	#N/A	#N/A	DOSARA COMPRIMIDOS RECUBIERTOS 160 MG (VALSARTAN)		VALSARTAN	DOSARA COMPRIMIDOS RECUBIERTOS 160 MG (VALSARTAN)	160 MG	COMPRIMIDOS RECUBIERTOS	COMPRIMIDOS	VALSARTAN	2015-01-13	Importado Terminado con Reacondicionamiento Local	LABORATORIOS ANDRÓMACO S.A.				1		Suspendido									Suspendido
1		VALSARTÁN	DOSARA COMPRIMIDOS RECUBIERTOS 80 mg (VALSARTAN)	F	21658	LABORATORIOS ANDRÓMACO S.A.	RESOLUCIÓN RW N° 720			#N/A	2012-12-24	2015-01-13	#N/A	Hipertensión arterial	21658		#N/A	21658	21658	21658	#N/A	#N/A	DOSARA COMPRIMIDOS RECUBIERTOS 80 MG (VALSARTAN)		VALSARTAN	DOSARA COMPRIMIDOS RECUBIERTOS 80 MG (VALSARTAN)	80 MG	COMPRIMIDOS RECUBIERTOS	COMPRIMIDOS	VALSARTAN	2015-01-13	Importado Terminado con Reacondicionamiento Local	LABORATORIOS ANDRÓMACO S.A.				1		Vigente
1		DEFLAZACORT	DEZARTAL COMPRIMIDOS 30 mg	F	21684	LABORATORIOS ANDRÓMACO S.A.	RESOLUCIÓN RW N° 2373			#N/A	2012-12-15	2015-02-10	#N/A	Corticoterapia	21684		#N/A	21684	21684	21684	#N/A	#N/A	DEZARTAL COMPRIMIDOS 30 MG		DEFLAZACORT	DEZARTAL COMPRIMIDOS 30 MG	30 MG	COMPRIMIDOS	COMPRIMIDOS	DEFLAZACORT	2015-02-10	Importado Terminado con Reacondicionamiento Local	GRÜNENTHAL CHILENA LTDA.				1		Vigente
1		DEFLAZACORT	DEZARTAL COMPRIMIDOS 6 mg (DEFLAZACORT)	F	21695	LABORATORIOS ANDRÓMACO S.A.	RESOLUCIÓN RW N° 1924			#N/A	2012-12-15	2015-02-03	#N/A	Corticoterapia	21695		#N/A	21695	21695	21695	#N/A	#N/A	DEZARTAL COMPRIMIDOS 6 MG (DEFLAZACORT)		DEFLAZACORT	DEZARTAL COMPRIMIDOS 6 MG (DEFLAZACORT)	6 MG	COMPRIMIDOS	COMPRIMIDOS	DEFLAZACORT	2015-02-03	Importado Terminado con Reacondicionamiento Local	GRÜNENTHAL CHILENA LTDA.				1		Vigente
1		QUETIAPINA	NORSIC COMPRIMIDOS RECUBIERTOS 25 mg (QUETIAPINA)	F	21702	LABORATORIOS ANDRÓMACO S.A.	RESOLUCIÓN RW N° 2028			#N/A	2012-12-24	2015-02-04	#N/A	Trastornos mentales	21702		#N/A	21702	21702	21702	#N/A	#N/A	NORSIC COMPRIMIDOS RECUBIERTOS 25 MG (QUETIAPINA)		QUETIAPINA	NORSIC COMPRIMIDOS RECUBIERTOS 25 MG (QUETIAPINA)	25 MG	COMPRIMIDOS RECUBIERTOS	COMPRIMIDOS	QUETIAPINA	2015-02-04	Importado Terminado con Reacondicionamiento Local	LABORATORIOS ANDRÓMACO S.A.				1		Vigente
1		QUETIAPINA	NORSIC COMPRIMIDOS RECUBIERTOS 100 mg (QUETIAPINA)	F	21703	LABORATORIOS ANDRÓMACO S.A.	RESOLUCIÓN RW N° 2029			#N/A	2012-12-24	2015-02-04	#N/A	Trastornos mentales	21703		#N/A	21703	21703	21703	#N/A	#N/A	NORSIC COMPRIMIDOS RECUBIERTOS 100 MG (QUETIAPINA)		QUETIAPINA	NORSIC COMPRIMIDOS RECUBIERTOS 100 MG (QUETIAPINA)	100 MG	COMPRIMIDOS RECUBIERTOS	COMPRIMIDOS	QUETIAPINA	2015-02-04	Importado Terminado con Reacondicionamiento Local	LABORATORIOS ANDRÓMACO S.A.				1		Vigente
1		QUETIAPINA	QUETIAPINA COMPRIMIDOS RECUBIERTOS 100 mg	F	21709	LABORATORIOS ANDRÓMACO S.A.	RESOLUCIÓN RW N° 2510			#N/A	2012-12-24	2015-02-12	#N/A	Trastornos mentales	21709		#N/A	21709	21709	21709	#N/A	#N/A	QUETIAPINA COMPRIMIDOS RECUBIERTOS 100 MG		QUETIAPINA	QUETIAPINA COMPRIMIDOS RECUBIERTOS 100 MG	100 MG	COMPRIMIDOS RECUBIERTOS	COMPRIMIDOS	QUETIAPINA	2015-02-12	Importado Terminado con Reacondicionamiento Local	LABORATORIOS ANDRÓMACO S.A.				1		Vigente
1		QUETIAPINA	QUETIAPINA COMPRIMIDOS RECUBIERTOS 25 mg	F	21710	LABORATORIOS ANDRÓMACO S.A.	RESOLUCIÓN RW N° 2509			#N/A	2012-12-24	2015-02-12	#N/A	Trastornos mentales	21710		#N/A	21710	21710	21710	#N/A	#N/A	QUETIAPINA COMPRIMIDOS RECUBIERTOS 25 MG		QUETIAPINA	QUETIAPINA COMPRIMIDOS RECUBIERTOS 25 MG	25 MG	COMPRIMIDOS RECUBIERTOS	COMPRIMIDOS	QUETIAPINA	2015-02-12	Importado Terminado con Reacondicionamiento Local	LABORATORIOS ANDRÓMACO S.A.				1		Vigente
1		TACROLIMÚS	TACNI CÁPSULAS 5 mg (TACROLIMUS)	F	21736	LABORATORIO CHILE S.A.	RESOLUCIÓN RW N° 3354			#N/A	2012-06-01	2015-03-02	#N/A	Enfermedades autoinmune	21736		#N/A	21736	21736	21736	#N/A	#N/A	TACNI CAPSULAS 5 MG (TACROLIMUS)		TACROLIMUS	TACNI CAPSULAS 5 MG (TACROLIMUS)	5 MG	CAPSULAS	CAPSULAS	TACROLIMUS	2015-03-02	Importado Terminado	LABORATORIO CHILE S.A.		1				Vigente
1		TACROLIMÚS	TACNI CÁPSULAS 1 mg (TACROLIMUS)	F	21737	LABORATORIO CHILE S.A.	RESOLUCIÓN RW N° 3353			#N/A	2012-06-01	2015-03-02	#N/A	Enfermedades autoinmune	21737		#N/A	21737	21737	21737	#N/A	#N/A	TACNI CAPSULAS 1 MG (TACROLIMUS)		TACROLIMUS	TACNI CAPSULAS 1 MG (TACROLIMUS)	1 MG	CAPSULAS	CAPSULAS	TACROLIMUS	2015-03-02	Importado Terminado	LABORATORIO CHILE S.A.		1				Vigente
[truncated: 4,284 more rows]
